# Supplementary material for: Acute Myeloid Leukemia Cells Functionally Compromise Hematopoietic Stem/Progenitor Cells Inhibiting Normal Hematopoiesis Through the Release of Extracellular Vesicles
Source: Front Oncol. 2022 Mar 16;12:824562. doi: 10.3389/fonc.2022.824562 (PMC8965808; doi:10.3389/fonc.2022.824562)
Supplement: Supplementary file 1 [file Table_1.xlsx]

## Sheet: Supplemental table 1 al 22-11-2
Supplementary Table 1: pathway enrichment of microRNAs of KG-1 derived-EVs
Category,Subcategory,Enrichment,P-value,P-adjusted,Q-value,Expected,Observed,miRNAs/precursors
Gene Ontology (miRWalk),GO0000002 mitochondrial genome maintenance,over-represented,0.0012641,0.0046355,0.0046355,0.250426,3,hsa-miR-21-5p	hsa-let-7b-5p	hsa-miR-155-5p
Gene Ontology (miRWalk),GO0000042 protein targeting to golgi,over-represented,0.0170424,0.0309544,0.0309544,0.214651,2,hsa-miR-21-5p	hsa-miR-155-5p
Gene Ontology (miRWalk),GO0000045 autophagic vacuole assembly,over-represented,0.0036800,0.0096407,0.0096407,0.357751,3,hsa-let-7b-5p	hsa-miR-155-5p	hsa-let-7a-5p
Gene Ontology (miRWalk),GO0000049 trna binding,over-represented,0.0021034,0.0065898,0.0065898,0.667802,4,hsa-miR-125b-5p	hsa-let-7b-5p	hsa-miR-155-5p	hsa-let-7a-5p
Gene Ontology (miRWalk),GO0000050 urea cycle,over-represented,0.0296967,0.0482776,0.0482776,0.286201,2,hsa-miR-125b-5p	hsa-let-7b-5p
Gene Ontology (miRWalk),GO0000060 protein import into nucleus translocation,over-represented,0.000514045,0.0026025,0.0026025,0.894378,5,hsa-miR-125b-5p	hsa-miR-21-5p	hsa-let-7b-5p	hsa-miR-150-5p	hsa-miR-155-5p
Gene Ontology (miRWalk),GO0000075 cell cycle checkpoint,over-represented,0.00067929,0.0031088,0.0031088,2.49233,7,hsa-miR-125b-5p	hsa-miR-21-5p	hsa-let-7b-5p	hsa-miR-150-5p	hsa-miR-155-5p	hsa-let-7a-5p	hsa-miR-181a-5p
Gene Ontology (miRWalk),GO0000077 dna damage checkpoint,over-represented,1.25691e-05,0.000418654984962406,0.000418655,0.810903,6,hsa-miR-125b-5p	hsa-miR-21-5p	hsa-let-7b-5p	hsa-miR-155-5p	hsa-let-7a-5p	hsa-miR-181a-5p
Gene Ontology (miRWalk),GO0000079 regulation of cyclin dependent protein kinase activity,over-represented,0.0015969,0.0054798,0.0054798,1.82453,6,hsa-miR-125b-5p	hsa-miR-21-5p	hsa-let-7b-5p	hsa-miR-155-5p	hsa-let-7a-5p	hsa-miR-181a-5p
Gene Ontology (miRWalk),GO0000080 g1 phase of mitotic cell cycle,over-represented,0.0028398,0.0080387,0.0080386,2.01533,6,hsa-miR-125b-5p	hsa-miR-21-5p	hsa-let-7b-5p	hsa-miR-155-5p	hsa-let-7a-5p	hsa-miR-181a-5p
Gene Ontology (miRWalk),GO0000082 g1 s transition of mitotic cell cycle,over-represented,0.0144158,0.0273148,0.0273148,2.68313,6,hsa-miR-125b-5p	hsa-miR-21-5p	hsa-let-7b-5p	hsa-miR-155-5p	hsa-let-7a-5p	hsa-miR-181a-5p
Gene Ontology (miRWalk),GO0000083 regulation of transcription involved in g1 s phase of mitotic cell cycle,over-represented,0.00029499,0.0018536,0.0018536,0.798978,5,hsa-miR-125b-5p	hsa-miR-21-5p	hsa-let-7b-5p	hsa-miR-155-5p	hsa-let-7a-5p
Gene Ontology (miRWalk),GO0000084 s phase of mitotic cell cycle,over-represented,0.0052308,0.0126064,0.0126064,2.24191,6,hsa-miR-125b-5p	hsa-miR-21-5p	hsa-let-7b-5p	hsa-miR-155-5p	hsa-let-7a-5p	hsa-miR-181a-5p
Gene Ontology (miRWalk),GO0000085 g2 phase of mitotic cell cycle,over-represented,0.000514045,0.0026025,0.0026025,0.894378,5,hsa-miR-125b-5p	hsa-miR-21-5p	hsa-let-7b-5p	hsa-miR-155-5p	hsa-let-7a-5p
Gene Ontology (miRWalk),GO0000086 g2 m transition of mitotic cell cycle,over-represented,0.0053914,0.0127858,0.0127858,2.25383,6,hsa-miR-125b-5p	hsa-miR-21-5p	hsa-let-7b-5p	hsa-miR-155-5p	hsa-let-7a-5p	hsa-miR-181a-5p
Gene Ontology (miRWalk),GO0000087 m phase of mitotic cell cycle,over-represented,0.000403365,0.0022850,0.0022850,1.44293,6,hsa-miR-125b-5p	hsa-miR-21-5p	hsa-let-7b-5p	hsa-miR-155-5p	hsa-let-7a-5p	hsa-miR-181a-5p
Gene Ontology (miRWalk),GO0000096 sulfur amino acid metabolic process,over-represented,0.0053101,0.0126064,0.0126064,0.405451,3,hsa-miR-21-5p	hsa-let-7b-5p	hsa-miR-155-5p
Gene Ontology (miRWalk),GO0000118 histone deacetylase complex,over-represented,0.0033071,0.0089232,0.0089232,0.751278,4,hsa-miR-21-5p	hsa-let-7b-5p	hsa-let-7a-5p	hsa-miR-181a-5p
Gene Ontology (miRWalk),GO0000122 negative regulation of transcription from rna polymerase ii promoter,over-represented,0.0062742,0.0144159,0.0144159,3.41056,7,hsa-miR-125b-5p	hsa-miR-21-5p	hsa-let-7b-5p	hsa-miR-150-5p	hsa-miR-155-5p	hsa-let-7a-5p	hsa-miR-181a-5p
Gene Ontology (miRWalk),GO0000123 histone acetyltransferase complex,over-represented,0.000131937,0.0012090,0.0012090,0.679727,5,hsa-miR-125b-5p	hsa-miR-21-5p	hsa-let-7b-5p	hsa-miR-150-5p	hsa-miR-155-5p
Gene Ontology (miRWalk),GO0000139 golgi membrane,over-represented,0.000479471,0.0025084,0.0025084,2.37308,7,hsa-miR-125b-5p	hsa-miR-21-5p	hsa-let-7b-5p	hsa-miR-150-5p	hsa-miR-155-5p	hsa-let-7a-5p	hsa-miR-181a-5p
Gene Ontology (miRWalk),GO0000145 exocyst,over-represented,0.0010892,0.0041703,0.0041703,0.238501,3,hsa-miR-125b-5p	hsa-miR-21-5p	hsa-miR-155-5p
Gene Ontology (miRWalk),GO0000151 ubiquitin ligase complex,over-represented,0.00062279,0.0029508,0.0029508,0.930153,5,hsa-miR-21-5p	hsa-let-7b-5p	hsa-miR-155-5p	hsa-let-7a-5p	hsa-miR-181a-5p
Gene Ontology (miRWalk),GO0000159 protein phosphatase type 2a complex,over-represented,0.000819303,0.0034899,0.0034899,0.524702,4,hsa-miR-125b-5p	hsa-let-7b-5p	hsa-miR-155-5p	hsa-let-7a-5p
Gene Ontology (miRWalk),GO0000165 mapk cascade,over-represented,0.000512314,0.0026025,0.0026025,1.50256,6,hsa-miR-125b-5p	hsa-miR-21-5p	hsa-let-7b-5p	hsa-miR-155-5p	hsa-let-7a-5p	hsa-miR-181a-5p
Gene Ontology (miRWalk),GO0000166 nucleotide binding,over-represented,0.0106065,0.0212710,0.0212710,2.54003,6,hsa-miR-125b-5p	hsa-miR-21-5p	hsa-let-7b-5p	hsa-miR-155-5p	hsa-let-7a-5p	hsa-miR-181a-5p
Gene Ontology (miRWalk),GO0000177 cytoplasmic exosome rnase complex,over-represented,1.23765e-05,0.000418654984962406,0.000418655,0.190801,4,hsa-miR-125b-5p	hsa-let-7b-5p	hsa-miR-155-5p	hsa-let-7a-5p
Gene Ontology (miRWalk),GO0000183 chromatin silencing at rdna,over-represented,0.0078966,0.0170228,0.0170228,0.465077,3,hsa-let-7b-5p	hsa-let-7a-5p	hsa-miR-181a-5p
Gene Ontology (miRWalk),GO0000184 nuclear transcribed mrna catabolic process nonsense mediated decay,over-represented,0.0029380,0.0082795,0.0082795,2.02726,6,hsa-miR-125b-5p	hsa-miR-21-5p	hsa-let-7b-5p	hsa-miR-155-5p	hsa-let-7a-5p	hsa-miR-181a-5p
Gene Ontology (miRWalk),GO0000185 activation of mapkkk activity,over-represented,0.0017901,0.0058784,0.0058784,0.0715503,2,hsa-let-7a-5p	hsa-miR-181a-5p
Gene Ontology (miRWalk),GO0000186 activation of mapkk activity,over-represented,0.000283381,0.0018013,0.0018013,1.35945,6,hsa-miR-125b-5p	hsa-miR-21-5p	hsa-let-7b-5p	hsa-miR-155-5p	hsa-let-7a-5p	hsa-miR-181a-5p
Gene Ontology (miRWalk),GO0000187 activation of mapk activity,over-represented,4.32431e-05,0.000716770846975089,0.000716771,1.69336,7,hsa-miR-125b-5p	hsa-miR-21-5p	hsa-let-7b-5p	hsa-miR-150-5p	hsa-miR-155-5p	hsa-let-7a-5p	hsa-miR-181a-5p
Gene Ontology (miRWalk),GO0000188 inactivation of mapk activity,over-represented,0.0178062,0.0321965,0.0321965,0.620102,3,hsa-miR-125b-5p	hsa-miR-21-5p	hsa-miR-181a-5p
Gene Ontology (miRWalk),GO0000209 protein polyubiquitination,over-represented,0.0015969,0.0054798,0.0054798,1.82453,6,hsa-miR-125b-5p	hsa-miR-21-5p	hsa-let-7b-5p	hsa-miR-155-5p	hsa-let-7a-5p	hsa-miR-181a-5p
Gene Ontology (miRWalk),GO0000226 microtubule cytoskeleton organization,over-represented,0.0266663,0.0444271,0.0444271,1.32368,4,hsa-miR-21-5p	hsa-let-7b-5p	hsa-miR-155-5p	hsa-let-7a-5p
Gene Ontology (miRWalk),GO0000228 nuclear chromosome,over-represented,0.000842933,0.0035700,0.0035700,0.989779,5,hsa-miR-125b-5p	hsa-miR-21-5p	hsa-let-7b-5p	hsa-miR-155-5p	hsa-let-7a-5p
Gene Ontology (miRWalk),GO0000236 mitotic prometaphase,over-represented,0.000403365,0.0022850,0.0022850,1.44293,6,hsa-miR-125b-5p	hsa-miR-21-5p	hsa-let-7b-5p	hsa-miR-155-5p	hsa-let-7a-5p	hsa-miR-181a-5p
Gene Ontology (miRWalk),GO0000245 spliceosomal complex assembly,over-represented,0.000368004,0.0021255,0.0021255,0.429302,4,hsa-miR-21-5p	hsa-let-7b-5p	hsa-miR-155-5p	hsa-miR-181a-5p
Gene Ontology (miRWalk),GO0000278 mitotic cell cycle,over-represented,0.0241660,0.0410646,0.0410646,2.94549,6,hsa-miR-125b-5p	hsa-miR-21-5p	hsa-let-7b-5p	hsa-miR-155-5p	hsa-let-7a-5p	hsa-miR-181a-5p
Gene Ontology (miRWalk),GO0000281 cytokinesis after mitosis,over-represented,1.91654e-05,0.0004865366384180791,0.000486537,0.465077,5,hsa-miR-125b-5p	hsa-miR-21-5p	hsa-let-7b-5p	hsa-miR-155-5p	hsa-let-7a-5p
Gene Ontology (miRWalk),GO0000287 magnesium ion binding,over-represented,6.39835e-05,0.0008252603468208092,0.00082526,1.78876,7,hsa-miR-125b-5p	hsa-miR-21-5p	hsa-let-7b-5p	hsa-miR-150-5p	hsa-miR-155-5p	hsa-let-7a-5p	hsa-miR-181a-5p
Gene Ontology (miRWalk),GO0000288 nuclear transcribed mrna catabolic process deadenylation dependent decay,over-represented,0.000137737,0.0012427,0.0012427,1.20443,6,hsa-miR-125b-5p	hsa-miR-21-5p	hsa-let-7b-5p	hsa-miR-155-5p	hsa-let-7a-5p	hsa-miR-181a-5p
Gene Ontology (miRWalk),GO0000289 nuclear transcribed mrna poly a tail shortening,over-represented,4.54656e-05,0.000716770846975089,0.000716771,1.0017,6,hsa-miR-125b-5p	hsa-miR-21-5p	hsa-let-7b-5p	hsa-miR-155-5p	hsa-let-7a-5p	hsa-miR-181a-5p
Gene Ontology (miRWalk),GO0000293 ferric chelate reductase activity,over-represented,0.0052485,0.0126064,0.0126064,0.11925,2,hsa-miR-21-5p	hsa-let-7b-5p
Gene Ontology (miRWalk),GO0000307 cyclin dependent protein kinase holoenzyme complex,over-represented,0.0052884,0.0126064,0.0126064,1.45486,5,hsa-miR-125b-5p	hsa-miR-21-5p	hsa-let-7b-5p	hsa-miR-155-5p	hsa-let-7a-5p
Gene Ontology (miRWalk),GO0000339 rna cap binding,over-represented,0.0062688,0.0144159,0.0144159,0.429302,3,hsa-let-7b-5p	hsa-miR-155-5p	hsa-let-7a-5p
Gene Ontology (miRWalk),GO0000346 transcription export complex,over-represented,0.0012641,0.0046355,0.0046355,0.250426,3,hsa-miR-21-5p	hsa-let-7b-5p	hsa-miR-155-5p
Gene Ontology (miRWalk),GO0000347 tho complex,over-represented,0.000446217,0.0024136,0.0024136,0.178876,3,hsa-miR-21-5p	hsa-let-7b-5p	hsa-miR-155-5p
Gene Ontology (miRWalk),GO0000387 spliceosomal snrnp assembly,over-represented,0.0027436,0.0077882,0.0077882,0.715503,4,hsa-miR-125b-5p	hsa-let-7b-5p	hsa-miR-155-5p	hsa-let-7a-5p
Gene Ontology (miRWalk),GO0000398 mrna splicing via spliceosome,over-represented,0.0031426,0.0086417,0.0086417,2.05111,6,hsa-miR-125b-5p	hsa-miR-21-5p	hsa-let-7b-5p	hsa-miR-155-5p	hsa-let-7a-5p	hsa-miR-181a-5p
Gene Ontology (miRWalk),GO0000403 y form dna binding,over-represented,0.0089420,0.0186853,0.0186853,0.155026,2,hsa-miR-21-5p	hsa-miR-155-5p
Gene Ontology (miRWalk),GO0000413 protein peptidyl prolyl isomerization,over-represented,0.0019617,0.0062164,0.0062164,0.655877,4,hsa-miR-21-5p	hsa-miR-155-5p	hsa-let-7a-5p	hsa-miR-181a-5p
Gene Ontology (miRWalk),GO0000421 autophagic vacuole membrane,over-represented,0.0273798,0.0450902,0.0450902,0.274276,2,hsa-let-7b-5p	hsa-let-7a-5p
Gene Ontology (miRWalk),GO0000445 tho complex part of transcription export complex,over-represented,0.000446217,0.0024136,0.0024136,0.178876,3,hsa-miR-21-5p	hsa-let-7b-5p	hsa-miR-155-5p
Gene Ontology (miRWalk),GO0000447 endonucleolytic cleavage in tricistronic rrna transcript,over-represented,0.0170424,0.0309544,0.0309544,0.214651,2,hsa-let-7b-5p	hsa-let-7a-5p
Gene Ontology (miRWalk),GO0000502 proteasome complex,over-represented,0.0177358,0.0321875,0.0321875,1.18058,4,hsa-miR-125b-5p	hsa-let-7b-5p	hsa-miR-155-5p	hsa-let-7a-5p
Gene Ontology (miRWalk),GO0000710 meiotic mismatch repair,over-represented,0.0251438,0.0420890,0.0420890,0.262351,2,hsa-miR-21-5p	hsa-miR-155-5p
Gene Ontology (miRWalk),GO0000724 double strand break repair via homologous recombination,over-represented,0.0106259,0.0212710,0.0212710,1.02555,4,hsa-miR-21-5p	hsa-let-7b-5p	hsa-miR-155-5p	hsa-miR-181a-5p
Gene Ontology (miRWalk),GO0000733 dna strand renaturation,over-represented,0.0057771,0.0135006,0.0135006,0.417376,3,hsa-miR-125b-5p	hsa-let-7b-5p	hsa-miR-150-5p
Gene Ontology (miRWalk),GO0000775 chromosome centromeric region,over-represented,6.4456e-05,0.0008252603468208092,0.00082526,1.06133,6,hsa-miR-125b-5p	hsa-miR-21-5p	hsa-let-7b-5p	hsa-miR-155-5p	hsa-let-7a-5p	hsa-miR-181a-5p
Gene Ontology (miRWalk),GO0000776 kinetochore,over-represented,0.0218969,0.0380107,0.0380107,1.25213,4,hsa-miR-21-5p	hsa-let-7b-5p	hsa-miR-155-5p	hsa-miR-181a-5p
Gene Ontology (miRWalk),GO0000777 condensed chromosome kinetochore,over-represented,0.0226486,0.0392848,0.0392848,1.26405,4,hsa-miR-21-5p	hsa-let-7b-5p	hsa-miR-155-5p	hsa-miR-181a-5p
Gene Ontology (miRWalk),GO0000779 condensed chromosome centromeric region,over-represented,0.000546334,0.0026909,0.0026909,0.190801,3,hsa-miR-125b-5p	hsa-let-7b-5p	hsa-miR-155-5p
Gene Ontology (miRWalk),GO0000780 condensed nuclear chromosome centromeric region,over-represented,0.0024070,0.0071796,0.0071796,0.310051,3,hsa-miR-125b-5p	hsa-let-7b-5p	hsa-miR-155-5p
Gene Ontology (miRWalk),GO0000781 chromosome telomeric region,over-represented,0.0035119,0.0093608,0.0093608,0.763203,4,hsa-miR-125b-5p	hsa-let-7b-5p	hsa-miR-155-5p	hsa-miR-181a-5p
Gene Ontology (miRWalk),GO0000785 chromatin,over-represented,6.70938e-05,0.0008507562033426184,0.000850756,1.80068,7,hsa-miR-125b-5p	hsa-miR-21-5p	hsa-let-7b-5p	hsa-miR-150-5p	hsa-miR-155-5p	hsa-let-7a-5p	hsa-miR-181a-5p
Gene Ontology (miRWalk),GO0000786 nucleosome,over-represented,6.02117e-05,0.0008023576911764705,0.000802358,1.0494,6,hsa-miR-125b-5p	hsa-miR-21-5p	hsa-let-7b-5p	hsa-miR-155-5p	hsa-let-7a-5p	hsa-miR-181a-5p
Gene Ontology (miRWalk),GO0000790 nuclear chromatin,over-represented,7.03328e-05,0.0008559733626373626,0.000855973,1.81261,7,hsa-miR-125b-5p	hsa-miR-21-5p	hsa-let-7b-5p	hsa-miR-150-5p	hsa-miR-155-5p	hsa-let-7a-5p	hsa-miR-181a-5p
Gene Ontology (miRWalk),GO0000792 heterochromatin,over-represented,9.15452e-05,0.0009891347219512195,0.000989135,0.632027,5,hsa-miR-125b-5p	hsa-miR-21-5p	hsa-let-7b-5p	hsa-miR-155-5p	hsa-let-7a-5p
Gene Ontology (miRWalk),GO0000793 condensed chromosome,over-represented,1.93897e-05,0.0004865366384180791,0.000486537,0.870528,6,hsa-miR-125b-5p	hsa-miR-21-5p	hsa-let-7b-5p	hsa-miR-155-5p	hsa-let-7a-5p	hsa-miR-181a-5p
Gene Ontology (miRWalk),GO0000795 synaptonemal complex,over-represented,0.000132364,0.0012090,0.0012090,0.333901,4,hsa-miR-125b-5p	hsa-miR-21-5p	hsa-let-7b-5p	hsa-miR-155-5p
Gene Ontology (miRWalk),GO0000796 condensin complex,over-represented,4.85056e-05,0.0007286779801980198,0.000728678,0.262351,4,hsa-miR-125b-5p	hsa-miR-21-5p	hsa-let-7b-5p	hsa-miR-155-5p
Gene Ontology (miRWalk),GO0000832 inositol hexakisphosphate 5 kinase activity,over-represented,0.0076099,0.0165092,0.0165092,0.143101,2,hsa-miR-125b-5p	hsa-let-7b-5p
Gene Ontology (miRWalk),GO0000902 cell morphogenesis,over-represented,6.44874e-06,0.0003441917855421687,0.000344192,0.727428,6,hsa-miR-125b-5p	hsa-miR-21-5p	hsa-let-7b-5p	hsa-miR-150-5p	hsa-miR-155-5p	hsa-let-7a-5p
Gene Ontology (miRWalk),GO0000910 cytokinesis,over-represented,0.0027289,0.0077882,0.0077882,1.26405,5,hsa-miR-125b-5p	hsa-miR-21-5p	hsa-let-7b-5p	hsa-miR-155-5p	hsa-miR-181a-5p
Gene Ontology (miRWalk),GO0000922 spindle pole,over-represented,0.0029816,0.0083089,0.0083088,1.2879,5,hsa-miR-125b-5p	hsa-miR-21-5p	hsa-let-7b-5p	hsa-miR-155-5p	hsa-let-7a-5p
Gene Ontology (miRWalk),GO0000930 gamma tubulin complex,over-represented,0.0229903,0.0393080,0.0393080,0.250426,2,hsa-miR-21-5p	hsa-miR-155-5p
Gene Ontology (miRWalk),GO0000932 cytoplasmic mrna processing body,over-represented,0.0036921,0.0096666,0.0096666,1.34753,5,hsa-miR-125b-5p	hsa-miR-21-5p	hsa-let-7b-5p	hsa-miR-155-5p	hsa-let-7a-5p
Gene Ontology (miRWalk),GO0000974 prp19 complex,over-represented,0.0251438,0.0420890,0.0420890,0.262351,2,hsa-let-7b-5p	hsa-miR-155-5p
Gene Ontology (miRWalk),GO0000975 regulatory region dna binding,over-represented,3.1658e-05,0.0006036606995708153,0.000603661,0.512777,5,hsa-miR-125b-5p	hsa-miR-21-5p	hsa-let-7b-5p	hsa-miR-155-5p	hsa-let-7a-5p
Gene Ontology (miRWalk),GO0000976 transcription regulatory region sequence specific dna binding,over-represented,0.0024083,0.0071796,0.0071796,0.691652,4,hsa-miR-21-5p	hsa-miR-155-5p	hsa-let-7a-5p	hsa-miR-181a-5p
Gene Ontology (miRWalk),GO0000977 rna polymerase ii regulatory region sequence specific dna binding,over-represented,0.000561202,0.0027350,0.0027350,0.477002,4,hsa-miR-21-5p	hsa-let-7b-5p	hsa-miR-155-5p	hsa-miR-181a-5p
Gene Ontology (miRWalk),GO0000978 rna polymerase ii core promoter proximal region sequence specific dna binding,over-represented,1.78252e-05,0.0004728481197604791,0.000472848,0.858603,6,hsa-miR-125b-5p	hsa-miR-21-5p	hsa-let-7b-5p	hsa-miR-150-5p	hsa-miR-155-5p	hsa-let-7a-5p
Gene Ontology (miRWalk),GO0000979 rna polymerase ii core promoter sequence specific dna binding,over-represented,1.50078e-05,0.00044029505960264904,0.000440295,0.834753,6,hsa-miR-125b-5p	hsa-miR-21-5p	hsa-let-7b-5p	hsa-miR-155-5p	hsa-let-7a-5p	hsa-miR-181a-5p
Gene Ontology (miRWalk),GO0000980 rna polymerase ii distal enhancer sequence specific dna binding,over-represented,0.0040528,0.0103839,0.0103839,0.369676,3,hsa-miR-21-5p	hsa-let-7b-5p	hsa-miR-155-5p
Gene Ontology (miRWalk),GO0000981 sequence specific dna binding rna polymerase ii transcription factor activity,over-represented,0.000131937,0.0012090,0.0012090,0.679727,5,hsa-miR-125b-5p	hsa-miR-21-5p	hsa-let-7b-5p	hsa-miR-155-5p	hsa-miR-181a-5p
Gene Ontology (miRWalk),GO0000983 rna polymerase ii core promoter sequence specific dna binding transcription factor activity,over-represented,0.0024070,0.0071796,0.0071796,0.310051,3,hsa-miR-21-5p	hsa-let-7b-5p	hsa-miR-181a-5p
Gene Ontology (miRWalk),GO0000987 core promoter proximal region sequence specific dna binding,over-represented,0.000170503,0.0013783,0.0013783,0.715503,5,hsa-miR-125b-5p	hsa-miR-21-5p	hsa-let-7b-5p	hsa-miR-155-5p	hsa-let-7a-5p
Gene Ontology (miRWalk),GO0000988 protein binding transcription factor activity,over-represented,0.000273832,0.0017918,0.0017918,0.787053,5,hsa-miR-125b-5p	hsa-let-7b-5p	hsa-miR-155-5p	hsa-let-7a-5p	hsa-miR-181a-5p
Gene Ontology (miRWalk),GO0001046 core promoter sequence specific dna binding,over-represented,0.0084913,0.0181459,0.0181459,0.477002,3,hsa-miR-21-5p	hsa-let-7b-5p	hsa-miR-181a-5p
Gene Ontology (miRWalk),GO0001047 core promoter binding,over-represented,5.3017e-06,0.00032173330136986303,0.000321733,1.26405,7,hsa-miR-125b-5p	hsa-miR-21-5p	hsa-let-7b-5p	hsa-miR-150-5p	hsa-miR-155-5p	hsa-let-7a-5p	hsa-miR-181a-5p
Gene Ontology (miRWalk),GO0001071 nucleic acid binding transcription factor activity,over-represented,9.15452e-05,0.0009891347219512195,0.000989135,0.632027,5,hsa-miR-125b-5p	hsa-miR-21-5p	hsa-let-7b-5p	hsa-miR-155-5p	hsa-let-7a-5p
Gene Ontology (miRWalk),GO0001076 rna polymerase ii transcription factor binding transcription factor activity,over-represented,0.0189380,0.0336389,0.0336389,0.226576,2,hsa-miR-21-5p	hsa-let-7b-5p
Gene Ontology (miRWalk),GO0001077 rna polymerase ii binding in positive regulation of transcription,over-represented,2.85544e-05,0.0005698017657657657,0.000569802,1.59796,7,hsa-miR-125b-5p	hsa-miR-21-5p	hsa-let-7b-5p	hsa-miR-150-5p	hsa-miR-155-5p	hsa-let-7a-5p	hsa-miR-181a-5p
Gene Ontology (miRWalk),GO0001078 rna polymerase ii binding in negative regulation of transcription,over-represented,1.50078e-05,0.00044029505960264904,0.000440295,0.834753,6,hsa-miR-125b-5p	hsa-miR-21-5p	hsa-let-7b-5p	hsa-miR-155-5p	hsa-let-7a-5p	hsa-miR-181a-5p
Gene Ontology (miRWalk),GO0001085 rna polymerase ii transcription factor binding,over-represented,1.6254e-06,0.00021082489729729728,0.000210825,1.07325,7,hsa-miR-125b-5p	hsa-miR-21-5p	hsa-let-7b-5p	hsa-miR-150-5p	hsa-miR-155-5p	hsa-let-7a-5p	hsa-miR-181a-5p
Gene Ontology (miRWalk),GO0001102 rna polymerase ii activating transcription factor binding,over-represented,3.92968e-05,0.0006853733228346456,0.000685373,0.977853,6,hsa-miR-125b-5p	hsa-miR-21-5p	hsa-let-7b-5p	hsa-miR-150-5p	hsa-miR-155-5p	hsa-miR-181a-5p
Gene Ontology (miRWalk),GO0001103 rna polymerase ii repressing transcription factor binding,over-represented,4.46732e-05,0.000716770846975089,0.000716771,0.548552,5,hsa-miR-21-5p	hsa-let-7b-5p	hsa-miR-155-5p	hsa-let-7a-5p	hsa-miR-181a-5p
Gene Ontology (miRWalk),GO0001105 rna polymerase ii transcription coactivator activity,over-represented,0.000170503,0.0013783,0.0013783,0.715503,5,hsa-miR-125b-5p	hsa-miR-21-5p	hsa-miR-155-5p	hsa-let-7a-5p	hsa-miR-181a-5p
Gene Ontology (miRWalk),GO0001106 rna polymerase ii transcription corepressor activity,over-represented,0.0134221,0.0257635,0.0257635,0.560477,3,hsa-miR-21-5p	hsa-miR-155-5p	hsa-let-7a-5p
Gene Ontology (miRWalk),GO0001190 rna polymerase ii transcription factor binding transcription factor activity involved in positive regulation of transcription,over-represented,0.0134221,0.0257635,0.0257635,0.560477,3,hsa-miR-21-5p	hsa-miR-155-5p	hsa-miR-181a-5p
Gene Ontology (miRWalk),GO0001501 skeletal system development,over-represented,2.05641e-05,0.0004961032051282051,0.000496103,1.52641,7,hsa-miR-125b-5p	hsa-miR-21-5p	hsa-let-7b-5p	hsa-miR-150-5p	hsa-miR-155-5p	hsa-let-7a-5p	hsa-miR-181a-5p
Gene Ontology (miRWalk),GO0001502 cartilage condensation,over-represented,0.000292226,0.0018467,0.0018467,0.405451,4,hsa-miR-125b-5p	hsa-miR-21-5p	hsa-let-7b-5p	hsa-let-7a-5p
Gene Ontology (miRWalk),GO0001503 ossification,over-represented,1.14697e-05,0.00041680853278688526,0.000416809,1.40716,7,hsa-miR-125b-5p	hsa-miR-21-5p	hsa-let-7b-5p	hsa-miR-150-5p	hsa-miR-155-5p	hsa-let-7a-5p	hsa-miR-181a-5p
Gene Ontology (miRWalk),GO0001508 regulation of action potential,over-represented,0.0052485,0.0126064,0.0126064,0.11925,2,hsa-miR-125b-5p	hsa-miR-21-5p
Gene Ontology (miRWalk),GO0001516 prostaglandin biosynthetic process,over-represented,0.00018515,0.0014289,0.0014290,0.727428,5,hsa-miR-125b-5p	hsa-let-7b-5p	hsa-miR-155-5p	hsa-let-7a-5p	hsa-miR-181a-5p
Gene Ontology (miRWalk),GO0001522 pseudouridine synthesis,over-represented,0.0189380,0.0336389,0.0336389,0.226576,2,hsa-let-7b-5p	hsa-miR-155-5p
Gene Ontology (miRWalk),GO0001525 angiogenesis,over-represented,0.000415022,0.0023126,0.0023126,2.32538,7,hsa-miR-125b-5p	hsa-miR-21-5p	hsa-let-7b-5p	hsa-miR-150-5p	hsa-miR-155-5p	hsa-let-7a-5p	hsa-miR-181a-5p
Gene Ontology (miRWalk),GO0001530 lipopolysaccharide binding,over-represented,0.0018936,0.0060611,0.0060611,0.286201,3,hsa-miR-125b-5p	hsa-miR-21-5p	hsa-miR-150-5p
Gene Ontology (miRWalk),GO0001541 ovarian follicle development,over-represented,2.1744e-05,0.0004961032051282051,0.000496103,1.53833,7,hsa-miR-125b-5p	hsa-miR-21-5p	hsa-let-7b-5p	hsa-miR-150-5p	hsa-miR-155-5p	hsa-let-7a-5p	hsa-miR-181a-5p
Gene Ontology (miRWalk),GO0001553 luteinization,over-represented,3.23989e-05,0.0006081657923728813,0.000608166,0.238501,4,hsa-miR-125b-5p	hsa-miR-21-5p	hsa-let-7b-5p	hsa-miR-155-5p
Gene Ontology (miRWalk),GO0001558 regulation of cell growth,over-represented,0.0046727,0.0115836,0.0115836,0.822828,4,hsa-miR-125b-5p	hsa-let-7b-5p	hsa-miR-155-5p	hsa-let-7a-5p
Gene Ontology (miRWalk),GO0001561 fatty acid alpha oxidation,over-represented,0.0024918,0.0073297,0.0073297,0.0834753,2,hsa-let-7b-5p	hsa-miR-155-5p
Gene Ontology (miRWalk),GO0001568 blood vessel development,over-represented,0.00062279,0.0029508,0.0029508,0.930153,5,hsa-miR-21-5p	hsa-let-7b-5p	hsa-miR-155-5p	hsa-let-7a-5p	hsa-miR-181a-5p
Gene Ontology (miRWalk),GO0001569 patterning of blood vessels,over-represented,0.0013157,0.0047910,0.0047910,1.08518,5,hsa-miR-125b-5p	hsa-miR-21-5p	hsa-let-7b-5p	hsa-miR-150-5p	hsa-miR-155-5p
Gene Ontology (miRWalk),GO0001570 vasculogenesis,over-represented,1.21866e-05,0.000418654984962406,0.000418655,1.41908,7,hsa-miR-125b-5p	hsa-miR-21-5p	hsa-let-7b-5p	hsa-miR-150-5p	hsa-miR-155-5p	hsa-let-7a-5p	hsa-miR-181a-5p
Gene Ontology (miRWalk),GO0001649 osteoblast differentiation,over-represented,0.0016179,0.0055347,0.0055347,1.13288,5,hsa-miR-125b-5p	hsa-miR-21-5p	hsa-let-7b-5p	hsa-miR-155-5p	hsa-miR-181a-5p
Gene Ontology (miRWalk),GO0001654 eye development,over-represented,0.000200766,0.0014853,0.0014853,0.739353,5,hsa-miR-125b-5p	hsa-miR-21-5p	hsa-let-7b-5p	hsa-let-7a-5p	hsa-miR-181a-5p
Gene Ontology (miRWalk),GO0001656 metanephros development,over-represented,6.4456e-05,0.0008252603468208092,0.00082526,1.06133,6,hsa-miR-125b-5p	hsa-miR-21-5p	hsa-let-7b-5p	hsa-miR-155-5p	hsa-let-7a-5p	hsa-miR-181a-5p
Gene Ontology (miRWalk),GO0001657 ureteric bud development,over-represented,0.000481299,0.0025084,0.0025084,0.882453,5,hsa-miR-125b-5p	hsa-miR-21-5p	hsa-let-7b-5p	hsa-miR-155-5p	hsa-miR-181a-5p
Gene Ontology (miRWalk),GO0001658 branching involved in ureteric bud morphogenesis,over-represented,0.00036549,0.0021255,0.0021255,1.41908,6,hsa-miR-125b-5p	hsa-miR-21-5p	hsa-let-7b-5p	hsa-miR-155-5p	hsa-let-7a-5p	hsa-miR-181a-5p
Gene Ontology (miRWalk),GO0001659 temperature homeostasis,over-represented,0.000410841,0.0023009,0.0023009,0.441227,4,hsa-miR-125b-5p	hsa-miR-21-5p	hsa-let-7b-5p	hsa-miR-155-5p
Gene Ontology (miRWalk),GO0001662 behavioral fear response,over-represented,0.000392718,0.0022333,0.0022333,0.846678,5,hsa-miR-125b-5p	hsa-miR-21-5p	hsa-miR-155-5p	hsa-let-7a-5p	hsa-miR-181a-5p
Gene Ontology (miRWalk),GO0001666 response to hypoxia,over-represented,0.000358147,0.0021224,0.0021224,2.27768,7,hsa-miR-125b-5p	hsa-miR-21-5p	hsa-let-7b-5p	hsa-miR-150-5p	hsa-miR-155-5p	hsa-let-7a-5p	hsa-miR-181a-5p
Gene Ontology (miRWalk),GO0001667 ameboidal cell migration,over-represented,0.000200828,0.0014853,0.0014853,0.369676,4,hsa-miR-21-5p	hsa-let-7b-5p	hsa-miR-150-5p	hsa-miR-155-5p
Gene Ontology (miRWalk),GO0001669 acrosomal vesicle,over-represented,5.2498e-06,0.00032173330136986303,0.000321733,0.703578,6,hsa-miR-125b-5p	hsa-miR-21-5p	hsa-let-7b-5p	hsa-miR-155-5p	hsa-let-7a-5p	hsa-miR-181a-5p
Gene Ontology (miRWalk),GO0001671 atpase activator activity,over-represented,0.000787815,0.0034049,0.0034049,0.214651,3,hsa-miR-21-5p	hsa-let-7b-5p	hsa-miR-155-5p
Gene Ontology (miRWalk),GO0001676 long chain fatty acid metabolic process,over-represented,0.0209212,0.0364742,0.0364742,0.238501,2,hsa-let-7b-5p	hsa-miR-155-5p
Gene Ontology (miRWalk),GO0001701 in utero embryonic development,over-represented,0.000358147,0.0021224,0.0021224,2.27768,7,hsa-miR-125b-5p	hsa-miR-21-5p	hsa-let-7b-5p	hsa-miR-150-5p	hsa-miR-155-5p	hsa-let-7a-5p	hsa-miR-181a-5p
Gene Ontology (miRWalk),GO0001707 mesoderm formation,over-represented,0.0039482,0.0102404,0.0102404,0.787053,4,hsa-miR-21-5p	hsa-let-7b-5p	hsa-miR-155-5p	hsa-let-7a-5p
Gene Ontology (miRWalk),GO0001708 cell fate specification,over-represented,1.45973e-05,0.00044029505960264904,0.000440295,0.441227,5,hsa-miR-125b-5p	hsa-let-7b-5p	hsa-miR-155-5p	hsa-let-7a-5p	hsa-miR-181a-5p
Gene Ontology (miRWalk),GO0001709 cell fate determination,over-represented,0.0031109,0.0085758,0.0085758,0.739353,4,hsa-miR-21-5p	hsa-let-7b-5p	hsa-miR-155-5p	hsa-miR-181a-5p
Gene Ontology (miRWalk),GO0001711 endodermal cell fate commitment,over-represented,0.0296967,0.0482776,0.0482776,0.286201,2,hsa-let-7b-5p	hsa-miR-155-5p
Gene Ontology (miRWalk),GO0001725 stress fiber,over-represented,0.0017878,0.0058784,0.0058784,1.15673,5,hsa-miR-125b-5p	hsa-miR-21-5p	hsa-let-7b-5p	hsa-miR-155-5p	hsa-miR-181a-5p
Gene Ontology (miRWalk),GO0001726 ruffle,over-represented,0.000347676,0.0020814,0.0020814,1.40716,6,hsa-miR-125b-5p	hsa-miR-21-5p	hsa-let-7b-5p	hsa-miR-155-5p	hsa-let-7a-5p	hsa-miR-181a-5p
Gene Ontology (miRWalk),GO0001736 establishment of planar polarity,over-represented,0.0229903,0.0393080,0.0393080,0.250426,2,hsa-miR-21-5p	hsa-miR-155-5p
Gene Ontology (miRWalk),GO0001739 sex chromatin,over-represented,0.0118996,0.0233356,0.0233356,0.178876,2,hsa-miR-21-5p	hsa-miR-155-5p
Gene Ontology (miRWalk),GO0001740 barr body,over-represented,0.0209212,0.0364742,0.0364742,0.238501,2,hsa-miR-155-5p	hsa-miR-181a-5p
Gene Ontology (miRWalk),GO0001754 eye photoreceptor cell differentiation,over-represented,0.000283415,0.0018013,0.0018013,0.155026,3,hsa-miR-125b-5p	hsa-miR-21-5p	hsa-miR-155-5p
Gene Ontology (miRWalk),GO0001756 somitogenesis,over-represented,1.76084e-06,0.00021082489729729728,0.000210825,1.08518,7,hsa-miR-125b-5p	hsa-miR-21-5p	hsa-let-7b-5p	hsa-miR-150-5p	hsa-miR-155-5p	hsa-let-7a-5p	hsa-miR-181a-5p
Gene Ontology (miRWalk),GO0001759 organ induction,over-represented,0.0091128,0.0189440,0.0189440,0.488927,3,hsa-let-7b-5p	hsa-miR-155-5p	hsa-miR-181a-5p
Gene Ontology (miRWalk),GO0001763 morphogenesis of a branching structure,over-represented,0.0063781,0.0144159,0.0144159,0.131175,2,hsa-miR-21-5p	hsa-miR-181a-5p
Gene Ontology (miRWalk),GO0001764 neuron migration,over-represented,0.000283381,0.0018013,0.0018013,1.35945,6,hsa-miR-21-5p	hsa-let-7b-5p	hsa-miR-150-5p	hsa-miR-155-5p	hsa-let-7a-5p	hsa-miR-181a-5p
Gene Ontology (miRWalk),GO0001772 immunological synapse,over-represented,0.0118730,0.0233356,0.0233356,0.536627,3,hsa-miR-21-5p	hsa-let-7b-5p	hsa-miR-155-5p
Gene Ontology (miRWalk),GO0001779 natural killer cell differentiation,over-represented,0.0048673,0.0119591,0.0119591,0.393526,3,hsa-miR-125b-5p	hsa-miR-155-5p	hsa-let-7a-5p
Gene Ontology (miRWalk),GO0001782 b cell homeostasis,over-represented,0.000514045,0.0026025,0.0026025,0.894378,5,hsa-miR-125b-5p	hsa-miR-21-5p	hsa-let-7b-5p	hsa-let-7a-5p	hsa-miR-181a-5p
Gene Ontology (miRWalk),GO0001783 b cell apoptotic process,over-represented,6.82141e-05,0.0008507562033426184,0.000850756,0.596252,5,hsa-miR-125b-5p	hsa-miR-21-5p	hsa-let-7b-5p	hsa-let-7a-5p	hsa-miR-181a-5p
Gene Ontology (miRWalk),GO0001786 phosphatidylserine binding,over-represented,0.000457204,0.0024170,0.0024170,0.453152,4,hsa-miR-21-5p	hsa-let-7b-5p	hsa-miR-155-5p	hsa-let-7a-5p
Gene Ontology (miRWalk),GO0001816 cytokine production,over-represented,0.0018936,0.0060611,0.0060611,0.286201,3,hsa-miR-125b-5p	hsa-miR-155-5p	hsa-let-7a-5p
Gene Ontology (miRWalk),GO0001818 negative regulation of cytokine production,over-represented,0.000930651,0.0037963,0.0037963,0.226576,3,hsa-miR-21-5p	hsa-miR-155-5p	hsa-let-7a-5p
Gene Ontology (miRWalk),GO0001819 positive regulation of cytokine production,over-represented,0.0273798,0.0450902,0.0450902,0.274276,2,hsa-miR-21-5p	hsa-miR-155-5p
Gene Ontology (miRWalk),GO0001822 kidney development,over-represented,1.94395e-05,0.0004865366384180791,0.000486537,1.51448,7,hsa-miR-125b-5p	hsa-miR-21-5p	hsa-let-7b-5p	hsa-miR-150-5p	hsa-miR-155-5p	hsa-let-7a-5p	hsa-miR-181a-5p
Gene Ontology (miRWalk),GO0001823 mesonephros development,over-represented,0.0063781,0.0144159,0.0144159,0.131175,2,hsa-miR-21-5p	hsa-let-7b-5p
Gene Ontology (miRWalk),GO0001824 blastocyst development,over-represented,1.45973e-05,0.00044029505960264904,0.000440295,0.441227,5,hsa-miR-21-5p	hsa-let-7b-5p	hsa-miR-155-5p	hsa-let-7a-5p	hsa-miR-181a-5p
Gene Ontology (miRWalk),GO0001825 blastocyst formation,over-represented,0.0296967,0.0482776,0.0482776,0.286201,2,hsa-let-7b-5p	hsa-miR-155-5p
Gene Ontology (miRWalk),GO0001829 trophectodermal cell differentiation,over-represented,9.15452e-05,0.0009891347219512195,0.000989135,0.632027,5,hsa-miR-21-5p	hsa-let-7b-5p	hsa-miR-155-5p	hsa-let-7a-5p	hsa-miR-181a-5p
Gene Ontology (miRWalk),GO0001836 release of cytochrome c from mitochondria,over-represented,1.21866e-05,0.000418654984962406,0.000418655,1.41908,7,hsa-miR-125b-5p	hsa-miR-21-5p	hsa-let-7b-5p	hsa-miR-150-5p	hsa-miR-155-5p	hsa-let-7a-5p	hsa-miR-181a-5p
Gene Ontology (miRWalk),GO0001837 epithelial to mesenchymal transition,over-represented,8.95532e-05,0.0009891347219512195,0.000989135,1.12095,6,hsa-miR-125b-5p	hsa-miR-21-5p	hsa-let-7b-5p	hsa-miR-155-5p	hsa-let-7a-5p	hsa-miR-181a-5p
Gene Ontology (miRWalk),GO0001841 neural tube formation,over-represented,0.0048673,0.0119591,0.0119591,0.393526,3,hsa-miR-21-5p	hsa-let-7b-5p	hsa-let-7a-5p
Gene Ontology (miRWalk),GO0001843 neural tube closure,over-represented,0.000101617,0.0010493,0.0010493,1.1448,6,hsa-miR-125b-5p	hsa-miR-21-5p	hsa-let-7b-5p	hsa-miR-155-5p	hsa-let-7a-5p	hsa-miR-181a-5p
Gene Ontology (miRWalk),GO0001889 liver development,over-represented,8.46658e-05,0.0009555633680203046,0.000955563,1.86031,7,hsa-miR-125b-5p	hsa-miR-21-5p	hsa-let-7b-5p	hsa-miR-150-5p	hsa-miR-155-5p	hsa-let-7a-5p	hsa-miR-181a-5p
Gene Ontology (miRWalk),GO0001892 embryonic placenta development,over-represented,0.000273832,0.0017918,0.0017918,0.787053,5,hsa-miR-125b-5p	hsa-miR-21-5p	hsa-let-7b-5p	hsa-miR-155-5p	hsa-let-7a-5p
Gene Ontology (miRWalk),GO0001893 maternal placenta development,over-represented,0.00015289,0.0013179,0.0013179,0.345826,4,hsa-miR-125b-5p	hsa-let-7b-5p	hsa-let-7a-5p	hsa-miR-181a-5p
Gene Ontology (miRWalk),GO0001916 positive regulation of t cell mediated cytotoxicity,over-represented,0.0168699,0.0309544,0.0309544,0.608177,3,hsa-miR-125b-5p	hsa-let-7b-5p	hsa-miR-150-5p
Gene Ontology (miRWalk),GO0001932 regulation of protein phosphorylation,over-represented,0.0013541,0.0048928,0.0048928,0.596252,4,hsa-miR-21-5p	hsa-let-7b-5p	hsa-miR-155-5p	hsa-let-7a-5p
Gene Ontology (miRWalk),GO0001933 negative regulation of protein phosphorylation,over-represented,0.0301357,0.0489194,0.0489194,0.751278,3,hsa-miR-125b-5p	hsa-miR-21-5p	hsa-miR-155-5p
Gene Ontology (miRWalk),GO0001934 positive regulation of protein phosphorylation,over-represented,0.000120969,0.0011549,0.0011549,1.95571,7,hsa-miR-125b-5p	hsa-miR-21-5p	hsa-let-7b-5p	hsa-miR-150-5p	hsa-miR-155-5p	hsa-let-7a-5p	hsa-miR-181a-5p
Gene Ontology (miRWalk),GO0001937 negative regulation of endothelial cell proliferation,over-represented,0.0159636,0.0296018,0.0296018,0.596252,3,hsa-let-7b-5p	hsa-miR-155-5p	hsa-let-7a-5p
Gene Ontology (miRWalk),GO0001938 positive regulation of endothelial cell proliferation,over-represented,8.95149e-06,0.0003909749824074074,0.000390975,1.35945,7,hsa-miR-125b-5p	hsa-miR-21-5p	hsa-let-7b-5p	hsa-miR-150-5p	hsa-miR-155-5p	hsa-let-7a-5p	hsa-miR-181a-5p
Gene Ontology (miRWalk),GO0001942 hair follicle development,over-represented,0.0016992,0.0056793,0.0056793,0.632027,4,hsa-miR-21-5p	hsa-let-7b-5p	hsa-miR-155-5p	hsa-let-7a-5p
Gene Ontology (miRWalk),GO0001944 vasculature development,over-represented,0.0134221,0.0257635,0.0257635,0.560477,3,hsa-miR-21-5p	hsa-miR-155-5p	hsa-miR-181a-5p
Gene Ontology (miRWalk),GO0001947 heart looping,over-represented,2.4779e-05,0.0005205900853080569,0.00052059,0.906303,6,hsa-miR-125b-5p	hsa-miR-21-5p	hsa-let-7b-5p	hsa-miR-155-5p	hsa-let-7a-5p	hsa-miR-181a-5p
Gene Ontology (miRWalk),GO0001948 glycoprotein binding,over-represented,0.0057781,0.0135006,0.0135006,0.870528,4,hsa-miR-21-5p	hsa-let-7b-5p	hsa-miR-155-5p	hsa-let-7a-5p
Gene Ontology (miRWalk),GO0001952 regulation of cell matrix adhesion,over-represented,0.0031109,0.0085758,0.0085758,0.739353,4,hsa-miR-125b-5p	hsa-miR-21-5p	hsa-let-7a-5p	hsa-miR-181a-5p
Gene Ontology (miRWalk),GO0001953 negative regulation of cell matrix adhesion,over-represented,4.46732e-05,0.000716770846975089,0.000716771,0.548552,5,hsa-miR-125b-5p	hsa-miR-21-5p	hsa-let-7b-5p	hsa-miR-155-5p	hsa-let-7a-5p
Gene Ontology (miRWalk),GO0001954 positive regulation of cell matrix adhesion,over-represented,0.000100577,0.0010493,0.0010493,0.643952,5,hsa-miR-125b-5p	hsa-miR-21-5p	hsa-let-7b-5p	hsa-miR-155-5p	hsa-let-7a-5p
Gene Ontology (miRWalk),GO0001958 endochondral ossification,over-represented,0.0111411,0.0221621,0.0221621,0.524702,3,hsa-miR-21-5p	hsa-let-7b-5p	hsa-miR-155-5p
Gene Ontology (miRWalk),GO0001960 negative regulation of cytokine mediated signaling pathway,over-represented,0.0189380,0.0336389,0.0336389,0.226576,2,hsa-miR-125b-5p	hsa-let-7b-5p
Gene Ontology (miRWalk),GO0001964 startle response,over-represented,0.0118996,0.0233356,0.0233356,0.178876,2,hsa-miR-125b-5p	hsa-miR-155-5p
Gene Ontology (miRWalk),GO0001965 g protein alpha subunit binding,over-represented,0.0076099,0.0165092,0.0165092,0.143101,2,hsa-miR-125b-5p	hsa-let-7a-5p
Gene Ontology (miRWalk),GO0001968 fibronectin binding,over-represented,3.13497e-05,0.0006036606995708153,0.000603661,0.942078,6,hsa-miR-125b-5p	hsa-miR-21-5p	hsa-let-7b-5p	hsa-miR-150-5p	hsa-miR-155-5p	hsa-let-7a-5p
Gene Ontology (miRWalk),GO0001974 blood vessel remodeling,over-represented,0.0067192,0.0150943,0.0150943,0.906303,4,hsa-miR-125b-5p	hsa-miR-21-5p	hsa-let-7b-5p	hsa-miR-155-5p
Gene Ontology (miRWalk),GO0001975 response to amphetamine,over-represented,0.0036800,0.0096407,0.0096407,0.357751,3,hsa-miR-125b-5p	hsa-miR-21-5p	hsa-miR-155-5p
Gene Ontology (miRWalk),GO0002011 morphogenesis of an epithelial sheet,over-represented,4.46732e-05,0.000716770846975089,0.000716771,0.548552,5,hsa-miR-21-5p	hsa-let-7b-5p	hsa-miR-155-5p	hsa-let-7a-5p	hsa-miR-181a-5p
Gene Ontology (miRWalk),GO0002020 protease binding,over-represented,2.85544e-05,0.0005698017657657657,0.000569802,1.59796,7,hsa-miR-125b-5p	hsa-miR-21-5p	hsa-let-7b-5p	hsa-miR-150-5p	hsa-miR-155-5p	hsa-let-7a-5p	hsa-miR-181a-5p
Gene Ontology (miRWalk),GO0002026 regulation of the force of heart contraction,over-represented,0.000619192,0.0029495,0.0029495,0.488927,4,hsa-miR-125b-5p	hsa-let-7b-5p	hsa-miR-155-5p	hsa-let-7a-5p
Gene Ontology (miRWalk),GO0002028 regulation of sodium ion transport,over-represented,5.79282e-06,0.0003265734316455696,0.000326573,0.369676,5,hsa-miR-21-5p	hsa-let-7b-5p	hsa-miR-150-5p	hsa-miR-155-5p	hsa-let-7a-5p
Gene Ontology (miRWalk),GO0002039 p53 binding,over-represented,1.8368e-05,0.0004843466666666667,0.000484347,1.50256,7,hsa-miR-125b-5p	hsa-miR-21-5p	hsa-let-7b-5p	hsa-miR-150-5p	hsa-miR-155-5p	hsa-let-7a-5p	hsa-miR-181a-5p
Gene Ontology (miRWalk),GO0002040 sprouting angiogenesis,over-represented,0.0026936,0.0077134,0.0077134,0.321976,3,hsa-let-7b-5p	hsa-miR-155-5p	hsa-let-7a-5p
Gene Ontology (miRWalk),GO0002042 cell migration involved in sprouting angiogenesis,over-represented,0.0070553,0.0157061,0.0157061,0.918228,4,hsa-miR-21-5p	hsa-miR-150-5p	hsa-miR-155-5p	hsa-let-7a-5p
Gene Ontology (miRWalk),GO0002052 positive regulation of neuroblast proliferation,over-represented,1.16894e-06,0.00021082489729729728,0.000210825,1.02555,7,hsa-miR-125b-5p	hsa-miR-21-5p	hsa-let-7b-5p	hsa-miR-150-5p	hsa-miR-155-5p	hsa-let-7a-5p	hsa-miR-181a-5p
Gene Ontology (miRWalk),GO0002053 positive regulation of mesenchymal cell proliferation,over-represented,1.37362e-05,0.00043489310000000003,0.000434893,1.44293,7,hsa-miR-125b-5p	hsa-miR-21-5p	hsa-let-7b-5p	hsa-miR-150-5p	hsa-miR-155-5p	hsa-let-7a-5p	hsa-miR-181a-5p
Gene Ontology (miRWalk),GO0002062 chondrocyte differentiation,over-represented,0.0025721,0.0075160,0.0075160,0.703578,4,hsa-miR-125b-5p	hsa-miR-21-5p	hsa-let-7b-5p	hsa-let-7a-5p
Gene Ontology (miRWalk),GO0002064 epithelial cell development,over-represented,0.0189380,0.0336389,0.0336389,0.226576,2,hsa-miR-21-5p	hsa-miR-155-5p
Gene Ontology (miRWalk),GO0002076 osteoblast development,over-represented,0.0040528,0.0103839,0.0103839,0.369676,3,hsa-let-7b-5p	hsa-miR-155-5p	hsa-let-7a-5p
Gene Ontology (miRWalk),GO0002087 regulation of respiratory gaseous exchange by neurological system process,over-represented,0.0229903,0.0393080,0.0393080,0.250426,2,hsa-miR-21-5p	hsa-miR-155-5p
Gene Ontology (miRWalk),GO0002088 lens development in camera type eye,over-represented,0.000258953,0.0017277,0.0017277,0.393526,4,hsa-miR-125b-5p	hsa-miR-21-5p	hsa-miR-155-5p	hsa-miR-181a-5p
Gene Ontology (miRWalk),GO0002089 lens morphogenesis in camera type eye,over-represented,0.000457204,0.0024170,0.0024170,0.453152,4,hsa-miR-21-5p	hsa-let-7b-5p	hsa-miR-155-5p	hsa-let-7a-5p
Gene Ontology (miRWalk),GO0002092 positive regulation of receptor internalization,over-represented,0.0037255,0.0097025,0.0097025,0.775128,4,hsa-miR-21-5p	hsa-miR-150-5p	hsa-miR-155-5p	hsa-miR-181a-5p
Gene Ontology (miRWalk),GO0002161 aminoacyl trna editing activity,over-represented,0.000113937,0.0011295,0.0011295,0.321976,4,hsa-miR-21-5p	hsa-let-7b-5p	hsa-miR-155-5p	hsa-let-7a-5p
Gene Ontology (miRWalk),GO0002162 dystroglycan binding,over-represented,1.23765e-05,0.000418654984962406,0.000418655,0.190801,4,hsa-miR-125b-5p	hsa-miR-21-5p	hsa-let-7b-5p	hsa-miR-155-5p
Gene Ontology (miRWalk),GO0002224 toll like receptor signaling pathway,over-represented,0.000874516,0.0036861,0.0036861,1.64566,6,hsa-miR-125b-5p	hsa-miR-21-5p	hsa-let-7b-5p	hsa-miR-155-5p	hsa-let-7a-5p	hsa-miR-181a-5p
Gene Ontology (miRWalk),GO0002237 response to molecule of bacterial origin,over-represented,0.0014560,0.0051190,0.0051190,0.262351,3,hsa-miR-125b-5p	hsa-miR-21-5p	hsa-miR-155-5p
Gene Ontology (miRWalk),GO0002244 hemopoietic progenitor cell differentiation,over-represented,0.0152364,0.0283960,0.0283960,0.202726,2,hsa-miR-21-5p	hsa-miR-155-5p
Gene Ontology (miRWalk),GO0002262 myeloid cell homeostasis,over-represented,0.0053101,0.0126064,0.0126064,0.405451,3,hsa-miR-125b-5p	hsa-let-7a-5p	hsa-miR-181a-5p
Gene Ontology (miRWalk),GO0002309 t cell proliferation involved in immune response,over-represented,0.0251438,0.0420890,0.0420890,0.262351,2,hsa-miR-125b-5p	hsa-miR-150-5p
Gene Ontology (miRWalk),GO0002320 lymphoid progenitor cell differentiation,over-represented,9.15452e-05,0.0009891347219512195,0.000989135,0.632027,5,hsa-miR-125b-5p	hsa-miR-21-5p	hsa-miR-155-5p	hsa-let-7a-5p	hsa-miR-181a-5p
Gene Ontology (miRWalk),GO0002326 b cell lineage commitment,over-represented,0.000273832,0.0017918,0.0017918,0.787053,5,hsa-miR-125b-5p	hsa-miR-21-5p	hsa-miR-150-5p	hsa-let-7a-5p	hsa-miR-181a-5p
Gene Ontology (miRWalk),GO0002407 dendritic cell chemotaxis,over-represented,0.0024070,0.0071796,0.0071796,0.310051,3,hsa-miR-21-5p	hsa-let-7b-5p	hsa-miR-150-5p
Gene Ontology (miRWalk),GO0002437 inflammatory response to antigenic stimulus,over-represented,0.0062688,0.0144159,0.0144159,0.429302,3,hsa-let-7b-5p	hsa-miR-155-5p	hsa-miR-181a-5p
Gene Ontology (miRWalk),GO0002446 neutrophil mediated immunity,over-represented,0.000283415,0.0018013,0.0018013,0.155026,3,hsa-miR-21-5p	hsa-miR-155-5p	hsa-let-7a-5p
Gene Ontology (miRWalk),GO0002467 germinal center formation,over-represented,0.0012641,0.0046355,0.0046355,0.250426,3,hsa-miR-21-5p	hsa-let-7b-5p	hsa-miR-155-5p
Gene Ontology (miRWalk),GO0002474 antigen processing and presentation of peptide antigen via mhc class i,over-represented,0.0302010,0.0490075,0.0490075,1.37138,4,hsa-miR-125b-5p	hsa-let-7b-5p	hsa-miR-155-5p	hsa-let-7a-5p
Gene Ontology (miRWalk),GO0002479 antigen processing and presentation of exogenous peptide antigen via mhc class i tap dependent,over-represented,0.0204441,0.0361258,0.0361258,1.22828,4,hsa-miR-125b-5p	hsa-let-7b-5p	hsa-miR-155-5p	hsa-let-7a-5p
Gene Ontology (miRWalk),GO0002523 leukocyte migration involved in inflammatory response,over-represented,0.0089420,0.0186853,0.0186853,0.155026,2,hsa-miR-125b-5p	hsa-miR-155-5p
Gene Ontology (miRWalk),GO0002526 acute inflammatory response,over-represented,0.0229903,0.0393080,0.0393080,0.250426,2,hsa-miR-125b-5p	hsa-miR-155-5p
Gene Ontology (miRWalk),GO0002544 chronic inflammatory response,over-represented,3.98541e-05,0.0006857657170542635,0.000685766,0.250426,4,hsa-miR-125b-5p	hsa-let-7b-5p	hsa-miR-155-5p	hsa-let-7a-5p
Gene Ontology (miRWalk),GO0002548 monocyte chemotaxis,over-represented,0.000930651,0.0037963,0.0037963,0.226576,3,hsa-miR-21-5p	hsa-miR-155-5p	hsa-let-7a-5p
Gene Ontology (miRWalk),GO0002576 platelet degranulation,over-represented,0.0015969,0.0054798,0.0054798,1.82453,6,hsa-miR-125b-5p	hsa-miR-21-5p	hsa-let-7b-5p	hsa-miR-150-5p	hsa-miR-155-5p	hsa-let-7a-5p
Gene Ontology (miRWalk),GO0002634 regulation of germinal center formation,over-represented,2.60283e-05,0.0005338211527777778,0.000533821,0.226576,4,hsa-miR-125b-5p	hsa-miR-21-5p	hsa-let-7b-5p	hsa-miR-155-5p
Gene Ontology (miRWalk),GO0002675 positive regulation of acute inflammatory response,over-represented,0.0189380,0.0336389,0.0336389,0.226576,2,hsa-miR-155-5p	hsa-let-7a-5p
Gene Ontology (miRWalk),GO0002687 positive regulation of leukocyte migration,over-represented,0.0218549,0.0379526,0.0379526,0.667802,3,hsa-miR-21-5p	hsa-miR-150-5p	hsa-miR-155-5p
Gene Ontology (miRWalk),GO0002690 positive regulation of leukocyte chemotaxis,over-represented,0.000283415,0.0018013,0.0018013,0.155026,3,hsa-miR-21-5p	hsa-miR-155-5p	hsa-let-7a-5p
Gene Ontology (miRWalk),GO0002755 myd88 dependent toll like receptor signaling pathway,over-represented,0.00099185,0.0039585,0.0039585,1.68143,6,hsa-miR-125b-5p	hsa-miR-21-5p	hsa-let-7b-5p	hsa-miR-155-5p	hsa-let-7a-5p	hsa-miR-181a-5p
Gene Ontology (miRWalk),GO0002756 myd88 independent toll like receptor signaling pathway,over-represented,0.000673719,0.0030896,0.0030896,1.57411,6,hsa-miR-125b-5p	hsa-miR-21-5p	hsa-let-7b-5p	hsa-miR-155-5p	hsa-let-7a-5p	hsa-miR-181a-5p
Gene Ontology (miRWalk),GO0002829 negative regulation of type 2 immune response,over-represented,0.0118996,0.0233356,0.0233356,0.178876,2,hsa-miR-21-5p	hsa-miR-155-5p
Gene Ontology (miRWalk),GO0002903 negative regulation of b cell apoptotic process,over-represented,0.000113937,0.0011295,0.0011295,0.321976,4,hsa-miR-125b-5p	hsa-miR-21-5p	hsa-let-7b-5p	hsa-miR-155-5p
Gene Ontology (miRWalk),GO0003007 heart morphogenesis,over-represented,2.7947e-06,0.00025266369387755104,0.000252664,1.15673,7,hsa-miR-125b-5p	hsa-miR-21-5p	hsa-let-7b-5p	hsa-miR-150-5p	hsa-miR-155-5p	hsa-let-7a-5p	hsa-miR-181a-5p
Gene Ontology (miRWalk),GO0003014 renal system process,over-represented,0.0011541,0.0043735,0.0043735,0.572402,4,hsa-miR-125b-5p	hsa-miR-21-5p	hsa-let-7a-5p	hsa-miR-181a-5p
Gene Ontology (miRWalk),GO0003094 glomerular filtration,over-represented,0.0189380,0.0336389,0.0336389,0.226576,2,hsa-let-7b-5p	hsa-miR-155-5p
Gene Ontology (miRWalk),GO0003139 secondary heart field specification,over-represented,0.0024918,0.0073297,0.0073297,0.0834753,2,hsa-miR-21-5p	hsa-let-7b-5p
Gene Ontology (miRWalk),GO0003148 outflow tract septum morphogenesis,over-represented,0.0053101,0.0126064,0.0126064,0.405451,3,hsa-miR-125b-5p	hsa-let-7b-5p	hsa-miR-181a-5p
Gene Ontology (miRWalk),GO0003151 outflow tract morphogenesis,over-represented,0.000101617,0.0010493,0.0010493,1.1448,6,hsa-miR-21-5p	hsa-let-7b-5p	hsa-miR-150-5p	hsa-miR-155-5p	hsa-let-7a-5p	hsa-miR-181a-5p
Gene Ontology (miRWalk),GO0003181 atrioventricular valve morphogenesis,over-represented,0.0296967,0.0482776,0.0482776,0.286201,2,hsa-miR-155-5p	hsa-miR-181a-5p
Gene Ontology (miRWalk),GO0003184 pulmonary valve morphogenesis,over-represented,0.000561202,0.0027350,0.0027350,0.477002,4,hsa-miR-21-5p	hsa-let-7b-5p	hsa-miR-155-5p	hsa-miR-181a-5p
Gene Ontology (miRWalk),GO0003198 epithelial to mesenchymal transition involved in endocardial cushion formation,over-represented,0.0036800,0.0096407,0.0096407,0.357751,3,hsa-let-7b-5p	hsa-miR-155-5p	hsa-miR-181a-5p
Gene Ontology (miRWalk),GO0003211 cardiac ventricle formation,over-represented,0.0296967,0.0482776,0.0482776,0.286201,2,hsa-miR-21-5p	hsa-let-7b-5p
Gene Ontology (miRWalk),GO0003214 cardiac left ventricle morphogenesis,over-represented,0.0026936,0.0077134,0.0077134,0.321976,3,hsa-let-7b-5p	hsa-miR-155-5p	hsa-miR-181a-5p
Gene Ontology (miRWalk),GO0003215 cardiac right ventricle morphogenesis,over-represented,0.0036800,0.0096407,0.0096407,0.357751,3,hsa-miR-21-5p	hsa-let-7b-5p	hsa-miR-181a-5p
Gene Ontology (miRWalk),GO0003222 ventricular trabecula myocardium morphogenesis,over-represented,0.000258953,0.0017277,0.0017277,0.393526,4,hsa-miR-125b-5p	hsa-let-7b-5p	hsa-miR-155-5p	hsa-miR-181a-5p
Gene Ontology (miRWalk),GO0003281 ventricular septum development,over-represented,0.0097614,0.0200943,0.0200943,0.500852,3,hsa-miR-125b-5p	hsa-let-7b-5p	hsa-miR-155-5p
Gene Ontology (miRWalk),GO0003323 type b pancreatic cell development,over-represented,5.54657e-05,0.000778025671875,0.000778026,0.572402,5,hsa-miR-125b-5p	hsa-miR-21-5p	hsa-let-7b-5p	hsa-miR-155-5p	hsa-let-7a-5p
Gene Ontology (miRWalk),GO0003344 pericardium morphogenesis,over-represented,0.0018936,0.0060611,0.0060611,0.286201,3,hsa-miR-21-5p	hsa-miR-155-5p	hsa-miR-181a-5p
Gene Ontology (miRWalk),GO0003407 neural retina development,over-represented,0.0012641,0.0046355,0.0046355,0.250426,3,hsa-miR-21-5p	hsa-let-7b-5p	hsa-miR-155-5p
Gene Ontology (miRWalk),GO0003417 growth plate cartilage development,over-represented,0.000546334,0.0026909,0.0026909,0.190801,3,hsa-let-7b-5p	hsa-miR-155-5p	hsa-let-7a-5p
Gene Ontology (miRWalk),GO0003674 molecular function,over-represented,0.0031426,0.0086417,0.0086417,2.05111,6,hsa-miR-125b-5p	hsa-miR-21-5p	hsa-let-7b-5p	hsa-miR-155-5p	hsa-let-7a-5p	hsa-miR-181a-5p
Gene Ontology (miRWalk),GO0003676 nucleic acid binding,over-represented,0.000768774,0.0033719,0.0033719,1.60988,6,hsa-miR-125b-5p	hsa-miR-21-5p	hsa-let-7b-5p	hsa-miR-155-5p	hsa-let-7a-5p	hsa-miR-181a-5p
Gene Ontology (miRWalk),GO0003677 dna binding,over-represented,0.0148292,0.0280741,0.0280741,3.85179,7,hsa-miR-125b-5p	hsa-miR-21-5p	hsa-let-7b-5p	hsa-miR-150-5p	hsa-miR-155-5p	hsa-let-7a-5p	hsa-miR-181a-5p
Gene Ontology (miRWalk),GO0003680 at dna binding,over-represented,0.0010625,0.0041435,0.0041435,0.560477,4,hsa-miR-125b-5p	hsa-miR-21-5p	hsa-let-7b-5p	hsa-let-7a-5p
Gene Ontology (miRWalk),GO0003682 chromatin binding,over-represented,0.0010426,0.0041201,0.0041201,2.64736,7,hsa-miR-125b-5p	hsa-miR-21-5p	hsa-let-7b-5p	hsa-miR-150-5p	hsa-miR-155-5p	hsa-let-7a-5p	hsa-miR-181a-5p
Gene Ontology (miRWalk),GO0003684 damaged dna binding,over-represented,0.000137737,0.0012427,0.0012427,1.20443,6,hsa-miR-125b-5p	hsa-miR-21-5p	hsa-let-7b-5p	hsa-miR-150-5p	hsa-miR-155-5p	hsa-miR-181a-5p
Gene Ontology (miRWalk),GO0003688 dna replication origin binding,over-represented,0.0296967,0.0482776,0.0482776,0.286201,2,hsa-miR-125b-5p	hsa-let-7b-5p
Gene Ontology (miRWalk),GO0003690 double stranded dna binding,over-represented,0.000169872,0.0013783,0.0013783,2.05111,7,hsa-miR-125b-5p	hsa-miR-21-5p	hsa-let-7b-5p	hsa-miR-150-5p	hsa-miR-155-5p	hsa-let-7a-5p	hsa-miR-181a-5p
Gene Ontology (miRWalk),GO0003697 single stranded dna binding,over-represented,0.00036549,0.0021255,0.0021255,1.41908,6,hsa-miR-125b-5p	hsa-miR-21-5p	hsa-let-7b-5p	hsa-miR-155-5p	hsa-let-7a-5p	hsa-miR-181a-5p
Gene Ontology (miRWalk),GO0003700 sequence specific dna binding transcription factor activity,over-represented,0.0056791,0.0134250,0.0134250,3.36286,7,hsa-miR-125b-5p	hsa-miR-21-5p	hsa-let-7b-5p	hsa-miR-150-5p	hsa-miR-155-5p	hsa-let-7a-5p	hsa-miR-181a-5p
Gene Ontology (miRWalk),GO0003705 rna polymerase ii distal enhancer sequence specific dna binding transcription factor activity,over-represented,0.000838026,0.0035560,0.0035560,1.63373,6,hsa-miR-125b-5p	hsa-miR-21-5p	hsa-let-7b-5p	hsa-miR-155-5p	hsa-let-7a-5p	hsa-miR-181a-5p
Gene Ontology (miRWalk),GO0003707 steroid hormone receptor activity,over-represented,6.02117e-05,0.0008023576911764705,0.000802358,1.0494,6,hsa-miR-125b-5p	hsa-miR-21-5p	hsa-let-7b-5p	hsa-miR-155-5p	hsa-let-7a-5p	hsa-miR-181a-5p
Gene Ontology (miRWalk),GO0003712 transcription cofactor activity,over-represented,6.02117e-05,0.0008023576911764705,0.000802358,1.0494,6,hsa-miR-125b-5p	hsa-miR-21-5p	hsa-let-7b-5p	hsa-miR-155-5p	hsa-let-7a-5p	hsa-miR-181a-5p
Gene Ontology (miRWalk),GO0003713 transcription coactivator activity,over-represented,0.000320002,0.0019827,0.0019827,2.24191,7,hsa-miR-125b-5p	hsa-miR-21-5p	hsa-let-7b-5p	hsa-miR-150-5p	hsa-miR-155-5p	hsa-let-7a-5p	hsa-miR-181a-5p
Gene Ontology (miRWalk),GO0003714 transcription corepressor activity,over-represented,0.000143646,0.0012727,0.0012728,2.00341,7,hsa-miR-125b-5p	hsa-miR-21-5p	hsa-let-7b-5p	hsa-miR-150-5p	hsa-miR-155-5p	hsa-let-7a-5p	hsa-miR-181a-5p
Gene Ontology (miRWalk),GO0003723 rna binding,over-represented,0.0294010,0.0482037,0.0482037,3.05281,6,hsa-miR-125b-5p	hsa-miR-21-5p	hsa-let-7b-5p	hsa-miR-155-5p	hsa-let-7a-5p	hsa-miR-181a-5p
Gene Ontology (miRWalk),GO0003724 rna helicase activity,over-represented,0.0159636,0.0296018,0.0296018,0.596252,3,hsa-let-7b-5p	hsa-miR-155-5p	hsa-let-7a-5p
Gene Ontology (miRWalk),GO0003725 double stranded rna binding,over-represented,0.0017012,0.0056793,0.0056793,1.1448,5,hsa-miR-125b-5p	hsa-miR-21-5p	hsa-let-7b-5p	hsa-miR-155-5p	hsa-let-7a-5p
Gene Ontology (miRWalk),GO0003727 single stranded rna binding,over-represented,0.000120735,0.0011549,0.0011549,0.667802,5,hsa-miR-125b-5p	hsa-miR-21-5p	hsa-let-7b-5p	hsa-miR-155-5p	hsa-let-7a-5p
Gene Ontology (miRWalk),GO0003729 mrna binding,over-represented,0.000268937,0.0017835,0.0017835,1.34753,6,hsa-miR-125b-5p	hsa-miR-21-5p	hsa-let-7b-5p	hsa-miR-155-5p	hsa-let-7a-5p	hsa-miR-181a-5p
Gene Ontology (miRWalk),GO0003730 mrna 3 utr binding,over-represented,0.00070468,0.0031822,0.0031822,0.954003,5,hsa-miR-125b-5p	hsa-miR-21-5p	hsa-let-7b-5p	hsa-miR-155-5p	hsa-let-7a-5p
Gene Ontology (miRWalk),GO0003735 structural constituent of ribosome,over-represented,0.0024733,0.0073297,0.0073297,1.96763,6,hsa-miR-125b-5p	hsa-miR-21-5p	hsa-let-7b-5p	hsa-miR-155-5p	hsa-let-7a-5p	hsa-miR-181a-5p
Gene Ontology (miRWalk),GO0003743 translation initiation factor activity,over-represented,0.0021686,0.0066900,0.0066900,1.20443,5,hsa-miR-125b-5p	hsa-miR-21-5p	hsa-let-7b-5p	hsa-miR-155-5p	hsa-let-7a-5p
Gene Ontology (miRWalk),GO0003746 translation elongation factor activity,over-represented,0.0063944,0.0144159,0.0144159,0.894378,4,hsa-miR-125b-5p	hsa-let-7b-5p	hsa-miR-155-5p	hsa-let-7a-5p
Gene Ontology (miRWalk),GO0003747 translation release factor activity,over-represented,0.0089420,0.0186853,0.0186853,0.155026,2,hsa-miR-125b-5p	hsa-let-7b-5p
Gene Ontology (miRWalk),GO0003755 peptidyl prolyl cis trans isomerase activity,over-represented,2.28603e-05,0.0004966224487804878,0.000496622,0.894378,6,hsa-miR-125b-5p	hsa-miR-21-5p	hsa-let-7b-5p	hsa-miR-155-5p	hsa-let-7a-5p	hsa-miR-181a-5p
Gene Ontology (miRWalk),GO0003774 motor activity,over-represented,0.000253881,0.0017277,0.0017277,0.775128,5,hsa-miR-125b-5p	hsa-miR-21-5p	hsa-let-7b-5p	hsa-miR-155-5p	hsa-let-7a-5p
Gene Ontology (miRWalk),GO0003777 microtubule motor activity,over-represented,0.000662752,0.0030456,0.0030456,0.942078,5,hsa-miR-125b-5p	hsa-miR-21-5p	hsa-let-7b-5p	hsa-miR-155-5p	hsa-let-7a-5p
Gene Ontology (miRWalk),GO0003779 actin binding,over-represented,0.000184456,0.0014289,0.0014290,2.07496,7,hsa-miR-125b-5p	hsa-miR-21-5p	hsa-let-7b-5p	hsa-miR-150-5p	hsa-miR-155-5p	hsa-let-7a-5p	hsa-miR-181a-5p
Gene Ontology (miRWalk),GO0003785 actin monomer binding,over-represented,0.000368004,0.0021255,0.0021255,0.429302,4,hsa-miR-125b-5p	hsa-miR-21-5p	hsa-let-7b-5p	hsa-miR-155-5p
Gene Ontology (miRWalk),GO0003823 antigen binding,over-represented,9.40223e-06,0.0003909749824074074,0.000390975,0.405451,5,hsa-miR-21-5p	hsa-let-7b-5p	hsa-miR-150-5p	hsa-miR-155-5p	hsa-let-7a-5p
Gene Ontology (miRWalk),GO0003824 catalytic activity,over-represented,0.0024083,0.0071796,0.0071796,0.691652,4,hsa-miR-21-5p	hsa-let-7b-5p	hsa-miR-155-5p	hsa-let-7a-5p
Gene Ontology (miRWalk),GO0003873 6 phosphofructo 2 kinase activity,over-represented,0.0024918,0.0073297,0.0073297,0.0834753,2,hsa-miR-21-5p	hsa-miR-181a-5p
Gene Ontology (miRWalk),GO0003887 dna directed dna polymerase activity,over-represented,0.0126332,0.0246542,0.0246542,0.548552,3,hsa-miR-21-5p	hsa-let-7b-5p	hsa-miR-155-5p
Gene Ontology (miRWalk),GO0003899 dna directed rna polymerase activity,over-represented,0.0027436,0.0077882,0.0077882,0.715503,4,hsa-miR-21-5p	hsa-let-7b-5p	hsa-miR-155-5p	hsa-let-7a-5p
Gene Ontology (miRWalk),GO0003906 dna apurinic or apyrimidinic site lyase activity,over-represented,0.0159636,0.0296018,0.0296018,0.596252,3,hsa-miR-125b-5p	hsa-let-7b-5p	hsa-let-7a-5p
Gene Ontology (miRWalk),GO0003924 gtpase activity,over-represented,0.0044846,0.0111547,0.0111547,2.18228,6,hsa-miR-125b-5p	hsa-miR-21-5p	hsa-let-7b-5p	hsa-miR-155-5p	hsa-let-7a-5p	hsa-miR-181a-5p
Gene Ontology (miRWalk),GO0003945 n acetyllactosamine synthase activity,over-represented,0.0135215,0.0257635,0.0257635,0.190801,2,hsa-miR-125b-5p	hsa-miR-155-5p
Gene Ontology (miRWalk),GO0003950 nadposi adp ribosyltransferase activity,over-represented,0.0019617,0.0062164,0.0062164,0.655877,4,hsa-miR-125b-5p	hsa-miR-21-5p	hsa-let-7b-5p	hsa-miR-181a-5p
Gene Ontology (miRWalk),GO0003993 acid phosphatase activity,over-represented,0.0152364,0.0283960,0.0283960,0.202726,2,hsa-let-7b-5p	hsa-let-7a-5p
Gene Ontology (miRWalk),GO0004003 atp dependent dna helicase activity,over-represented,0.0060808,0.0141332,0.0141332,0.882453,4,hsa-miR-21-5p	hsa-let-7b-5p	hsa-let-7a-5p	hsa-miR-181a-5p
Gene Ontology (miRWalk),GO0004004 atp dependent rna helicase activity,over-represented,0.0057781,0.0135006,0.0135006,0.870528,4,hsa-miR-21-5p	hsa-let-7b-5p	hsa-let-7a-5p	hsa-miR-181a-5p
Gene Ontology (miRWalk),GO0004012 phospholipid translocating atpase activity,over-represented,0.0273798,0.0450902,0.0450902,0.274276,2,hsa-miR-21-5p	hsa-miR-181a-5p
Gene Ontology (miRWalk),GO0004029 aldehyde dehydrogenase nad activity,over-represented,0.0024070,0.0071796,0.0071796,0.310051,3,hsa-let-7b-5p	hsa-miR-155-5p	hsa-let-7a-5p
Gene Ontology (miRWalk),GO0004032 alditolnadpposi 1 oxidoreductase activity,over-represented,0.0052485,0.0126064,0.0126064,0.11925,2,hsa-let-7b-5p	hsa-miR-155-5p
Gene Ontology (miRWalk),GO0004033 aldo keto reductase nadp activity,over-represented,0.0042229,0.0106657,0.0106657,0.107325,2,hsa-let-7b-5p	hsa-miR-155-5p
Gene Ontology (miRWalk),GO0004046 aminoacylase activity,over-represented,0.0012002,0.0045059,0.0045059,0.0596252,2,hsa-let-7b-5p	hsa-miR-155-5p
Gene Ontology (miRWalk),GO0004047 aminomethyltransferase activity,over-represented,0.0042229,0.0106657,0.0106657,0.107325,2,hsa-let-7b-5p	hsa-miR-155-5p
Gene Ontology (miRWalk),GO0004175 endopeptidase activity,over-represented,0.0142400,0.0269932,0.0269932,0.572402,3,hsa-let-7b-5p	hsa-miR-155-5p	hsa-miR-181a-5p
Gene Ontology (miRWalk),GO0004176 atp dependent peptidase activity,over-represented,0.0010892,0.0041703,0.0041703,0.238501,3,hsa-miR-21-5p	hsa-let-7b-5p	hsa-miR-155-5p
Gene Ontology (miRWalk),GO0004177 aminopeptidase activity,over-represented,1.67586e-05,0.0004611217267080745,0.000461122,0.453152,5,hsa-miR-125b-5p	hsa-let-7b-5p	hsa-miR-155-5p	hsa-let-7a-5p	hsa-miR-181a-5p
Gene Ontology (miRWalk),GO0004180 carboxypeptidase activity,over-represented,0.0026936,0.0077134,0.0077134,0.321976,3,hsa-miR-125b-5p	hsa-let-7b-5p	hsa-miR-155-5p
Gene Ontology (miRWalk),GO0004190 aspartic type endopeptidase activity,over-represented,0.0057771,0.0135006,0.0135006,0.417376,3,hsa-miR-125b-5p	hsa-miR-155-5p	hsa-let-7a-5p
Gene Ontology (miRWalk),GO0004197 cysteine type endopeptidase activity,over-represented,0.000450202,0.0024170,0.0024170,0.870528,5,hsa-miR-125b-5p	hsa-miR-21-5p	hsa-let-7b-5p	hsa-let-7a-5p	hsa-miR-181a-5p
Gene Ontology (miRWalk),GO0004221 ubiquitin thiolesterase activity,over-represented,0.0017878,0.0058784,0.0058784,1.15673,5,hsa-miR-125b-5p	hsa-miR-21-5p	hsa-let-7b-5p	hsa-let-7a-5p	hsa-miR-181a-5p
Gene Ontology (miRWalk),GO0004222 metalloendopeptidase activity,over-represented,0.0067192,0.0150943,0.0150943,0.906303,4,hsa-miR-125b-5p	hsa-miR-21-5p	hsa-let-7b-5p	hsa-miR-155-5p
Gene Ontology (miRWalk),GO0004252 serine type endopeptidase activity,over-represented,0.0029231,0.0082481,0.0082481,0.727428,4,hsa-miR-21-5p	hsa-let-7b-5p	hsa-miR-155-5p	hsa-miR-181a-5p
Gene Ontology (miRWalk),GO0004301 epoxide hydrolase activity,over-represented,5.6952e-05,0.0007786955555555556,0.000778696,0.0954003,3,hsa-miR-125b-5p	hsa-let-7b-5p	hsa-let-7a-5p
Gene Ontology (miRWalk),GO0004331 fructose 2 6 bisphosphate 2 phosphatase activity,over-represented,0.0042229,0.0106657,0.0106657,0.107325,2,hsa-miR-21-5p	hsa-miR-181a-5p
Gene Ontology (miRWalk),GO0004364 glutathione transferase activity,over-represented,0.0229903,0.0393080,0.0393080,0.250426,2,hsa-miR-155-5p	hsa-miR-181a-5p
Gene Ontology (miRWalk),GO0004366 glycerol 3 phosphate o acyltransferase activity,over-represented,0.0103725,0.0209436,0.0209436,0.166951,2,hsa-miR-21-5p	hsa-miR-155-5p
Gene Ontology (miRWalk),GO0004385 guanylate kinase activity,over-represented,0.0251438,0.0420890,0.0420890,0.262351,2,hsa-miR-21-5p	hsa-miR-155-5p
Gene Ontology (miRWalk),GO0004386 helicase activity,over-represented,0.0089137,0.0186853,0.0186853,0.977853,4,hsa-miR-21-5p	hsa-let-7b-5p	hsa-miR-155-5p	hsa-let-7a-5p
Gene Ontology (miRWalk),GO0004396 hexokinase activity,over-represented,0.000659952,0.0030456,0.0030456,0.202726,3,hsa-miR-125b-5p	hsa-let-7b-5p	hsa-miR-155-5p
Gene Ontology (miRWalk),GO0004402 histone acetyltransferase activity,over-represented,1.76084e-06,0.00021082489729729728,0.000210825,1.08518,7,hsa-miR-125b-5p	hsa-miR-21-5p	hsa-let-7b-5p	hsa-miR-150-5p	hsa-miR-155-5p	hsa-let-7a-5p	hsa-miR-181a-5p
Gene Ontology (miRWalk),GO0004435 phosphatidylinositol phospholipase c activity,over-represented,0.0044484,0.0110710,0.0110710,0.381601,3,hsa-miR-21-5p	hsa-let-7b-5p	hsa-miR-181a-5p
Gene Ontology (miRWalk),GO0004438 phosphatidylinositol 3 phosphatase activity,over-represented,0.0091128,0.0189440,0.0189440,0.488927,3,hsa-miR-125b-5p	hsa-miR-21-5p	hsa-miR-181a-5p
Gene Ontology (miRWalk),GO0004467 long chain fatty acid coa ligase activity,over-represented,0.0189380,0.0336389,0.0336389,0.226576,2,hsa-let-7b-5p	hsa-miR-155-5p
Gene Ontology (miRWalk),GO0004488 methylenetetrahydrofolate dehydrogenase nadpposi activity,over-represented,0.0170424,0.0309544,0.0309544,0.214651,2,hsa-miR-155-5p	hsa-let-7a-5p
Gene Ontology (miRWalk),GO0004497 monooxygenase activity,over-represented,0.0012641,0.0046355,0.0046355,0.250426,3,hsa-miR-21-5p	hsa-let-7b-5p	hsa-let-7a-5p
Gene Ontology (miRWalk),GO0004515 nicotinate nucleotide adenylyltransferase activity,over-represented,0.0089420,0.0186853,0.0186853,0.155026,2,hsa-miR-125b-5p	hsa-let-7b-5p
Gene Ontology (miRWalk),GO0004521 endoribonuclease activity,over-represented,0.0026936,0.0077134,0.0077134,0.321976,3,hsa-miR-21-5p	hsa-let-7b-5p	hsa-let-7a-5p
Gene Ontology (miRWalk),GO0004523 ribonuclease h activity,over-represented,0.0251438,0.0420890,0.0420890,0.262351,2,hsa-miR-125b-5p	hsa-let-7b-5p
Gene Ontology (miRWalk),GO0004550 nucleoside diphosphate kinase activity,over-represented,1.47942e-06,0.00021082489729729728,0.000210825,0.286201,5,hsa-miR-125b-5p	hsa-miR-21-5p	hsa-let-7b-5p	hsa-miR-155-5p	hsa-let-7a-5p
Gene Ontology (miRWalk),GO0004565 beta galactosidase activity,over-represented,0.0017901,0.0058784,0.0058784,0.0715503,2,hsa-let-7b-5p	hsa-miR-155-5p
Gene Ontology (miRWalk),GO0004571 mannosyl oligosaccharide 1 2 alpha mannosidase activity,over-represented,0.000358838,0.0021224,0.0021224,0.166951,3,hsa-miR-125b-5p	hsa-let-7b-5p	hsa-miR-155-5p
Gene Ontology (miRWalk),GO0004596 peptide alpha n acetyltransferase activity,over-represented,0.0103725,0.0209436,0.0209436,0.166951,2,hsa-miR-21-5p	hsa-let-7b-5p
Gene Ontology (miRWalk),GO0004601 peroxidase activity,over-represented,0.0288582,0.0473488,0.0473488,0.739353,3,hsa-let-7b-5p	hsa-let-7a-5p	hsa-miR-181a-5p
Gene Ontology (miRWalk),GO0004602 glutathione peroxidase activity,over-represented,0.0135215,0.0257635,0.0257635,0.190801,2,hsa-let-7b-5p	hsa-miR-155-5p
Gene Ontology (miRWalk),GO0004620 phospholipase activity,over-represented,0.0024918,0.0073297,0.0073297,0.0834753,2,hsa-let-7b-5p	hsa-miR-155-5p
Gene Ontology (miRWalk),GO0004622 lysophospholipase activity,over-represented,0.0251438,0.0420890,0.0420890,0.262351,2,hsa-miR-125b-5p	hsa-miR-155-5p
Gene Ontology (miRWalk),GO0004653 polypeptide n acetylgalactosaminyltransferase activity,over-represented,0.0251438,0.0420890,0.0420890,0.262351,2,hsa-miR-125b-5p	hsa-let-7b-5p
Gene Ontology (miRWalk),GO0004672 protein kinase activity,over-represented,0.0057245,0.0135006,0.0135006,2.27768,6,hsa-miR-125b-5p	hsa-miR-21-5p	hsa-let-7b-5p	hsa-miR-155-5p	hsa-let-7a-5p	hsa-miR-181a-5p
Gene Ontology (miRWalk),GO0004674 protein serine threonine kinase activity,over-represented,0.0072268,0.0160717,0.0160717,2.37308,6,hsa-miR-125b-5p	hsa-miR-21-5p	hsa-let-7b-5p	hsa-miR-155-5p	hsa-let-7a-5p	hsa-miR-181a-5p
Gene Ontology (miRWalk),GO0004675 transmembrane receptor protein serine threonine kinase activity,over-represented,0.0084913,0.0181459,0.0181459,0.477002,3,hsa-miR-125b-5p	hsa-miR-21-5p	hsa-let-7a-5p
Gene Ontology (miRWalk),GO0004677 dna dependent protein kinase activity,over-represented,0.000200828,0.0014853,0.0014853,0.369676,4,hsa-miR-125b-5p	hsa-let-7b-5p	hsa-let-7a-5p	hsa-miR-181a-5p
Gene Ontology (miRWalk),GO0004679 amp activated protein kinase activity,over-represented,0.0018936,0.0060611,0.0060611,0.286201,3,hsa-miR-125b-5p	hsa-miR-21-5p	hsa-let-7b-5p
Gene Ontology (miRWalk),GO0004693 cyclin dependent protein kinase activity,over-represented,0.000662752,0.0030456,0.0030456,0.942078,5,hsa-miR-125b-5p	hsa-miR-21-5p	hsa-let-7b-5p	hsa-miR-155-5p	hsa-let-7a-5p
Gene Ontology (miRWalk),GO0004697 protein kinase c activity,over-represented,0.0040528,0.0103839,0.0103839,0.369676,3,hsa-miR-21-5p	hsa-let-7b-5p	hsa-miR-155-5p
Gene Ontology (miRWalk),GO0004702 receptor signaling protein serine threonine kinase activity,over-represented,0.0078966,0.0170228,0.0170228,0.465077,3,hsa-miR-125b-5p	hsa-miR-21-5p	hsa-let-7a-5p
Gene Ontology (miRWalk),GO0004706 jun kinase kinase kinase activity,over-represented,0.000283415,0.0018013,0.0018013,0.155026,3,hsa-miR-21-5p	hsa-miR-155-5p	hsa-let-7a-5p
Gene Ontology (miRWalk),GO0004707 map kinase activity,over-represented,0.000368004,0.0021255,0.0021255,0.429302,4,hsa-miR-125b-5p	hsa-let-7b-5p	hsa-let-7a-5p	hsa-miR-181a-5p
Gene Ontology (miRWalk),GO0004708 map kinase kinase activity,over-represented,0.0040528,0.0103839,0.0103839,0.369676,3,hsa-miR-125b-5p	hsa-let-7b-5p	hsa-miR-181a-5p
Gene Ontology (miRWalk),GO0004709 map kinase kinase kinase activity,over-represented,0.0012512,0.0046355,0.0046355,0.584327,4,hsa-miR-125b-5p	hsa-miR-21-5p	hsa-miR-155-5p	hsa-let-7a-5p
Gene Ontology (miRWalk),GO0004712 protein serine threonine tyrosine kinase activity,over-represented,9.15452e-05,0.0009891347219512195,0.000989135,0.632027,5,hsa-miR-125b-5p	hsa-miR-21-5p	hsa-let-7b-5p	hsa-miR-155-5p	hsa-miR-181a-5p
Gene Ontology (miRWalk),GO0004713 protein tyrosine kinase activity,over-represented,0.0012652,0.0046357,0.0046357,1.75298,6,hsa-miR-125b-5p	hsa-miR-21-5p	hsa-let-7b-5p	hsa-miR-155-5p	hsa-let-7a-5p	hsa-miR-181a-5p
Gene Ontology (miRWalk),GO0004714 transmembrane receptor protein tyrosine kinase activity,over-represented,2.68288e-05,0.000545190752293578,0.000545191,0.918228,6,hsa-miR-125b-5p	hsa-miR-21-5p	hsa-let-7b-5p	hsa-miR-150-5p	hsa-miR-155-5p	hsa-let-7a-5p
Gene Ontology (miRWalk),GO0004715 non membrane spanning protein tyrosine kinase activity,over-represented,0.000794701,0.0034213,0.0034213,0.977853,5,hsa-miR-125b-5p	hsa-miR-21-5p	hsa-let-7b-5p	hsa-miR-155-5p	hsa-let-7a-5p
Gene Ontology (miRWalk),GO0004716 receptor signaling protein tyrosine kinase activity,over-represented,0.000507265,0.0026025,0.0026025,0.465077,4,hsa-miR-125b-5p	hsa-miR-21-5p	hsa-miR-155-5p	hsa-let-7a-5p
Gene Ontology (miRWalk),GO0004721 phosphoprotein phosphatase activity,over-represented,0.0081340,0.0175005,0.0175005,0.954003,4,hsa-miR-125b-5p	hsa-miR-21-5p	hsa-let-7b-5p	hsa-miR-181a-5p
Gene Ontology (miRWalk),GO0004722 protein serine threonine phosphatase activity,over-represented,9.54284e-05,0.0010211,0.0010211,1.13288,6,hsa-miR-125b-5p	hsa-miR-21-5p	hsa-let-7b-5p	hsa-miR-155-5p	hsa-let-7a-5p	hsa-miR-181a-5p
Gene Ontology (miRWalk),GO0004725 protein tyrosine phosphatase activity,over-represented,2.29814e-05,0.0004966224487804878,0.000496622,1.55026,7,hsa-miR-125b-5p	hsa-miR-21-5p	hsa-let-7b-5p	hsa-miR-150-5p	hsa-miR-155-5p	hsa-let-7a-5p	hsa-miR-181a-5p
Gene Ontology (miRWalk),GO0004740 pyruvate dehydrogenase acetyl transferring kinase activity,over-represented,0.0033034,0.0089232,0.0089232,0.0954003,2,hsa-let-7b-5p	hsa-miR-155-5p
Gene Ontology (miRWalk),GO0004745 retinol dehydrogenase activity,over-represented,0.000546334,0.0026909,0.0026909,0.190801,3,hsa-miR-21-5p	hsa-let-7b-5p	hsa-miR-155-5p
Gene Ontology (miRWalk),GO0004791 thioredoxin disulfide reductase activity,over-represented,0.0103725,0.0209436,0.0209436,0.166951,2,hsa-let-7b-5p	hsa-miR-155-5p
Gene Ontology (miRWalk),GO0004806 triglyceride lipase activity,over-represented,0.0063781,0.0144159,0.0144159,0.131175,2,hsa-let-7b-5p	hsa-miR-155-5p
Gene Ontology (miRWalk),GO0004842 ubiquitin protein ligase activity,over-represented,0.0031426,0.0086417,0.0086417,2.05111,6,hsa-miR-125b-5p	hsa-miR-21-5p	hsa-let-7b-5p	hsa-miR-155-5p	hsa-let-7a-5p	hsa-miR-181a-5p
Gene Ontology (miRWalk),GO0004843 ubiquitin specific protease activity,over-represented,0.0012474,0.0046355,0.0046355,1.07325,5,hsa-miR-125b-5p	hsa-miR-21-5p	hsa-let-7b-5p	hsa-let-7a-5p	hsa-miR-181a-5p
Gene Ontology (miRWalk),GO0004860 protein kinase inhibitor activity,over-represented,0.0011541,0.0043735,0.0043735,0.572402,4,hsa-miR-125b-5p	hsa-miR-21-5p	hsa-let-7b-5p	hsa-miR-155-5p
Gene Ontology (miRWalk),GO0004861 cyclin dependent protein kinase inhibitor activity,over-represented,0.000946191,0.0038350,0.0038350,1.01363,5,hsa-miR-125b-5p	hsa-miR-21-5p	hsa-miR-155-5p	hsa-let-7a-5p	hsa-miR-181a-5p
Gene Ontology (miRWalk),GO0004866 endopeptidase inhibitor activity,over-represented,0.000368004,0.0021255,0.0021255,0.429302,4,hsa-miR-21-5p	hsa-let-7b-5p	hsa-miR-155-5p	hsa-let-7a-5p
Gene Ontology (miRWalk),GO0004867 serine type endopeptidase inhibitor activity,over-represented,0.0301357,0.0489194,0.0489194,0.751278,3,hsa-miR-21-5p	hsa-miR-155-5p	hsa-let-7a-5p
Gene Ontology (miRWalk),GO0004869 cysteine type endopeptidase inhibitor activity,over-represented,0.0040528,0.0103839,0.0103839,0.369676,3,hsa-let-7b-5p	hsa-let-7a-5p	hsa-miR-181a-5p
Gene Ontology (miRWalk),GO0004871 signal transducer activity,over-represented,0.0017876,0.0058784,0.0058784,1.86031,6,hsa-miR-125b-5p	hsa-miR-21-5p	hsa-let-7b-5p	hsa-miR-155-5p	hsa-let-7a-5p	hsa-miR-181a-5p
Gene Ontology (miRWalk),GO0004872 receptor activity,over-represented,0.0010770,0.0041703,0.0041703,1.70528,6,hsa-miR-125b-5p	hsa-miR-21-5p	hsa-let-7b-5p	hsa-miR-155-5p	hsa-let-7a-5p	hsa-miR-181a-5p
Gene Ontology (miRWalk),GO0004879 ligand activated sequence specific dna binding rna polymerase ii transcription factor activity,over-represented,2.28603e-05,0.0004966224487804878,0.000496622,0.894378,6,hsa-miR-125b-5p	hsa-miR-21-5p	hsa-let-7b-5p	hsa-miR-155-5p	hsa-let-7a-5p	hsa-miR-181a-5p
Gene Ontology (miRWalk),GO0004888 transmembrane signaling receptor activity,over-represented,0.0013867,0.0049905,0.0049905,1.0971,5,hsa-miR-125b-5p	hsa-miR-21-5p	hsa-let-7b-5p	hsa-miR-155-5p	hsa-let-7a-5p
Gene Ontology (miRWalk),GO0004896 cytokine receptor activity,over-represented,0.0012641,0.0046355,0.0046355,0.250426,3,hsa-miR-150-5p	hsa-miR-155-5p	hsa-let-7a-5p
Gene Ontology (miRWalk),GO0004930 g protein coupled receptor activity,over-represented,2.1066e-05,0.0004961032051282051,0.000496103,0.882453,6,hsa-miR-125b-5p	hsa-miR-21-5p	hsa-let-7b-5p	hsa-miR-150-5p	hsa-let-7a-5p	hsa-miR-181a-5p
Gene Ontology (miRWalk),GO0004950 chemokine receptor activity,over-represented,0.0017901,0.0058784,0.0058784,0.0715503,2,hsa-miR-21-5p	hsa-miR-155-5p
Gene Ontology (miRWalk),GO0004958 prostaglandin f receptor activity,over-represented,0.000724269,0.0032541,0.0032541,0.0477002,2,hsa-miR-21-5p	hsa-miR-155-5p
Gene Ontology (miRWalk),GO0005004 gpi linked ephrin receptor activity,over-represented,0.000930651,0.0037963,0.0037963,0.226576,3,hsa-miR-125b-5p	hsa-miR-21-5p	hsa-miR-181a-5p
Gene Ontology (miRWalk),GO0005005 transmembrane ephrin receptor activity,over-represented,0.0135215,0.0257635,0.0257635,0.190801,2,hsa-miR-21-5p	hsa-miR-181a-5p
Gene Ontology (miRWalk),GO0005006 epidermal growth factor activated receptor activity,over-represented,8.28252e-05,0.0009519760930232559,0.000951976,0.298126,4,hsa-miR-125b-5p	hsa-miR-21-5p	hsa-miR-155-5p	hsa-let-7a-5p
Gene Ontology (miRWalk),GO0005007 fibroblast growth factor activated receptor activity,over-represented,0.0170424,0.0309544,0.0309544,0.214651,2,hsa-miR-125b-5p	hsa-let-7b-5p
Gene Ontology (miRWalk),GO0005021 vascular endothelial growth factor activated receptor activity,over-represented,3.23989e-05,0.0006081657923728813,0.000608166,0.238501,4,hsa-let-7b-5p	hsa-miR-150-5p	hsa-miR-155-5p	hsa-miR-181a-5p
Gene Ontology (miRWalk),GO0005024 transforming growth factor beta activated receptor activity,over-represented,0.0035119,0.0093608,0.0093608,0.763203,4,hsa-miR-21-5p	hsa-let-7b-5p	hsa-let-7a-5p	hsa-miR-181a-5p
Gene Ontology (miRWalk),GO0005025 transforming growth factor beta receptor activity type i,over-represented,0.0170424,0.0309544,0.0309544,0.214651,2,hsa-miR-125b-5p	hsa-let-7a-5p
Gene Ontology (miRWalk),GO0005041 low density lipoprotein receptor activity,over-represented,0.0024070,0.0071796,0.0071796,0.310051,3,hsa-miR-21-5p	hsa-let-7b-5p	hsa-miR-155-5p
Gene Ontology (miRWalk),GO0005057 receptor signaling protein activity,over-represented,0.0104374,0.0209505,0.0209505,0.512777,3,hsa-miR-21-5p	hsa-let-7b-5p	hsa-miR-155-5p
Gene Ontology (miRWalk),GO0005070 sh3 sh2 adaptor activity,over-represented,0.0074030,0.0162918,0.0162918,0.930153,4,hsa-miR-125b-5p	hsa-miR-21-5p	hsa-let-7b-5p	hsa-miR-181a-5p
Gene Ontology (miRWalk),GO0005080 protein kinase c binding,over-represented,0.0010590,0.0041435,0.0041435,1.03748,5,hsa-miR-125b-5p	hsa-miR-21-5p	hsa-let-7b-5p	hsa-miR-155-5p	hsa-let-7a-5p
Gene Ontology (miRWalk),GO0005083 small gtpase regulator activity,over-represented,0.0134221,0.0257635,0.0257635,0.560477,3,hsa-let-7b-5p	hsa-miR-155-5p	hsa-let-7a-5p
Gene Ontology (miRWalk),GO0005085 guanyl nucleotide exchange factor activity,over-represented,0.000273832,0.0017918,0.0017918,0.787053,5,hsa-miR-125b-5p	hsa-miR-21-5p	hsa-let-7b-5p	hsa-miR-155-5p	hsa-let-7a-5p
Gene Ontology (miRWalk),GO0005086 arf guanyl nucleotide exchange factor activity,over-represented,0.0073282,0.0161672,0.0161672,0.453152,3,hsa-miR-21-5p	hsa-let-7b-5p	hsa-let-7a-5p
Gene Ontology (miRWalk),GO0005089 rho guanyl nucleotide exchange factor activity,over-represented,0.0033071,0.0089232,0.0089232,0.751278,4,hsa-miR-21-5p	hsa-let-7b-5p	hsa-miR-155-5p	hsa-let-7a-5p
Gene Ontology (miRWalk),GO0005096 gtpase activator activity,over-represented,0.000108133,0.0011140,0.0011140,1.15673,6,hsa-miR-125b-5p	hsa-miR-21-5p	hsa-let-7b-5p	hsa-miR-155-5p	hsa-let-7a-5p	hsa-miR-181a-5p
Gene Ontology (miRWalk),GO0005097 rab gtpase activator activity,over-represented,0.0044216,0.0110710,0.0110710,0.810903,4,hsa-miR-125b-5p	hsa-miR-21-5p	hsa-let-7b-5p	hsa-miR-155-5p
Gene Ontology (miRWalk),GO0005099 ras gtpase activator activity,over-represented,0.0036800,0.0096407,0.0096407,0.357751,3,hsa-miR-125b-5p	hsa-miR-21-5p	hsa-let-7b-5p
Gene Ontology (miRWalk),GO0005102 receptor binding,over-represented,0.000169872,0.0013783,0.0013783,2.05111,7,hsa-miR-125b-5p	hsa-miR-21-5p	hsa-let-7b-5p	hsa-miR-150-5p	hsa-miR-155-5p	hsa-let-7a-5p	hsa-miR-181a-5p
Gene Ontology (miRWalk),GO0005105 type 1 fibroblast growth factor receptor binding,over-represented,0.0017901,0.0058784,0.0058784,0.0715503,2,hsa-miR-125b-5p	hsa-let-7b-5p
Gene Ontology (miRWalk),GO0005109 frizzled binding,over-represented,0.0118730,0.0233356,0.0233356,0.536627,3,hsa-miR-21-5p	hsa-miR-155-5p	hsa-miR-181a-5p
Gene Ontology (miRWalk),GO0005110 frizzled 2 binding,over-represented,0.0012641,0.0046355,0.0046355,0.250426,3,hsa-miR-21-5p	hsa-miR-155-5p	hsa-miR-181a-5p
Gene Ontology (miRWalk),GO0005113 patched binding,over-represented,0.0209212,0.0364742,0.0364742,0.238501,2,hsa-miR-125b-5p	hsa-let-7b-5p
Gene Ontology (miRWalk),GO0005114 type ii transforming growth factor beta receptor binding,over-represented,0.0033296,0.0089232,0.0089232,0.345826,3,hsa-miR-21-5p	hsa-let-7b-5p	hsa-miR-181a-5p
Gene Ontology (miRWalk),GO0005123 death receptor binding,over-represented,0.0296967,0.0482776,0.0482776,0.286201,2,hsa-let-7b-5p	hsa-miR-155-5p
Gene Ontology (miRWalk),GO0005125 cytokine activity,over-represented,4.32431e-05,0.000716770846975089,0.000716771,1.69336,7,hsa-miR-125b-5p	hsa-miR-21-5p	hsa-let-7b-5p	hsa-miR-150-5p	hsa-miR-155-5p	hsa-let-7a-5p	hsa-miR-181a-5p
Gene Ontology (miRWalk),GO0005138 interleukin 6 receptor binding,over-represented,0.000787815,0.0034049,0.0034049,0.214651,3,hsa-miR-21-5p	hsa-miR-155-5p	hsa-let-7a-5p
Gene Ontology (miRWalk),GO0005149 interleukin 1 receptor binding,over-represented,0.0052485,0.0126064,0.0126064,0.11925,2,hsa-miR-125b-5p	hsa-miR-21-5p
Gene Ontology (miRWalk),GO0005152 interleukin 1 receptor antagonist activity,over-represented,0.0063781,0.0144159,0.0144159,0.131175,2,hsa-miR-125b-5p	hsa-let-7b-5p
Gene Ontology (miRWalk),GO0005154 epidermal growth factor receptor binding,over-represented,0.000976354,0.0039072,0.0039072,0.548552,4,hsa-miR-21-5p	hsa-let-7b-5p	hsa-miR-155-5p	hsa-let-7a-5p
Gene Ontology (miRWalk),GO0005158 insulin receptor binding,over-represented,0.000114989,0.0011295,0.0011295,1.16865,6,hsa-miR-125b-5p	hsa-miR-21-5p	hsa-let-7b-5p	hsa-miR-150-5p	hsa-let-7a-5p	hsa-miR-181a-5p
Gene Ontology (miRWalk),GO0005159 insulin like growth factor receptor binding,over-represented,6.15805e-05,0.0008023576911764705,0.000802358,0.584327,5,hsa-miR-125b-5p	hsa-miR-21-5p	hsa-miR-150-5p	hsa-miR-155-5p	hsa-let-7a-5p
Gene Ontology (miRWalk),GO0005160 transforming growth factor beta receptor binding,over-represented,0.0018936,0.0060611,0.0060611,0.286201,3,hsa-miR-21-5p	hsa-miR-155-5p	hsa-miR-181a-5p
Gene Ontology (miRWalk),GO0005161 platelet derived growth factor receptor binding,over-represented,0.000341128,0.0020505,0.0020505,0.822828,5,hsa-miR-21-5p	hsa-let-7b-5p	hsa-miR-150-5p	hsa-miR-155-5p	hsa-let-7a-5p
Gene Ontology (miRWalk),GO0005164 tumor necrosis factor receptor binding,over-represented,0.000895338,0.0037208,0.0037208,0.536627,4,hsa-miR-21-5p	hsa-let-7b-5p	hsa-miR-155-5p	hsa-let-7a-5p
Gene Ontology (miRWalk),GO0005176 erbb 2 class receptor binding,over-represented,0.0089420,0.0186853,0.0186853,0.155026,2,hsa-miR-150-5p	hsa-miR-155-5p
Gene Ontology (miRWalk),GO0005178 integrin binding,over-represented,0.0197426,0.0349615,0.0349615,1.21635,4,hsa-miR-21-5p	hsa-let-7b-5p	hsa-miR-155-5p	hsa-let-7a-5p
Gene Ontology (miRWalk),GO0005179 hormone activity,over-represented,2.18375e-05,0.0004961032051282051,0.000496103,0.477002,5,hsa-miR-125b-5p	hsa-miR-150-5p	hsa-miR-155-5p	hsa-let-7a-5p	hsa-miR-181a-5p
Gene Ontology (miRWalk),GO0005198 structural molecule activity,over-represented,0.0011217,0.0042875,0.0042875,1.71721,6,hsa-miR-125b-5p	hsa-miR-21-5p	hsa-let-7b-5p	hsa-miR-155-5p	hsa-let-7a-5p	hsa-miR-181a-5p
Gene Ontology (miRWalk),GO0005200 structural constituent of cytoskeleton,over-represented,0.000536754,0.0026909,0.0026909,1.51448,6,hsa-miR-125b-5p	hsa-miR-21-5p	hsa-let-7b-5p	hsa-miR-155-5p	hsa-let-7a-5p	hsa-miR-181a-5p
Gene Ontology (miRWalk),GO0005201 extracellular matrix structural constituent,over-represented,6.44874e-06,0.0003441917855421687,0.000344192,0.727428,6,hsa-miR-125b-5p	hsa-miR-21-5p	hsa-let-7b-5p	hsa-miR-150-5p	hsa-miR-155-5p	hsa-miR-181a-5p
Gene Ontology (miRWalk),GO0005215 transporter activity,over-represented,0.00080279,0.0034528,0.0034528,1.62181,6,hsa-miR-125b-5p	hsa-miR-21-5p	hsa-let-7b-5p	hsa-miR-155-5p	hsa-let-7a-5p	hsa-miR-181a-5p
Gene Ontology (miRWalk),GO0005230 extracellular ligand gated ion channel activity,over-represented,0.0033034,0.0089232,0.0089232,0.0954003,2,hsa-miR-125b-5p	hsa-miR-181a-5p
Gene Ontology (miRWalk),GO0005245 voltage gated calcium channel activity,over-represented,0.000457204,0.0024170,0.0024170,0.453152,4,hsa-miR-21-5p	hsa-let-7b-5p	hsa-miR-155-5p	hsa-let-7a-5p
Gene Ontology (miRWalk),GO0005254 chloride channel activity,over-represented,3.56087e-05,0.0006465022172131147,0.000646502,0.524702,5,hsa-miR-125b-5p	hsa-miR-21-5p	hsa-let-7b-5p	hsa-miR-155-5p	hsa-let-7a-5p
Gene Ontology (miRWalk),GO0005262 calcium channel activity,over-represented,0.0067857,0.0151592,0.0151592,0.441227,3,hsa-miR-125b-5p	hsa-miR-21-5p	hsa-miR-155-5p
Gene Ontology (miRWalk),GO0005267 potassium channel activity,over-represented,0.0170424,0.0309544,0.0309544,0.214651,2,hsa-miR-21-5p	hsa-let-7b-5p
Gene Ontology (miRWalk),GO0005324 long chain fatty acid transporter activity,over-represented,0.0089420,0.0186853,0.0186853,0.155026,2,hsa-miR-125b-5p	hsa-let-7b-5p
Gene Ontology (miRWalk),GO0005351 sugarhydrogen symporter activity,over-represented,0.000787815,0.0034049,0.0034049,0.214651,3,hsa-miR-125b-5p	hsa-miR-21-5p	hsa-let-7a-5p
Gene Ontology (miRWalk),GO0005388 calcium transporting atpase activity,over-represented,0.0014560,0.0051190,0.0051190,0.262351,3,hsa-miR-21-5p	hsa-let-7b-5p	hsa-let-7a-5p
Gene Ontology (miRWalk),GO0005487 nucleocytoplasmic transporter activity,over-represented,8.28252e-05,0.0009519760930232559,0.000951976,0.298126,4,hsa-let-7b-5p	hsa-miR-155-5p	hsa-let-7a-5p	hsa-miR-181a-5p
Gene Ontology (miRWalk),GO0005496 steroid binding,over-represented,4.98396e-05,0.0007286779801980198,0.000728678,0.560477,5,hsa-miR-21-5p	hsa-let-7b-5p	hsa-miR-155-5p	hsa-let-7a-5p	hsa-miR-181a-5p
Gene Ontology (miRWalk),GO0005499 vitamin d binding,over-represented,0.0017901,0.0058784,0.0058784,0.0715503,2,hsa-miR-125b-5p	hsa-let-7a-5p
Gene Ontology (miRWalk),GO0005504 fatty acid binding,over-represented,0.0026936,0.0077134,0.0077134,0.321976,3,hsa-miR-125b-5p	hsa-let-7b-5p	hsa-miR-155-5p
Gene Ontology (miRWalk),GO0005506 iron ion binding,over-represented,8.39792e-05,0.0009539175794871796,0.000953918,1.10903,6,hsa-miR-125b-5p	hsa-miR-21-5p	hsa-let-7b-5p	hsa-miR-155-5p	hsa-let-7a-5p	hsa-miR-181a-5p
Gene Ontology (miRWalk),GO0005507 copper ion binding,over-represented,1.37438e-05,0.00043489310000000003,0.000434893,0.822828,6,hsa-miR-125b-5p	hsa-miR-21-5p	hsa-let-7b-5p	hsa-miR-150-5p	hsa-miR-155-5p	hsa-let-7a-5p
Gene Ontology (miRWalk),GO0005509 calcium ion binding,over-represented,0.000415022,0.0023126,0.0023126,2.32538,7,hsa-miR-125b-5p	hsa-miR-21-5p	hsa-let-7b-5p	hsa-miR-150-5p	hsa-miR-155-5p	hsa-let-7a-5p	hsa-miR-181a-5p
Gene Ontology (miRWalk),GO0005513 detection of calcium ion,over-represented,0.0103725,0.0209436,0.0209436,0.166951,2,hsa-let-7b-5p	hsa-miR-155-5p
Gene Ontology (miRWalk),GO0005516 calmodulin binding,over-represented,0.0029816,0.0083089,0.0083088,1.2879,5,hsa-miR-125b-5p	hsa-miR-21-5p	hsa-let-7b-5p	hsa-miR-155-5p	hsa-let-7a-5p
Gene Ontology (miRWalk),GO0005518 collagen binding,over-represented,0.0097438,0.0200943,0.0200943,1.0017,4,hsa-miR-21-5p	hsa-let-7b-5p	hsa-miR-155-5p	hsa-let-7a-5p
Gene Ontology (miRWalk),GO0005521 lamin binding,over-represented,0.0078966,0.0170228,0.0170228,0.465077,3,hsa-let-7b-5p	hsa-let-7a-5p	hsa-miR-181a-5p
Gene Ontology (miRWalk),GO0005522 profilin binding,over-represented,0.0189380,0.0336389,0.0336389,0.226576,2,hsa-miR-21-5p	hsa-miR-155-5p
Gene Ontology (miRWalk),GO0005523 tropomyosin binding,over-represented,0.0010892,0.0041703,0.0041703,0.238501,3,hsa-miR-125b-5p	hsa-miR-21-5p	hsa-miR-155-5p
Gene Ontology (miRWalk),GO0005524 atp binding,over-represented,0.0204356,0.0361252,0.0361252,4.03066,7,hsa-miR-125b-5p	hsa-miR-21-5p	hsa-let-7b-5p	hsa-miR-150-5p	hsa-miR-155-5p	hsa-let-7a-5p	hsa-miR-181a-5p
Gene Ontology (miRWalk),GO0005525 gtp binding,over-represented,0.0070234,0.0156823,0.0156823,2.36116,6,hsa-miR-125b-5p	hsa-miR-21-5p	hsa-let-7b-5p	hsa-miR-155-5p	hsa-let-7a-5p	hsa-miR-181a-5p
Gene Ontology (miRWalk),GO0005528 fk506 binding,over-represented,2.18375e-05,0.0004961032051282051,0.000496103,0.477002,5,hsa-miR-21-5p	hsa-let-7b-5p	hsa-miR-155-5p	hsa-let-7a-5p	hsa-miR-181a-5p
Gene Ontology (miRWalk),GO0005536 glucose binding,over-represented,0.000787815,0.0034049,0.0034049,0.214651,3,hsa-miR-125b-5p	hsa-let-7b-5p	hsa-miR-155-5p
Gene Ontology (miRWalk),GO0005539 glycosaminoglycan binding,over-represented,0.0018936,0.0060611,0.0060611,0.286201,3,hsa-miR-21-5p	hsa-let-7b-5p	hsa-miR-181a-5p
Gene Ontology (miRWalk),GO0005543 phospholipid binding,over-represented,0.0019963,0.0063079,0.0063079,1.89608,6,hsa-miR-125b-5p	hsa-miR-21-5p	hsa-let-7b-5p	hsa-miR-155-5p	hsa-let-7a-5p	hsa-miR-181a-5p
Gene Ontology (miRWalk),GO0005545 1 phosphatidylinositol binding,over-represented,0.000819303,0.0034899,0.0034899,0.524702,4,hsa-miR-125b-5p	hsa-miR-21-5p	hsa-miR-155-5p	hsa-let-7a-5p
Gene Ontology (miRWalk),GO0005546 phosphatidylinositol 4 5 bisphosphate binding,over-represented,0.000819303,0.0034899,0.0034899,0.524702,4,hsa-miR-125b-5p	hsa-miR-21-5p	hsa-let-7b-5p	hsa-miR-155-5p
Gene Ontology (miRWalk),GO0005547 phosphatidylinositol 3 4 5 trisphosphate binding,over-represented,0.000976354,0.0039072,0.0039072,0.548552,4,hsa-miR-125b-5p	hsa-miR-21-5p	hsa-let-7b-5p	hsa-miR-155-5p
Gene Ontology (miRWalk),GO0005575 cellular component,over-represented,0.0029380,0.0082795,0.0082795,2.02726,6,hsa-miR-125b-5p	hsa-miR-21-5p	hsa-let-7b-5p	hsa-miR-155-5p	hsa-let-7a-5p	hsa-miR-181a-5p
Gene Ontology (miRWalk),GO0005576 extracellular region,over-represented,0.0019793,0.0062584,0.0062584,2.89779,7,hsa-miR-125b-5p	hsa-miR-21-5p	hsa-let-7b-5p	hsa-miR-150-5p	hsa-miR-155-5p	hsa-let-7a-5p	hsa-miR-181a-5p
Gene Ontology (miRWalk),GO0005577 fibrinogen complex,over-represented,0.0018936,0.0060611,0.0060611,0.286201,3,hsa-let-7b-5p	hsa-miR-155-5p	hsa-let-7a-5p
Gene Ontology (miRWalk),GO0005578 proteinaceous extracellular matrix,over-represented,0.000536754,0.0026909,0.0026909,1.51448,6,hsa-miR-125b-5p	hsa-miR-21-5p	hsa-let-7b-5p	hsa-miR-150-5p	hsa-miR-155-5p	hsa-miR-181a-5p
Gene Ontology (miRWalk),GO0005604 basement membrane,over-represented,3.92968e-05,0.0006853733228346456,0.000685373,0.977853,6,hsa-miR-125b-5p	hsa-miR-21-5p	hsa-let-7b-5p	hsa-miR-155-5p	hsa-let-7a-5p	hsa-miR-181a-5p
Gene Ontology (miRWalk),GO0005615 extracellular space,over-represented,0.000946616,0.0038350,0.0038350,2.61158,7,hsa-miR-125b-5p	hsa-miR-21-5p	hsa-let-7b-5p	hsa-miR-150-5p	hsa-miR-155-5p	hsa-let-7a-5p	hsa-miR-181a-5p
Gene Ontology (miRWalk),GO0005622 intracellular,over-represented,0.0038267,0.0099602,0.0099602,2.12266,6,hsa-miR-125b-5p	hsa-miR-21-5p	hsa-let-7b-5p	hsa-miR-155-5p	hsa-let-7a-5p	hsa-miR-181a-5p
Gene Ontology (miRWalk),GO0005623 cell,over-represented,0.0017901,0.0058784,0.0058784,0.0715503,2,hsa-miR-21-5p	hsa-miR-181a-5p
Gene Ontology (miRWalk),GO0005635 nuclear envelope,over-represented,0.000951393,0.0038350,0.0038350,1.66951,6,hsa-miR-125b-5p	hsa-miR-21-5p	hsa-let-7b-5p	hsa-miR-155-5p	hsa-let-7a-5p	hsa-miR-181a-5p
Gene Ontology (miRWalk),GO0005637 nuclear inner membrane,over-represented,3.64819e-05,0.0006543110000000001,0.000654311,0.965928,6,hsa-miR-125b-5p	hsa-miR-21-5p	hsa-let-7b-5p	hsa-miR-155-5p	hsa-let-7a-5p	hsa-miR-181a-5p
Gene Ontology (miRWalk),GO0005639 integral to nuclear inner membrane,over-represented,9.74705e-05,0.0010305,0.0010305,0.310051,4,hsa-let-7b-5p	hsa-miR-150-5p	hsa-miR-155-5p	hsa-miR-181a-5p
Gene Ontology (miRWalk),GO0005640 nuclear outer membrane,over-represented,0.000895338,0.0037208,0.0037208,0.536627,4,hsa-miR-125b-5p	hsa-miR-21-5p	hsa-let-7b-5p	hsa-miR-155-5p
Gene Ontology (miRWalk),GO0005641 nuclear envelope lumen,over-represented,0.0067857,0.0151592,0.0151592,0.441227,3,hsa-miR-125b-5p	hsa-let-7b-5p	hsa-miR-155-5p
Gene Ontology (miRWalk),GO0005643 nuclear pore,over-represented,0.0031146,0.0085805,0.0085805,1.29983,5,hsa-miR-125b-5p	hsa-let-7b-5p	hsa-miR-155-5p	hsa-let-7a-5p	hsa-miR-181a-5p
Gene Ontology (miRWalk),GO0005654 nucleoplasm,over-represented,0.0236188,0.0403514,0.0403514,4.11414,7,hsa-miR-125b-5p	hsa-miR-21-5p	hsa-let-7b-5p	hsa-miR-150-5p	hsa-miR-155-5p	hsa-let-7a-5p	hsa-miR-181a-5p
Gene Ontology (miRWalk),GO0005657 replication fork,over-represented,7.86588e-06,0.0003667984042105263,0.000366798,0.751278,6,hsa-miR-125b-5p	hsa-miR-21-5p	hsa-let-7b-5p	hsa-miR-150-5p	hsa-miR-155-5p	hsa-let-7a-5p
Gene Ontology (miRWalk),GO0005667 transcription factor complex,over-represented,0.000656539,0.0030456,0.0030456,2.48041,7,hsa-miR-125b-5p	hsa-miR-21-5p	hsa-let-7b-5p	hsa-miR-150-5p	hsa-miR-155-5p	hsa-let-7a-5p	hsa-miR-181a-5p
Gene Ontology (miRWalk),GO0005669 transcription factor tfiid complex,over-represented,2.12521e-06,0.00022962634878048778,0.000229626,0.608177,6,hsa-miR-125b-5p	hsa-miR-21-5p	hsa-let-7b-5p	hsa-miR-150-5p	hsa-let-7a-5p	hsa-miR-181a-5p
Gene Ontology (miRWalk),GO0005671 ada2 gcn5 ada3 transcription activator complex,over-represented,4.98396e-05,0.0007286779801980198,0.000728678,0.560477,5,hsa-miR-125b-5p	hsa-let-7b-5p	hsa-miR-155-5p	hsa-let-7a-5p	hsa-miR-181a-5p
Gene Ontology (miRWalk),GO0005677 chromatin silencing complex,over-represented,0.0073282,0.0161672,0.0161672,0.453152,3,hsa-let-7b-5p	hsa-let-7a-5p	hsa-miR-181a-5p
Gene Ontology (miRWalk),GO0005678 chromatin assembly complex,over-represented,0.000819303,0.0034899,0.0034899,0.524702,4,hsa-miR-125b-5p	hsa-let-7b-5p	hsa-miR-150-5p	hsa-miR-155-5p
Gene Ontology (miRWalk),GO0005680 anaphase promoting complex,over-represented,0.0104374,0.0209505,0.0209505,0.512777,3,hsa-miR-125b-5p	hsa-let-7b-5p	hsa-miR-155-5p
Gene Ontology (miRWalk),GO0005681 spliceosomal complex,over-represented,0.0048954,0.0120147,0.0120147,1.43101,5,hsa-miR-125b-5p	hsa-miR-21-5p	hsa-let-7b-5p	hsa-miR-155-5p	hsa-let-7a-5p
Gene Ontology (miRWalk),GO0005683 u7 snrnp,over-represented,0.0103725,0.0209436,0.0209436,0.166951,2,hsa-miR-125b-5p	hsa-let-7b-5p
Gene Ontology (miRWalk),GO0005689 u12 type spliceosomal complex,over-represented,0.0240640,0.0409070,0.0409070,0.691652,3,hsa-miR-125b-5p	hsa-miR-21-5p	hsa-let-7b-5p
Gene Ontology (miRWalk),GO0005694 chromosome,over-represented,0.00074864,0.0032902,0.0032901,0.965928,5,hsa-miR-125b-5p	hsa-miR-21-5p	hsa-let-7b-5p	hsa-miR-155-5p	hsa-let-7a-5p
Gene Ontology (miRWalk),GO0005719 nuclear euchromatin,over-represented,0.0031109,0.0085758,0.0085758,0.739353,4,hsa-miR-21-5p	hsa-let-7b-5p	hsa-miR-155-5p	hsa-miR-181a-5p
Gene Ontology (miRWalk),GO0005720 nuclear heterochromatin,over-represented,4.88371e-05,0.0007286779801980198,0.000728678,1.01363,6,hsa-miR-125b-5p	hsa-miR-21-5p	hsa-let-7b-5p	hsa-miR-155-5p	hsa-let-7a-5p	hsa-miR-181a-5p
Gene Ontology (miRWalk),GO0005721 centromeric heterochromatin,over-represented,1.67586e-05,0.0004611217267080745,0.000461122,0.453152,5,hsa-miR-21-5p	hsa-let-7b-5p	hsa-miR-155-5p	hsa-let-7a-5p	hsa-miR-181a-5p
Gene Ontology (miRWalk),GO0005730 nucleolus,over-represented,0.0208665,0.0364742,0.0364742,4.04259,7,hsa-miR-125b-5p	hsa-miR-21-5p	hsa-let-7b-5p	hsa-miR-150-5p	hsa-miR-155-5p	hsa-let-7a-5p	hsa-miR-181a-5p
Gene Ontology (miRWalk),GO0005739 mitochondrion,over-represented,0.0070925,0.0157810,0.0157810,3.47019,7,hsa-miR-125b-5p	hsa-miR-21-5p	hsa-let-7b-5p	hsa-miR-150-5p	hsa-miR-155-5p	hsa-let-7a-5p	hsa-miR-181a-5p
Gene Ontology (miRWalk),GO0005740 mitochondrial envelope,over-represented,0.0251438,0.0420890,0.0420890,0.262351,2,hsa-let-7b-5p	hsa-let-7a-5p
Gene Ontology (miRWalk),GO0005741 mitochondrial outer membrane,over-represented,0.0019246,0.0061517,0.0061517,1.88416,6,hsa-miR-125b-5p	hsa-miR-21-5p	hsa-let-7b-5p	hsa-miR-155-5p	hsa-let-7a-5p	hsa-miR-181a-5p
Gene Ontology (miRWalk),GO0005743 mitochondrial inner membrane,over-represented,0.0149664,0.0283217,0.0283217,1.82453,5,hsa-miR-125b-5p	hsa-miR-21-5p	hsa-let-7b-5p	hsa-miR-155-5p	hsa-let-7a-5p
Gene Ontology (miRWalk),GO0005744 mitochondrial inner membrane presequence translocase complex,over-represented,0.0229903,0.0393080,0.0393080,0.250426,2,hsa-miR-125b-5p	hsa-let-7b-5p
Gene Ontology (miRWalk),GO0005758 mitochondrial intermembrane space,over-represented,0.0022522,0.0068855,0.0068855,0.679727,4,hsa-miR-125b-5p	hsa-let-7b-5p	hsa-miR-155-5p	hsa-let-7a-5p
Gene Ontology (miRWalk),GO0005759 mitochondrial matrix,over-represented,0.0037050,0.0096834,0.0096834,2.11073,6,hsa-miR-125b-5p	hsa-miR-21-5p	hsa-let-7b-5p	hsa-miR-155-5p	hsa-let-7a-5p	hsa-miR-181a-5p
Gene Ontology (miRWalk),GO0005761 mitochondrial ribosome,over-represented,0.0040528,0.0103839,0.0103839,0.369676,3,hsa-let-7b-5p	hsa-miR-155-5p	hsa-miR-181a-5p
Gene Ontology (miRWalk),GO0005764 lysosome,over-represented,1.54516e-05,0.0004503328157894737,0.000450333,1.46678,7,hsa-miR-125b-5p	hsa-miR-21-5p	hsa-let-7b-5p	hsa-miR-150-5p	hsa-miR-155-5p	hsa-let-7a-5p	hsa-miR-181a-5p
Gene Ontology (miRWalk),GO0005765 lysosomal membrane,over-represented,0.000146094,0.0012790,0.0012790,1.21635,6,hsa-miR-125b-5p	hsa-miR-21-5p	hsa-let-7b-5p	hsa-miR-155-5p	hsa-let-7a-5p	hsa-miR-181a-5p
Gene Ontology (miRWalk),GO0005768 endosome,over-represented,0.000735944,0.0032902,0.0032901,1.59796,6,hsa-miR-125b-5p	hsa-miR-21-5p	hsa-let-7b-5p	hsa-miR-155-5p	hsa-let-7a-5p	hsa-miR-181a-5p
Gene Ontology (miRWalk),GO0005769 early endosome,over-represented,0.000912294,0.0037841,0.0037841,1.65758,6,hsa-miR-125b-5p	hsa-miR-21-5p	hsa-let-7b-5p	hsa-miR-155-5p	hsa-let-7a-5p	hsa-miR-181a-5p
Gene Ontology (miRWalk),GO0005770 late endosome,over-represented,0.0019711,0.0062417,0.0062417,1.18058,5,hsa-miR-125b-5p	hsa-miR-21-5p	hsa-let-7b-5p	hsa-miR-155-5p	hsa-miR-181a-5p
Gene Ontology (miRWalk),GO0005776 autophagic vacuole,over-represented,0.000748058,0.0032902,0.0032901,0.512777,4,hsa-miR-125b-5p	hsa-let-7b-5p	hsa-miR-155-5p	hsa-let-7a-5p
Gene Ontology (miRWalk),GO0005777 peroxisome,over-represented,0.000946191,0.0038350,0.0038350,1.01363,5,hsa-miR-21-5p	hsa-let-7b-5p	hsa-miR-155-5p	hsa-let-7a-5p	hsa-miR-181a-5p
Gene Ontology (miRWalk),GO0005778 peroxisomal membrane,over-represented,0.0037255,0.0097025,0.0097025,0.775128,4,hsa-miR-21-5p	hsa-let-7b-5p	hsa-miR-155-5p	hsa-let-7a-5p
Gene Ontology (miRWalk),GO0005779 integral to peroxisomal membrane,over-represented,0.0103725,0.0209436,0.0209436,0.166951,2,hsa-let-7b-5p	hsa-miR-155-5p
Gene Ontology (miRWalk),GO0005783 endoplasmic reticulum,over-represented,0.000946616,0.0038350,0.0038350,2.61158,7,hsa-miR-125b-5p	hsa-miR-21-5p	hsa-let-7b-5p	hsa-miR-150-5p	hsa-miR-155-5p	hsa-let-7a-5p	hsa-miR-181a-5p
Gene Ontology (miRWalk),GO0005788 endoplasmic reticulum lumen,over-represented,1.01438e-05,0.00040677114912280704,0.000406771,1.3833,7,hsa-miR-125b-5p	hsa-miR-21-5p	hsa-let-7b-5p	hsa-miR-150-5p	hsa-miR-155-5p	hsa-let-7a-5p	hsa-miR-181a-5p
Gene Ontology (miRWalk),GO0005789 endoplasmic reticulum membrane,over-represented,0.0011834,0.0044655,0.0044656,2.69506,7,hsa-miR-125b-5p	hsa-miR-21-5p	hsa-let-7b-5p	hsa-miR-150-5p	hsa-miR-155-5p	hsa-let-7a-5p	hsa-miR-181a-5p
Gene Ontology (miRWalk),GO0005790 smooth endoplasmic reticulum,over-represented,0.0118996,0.0233356,0.0233356,0.178876,2,hsa-miR-21-5p	hsa-miR-155-5p
Gene Ontology (miRWalk),GO0005791 rough endoplasmic reticulum,over-represented,0.0111411,0.0221621,0.0221621,0.524702,3,hsa-let-7b-5p	hsa-miR-155-5p	hsa-miR-181a-5p
Gene Ontology (miRWalk),GO0005793 endoplasmic reticulum golgi intermediate compartment,over-represented,0.000450202,0.0024170,0.0024170,0.870528,5,hsa-miR-125b-5p	hsa-miR-21-5p	hsa-let-7b-5p	hsa-miR-155-5p	hsa-let-7a-5p
Gene Ontology (miRWalk),GO0005794 golgi apparatus,over-represented,0.0231092,0.0394960,0.0394960,2.92164,6,hsa-miR-125b-5p	hsa-miR-21-5p	hsa-let-7b-5p	hsa-miR-155-5p	hsa-let-7a-5p	hsa-miR-181a-5p
Gene Ontology (miRWalk),GO0005795 golgi stack,over-represented,0.0134221,0.0257635,0.0257635,0.560477,3,hsa-miR-125b-5p	hsa-let-7b-5p	hsa-miR-155-5p
Gene Ontology (miRWalk),GO0005796 golgi lumen,over-represented,6.82141e-05,0.0008507562033426184,0.000850756,0.596252,5,hsa-miR-125b-5p	hsa-miR-21-5p	hsa-let-7b-5p	hsa-miR-150-5p	hsa-miR-155-5p
Gene Ontology (miRWalk),GO0005797 golgi medial cisterna,over-represented,0.0010892,0.0041703,0.0041703,0.238501,3,hsa-miR-21-5p	hsa-miR-155-5p	hsa-let-7a-5p
Gene Ontology (miRWalk),GO0005801 cis golgi network,over-represented,0.0015779,0.0054397,0.0054397,0.620102,4,hsa-miR-21-5p	hsa-let-7b-5p	hsa-miR-155-5p	hsa-miR-181a-5p
Gene Ontology (miRWalk),GO0005802 trans golgi network,over-represented,0.0021686,0.0066900,0.0066900,1.20443,5,hsa-miR-125b-5p	hsa-miR-21-5p	hsa-let-7b-5p	hsa-miR-155-5p	hsa-let-7a-5p
Gene Ontology (miRWalk),GO0005813 centrosome,over-represented,0.0058972,0.0137643,0.0137643,2.28961,6,hsa-miR-125b-5p	hsa-miR-21-5p	hsa-let-7b-5p	hsa-miR-155-5p	hsa-let-7a-5p	hsa-miR-181a-5p
Gene Ontology (miRWalk),GO0005814 centriole,over-represented,0.0063944,0.0144159,0.0144159,0.894378,4,hsa-miR-125b-5p	hsa-miR-21-5p	hsa-let-7b-5p	hsa-miR-155-5p
Gene Ontology (miRWalk),GO0005815 microtubule organizing center,over-represented,0.0035406,0.0094317,0.0094317,1.3356,5,hsa-miR-125b-5p	hsa-miR-21-5p	hsa-let-7b-5p	hsa-miR-155-5p	hsa-let-7a-5p
Gene Ontology (miRWalk),GO0005819 spindle,over-represented,0.0019246,0.0061517,0.0061517,1.88416,6,hsa-miR-125b-5p	hsa-miR-21-5p	hsa-let-7b-5p	hsa-miR-155-5p	hsa-let-7a-5p	hsa-miR-181a-5p
Gene Ontology (miRWalk),GO0005825 half bridge of spindle pole body,over-represented,0.0012002,0.0045059,0.0045059,0.0596252,2,hsa-let-7b-5p	hsa-let-7a-5p
Gene Ontology (miRWalk),GO0005834 heterotrimeric g protein complex,over-represented,5.54657e-05,0.000778025671875,0.000778026,0.572402,5,hsa-miR-125b-5p	hsa-miR-21-5p	hsa-let-7b-5p	hsa-miR-155-5p	hsa-miR-181a-5p
Gene Ontology (miRWalk),GO0005840 ribosome,over-represented,0.0033939,0.0090737,0.0090737,1.32368,5,hsa-miR-125b-5p	hsa-miR-21-5p	hsa-let-7b-5p	hsa-miR-155-5p	hsa-let-7a-5p
Gene Ontology (miRWalk),GO0005844 polysome,over-represented,0.0014608,0.0051190,0.0051190,1.10903,5,hsa-miR-125b-5p	hsa-miR-21-5p	hsa-let-7b-5p	hsa-miR-155-5p	hsa-let-7a-5p
Gene Ontology (miRWalk),GO0005845 mrna cap binding complex,over-represented,0.000619192,0.0029495,0.0029495,0.488927,4,hsa-miR-21-5p	hsa-let-7b-5p	hsa-miR-155-5p	hsa-let-7a-5p
Gene Ontology (miRWalk),GO0005847 mrna cleavage and polyadenylation specificity factor complex,over-represented,0.0067857,0.0151592,0.0151592,0.441227,3,hsa-miR-21-5p	hsa-let-7b-5p	hsa-miR-155-5p
Gene Ontology (miRWalk),GO0005851 eukaryotic translation initiation factor 2b complex,over-represented,0.000787815,0.0034049,0.0034049,0.214651,3,hsa-miR-21-5p	hsa-let-7b-5p	hsa-miR-155-5p
Gene Ontology (miRWalk),GO0005852 eukaryotic translation initiation factor 3 complex,over-represented,0.000110295,0.0011258,0.0011258,0.655877,5,hsa-miR-21-5p	hsa-let-7b-5p	hsa-miR-155-5p	hsa-let-7a-5p	hsa-miR-181a-5p
Gene Ontology (miRWalk),GO0005853 eukaryotic translation elongation factor 1 complex,over-represented,0.0159636,0.0296018,0.0296018,0.596252,3,hsa-miR-125b-5p	hsa-let-7b-5p	hsa-miR-155-5p
Gene Ontology (miRWalk),GO0005856 cytoskeleton,over-represented,0.0050741,0.0123915,0.0123915,2.22998,6,hsa-miR-125b-5p	hsa-miR-21-5p	hsa-let-7b-5p	hsa-miR-155-5p	hsa-let-7a-5p	hsa-miR-181a-5p
Gene Ontology (miRWalk),GO0005862 muscle thin filament tropomyosin,over-represented,0.0135215,0.0257635,0.0257635,0.190801,2,hsa-miR-21-5p	hsa-let-7b-5p
Gene Ontology (miRWalk),GO0005868 cytoplasmic dynein complex,over-represented,0.0251438,0.0420890,0.0420890,0.262351,2,hsa-miR-21-5p	hsa-let-7b-5p
Gene Ontology (miRWalk),GO0005874 microtubule,over-represented,0.0032492,0.0089232,0.0089232,2.06303,6,hsa-miR-125b-5p	hsa-miR-21-5p	hsa-let-7b-5p	hsa-miR-155-5p	hsa-let-7a-5p	hsa-miR-181a-5p
Gene Ontology (miRWalk),GO0005875 microtubule associated complex,over-represented,0.0288582,0.0473488,0.0473488,0.739353,3,hsa-miR-21-5p	hsa-let-7b-5p	hsa-miR-181a-5p
Gene Ontology (miRWalk),GO0005876 spindle microtubule,over-represented,0.0025721,0.0075160,0.0075160,0.703578,4,hsa-miR-21-5p	hsa-let-7b-5p	hsa-miR-155-5p	hsa-let-7a-5p
Gene Ontology (miRWalk),GO0005881 cytoplasmic microtubule,over-represented,0.0085176,0.0181934,0.0181934,0.965928,4,hsa-miR-21-5p	hsa-let-7b-5p	hsa-miR-155-5p	hsa-miR-181a-5p
Gene Ontology (miRWalk),GO0005882 intermediate filament,over-represented,0.0033071,0.0089232,0.0089232,0.751278,4,hsa-miR-125b-5p	hsa-let-7b-5p	hsa-miR-155-5p	hsa-let-7a-5p
Gene Ontology (miRWalk),GO0005883 neurofilament,over-represented,0.0076099,0.0165092,0.0165092,0.143101,2,hsa-miR-155-5p	hsa-let-7a-5p
Gene Ontology (miRWalk),GO0005884 actin filament,over-represented,0.0019617,0.0062164,0.0062164,0.655877,4,hsa-miR-125b-5p	hsa-miR-21-5p	hsa-let-7b-5p	hsa-miR-155-5p
Gene Ontology (miRWalk),GO0005885 arp2 3 protein complex,over-represented,0.0229903,0.0393080,0.0393080,0.250426,2,hsa-miR-21-5p	hsa-miR-155-5p
Gene Ontology (miRWalk),GO0005887 integral to plasma membrane,over-represented,0.0022866,0.0069811,0.0069811,2.95741,7,hsa-miR-125b-5p	hsa-miR-21-5p	hsa-let-7b-5p	hsa-miR-150-5p	hsa-miR-155-5p	hsa-let-7a-5p	hsa-miR-181a-5p
Gene Ontology (miRWalk),GO0005901 caveola,over-represented,0.000283381,0.0018013,0.0018013,1.35945,6,hsa-miR-125b-5p	hsa-miR-21-5p	hsa-let-7b-5p	hsa-miR-155-5p	hsa-let-7a-5p	hsa-miR-181a-5p
Gene Ontology (miRWalk),GO0005902 microvillus,over-represented,0.0016992,0.0056793,0.0056793,0.632027,4,hsa-miR-21-5p	hsa-let-7b-5p	hsa-miR-155-5p	hsa-let-7a-5p
Gene Ontology (miRWalk),GO0005905 coated pit,over-represented,0.0010014,0.0039714,0.0039714,1.02555,5,hsa-miR-125b-5p	hsa-miR-21-5p	hsa-let-7b-5p	hsa-miR-155-5p	hsa-let-7a-5p
Gene Ontology (miRWalk),GO0005911 cell cell junction,over-represented,9.53167e-06,0.0003909749824074074,0.000390975,1.37138,7,hsa-miR-125b-5p	hsa-miR-21-5p	hsa-let-7b-5p	hsa-miR-150-5p	hsa-miR-155-5p	hsa-let-7a-5p	hsa-miR-181a-5p
Gene Ontology (miRWalk),GO0005912 adherens junction,over-represented,1.04677e-05,0.00040677114912280704,0.000406771,0.787053,6,hsa-miR-125b-5p	hsa-miR-21-5p	hsa-let-7b-5p	hsa-miR-155-5p	hsa-let-7a-5p	hsa-miR-181a-5p
Gene Ontology (miRWalk),GO0005913 cell cell adherens junction,over-represented,0.0101782,0.0209329,0.0209329,1.01363,4,hsa-miR-125b-5p	hsa-miR-21-5p	hsa-let-7b-5p	hsa-miR-155-5p
Gene Ontology (miRWalk),GO0005916 fascia adherens,over-represented,0.0073282,0.0161672,0.0161672,0.453152,3,hsa-miR-125b-5p	hsa-let-7b-5p	hsa-miR-155-5p
Gene Ontology (miRWalk),GO0005923 tight junction,over-represented,0.0018778,0.0060611,0.0060611,1.16865,5,hsa-miR-125b-5p	hsa-miR-21-5p	hsa-let-7b-5p	hsa-miR-155-5p	hsa-let-7a-5p
Gene Ontology (miRWalk),GO0005925 focal adhesion,over-represented,0.0121037,0.0236939,0.0236939,1.74106,5,hsa-miR-125b-5p	hsa-miR-21-5p	hsa-let-7b-5p	hsa-miR-155-5p	hsa-miR-181a-5p
Gene Ontology (miRWalk),GO0005929 cilium,over-represented,0.0015779,0.0054397,0.0054397,0.620102,4,hsa-miR-125b-5p	hsa-miR-21-5p	hsa-let-7b-5p	hsa-miR-155-5p
Gene Ontology (miRWalk),GO0005938 cell cortex,over-represented,0.0061458,0.0142767,0.0142767,1.50256,5,hsa-miR-125b-5p	hsa-miR-21-5p	hsa-let-7b-5p	hsa-miR-155-5p	hsa-miR-181a-5p
Gene Ontology (miRWalk),GO0005952 camp dependent protein kinase complex,over-represented,0.0044484,0.0110710,0.0110710,0.381601,3,hsa-miR-21-5p	hsa-let-7b-5p	hsa-miR-155-5p
Gene Ontology (miRWalk),GO0005975 carbohydrate metabolic process,over-represented,0.0042113,0.0106657,0.0106657,2.15843,6,hsa-miR-125b-5p	hsa-miR-21-5p	hsa-let-7b-5p	hsa-miR-155-5p	hsa-let-7a-5p	hsa-miR-181a-5p
Gene Ontology (miRWalk),GO0005977 glycogen metabolic process,over-represented,0.000895338,0.0037208,0.0037208,0.536627,4,hsa-miR-125b-5p	hsa-miR-21-5p	hsa-let-7b-5p	hsa-miR-155-5p
Gene Ontology (miRWalk),GO0005978 glycogen biosynthetic process,over-represented,0.000619192,0.0029495,0.0029495,0.488927,4,hsa-miR-125b-5p	hsa-miR-21-5p	hsa-let-7b-5p	hsa-miR-155-5p
Gene Ontology (miRWalk),GO0006000 fructose metabolic process,over-represented,0.0135215,0.0257635,0.0257635,0.190801,2,hsa-miR-21-5p	hsa-miR-181a-5p
Gene Ontology (miRWalk),GO0006003 fructose 2 6 bisphosphate metabolic process,over-represented,0.0024918,0.0073297,0.0073297,0.0834753,2,hsa-miR-21-5p	hsa-miR-181a-5p
Gene Ontology (miRWalk),GO0006006 glucose metabolic process,over-represented,6.70938e-05,0.0008507562033426184,0.000850756,1.80068,7,hsa-miR-125b-5p	hsa-miR-21-5p	hsa-let-7b-5p	hsa-miR-150-5p	hsa-miR-155-5p	hsa-let-7a-5p	hsa-miR-181a-5p
Gene Ontology (miRWalk),GO0006015 5 phosphoribose 1 diphosphate biosynthetic process,over-represented,0.0076099,0.0165092,0.0165092,0.143101,2,hsa-let-7b-5p	hsa-miR-155-5p
Gene Ontology (miRWalk),GO0006020 inositol metabolic process,over-represented,0.0251438,0.0420890,0.0420890,0.262351,2,hsa-miR-21-5p	hsa-miR-155-5p
Gene Ontology (miRWalk),GO0006024 glycosaminoglycan biosynthetic process,over-represented,0.0091128,0.0189440,0.0189440,0.488927,3,hsa-miR-21-5p	hsa-let-7b-5p	hsa-miR-155-5p
Gene Ontology (miRWalk),GO0006027 glycosaminoglycan catabolic process,over-represented,0.0040528,0.0103839,0.0103839,0.369676,3,hsa-let-7b-5p	hsa-miR-155-5p	hsa-miR-181a-5p
Gene Ontology (miRWalk),GO0006048 udp n acetylglucosamine biosynthetic process,over-represented,0.0209212,0.0364742,0.0364742,0.238501,2,hsa-let-7b-5p	hsa-miR-155-5p
Gene Ontology (miRWalk),GO0006069 ethanol oxidation,over-represented,0.0063781,0.0144159,0.0144159,0.131175,2,hsa-miR-125b-5p	hsa-miR-155-5p
Gene Ontology (miRWalk),GO0006081 cellular aldehyde metabolic process,over-represented,0.0012641,0.0046355,0.0046355,0.250426,3,hsa-let-7b-5p	hsa-miR-155-5p	hsa-let-7a-5p
Gene Ontology (miRWalk),GO0006084 acetyl coa metabolic process,over-represented,0.0089420,0.0186853,0.0186853,0.155026,2,hsa-let-7b-5p	hsa-miR-181a-5p
Gene Ontology (miRWalk),GO0006090 pyruvate metabolic process,over-represented,0.0022522,0.0068855,0.0068855,0.679727,4,hsa-miR-21-5p	hsa-let-7b-5p	hsa-miR-155-5p	hsa-miR-181a-5p
Gene Ontology (miRWalk),GO0006096 glycolysis,over-represented,0.0027289,0.0077882,0.0077882,1.26405,5,hsa-miR-125b-5p	hsa-miR-21-5p	hsa-let-7b-5p	hsa-miR-155-5p	hsa-miR-181a-5p
Gene Ontology (miRWalk),GO0006099 tricarboxylic acid cycle,over-represented,0.0159636,0.0296018,0.0296018,0.596252,3,hsa-miR-125b-5p	hsa-let-7b-5p	hsa-let-7a-5p
Gene Ontology (miRWalk),GO0006101 citrate metabolic process,over-represented,0.0021405,0.0066403,0.0066403,0.298126,3,hsa-miR-125b-5p	hsa-let-7b-5p	hsa-let-7a-5p
Gene Ontology (miRWalk),GO0006105 succinate metabolic process,over-represented,0.0189380,0.0336389,0.0336389,0.226576,2,hsa-miR-125b-5p	hsa-miR-155-5p
Gene Ontology (miRWalk),GO0006112 energy reserve metabolic process,over-represented,0.0054936,0.0129935,0.0129935,1.46678,5,hsa-miR-125b-5p	hsa-miR-21-5p	hsa-let-7b-5p	hsa-miR-155-5p	hsa-let-7a-5p
Gene Ontology (miRWalk),GO0006139 nucleobase containing compound metabolic process,over-represented,0.0187726,0.0336389,0.0336389,0.632027,3,hsa-miR-21-5p	hsa-let-7b-5p	hsa-miR-155-5p
Gene Ontology (miRWalk),GO0006144 purine base metabolic process,over-represented,0.000235085,0.0016247,0.0016247,0.763203,5,hsa-miR-125b-5p	hsa-miR-21-5p	hsa-let-7b-5p	hsa-miR-155-5p	hsa-let-7a-5p
Gene Ontology (miRWalk),GO0006164 purine nucleotide biosynthetic process,over-represented,0.0021405,0.0066403,0.0066403,0.298126,3,hsa-miR-125b-5p	hsa-let-7b-5p	hsa-let-7a-5p
Gene Ontology (miRWalk),GO0006166 purine ribonucleoside salvage,over-represented,0.000165216,0.0013655,0.0013655,0.131175,3,hsa-miR-21-5p	hsa-let-7b-5p	hsa-miR-155-5p
Gene Ontology (miRWalk),GO0006167 amp biosynthetic process,over-represented,0.0103725,0.0209436,0.0209436,0.166951,2,hsa-let-7b-5p	hsa-let-7a-5p
Gene Ontology (miRWalk),GO0006171 camp biosynthetic process,over-represented,0.000659952,0.0030456,0.0030456,0.202726,3,hsa-miR-125b-5p	hsa-let-7b-5p	hsa-miR-155-5p
Gene Ontology (miRWalk),GO0006183 gtp biosynthetic process,over-represented,1.47942e-06,0.00021082489729729728,0.000210825,0.286201,5,hsa-miR-125b-5p	hsa-miR-21-5p	hsa-let-7b-5p	hsa-miR-155-5p	hsa-let-7a-5p
Gene Ontology (miRWalk),GO0006184 gtp catabolic process,over-represented,0.000314181,0.0019659,0.0019658,1.3833,6,hsa-miR-125b-5p	hsa-miR-21-5p	hsa-let-7b-5p	hsa-miR-155-5p	hsa-let-7a-5p	hsa-miR-181a-5p
Gene Ontology (miRWalk),GO0006195 purine nucleotide catabolic process,over-represented,0.0189380,0.0336389,0.0336389,0.226576,2,hsa-miR-21-5p	hsa-miR-155-5p
Gene Ontology (miRWalk),GO0006200 atp catabolic process,over-represented,0.0033939,0.0090737,0.0090737,1.32368,5,hsa-miR-125b-5p	hsa-miR-21-5p	hsa-let-7b-5p	hsa-miR-155-5p	hsa-miR-181a-5p
Gene Ontology (miRWalk),GO0006206 pyrimidine base metabolic process,over-represented,0.0097614,0.0200943,0.0200943,0.500852,3,hsa-let-7b-5p	hsa-miR-155-5p	hsa-let-7a-5p
Gene Ontology (miRWalk),GO0006228 utp biosynthetic process,over-represented,1.47942e-06,0.00021082489729729728,0.000210825,0.286201,5,hsa-miR-125b-5p	hsa-miR-21-5p	hsa-let-7b-5p	hsa-miR-155-5p	hsa-let-7a-5p
Gene Ontology (miRWalk),GO0006241 ctp biosynthetic process,over-represented,4.07286e-06,0.0002890813538461539,0.000289081,0.345826,5,hsa-miR-125b-5p	hsa-miR-21-5p	hsa-let-7b-5p	hsa-miR-155-5p	hsa-let-7a-5p
Gene Ontology (miRWalk),GO0006260 dna replication,over-represented,0.0015372,0.0053431,0.0053431,1.81261,6,hsa-miR-125b-5p	hsa-miR-21-5p	hsa-let-7b-5p	hsa-miR-155-5p	hsa-let-7a-5p	hsa-miR-181a-5p
Gene Ontology (miRWalk),GO0006265 dna topological change,over-represented,0.0036800,0.0096407,0.0096407,0.357751,3,hsa-miR-21-5p	hsa-let-7b-5p	hsa-miR-181a-5p
Gene Ontology (miRWalk),GO0006268 dna unwinding involved in replication,over-represented,0.0015779,0.0054397,0.0054397,0.620102,4,hsa-miR-125b-5p	hsa-miR-21-5p	hsa-let-7b-5p	hsa-let-7a-5p
Gene Ontology (miRWalk),GO0006281 dna repair,over-represented,0.0046265,0.0114884,0.0114884,2.19421,6,hsa-miR-125b-5p	hsa-miR-21-5p	hsa-let-7b-5p	hsa-miR-155-5p	hsa-let-7a-5p	hsa-miR-181a-5p
Gene Ontology (miRWalk),GO0006284 base excision repair,over-represented,0.000154864,0.0013179,0.0013179,1.22828,6,hsa-miR-125b-5p	hsa-miR-21-5p	hsa-let-7b-5p	hsa-miR-150-5p	hsa-let-7a-5p	hsa-miR-181a-5p
Gene Ontology (miRWalk),GO0006285 base excision repair ap site formation,over-represented,0.0118996,0.0233356,0.0233356,0.178876,2,hsa-miR-125b-5p	hsa-let-7b-5p
Gene Ontology (miRWalk),GO0006289 nucleotide excision repair,over-represented,0.0197426,0.0349615,0.0349615,1.21635,4,hsa-miR-125b-5p	hsa-let-7b-5p	hsa-miR-150-5p	hsa-miR-155-5p
Gene Ontology (miRWalk),GO0006298 mismatch repair,over-represented,0.0010625,0.0041435,0.0041435,0.560477,4,hsa-miR-125b-5p	hsa-miR-21-5p	hsa-let-7b-5p	hsa-miR-155-5p
Gene Ontology (miRWalk),GO0006301 postreplication repair,over-represented,0.000328522,0.0020102,0.0020102,0.417376,4,hsa-miR-21-5p	hsa-let-7b-5p	hsa-miR-155-5p	hsa-miR-181a-5p
Gene Ontology (miRWalk),GO0006302 double strand break repair,over-represented,1.07893e-05,0.00041409141025641023,0.000414091,1.39523,7,hsa-miR-125b-5p	hsa-miR-21-5p	hsa-let-7b-5p	hsa-miR-150-5p	hsa-miR-155-5p	hsa-let-7a-5p	hsa-miR-181a-5p
Gene Ontology (miRWalk),GO0006306 dna methylation,over-represented,7.86588e-06,0.0003667984042105263,0.000366798,0.751278,6,hsa-miR-125b-5p	hsa-miR-21-5p	hsa-let-7b-5p	hsa-miR-155-5p	hsa-let-7a-5p	hsa-miR-181a-5p
Gene Ontology (miRWalk),GO0006307 dna dealkylation involved in dna repair,over-represented,0.0076099,0.0165092,0.0165092,0.143101,2,hsa-let-7b-5p	hsa-let-7a-5p
Gene Ontology (miRWalk),GO0006309 apoptotic dna fragmentation,over-represented,7.86941e-05,0.0009346242975871314,0.000934624,1.0971,6,hsa-miR-125b-5p	hsa-miR-21-5p	hsa-let-7b-5p	hsa-miR-155-5p	hsa-let-7a-5p	hsa-miR-181a-5p
Gene Ontology (miRWalk),GO0006310 dna recombination,over-represented,0.0012474,0.0046355,0.0046355,1.07325,5,hsa-miR-125b-5p	hsa-miR-21-5p	hsa-let-7b-5p	hsa-miR-155-5p	hsa-let-7a-5p
Gene Ontology (miRWalk),GO0006312 mitotic recombination,over-represented,0.0189380,0.0336389,0.0336389,0.226576,2,hsa-miR-21-5p	hsa-let-7b-5p
Gene Ontology (miRWalk),GO0006323 dna packaging,over-represented,0.0118996,0.0233356,0.0233356,0.178876,2,hsa-miR-21-5p	hsa-let-7b-5p
Gene Ontology (miRWalk),GO0006325 chromatin organization,over-represented,0.000662752,0.0030456,0.0030456,0.942078,5,hsa-miR-125b-5p	hsa-miR-21-5p	hsa-let-7b-5p	hsa-let-7a-5p	hsa-miR-181a-5p
Gene Ontology (miRWalk),GO0006334 nucleosome assembly,over-represented,0.000644261,0.0030395,0.0030395,1.56218,6,hsa-miR-125b-5p	hsa-miR-21-5p	hsa-let-7b-5p	hsa-miR-155-5p	hsa-let-7a-5p	hsa-miR-181a-5p
Gene Ontology (miRWalk),GO0006337 nucleosome disassembly,over-represented,0.000235085,0.0016247,0.0016247,0.763203,5,hsa-miR-125b-5p	hsa-miR-21-5p	hsa-let-7b-5p	hsa-miR-155-5p	hsa-let-7a-5p
Gene Ontology (miRWalk),GO0006338 chromatin remodeling,over-represented,2.29814e-05,0.0004966224487804878,0.000496622,1.55026,7,hsa-miR-125b-5p	hsa-miR-21-5p	hsa-let-7b-5p	hsa-miR-150-5p	hsa-miR-155-5p	hsa-let-7a-5p	hsa-miR-181a-5p
Gene Ontology (miRWalk),GO0006342 chromatin silencing,over-represented,0.0018271,0.0059779,0.0059779,0.643952,4,hsa-miR-125b-5p	hsa-miR-155-5p	hsa-let-7a-5p	hsa-miR-181a-5p
Gene Ontology (miRWalk),GO0006346 methylation dependent chromatin silencing,over-represented,0.000748058,0.0032902,0.0032901,0.512777,4,hsa-miR-21-5p	hsa-let-7b-5p	hsa-miR-155-5p	hsa-miR-181a-5p
Gene Ontology (miRWalk),GO0006349 regulation of gene expression by genetic imprinting,over-represented,7.53977e-05,0.0009051810596205962,0.000905181,0.608177,5,hsa-miR-125b-5p	hsa-let-7b-5p	hsa-miR-150-5p	hsa-miR-155-5p	hsa-let-7a-5p
Gene Ontology (miRWalk),GO0006351 transcription dna dependent,over-represented,0.0138830,0.0264183,0.0264183,3.81601,7,hsa-miR-125b-5p	hsa-miR-21-5p	hsa-let-7b-5p	hsa-miR-150-5p	hsa-miR-155-5p	hsa-let-7a-5p	hsa-miR-181a-5p
Gene Ontology (miRWalk),GO0006352 dna dependent transcription initiation,over-represented,3.1658e-05,0.0006036606995708153,0.000603661,0.512777,5,hsa-miR-21-5p	hsa-let-7b-5p	hsa-miR-155-5p	hsa-let-7a-5p	hsa-miR-181a-5p
Gene Ontology (miRWalk),GO0006355 regulation of transcription dna dependent,over-represented,0.0054002,0.0127998,0.0127998,3.33901,7,hsa-miR-125b-5p	hsa-miR-21-5p	hsa-let-7b-5p	hsa-miR-150-5p	hsa-miR-155-5p	hsa-let-7a-5p	hsa-miR-181a-5p
Gene Ontology (miRWalk),GO0006356 regulation of transcription from rna polymerase i promoter,over-represented,0.0229903,0.0393080,0.0393080,0.250426,2,hsa-miR-125b-5p	hsa-let-7b-5p
Gene Ontology (miRWalk),GO0006357 regulation of transcription from rna polymerase ii promoter,over-represented,0.000430394,0.0023744,0.0023744,2.33731,7,hsa-miR-125b-5p	hsa-miR-21-5p	hsa-let-7b-5p	hsa-miR-150-5p	hsa-miR-155-5p	hsa-let-7a-5p	hsa-miR-181a-5p
Gene Ontology (miRWalk),GO0006359 regulation of transcription from rna polymerase iii promoter,over-represented,0.000787815,0.0034049,0.0034049,0.214651,3,hsa-miR-21-5p	hsa-let-7b-5p	hsa-miR-181a-5p
Gene Ontology (miRWalk),GO0006360 transcription from rna polymerase i promoter,over-represented,0.0126332,0.0246542,0.0246542,0.548552,3,hsa-let-7b-5p	hsa-miR-155-5p	hsa-miR-181a-5p
Gene Ontology (miRWalk),GO0006361 transcription initiation from rna polymerase i promoter,over-represented,0.0126332,0.0246542,0.0246542,0.548552,3,hsa-let-7b-5p	hsa-miR-155-5p	hsa-miR-181a-5p
Gene Ontology (miRWalk),GO0006364 rrna processing,over-represented,0.000512314,0.0026025,0.0026025,1.50256,6,hsa-miR-125b-5p	hsa-miR-21-5p	hsa-let-7b-5p	hsa-miR-155-5p	hsa-let-7a-5p	hsa-miR-181a-5p
Gene Ontology (miRWalk),GO0006366 transcription from rna polymerase ii promoter,over-represented,0.000702714,0.0031822,0.0031822,2.50426,7,hsa-miR-125b-5p	hsa-miR-21-5p	hsa-let-7b-5p	hsa-miR-150-5p	hsa-miR-155-5p	hsa-let-7a-5p	hsa-miR-181a-5p
Gene Ontology (miRWalk),GO0006367 transcription initiation from rna polymerase ii promoter,over-represented,0.000634444,0.0030028,0.0030028,2.46848,7,hsa-miR-125b-5p	hsa-miR-21-5p	hsa-let-7b-5p	hsa-miR-150-5p	hsa-miR-155-5p	hsa-let-7a-5p	hsa-miR-181a-5p
Gene Ontology (miRWalk),GO0006368 transcription elongation from rna polymerase ii promoter,over-represented,0.0017012,0.0056793,0.0056793,1.1448,5,hsa-miR-125b-5p	hsa-miR-21-5p	hsa-let-7b-5p	hsa-miR-155-5p	hsa-let-7a-5p
Gene Ontology (miRWalk),GO0006369 termination of rna polymerase ii transcription,over-represented,6.89439e-05,0.0008507562033426184,0.000850756,1.07325,6,hsa-miR-125b-5p	hsa-miR-21-5p	hsa-let-7b-5p	hsa-miR-155-5p	hsa-let-7a-5p	hsa-miR-181a-5p
Gene Ontology (miRWalk),GO0006378 mrna polyadenylation,over-represented,0.000392718,0.0022333,0.0022333,0.846678,5,hsa-miR-125b-5p	hsa-let-7b-5p	hsa-miR-155-5p	hsa-let-7a-5p	hsa-miR-181a-5p
Gene Ontology (miRWalk),GO0006383 transcription from rna polymerase iii promoter,over-represented,0.0031109,0.0085758,0.0085758,0.739353,4,hsa-miR-21-5p	hsa-let-7b-5p	hsa-miR-155-5p	hsa-let-7a-5p
Gene Ontology (miRWalk),GO0006396 rna processing,over-represented,0.0028531,0.0080711,0.0080711,1.27598,5,hsa-miR-125b-5p	hsa-miR-21-5p	hsa-let-7b-5p	hsa-miR-155-5p	hsa-let-7a-5p
Gene Ontology (miRWalk),GO0006397 mrna processing,over-represented,0.0017876,0.0058784,0.0058784,1.86031,6,hsa-miR-125b-5p	hsa-miR-21-5p	hsa-let-7b-5p	hsa-miR-155-5p	hsa-let-7a-5p	hsa-miR-181a-5p
Gene Ontology (miRWalk),GO0006402 mrna catabolic process,over-represented,8.31636e-05,0.0009519760930232559,0.000951976,0.620102,5,hsa-miR-125b-5p	hsa-miR-21-5p	hsa-let-7b-5p	hsa-miR-155-5p	hsa-let-7a-5p
Gene Ontology (miRWalk),GO0006406 mrna export from nucleus,over-represented,0.00018381,0.0014289,0.0014290,1.26405,6,hsa-miR-125b-5p	hsa-miR-21-5p	hsa-let-7b-5p	hsa-miR-155-5p	hsa-let-7a-5p	hsa-miR-181a-5p
Gene Ontology (miRWalk),GO0006412 translation,over-represented,0.0083162,0.0178753,0.0178753,2.43271,6,hsa-miR-125b-5p	hsa-miR-21-5p	hsa-let-7b-5p	hsa-miR-155-5p	hsa-let-7a-5p	hsa-miR-181a-5p
Gene Ontology (miRWalk),GO0006413 translational initiation,over-represented,0.0037050,0.0096834,0.0096834,2.11073,6,hsa-miR-125b-5p	hsa-miR-21-5p	hsa-let-7b-5p	hsa-miR-155-5p	hsa-let-7a-5p	hsa-miR-181a-5p
Gene Ontology (miRWalk),GO0006414 translational elongation,over-represented,0.0020702,0.0065226,0.0065226,1.90801,6,hsa-miR-125b-5p	hsa-miR-21-5p	hsa-let-7b-5p	hsa-miR-155-5p	hsa-let-7a-5p	hsa-miR-181a-5p
Gene Ontology (miRWalk),GO0006415 translational termination,over-represented,0.0016585,0.0056154,0.0056154,1.83646,6,hsa-miR-125b-5p	hsa-miR-21-5p	hsa-let-7b-5p	hsa-miR-155-5p	hsa-let-7a-5p	hsa-miR-181a-5p
Gene Ontology (miRWalk),GO0006417 regulation of translation,over-represented,0.000588501,0.0028492,0.0028492,1.53833,6,hsa-miR-125b-5p	hsa-miR-21-5p	hsa-let-7b-5p	hsa-miR-155-5p	hsa-let-7a-5p	hsa-miR-181a-5p
Gene Ontology (miRWalk),GO0006418 trna aminoacylation for protein translation,over-represented,0.0049337,0.0120552,0.0120552,0.834753,4,hsa-miR-21-5p	hsa-let-7b-5p	hsa-miR-155-5p	hsa-let-7a-5p
Gene Ontology (miRWalk),GO0006446 regulation of translational initiation,over-represented,0.000235085,0.0016247,0.0016247,0.763203,5,hsa-miR-125b-5p	hsa-miR-21-5p	hsa-let-7b-5p	hsa-miR-155-5p	hsa-let-7a-5p
Gene Ontology (miRWalk),GO0006457 protein folding,over-represented,0.0016585,0.0056154,0.0056154,1.83646,6,hsa-miR-125b-5p	hsa-miR-21-5p	hsa-let-7b-5p	hsa-miR-155-5p	hsa-let-7a-5p	hsa-miR-181a-5p
Gene Ontology (miRWalk),GO0006461 protein complex assembly,over-represented,4.32431e-05,0.000716770846975089,0.000716771,1.69336,7,hsa-miR-125b-5p	hsa-miR-21-5p	hsa-let-7b-5p	hsa-miR-150-5p	hsa-miR-155-5p	hsa-let-7a-5p	hsa-miR-181a-5p
Gene Ontology (miRWalk),GO0006464 cellular protein modification process,over-represented,0.000268937,0.0017835,0.0017835,1.34753,6,hsa-miR-125b-5p	hsa-miR-21-5p	hsa-let-7b-5p	hsa-miR-155-5p	hsa-let-7a-5p	hsa-miR-181a-5p
Gene Ontology (miRWalk),GO0006465 signal peptide processing,over-represented,0.0170424,0.0309544,0.0309544,0.214651,2,hsa-let-7b-5p	hsa-miR-155-5p
Gene Ontology (miRWalk),GO0006468 protein phosphorylation,over-represented,0.0166902,0.0309362,0.0309362,2.75468,6,hsa-miR-125b-5p	hsa-miR-21-5p	hsa-let-7b-5p	hsa-miR-155-5p	hsa-let-7a-5p	hsa-miR-181a-5p
Gene Ontology (miRWalk),GO0006469 negative regulation of protein kinase activity,over-represented,0.000114989,0.0011295,0.0011295,1.16865,6,hsa-miR-125b-5p	hsa-miR-21-5p	hsa-let-7b-5p	hsa-miR-155-5p	hsa-let-7a-5p	hsa-miR-181a-5p
Gene Ontology (miRWalk),GO0006470 protein dephosphorylation,over-represented,4.77921e-05,0.0007286779801980198,0.000728678,1.71721,7,hsa-miR-125b-5p	hsa-miR-21-5p	hsa-let-7b-5p	hsa-miR-150-5p	hsa-miR-155-5p	hsa-let-7a-5p	hsa-miR-181a-5p
Gene Ontology (miRWalk),GO0006471 protein adp ribosylation,over-represented,0.0168699,0.0309544,0.0309544,0.608177,3,hsa-miR-125b-5p	hsa-miR-21-5p	hsa-miR-181a-5p
Gene Ontology (miRWalk),GO0006474 n terminal protein amino acid acetylation,over-represented,0.0118996,0.0233356,0.0233356,0.178876,2,hsa-let-7b-5p	hsa-miR-155-5p
Gene Ontology (miRWalk),GO0006479 protein methylation,over-represented,0.0012641,0.0046355,0.0046355,0.250426,3,hsa-miR-125b-5p	hsa-miR-21-5p	hsa-let-7b-5p
Gene Ontology (miRWalk),GO0006486 protein glycosylation,over-represented,6.82141e-05,0.0008507562033426184,0.000850756,0.596252,5,hsa-miR-125b-5p	hsa-miR-21-5p	hsa-let-7b-5p	hsa-miR-155-5p	hsa-let-7a-5p
Gene Ontology (miRWalk),GO0006491 n glycan processing,over-represented,0.0089420,0.0186853,0.0186853,0.155026,2,hsa-miR-21-5p	hsa-miR-155-5p
Gene Ontology (miRWalk),GO0006501 c terminal protein lipidation,over-represented,1.45973e-05,0.00044029505960264904,0.000440295,0.441227,5,hsa-miR-125b-5p	hsa-miR-21-5p	hsa-let-7b-5p	hsa-miR-155-5p	hsa-let-7a-5p
Gene Ontology (miRWalk),GO0006506 gpi anchor biosynthetic process,over-represented,0.0152364,0.0283960,0.0283960,0.202726,2,hsa-miR-125b-5p	hsa-let-7b-5p
Gene Ontology (miRWalk),GO0006508 proteolysis,over-represented,0.0016585,0.0056154,0.0056154,1.83646,6,hsa-miR-125b-5p	hsa-miR-21-5p	hsa-let-7b-5p	hsa-miR-155-5p	hsa-let-7a-5p	hsa-miR-181a-5p
Gene Ontology (miRWalk),GO0006509 membrane protein ectodomain proteolysis,over-represented,0.0134221,0.0257635,0.0257635,0.560477,3,hsa-miR-21-5p	hsa-miR-150-5p	hsa-miR-155-5p
Gene Ontology (miRWalk),GO0006511 ubiquitin dependent protein catabolic process,over-represented,0.000838026,0.0035560,0.0035560,1.63373,6,hsa-miR-125b-5p	hsa-miR-21-5p	hsa-let-7b-5p	hsa-miR-155-5p	hsa-let-7a-5p	hsa-miR-181a-5p
Gene Ontology (miRWalk),GO0006513 protein monoubiquitination,over-represented,8.66561e-06,0.0003877641646464646,0.000387764,0.763203,6,hsa-miR-125b-5p	hsa-miR-21-5p	hsa-let-7b-5p	hsa-miR-155-5p	hsa-let-7a-5p	hsa-miR-181a-5p
Gene Ontology (miRWalk),GO0006515 misfolded or incompletely synthesized protein catabolic process,over-represented,0.0018936,0.0060611,0.0060611,0.286201,3,hsa-miR-21-5p	hsa-miR-155-5p	hsa-miR-181a-5p
Gene Ontology (miRWalk),GO0006516 glycoprotein catabolic process,over-represented,0.0076099,0.0165092,0.0165092,0.143101,2,hsa-let-7b-5p	hsa-miR-155-5p
Gene Ontology (miRWalk),GO0006520 cellular amino acid metabolic process,over-represented,0.0011541,0.0043735,0.0043735,0.572402,4,hsa-miR-125b-5p	hsa-miR-21-5p	hsa-let-7b-5p	hsa-miR-181a-5p
Gene Ontology (miRWalk),GO0006521 regulation of cellular amino acid metabolic process,over-represented,0.0106259,0.0212710,0.0212710,1.02555,4,hsa-miR-125b-5p	hsa-let-7b-5p	hsa-miR-155-5p	hsa-let-7a-5p
Gene Ontology (miRWalk),GO0006527 arginine catabolic process,over-represented,0.0170424,0.0309544,0.0309544,0.214651,2,hsa-miR-21-5p	hsa-miR-155-5p
Gene Ontology (miRWalk),GO0006541 glutamine metabolic process,over-represented,0.0218549,0.0379526,0.0379526,0.667802,3,hsa-miR-125b-5p	hsa-let-7b-5p	hsa-miR-155-5p
Gene Ontology (miRWalk),GO0006546 glycine catabolic process,over-represented,0.0052485,0.0126064,0.0126064,0.11925,2,hsa-let-7b-5p	hsa-miR-155-5p
Gene Ontology (miRWalk),GO0006554 lysine catabolic process,over-represented,0.0170424,0.0309544,0.0309544,0.214651,2,hsa-let-7b-5p	hsa-let-7a-5p
Gene Ontology (miRWalk),GO0006564 l serine biosynthetic process,over-represented,0.0012641,0.0046355,0.0046355,0.250426,3,hsa-miR-125b-5p	hsa-miR-155-5p	hsa-let-7a-5p
Gene Ontology (miRWalk),GO0006584 catecholamine metabolic process,over-represented,0.000546334,0.0026909,0.0026909,0.190801,3,hsa-miR-21-5p	hsa-let-7b-5p	hsa-let-7a-5p
Gene Ontology (miRWalk),GO0006595 polyamine metabolic process,over-represented,0.0053101,0.0126064,0.0126064,0.405451,3,hsa-miR-21-5p	hsa-miR-155-5p	hsa-let-7a-5p
Gene Ontology (miRWalk),GO0006600 creatine metabolic process,over-represented,0.0229903,0.0393080,0.0393080,0.250426,2,hsa-let-7b-5p	hsa-miR-155-5p
Gene Ontology (miRWalk),GO0006605 protein targeting,over-represented,0.0197694,0.0349615,0.0349615,0.643952,3,hsa-let-7b-5p	hsa-miR-155-5p	hsa-miR-181a-5p
Gene Ontology (miRWalk),GO0006606 protein import into nucleus,over-represented,0.000584727,0.0028341,0.0028341,0.918228,5,hsa-miR-125b-5p	hsa-miR-21-5p	hsa-let-7b-5p	hsa-miR-155-5p	hsa-let-7a-5p
Gene Ontology (miRWalk),GO0006607 nls bearing substrate import into nucleus,over-represented,0.0024083,0.0071796,0.0071796,0.691652,4,hsa-miR-125b-5p	hsa-let-7b-5p	hsa-miR-155-5p	hsa-let-7a-5p
Gene Ontology (miRWalk),GO0006611 protein export from nucleus,over-represented,0.0044216,0.0110710,0.0110710,0.810903,4,hsa-miR-21-5p	hsa-let-7b-5p	hsa-miR-150-5p	hsa-miR-155-5p
Gene Ontology (miRWalk),GO0006612 protein targeting to membrane,over-represented,0.0033296,0.0089232,0.0089232,0.345826,3,hsa-miR-21-5p	hsa-miR-155-5p	hsa-let-7a-5p
Gene Ontology (miRWalk),GO0006613 cotranslational protein targeting to membrane,over-represented,0.0229903,0.0393080,0.0393080,0.250426,2,hsa-let-7b-5p	hsa-miR-155-5p
Gene Ontology (miRWalk),GO0006614 srp dependent cotranslational protein targeting to membrane,over-represented,0.0028398,0.0080387,0.0080386,2.01533,6,hsa-miR-125b-5p	hsa-miR-21-5p	hsa-let-7b-5p	hsa-miR-155-5p	hsa-let-7a-5p	hsa-miR-181a-5p
Gene Ontology (miRWalk),GO0006621 protein retention in er lumen,over-represented,0.0209212,0.0364742,0.0364742,0.238501,2,hsa-let-7b-5p	hsa-miR-181a-5p
Gene Ontology (miRWalk),GO0006625 protein targeting to peroxisome,over-represented,0.0103725,0.0209436,0.0209436,0.166951,2,hsa-let-7b-5p	hsa-miR-155-5p
Gene Ontology (miRWalk),GO0006626 protein targeting to mitochondrion,over-represented,0.0035119,0.0093608,0.0093608,0.763203,4,hsa-miR-125b-5p	hsa-miR-21-5p	hsa-let-7b-5p	hsa-miR-155-5p
Gene Ontology (miRWalk),GO0006629 lipid metabolic process,over-represented,0.000615865,0.0029495,0.0029495,1.55026,6,hsa-miR-125b-5p	hsa-miR-21-5p	hsa-let-7b-5p	hsa-miR-155-5p	hsa-let-7a-5p	hsa-miR-181a-5p
Gene Ontology (miRWalk),GO0006631 fatty acid metabolic process,over-represented,0.0054862,0.0129828,0.0129828,0.858603,4,hsa-miR-125b-5p	hsa-miR-21-5p	hsa-miR-155-5p	hsa-miR-181a-5p
Gene Ontology (miRWalk),GO0006633 fatty acid biosynthetic process,over-represented,0.00062279,0.0029508,0.0029508,0.930153,5,hsa-miR-125b-5p	hsa-miR-21-5p	hsa-let-7b-5p	hsa-miR-155-5p	hsa-miR-181a-5p
Gene Ontology (miRWalk),GO0006635 fatty acid beta oxidation,over-represented,0.0168699,0.0309544,0.0309544,0.608177,3,hsa-miR-21-5p	hsa-let-7b-5p	hsa-miR-155-5p
Gene Ontology (miRWalk),GO0006636 unsaturated fatty acid biosynthetic process,over-represented,0.000446217,0.0024136,0.0024136,0.178876,3,hsa-let-7b-5p	hsa-miR-155-5p	hsa-let-7a-5p
Gene Ontology (miRWalk),GO0006637 acyl coa metabolic process,over-represented,0.0033296,0.0089232,0.0089232,0.345826,3,hsa-miR-21-5p	hsa-miR-155-5p	hsa-miR-181a-5p
Gene Ontology (miRWalk),GO0006641 triglyceride metabolic process,over-represented,5.54657e-05,0.000778025671875,0.000778026,0.572402,5,hsa-miR-125b-5p	hsa-miR-21-5p	hsa-let-7b-5p	hsa-miR-155-5p	hsa-miR-181a-5p
Gene Ontology (miRWalk),GO0006644 phospholipid metabolic process,over-represented,0.0015372,0.0053431,0.0053431,1.81261,6,hsa-miR-125b-5p	hsa-miR-21-5p	hsa-let-7b-5p	hsa-miR-155-5p	hsa-let-7a-5p	hsa-miR-181a-5p
Gene Ontology (miRWalk),GO0006646 phosphatidylethanolamine biosynthetic process,over-represented,0.0170424,0.0309544,0.0309544,0.214651,2,hsa-miR-21-5p	hsa-let-7b-5p
Gene Ontology (miRWalk),GO0006654 phosphatidic acid biosynthetic process,over-represented,0.0010625,0.0041435,0.0041435,0.560477,4,hsa-miR-21-5p	hsa-let-7b-5p	hsa-miR-155-5p	hsa-miR-181a-5p
Gene Ontology (miRWalk),GO0006661 phosphatidylinositol biosynthetic process,over-represented,0.000314181,0.0019659,0.0019658,1.3833,6,hsa-miR-125b-5p	hsa-miR-21-5p	hsa-let-7b-5p	hsa-miR-155-5p	hsa-let-7a-5p	hsa-miR-181a-5p
Gene Ontology (miRWalk),GO0006665 sphingolipid metabolic process,over-represented,0.000341128,0.0020505,0.0020505,0.822828,5,hsa-miR-125b-5p	hsa-miR-21-5p	hsa-let-7b-5p	hsa-miR-155-5p	hsa-let-7a-5p
Gene Ontology (miRWalk),GO0006687 glycosphingolipid metabolic process,over-represented,0.0150871,0.0283960,0.0283960,0.584327,3,hsa-let-7b-5p	hsa-miR-155-5p	hsa-let-7a-5p
Gene Ontology (miRWalk),GO0006693 prostaglandin metabolic process,over-represented,5.79282e-06,0.0003265734316455696,0.000326573,0.369676,5,hsa-miR-125b-5p	hsa-let-7b-5p	hsa-miR-155-5p	hsa-let-7a-5p	hsa-miR-181a-5p
Gene Ontology (miRWalk),GO0006694 steroid biosynthetic process,over-represented,0.0024070,0.0071796,0.0071796,0.310051,3,hsa-miR-21-5p	hsa-miR-155-5p	hsa-miR-181a-5p
Gene Ontology (miRWalk),GO0006695 cholesterol biosynthetic process,over-represented,0.000481299,0.0025084,0.0025084,0.882453,5,hsa-miR-125b-5p	hsa-let-7b-5p	hsa-miR-155-5p	hsa-let-7a-5p	hsa-miR-181a-5p
Gene Ontology (miRWalk),GO0006699 bile acid biosynthetic process,over-represented,0.0152364,0.0283960,0.0283960,0.202726,2,hsa-let-7b-5p	hsa-miR-155-5p
Gene Ontology (miRWalk),GO0006702 androgen biosynthetic process,over-represented,0.0189380,0.0336389,0.0336389,0.226576,2,hsa-miR-125b-5p	hsa-miR-181a-5p
Gene Ontology (miRWalk),GO0006730 one carbon metabolic process,over-represented,0.0097614,0.0200943,0.0200943,0.500852,3,hsa-let-7b-5p	hsa-miR-155-5p	hsa-let-7a-5p
Gene Ontology (miRWalk),GO0006749 glutathione metabolic process,over-represented,0.0053101,0.0126064,0.0126064,0.405451,3,hsa-let-7b-5p	hsa-miR-155-5p	hsa-miR-181a-5p
Gene Ontology (miRWalk),GO0006750 glutathione biosynthetic process,over-represented,0.0152364,0.0283960,0.0283960,0.202726,2,hsa-let-7b-5p	hsa-miR-155-5p
Gene Ontology (miRWalk),GO0006754 atp biosynthetic process,over-represented,0.0067192,0.0150943,0.0150943,0.906303,4,hsa-miR-125b-5p	hsa-miR-21-5p	hsa-let-7b-5p	hsa-let-7a-5p
Gene Ontology (miRWalk),GO0006766 vitamin metabolic process,over-represented,0.0046727,0.0115836,0.0115836,0.822828,4,hsa-miR-125b-5p	hsa-let-7b-5p	hsa-miR-155-5p	hsa-let-7a-5p
Gene Ontology (miRWalk),GO0006767 water soluble vitamin metabolic process,over-represented,0.0044216,0.0110710,0.0110710,0.810903,4,hsa-miR-125b-5p	hsa-let-7b-5p	hsa-miR-155-5p	hsa-let-7a-5p
Gene Ontology (miRWalk),GO0006796 phosphate containing compound metabolic process,over-represented,0.0062688,0.0144159,0.0144159,0.429302,3,hsa-miR-21-5p	hsa-miR-155-5p	hsa-let-7a-5p
Gene Ontology (miRWalk),GO0006805 xenobiotic metabolic process,over-represented,0.0022728,0.0069439,0.0069439,1.21635,5,hsa-miR-125b-5p	hsa-let-7b-5p	hsa-miR-155-5p	hsa-let-7a-5p	hsa-miR-181a-5p
Gene Ontology (miRWalk),GO0006807 nitrogen compound metabolic process,over-represented,0.0052485,0.0126064,0.0126064,0.11925,2,hsa-miR-125b-5p	hsa-miR-155-5p
Gene Ontology (miRWalk),GO0006809 nitric oxide biosynthetic process,over-represented,0.0036800,0.0096407,0.0096407,0.357751,3,hsa-miR-125b-5p	hsa-let-7b-5p	hsa-miR-155-5p
Gene Ontology (miRWalk),GO0006810 transport,over-represented,0.000838026,0.0035560,0.0035560,1.63373,6,hsa-miR-125b-5p	hsa-miR-21-5p	hsa-let-7b-5p	hsa-miR-155-5p	hsa-let-7a-5p	hsa-miR-181a-5p
Gene Ontology (miRWalk),GO0006811 ion transport,over-represented,0.000194392,0.0014853,0.0014853,1.27598,6,hsa-miR-125b-5p	hsa-miR-21-5p	hsa-let-7b-5p	hsa-miR-155-5p	hsa-let-7a-5p	hsa-miR-181a-5p
Gene Ontology (miRWalk),GO0006812 cation transport,over-represented,0.0104374,0.0209505,0.0209505,0.512777,3,hsa-miR-21-5p	hsa-miR-150-5p	hsa-miR-155-5p
Gene Ontology (miRWalk),GO0006813 potassium ion transport,over-represented,0.0025721,0.0075160,0.0075160,0.703578,4,hsa-miR-125b-5p	hsa-let-7b-5p	hsa-miR-155-5p	hsa-miR-181a-5p
Gene Ontology (miRWalk),GO0006816 calcium ion transport,over-represented,0.000420695,0.0023325,0.0023325,0.858603,5,hsa-miR-125b-5p	hsa-miR-21-5p	hsa-let-7b-5p	hsa-miR-155-5p	hsa-let-7a-5p
Gene Ontology (miRWalk),GO0006820 anion transport,over-represented,0.0273798,0.0450902,0.0450902,0.274276,2,hsa-miR-125b-5p	hsa-miR-21-5p
Gene Ontology (miRWalk),GO0006833 water transport,over-represented,0.0134221,0.0257635,0.0257635,0.560477,3,hsa-miR-21-5p	hsa-let-7b-5p	hsa-miR-155-5p
Gene Ontology (miRWalk),GO0006853 carnitine shuttle,over-represented,0.000930651,0.0037963,0.0037963,0.226576,3,hsa-miR-21-5p	hsa-let-7b-5p	hsa-miR-155-5p
Gene Ontology (miRWalk),GO0006865 amino acid transport,over-represented,0.00018515,0.0014289,0.0014290,0.727428,5,hsa-miR-125b-5p	hsa-miR-21-5p	hsa-let-7b-5p	hsa-miR-155-5p	hsa-miR-181a-5p
Gene Ontology (miRWalk),GO0006869 lipid transport,over-represented,0.000200766,0.0014853,0.0014853,0.739353,5,hsa-miR-125b-5p	hsa-miR-21-5p	hsa-let-7b-5p	hsa-miR-155-5p	hsa-miR-181a-5p
Gene Ontology (miRWalk),GO0006874 cellular calcium ion homeostasis,over-represented,0.000794701,0.0034213,0.0034213,0.977853,5,hsa-miR-125b-5p	hsa-miR-21-5p	hsa-let-7b-5p	hsa-miR-155-5p	hsa-let-7a-5p
Gene Ontology (miRWalk),GO0006879 cellular iron ion homeostasis,over-represented,0.0020681,0.0065226,0.0065226,1.1925,5,hsa-miR-21-5p	hsa-let-7b-5p	hsa-miR-155-5p	hsa-let-7a-5p	hsa-miR-181a-5p
Gene Ontology (miRWalk),GO0006882 cellular zinc ion homeostasis,over-represented,0.0209212,0.0364742,0.0364742,0.238501,2,hsa-let-7b-5p	hsa-miR-155-5p
Gene Ontology (miRWalk),GO0006884 cell volume homeostasis,over-represented,0.0189380,0.0336389,0.0336389,0.226576,2,hsa-miR-150-5p	hsa-miR-155-5p
Gene Ontology (miRWalk),GO0006885 regulation of ph,over-represented,0.0189380,0.0336389,0.0336389,0.226576,2,hsa-miR-21-5p	hsa-miR-155-5p
Gene Ontology (miRWalk),GO0006886 intracellular protein transport,over-represented,0.000644261,0.0030395,0.0030395,1.56218,6,hsa-miR-125b-5p	hsa-miR-21-5p	hsa-let-7b-5p	hsa-miR-155-5p	hsa-let-7a-5p	hsa-miR-181a-5p
Gene Ontology (miRWalk),GO0006887 exocytosis,over-represented,0.000217396,0.0015508,0.0015508,0.751278,5,hsa-miR-125b-5p	hsa-miR-21-5p	hsa-let-7b-5p	hsa-miR-155-5p	hsa-miR-181a-5p
Gene Ontology (miRWalk),GO0006888 er to golgi vesicle mediated transport,over-represented,0.000946191,0.0038350,0.0038350,1.01363,5,hsa-miR-125b-5p	hsa-miR-21-5p	hsa-let-7b-5p	hsa-miR-155-5p	hsa-let-7a-5p
Gene Ontology (miRWalk),GO0006890 retrograde vesicle mediated transport golgi to er,over-represented,0.0024083,0.0071796,0.0071796,0.691652,4,hsa-miR-21-5p	hsa-let-7b-5p	hsa-miR-155-5p	hsa-let-7a-5p
Gene Ontology (miRWalk),GO0006891 intra golgi vesicle mediated transport,over-represented,0.0062688,0.0144159,0.0144159,0.429302,3,hsa-let-7b-5p	hsa-miR-155-5p	hsa-let-7a-5p
Gene Ontology (miRWalk),GO0006892 post golgi vesicle mediated transport,over-represented,0.00074864,0.0032902,0.0032901,0.965928,5,hsa-miR-21-5p	hsa-let-7b-5p	hsa-miR-155-5p	hsa-let-7a-5p	hsa-miR-181a-5p
Gene Ontology (miRWalk),GO0006895 golgi to endosome transport,over-represented,0.0014560,0.0051190,0.0051190,0.262351,3,hsa-miR-125b-5p	hsa-miR-21-5p	hsa-miR-155-5p
Gene Ontology (miRWalk),GO0006897 endocytosis,over-represented,0.000384045,0.0022066,0.0022066,1.43101,6,hsa-miR-125b-5p	hsa-miR-21-5p	hsa-let-7b-5p	hsa-miR-155-5p	hsa-let-7a-5p	hsa-miR-181a-5p
Gene Ontology (miRWalk),GO0006903 vesicle targeting,over-represented,0.0089420,0.0186853,0.0186853,0.155026,2,hsa-let-7b-5p	hsa-miR-155-5p
Gene Ontology (miRWalk),GO0006913 nucleocytoplasmic transport,over-represented,0.0057781,0.0135006,0.0135006,0.870528,4,hsa-miR-125b-5p	hsa-miR-21-5p	hsa-let-7b-5p	hsa-miR-155-5p
Gene Ontology (miRWalk),GO0006914 autophagy,over-represented,0.000366214,0.0021255,0.0021255,0.834753,5,hsa-miR-125b-5p	hsa-let-7b-5p	hsa-miR-155-5p	hsa-let-7a-5p	hsa-miR-181a-5p
Gene Ontology (miRWalk),GO0006915 apoptotic process,over-represented,0.0058231,0.0135986,0.0135986,3.37479,7,hsa-miR-125b-5p	hsa-miR-21-5p	hsa-let-7b-5p	hsa-miR-150-5p	hsa-miR-155-5p	hsa-let-7a-5p	hsa-miR-181a-5p
Gene Ontology (miRWalk),GO0006917 induction of apoptosis,over-represented,0.000264148,0.0017597,0.0017597,2.18228,7,hsa-miR-125b-5p	hsa-miR-21-5p	hsa-let-7b-5p	hsa-miR-150-5p	hsa-miR-155-5p	hsa-let-7a-5p	hsa-miR-181a-5p
Gene Ontology (miRWalk),GO0006919 activation of cysteine type endopeptidase activity involved in apoptotic process,over-represented,0.000512314,0.0026025,0.0026025,1.50256,6,hsa-miR-125b-5p	hsa-miR-21-5p	hsa-let-7b-5p	hsa-miR-155-5p	hsa-let-7a-5p	hsa-miR-181a-5p
Gene Ontology (miRWalk),GO0006921 cellular component disassembly involved in apoptotic process,over-represented,0.00020547,0.0015145,0.0015145,1.2879,6,hsa-miR-125b-5p	hsa-miR-21-5p	hsa-let-7b-5p	hsa-miR-155-5p	hsa-let-7a-5p	hsa-miR-181a-5p
Gene Ontology (miRWalk),GO0006927 transformed cell apoptotic process,over-represented,0.0152364,0.0283960,0.0283960,0.202726,2,hsa-miR-21-5p	hsa-let-7b-5p
Gene Ontology (miRWalk),GO0006928 cellular component movement,over-represented,0.0010770,0.0041703,0.0041703,1.70528,6,hsa-miR-125b-5p	hsa-miR-21-5p	hsa-let-7b-5p	hsa-miR-155-5p	hsa-let-7a-5p	hsa-miR-181a-5p
Gene Ontology (miRWalk),GO0006930 substrate dependent cell migration cell extension,over-represented,0.0189380,0.0336389,0.0336389,0.226576,2,hsa-miR-155-5p	hsa-let-7a-5p
Gene Ontology (miRWalk),GO0006935 chemotaxis,over-represented,2.28603e-05,0.0004966224487804878,0.000496622,0.894378,6,hsa-miR-125b-5p	hsa-miR-21-5p	hsa-let-7b-5p	hsa-miR-155-5p	hsa-let-7a-5p	hsa-miR-181a-5p
Gene Ontology (miRWalk),GO0006936 muscle contraction,over-represented,0.0044216,0.0110710,0.0110710,0.810903,4,hsa-miR-125b-5p	hsa-miR-21-5p	hsa-let-7b-5p	hsa-miR-155-5p
Gene Ontology (miRWalk),GO0006950 response to stress,over-represented,0.000384045,0.0022066,0.0022066,1.43101,6,hsa-miR-125b-5p	hsa-miR-21-5p	hsa-let-7b-5p	hsa-miR-155-5p	hsa-let-7a-5p	hsa-miR-181a-5p
Gene Ontology (miRWalk),GO0006952 defense response,over-represented,0.000481299,0.0025084,0.0025084,0.882453,5,hsa-miR-125b-5p	hsa-miR-21-5p	hsa-let-7b-5p	hsa-miR-155-5p	hsa-miR-181a-5p
Gene Ontology (miRWalk),GO0006953 acute phase response,over-represented,5.54657e-05,0.000778025671875,0.000778026,0.572402,5,hsa-miR-125b-5p	hsa-miR-21-5p	hsa-let-7b-5p	hsa-miR-155-5p	hsa-let-7a-5p
Gene Ontology (miRWalk),GO0006954 inflammatory response,over-represented,4.77921e-05,0.0007286779801980198,0.000728678,1.71721,7,hsa-miR-125b-5p	hsa-miR-21-5p	hsa-let-7b-5p	hsa-miR-150-5p	hsa-miR-155-5p	hsa-let-7a-5p	hsa-miR-181a-5p
Gene Ontology (miRWalk),GO0006955 immune response,over-represented,6.39835e-05,0.0008252603468208092,0.00082526,1.78876,7,hsa-miR-125b-5p	hsa-miR-21-5p	hsa-let-7b-5p	hsa-miR-150-5p	hsa-miR-155-5p	hsa-let-7a-5p	hsa-miR-181a-5p
Gene Ontology (miRWalk),GO0006959 humoral immune response,over-represented,6.89439e-05,0.0008507562033426184,0.000850756,1.07325,6,hsa-miR-125b-5p	hsa-miR-21-5p	hsa-let-7b-5p	hsa-miR-155-5p	hsa-let-7a-5p	hsa-miR-181a-5p
Gene Ontology (miRWalk),GO0006968 cellular defense response,over-represented,0.0150871,0.0283960,0.0283960,0.584327,3,hsa-let-7b-5p	hsa-miR-155-5p	hsa-miR-181a-5p
Gene Ontology (miRWalk),GO0006970 response to osmotic stress,over-represented,0.000561202,0.0027350,0.0027350,0.477002,4,hsa-miR-21-5p	hsa-let-7b-5p	hsa-miR-155-5p	hsa-let-7a-5p
Gene Ontology (miRWalk),GO0006974 response to dna damage stimulus,over-represented,0.000858324,0.0036317,0.0036317,2.57581,7,hsa-miR-125b-5p	hsa-miR-21-5p	hsa-let-7b-5p	hsa-miR-150-5p	hsa-miR-155-5p	hsa-let-7a-5p	hsa-miR-181a-5p
Gene Ontology (miRWalk),GO0006975 dna damage induced protein phosphorylation,over-represented,0.0024070,0.0071796,0.0071796,0.310051,3,hsa-miR-125b-5p	hsa-let-7b-5p	hsa-miR-181a-5p
Gene Ontology (miRWalk),GO0006977 dna damage response signal transduction by p53 class mediator resulting in cell cycle arrest,over-represented,0.00013189,0.0012090,0.0012090,1.97956,7,hsa-miR-125b-5p	hsa-miR-21-5p	hsa-let-7b-5p	hsa-miR-150-5p	hsa-miR-155-5p	hsa-let-7a-5p	hsa-miR-181a-5p
Gene Ontology (miRWalk),GO0006978 dna damage response signal transduction by p53 class mediator resulting in transcription of p21 class mediator,over-represented,0.000170503,0.0013783,0.0013783,0.715503,5,hsa-miR-125b-5p	hsa-miR-21-5p	hsa-let-7b-5p	hsa-miR-150-5p	hsa-miR-181a-5p
Gene Ontology (miRWalk),GO0006979 response to oxidative stress,over-represented,0.000512314,0.0026025,0.0026025,1.50256,6,hsa-miR-125b-5p	hsa-miR-21-5p	hsa-let-7b-5p	hsa-miR-155-5p	hsa-let-7a-5p	hsa-miR-181a-5p
Gene Ontology (miRWalk),GO0006983 er overload response,over-represented,0.0011541,0.0043735,0.0043735,0.572402,4,hsa-miR-125b-5p	hsa-miR-21-5p	hsa-miR-150-5p	hsa-miR-155-5p
Gene Ontology (miRWalk),GO0006986 response to unfolded protein,over-represented,0.0106259,0.0212710,0.0212710,1.02555,4,hsa-miR-125b-5p	hsa-miR-21-5p	hsa-let-7b-5p	hsa-miR-155-5p
Gene Ontology (miRWalk),GO0006987 activation of signaling protein activity involved in unfolded protein response,over-represented,0.0033939,0.0090737,0.0090737,1.32368,5,hsa-miR-125b-5p	hsa-miR-21-5p	hsa-let-7b-5p	hsa-miR-155-5p	hsa-let-7a-5p
Gene Ontology (miRWalk),GO0006996 organelle organization,over-represented,0.0251438,0.0420890,0.0420890,0.262351,2,hsa-miR-21-5p	hsa-let-7a-5p
Gene Ontology (miRWalk),GO0006998 nuclear envelope organization,over-represented,0.0018936,0.0060611,0.0060611,0.286201,3,hsa-miR-21-5p	hsa-let-7b-5p	hsa-miR-155-5p
Gene Ontology (miRWalk),GO0007004 telomere maintenance via telomerase,over-represented,0.0062688,0.0144159,0.0144159,0.429302,3,hsa-miR-125b-5p	hsa-let-7b-5p	hsa-miR-155-5p
Gene Ontology (miRWalk),GO0007005 mitochondrion organization,over-represented,1.14787e-05,0.00041680853278688526,0.000416809,0.798978,6,hsa-miR-125b-5p	hsa-miR-21-5p	hsa-let-7b-5p	hsa-miR-150-5p	hsa-miR-155-5p	hsa-miR-181a-5p
Gene Ontology (miRWalk),GO0007010 cytoskeleton organization,over-represented,0.0021686,0.0066900,0.0066900,1.20443,5,hsa-miR-125b-5p	hsa-miR-21-5p	hsa-let-7b-5p	hsa-miR-155-5p	hsa-let-7a-5p
Gene Ontology (miRWalk),GO0007015 actin filament organization,over-represented,4.88371e-05,0.0007286779801980198,0.000728678,1.01363,6,hsa-miR-125b-5p	hsa-miR-21-5p	hsa-let-7b-5p	hsa-miR-155-5p	hsa-let-7a-5p	hsa-miR-181a-5p
Gene Ontology (miRWalk),GO0007018 microtubule based movement,over-represented,0.0023809,0.0071796,0.0071796,1.22828,5,hsa-miR-125b-5p	hsa-miR-21-5p	hsa-let-7b-5p	hsa-miR-155-5p	hsa-let-7a-5p
Gene Ontology (miRWalk),GO0007020 microtubule nucleation,over-represented,0.0251438,0.0420890,0.0420890,0.262351,2,hsa-miR-21-5p	hsa-let-7b-5p
Gene Ontology (miRWalk),GO0007023 post chaperonin tubulin folding pathway,over-represented,0.0017901,0.0058784,0.0058784,0.0715503,2,hsa-miR-21-5p	hsa-miR-155-5p
Gene Ontology (miRWalk),GO0007026 negative regulation of microtubule depolymerization,over-represented,0.000507265,0.0026025,0.0026025,0.465077,4,hsa-miR-21-5p	hsa-let-7b-5p	hsa-miR-155-5p	hsa-miR-181a-5p
Gene Ontology (miRWalk),GO0007030 golgi organization,over-represented,0.000317404,0.0019693,0.0019693,0.810903,5,hsa-miR-125b-5p	hsa-miR-21-5p	hsa-let-7b-5p	hsa-miR-155-5p	hsa-let-7a-5p
Gene Ontology (miRWalk),GO0007031 peroxisome organization,over-represented,8.28252e-05,0.0009519760930232559,0.000951976,0.298126,4,hsa-miR-21-5p	hsa-let-7b-5p	hsa-miR-155-5p	hsa-let-7a-5p
Gene Ontology (miRWalk),GO0007032 endosome organization,over-represented,0.000976354,0.0039072,0.0039072,0.548552,4,hsa-miR-125b-5p	hsa-miR-21-5p	hsa-miR-155-5p	hsa-miR-181a-5p
Gene Ontology (miRWalk),GO0007035 vacuolar acidification,over-represented,0.0024918,0.0073297,0.0073297,0.0834753,2,hsa-miR-155-5p	hsa-miR-181a-5p
Gene Ontology (miRWalk),GO0007041 lysosomal transport,over-represented,0.0118996,0.0233356,0.0233356,0.178876,2,hsa-let-7b-5p	hsa-let-7a-5p
Gene Ontology (miRWalk),GO0007049 cell cycle,over-represented,0.000415022,0.0023126,0.0023126,2.32538,7,hsa-miR-125b-5p	hsa-miR-21-5p	hsa-let-7b-5p	hsa-miR-150-5p	hsa-miR-155-5p	hsa-let-7a-5p	hsa-miR-181a-5p
Gene Ontology (miRWalk),GO0007050 cell cycle arrest,over-represented,0.000656539,0.0030456,0.0030456,2.48041,7,hsa-miR-125b-5p	hsa-miR-21-5p	hsa-let-7b-5p	hsa-miR-150-5p	hsa-miR-155-5p	hsa-let-7a-5p	hsa-miR-181a-5p
Gene Ontology (miRWalk),GO0007051 spindle organization,over-represented,0.0097614,0.0200943,0.0200943,0.500852,3,hsa-miR-21-5p	hsa-let-7b-5p	hsa-miR-155-5p
Gene Ontology (miRWalk),GO0007059 chromosome segregation,over-represented,0.000114989,0.0011295,0.0011295,1.16865,6,hsa-miR-125b-5p	hsa-miR-21-5p	hsa-let-7b-5p	hsa-miR-155-5p	hsa-let-7a-5p	hsa-miR-181a-5p
Gene Ontology (miRWalk),GO0007062 sister chromatid cohesion,over-represented,7.53977e-05,0.0009051810596205962,0.000905181,0.608177,5,hsa-miR-125b-5p	hsa-miR-21-5p	hsa-let-7b-5p	hsa-miR-155-5p	hsa-miR-181a-5p
Gene Ontology (miRWalk),GO0007064 mitotic sister chromatid cohesion,over-represented,0.0062688,0.0144159,0.0144159,0.429302,3,hsa-miR-21-5p	hsa-let-7b-5p	hsa-let-7a-5p
Gene Ontology (miRWalk),GO0007067 mitosis,over-represented,0.0047720,0.0118034,0.0118034,2.20613,6,hsa-miR-125b-5p	hsa-miR-21-5p	hsa-let-7b-5p	hsa-miR-155-5p	hsa-let-7a-5p	hsa-miR-181a-5p
Gene Ontology (miRWalk),GO0007076 mitotic chromosome condensation,over-represented,0.000258953,0.0017277,0.0017277,0.393526,4,hsa-miR-125b-5p	hsa-miR-21-5p	hsa-let-7b-5p	hsa-miR-155-5p
Gene Ontology (miRWalk),GO0007091 mitotic metaphase anaphase transition,over-represented,4.46732e-05,0.000716770846975089,0.000716771,0.548552,5,hsa-miR-21-5p	hsa-let-7b-5p	hsa-miR-155-5p	hsa-let-7a-5p	hsa-miR-181a-5p
Gene Ontology (miRWalk),GO0007094 mitotic cell cycle spindle assembly checkpoint,over-represented,0.0054862,0.0129828,0.0129828,0.858603,4,hsa-miR-21-5p	hsa-let-7b-5p	hsa-miR-155-5p	hsa-miR-181a-5p
Gene Ontology (miRWalk),GO0007095 mitotic cell cycle g2 m transition dna damage checkpoint,over-represented,3.1658e-05,0.0006036606995708153,0.000603661,0.512777,5,hsa-miR-125b-5p	hsa-miR-21-5p	hsa-let-7b-5p	hsa-let-7a-5p	hsa-miR-181a-5p
Gene Ontology (miRWalk),GO0007097 nuclear migration,over-represented,0.0097614,0.0200943,0.0200943,0.500852,3,hsa-miR-21-5p	hsa-let-7b-5p	hsa-miR-155-5p
Gene Ontology (miRWalk),GO0007126 meiosis,over-represented,0.000235085,0.0016247,0.0016247,0.763203,5,hsa-miR-125b-5p	hsa-miR-21-5p	hsa-let-7b-5p	hsa-miR-155-5p	hsa-miR-181a-5p
Gene Ontology (miRWalk),GO0007131 reciprocal meiotic recombination,over-represented,0.0016992,0.0056793,0.0056793,0.632027,4,hsa-miR-21-5p	hsa-miR-155-5p	hsa-let-7a-5p	hsa-miR-181a-5p
Gene Ontology (miRWalk),GO0007143 female meiosis,over-represented,0.0017901,0.0058784,0.0058784,0.0715503,2,hsa-miR-155-5p	hsa-miR-181a-5p
Gene Ontology (miRWalk),GO0007154 cell communication,over-represented,0.0052048,0.0126064,0.0126064,0.846678,4,hsa-miR-21-5p	hsa-let-7b-5p	hsa-miR-155-5p	hsa-let-7a-5p
Gene Ontology (miRWalk),GO0007155 cell adhesion,over-represented,0.0047720,0.0118034,0.0118034,2.20613,6,hsa-miR-125b-5p	hsa-miR-21-5p	hsa-let-7b-5p	hsa-miR-155-5p	hsa-let-7a-5p	hsa-miR-181a-5p
Gene Ontology (miRWalk),GO0007156 homophilic cell adhesion,over-represented,0.00070468,0.0031822,0.0031822,0.954003,5,hsa-miR-125b-5p	hsa-let-7b-5p	hsa-miR-155-5p	hsa-let-7a-5p	hsa-miR-181a-5p
Gene Ontology (miRWalk),GO0007159 leukocyte cell cell adhesion,over-represented,0.000895338,0.0037208,0.0037208,0.536627,4,hsa-miR-21-5p	hsa-let-7b-5p	hsa-miR-155-5p	hsa-miR-181a-5p
Gene Ontology (miRWalk),GO0007160 cell matrix adhesion,over-represented,8.40183e-06,0.00038770944687500003,0.000387709,1.34753,7,hsa-miR-125b-5p	hsa-miR-21-5p	hsa-let-7b-5p	hsa-miR-150-5p	hsa-miR-155-5p	hsa-let-7a-5p	hsa-miR-181a-5p
Gene Ontology (miRWalk),GO0007162 negative regulation of cell adhesion,over-represented,0.000507265,0.0026025,0.0026025,0.465077,4,hsa-miR-125b-5p	hsa-miR-21-5p	hsa-let-7b-5p	hsa-miR-155-5p
Gene Ontology (miRWalk),GO0007163 establishment or maintenance of cell polarity,over-represented,0.000131937,0.0012090,0.0012090,0.679727,5,hsa-miR-125b-5p	hsa-miR-21-5p	hsa-let-7b-5p	hsa-miR-155-5p	hsa-miR-181a-5p
Gene Ontology (miRWalk),GO0007166 cell surface receptor signaling pathway,over-represented,1.63761e-05,0.0004611217267080745,0.000461122,1.47871,7,hsa-miR-125b-5p	hsa-miR-21-5p	hsa-let-7b-5p	hsa-miR-150-5p	hsa-miR-155-5p	hsa-let-7a-5p	hsa-miR-181a-5p
Gene Ontology (miRWalk),GO0007167 enzyme linked receptor protein signaling pathway,over-represented,0.0026936,0.0077134,0.0077134,0.321976,3,hsa-miR-125b-5p	hsa-miR-21-5p	hsa-miR-155-5p
Gene Ontology (miRWalk),GO0007169 transmembrane receptor protein tyrosine kinase signaling pathway,over-represented,0.0052048,0.0126064,0.0126064,0.846678,4,hsa-miR-125b-5p	hsa-miR-21-5p	hsa-miR-150-5p	hsa-miR-155-5p
Gene Ontology (miRWalk),GO0007173 epidermal growth factor receptor signaling pathway,over-represented,0.0078657,0.0170228,0.0170228,2.40886,6,hsa-miR-125b-5p	hsa-miR-21-5p	hsa-let-7b-5p	hsa-miR-155-5p	hsa-let-7a-5p	hsa-miR-181a-5p
Gene Ontology (miRWalk),GO0007175 negative regulation of epidermal growth factor activated receptor activity,over-represented,0.0021405,0.0066403,0.0066403,0.298126,3,hsa-miR-21-5p	hsa-miR-155-5p	hsa-let-7a-5p
Gene Ontology (miRWalk),GO0007179 transforming growth factor beta receptor signaling pathway,over-represented,0.000415022,0.0023126,0.0023126,2.32538,7,hsa-miR-125b-5p	hsa-miR-21-5p	hsa-let-7b-5p	hsa-miR-150-5p	hsa-miR-155-5p	hsa-let-7a-5p	hsa-miR-181a-5p
Gene Ontology (miRWalk),GO0007184 smad protein import into nucleus,over-represented,0.0073282,0.0161672,0.0161672,0.453152,3,hsa-miR-21-5p	hsa-miR-155-5p	hsa-let-7a-5p
Gene Ontology (miRWalk),GO0007186 g protein coupled receptor signaling pathway,over-represented,9.53167e-06,0.0003909749824074074,0.000390975,1.37138,7,hsa-miR-125b-5p	hsa-miR-21-5p	hsa-let-7b-5p	hsa-miR-150-5p	hsa-miR-155-5p	hsa-let-7a-5p	hsa-miR-181a-5p
Gene Ontology (miRWalk),GO0007187 g protein coupled receptor signaling pathway coupled to cyclic nucleotide second messenger,over-represented,6.86422e-06,0.0003495229264367816,0.000349523,0.166951,4,hsa-miR-21-5p	hsa-miR-155-5p	hsa-let-7a-5p	hsa-miR-181a-5p
Gene Ontology (miRWalk),GO0007189 adenylate cyclase activating g protein coupled receptor signaling pathway,over-represented,0.000457204,0.0024170,0.0024170,0.453152,4,hsa-miR-21-5p	hsa-let-7b-5p	hsa-miR-155-5p	hsa-miR-181a-5p
Gene Ontology (miRWalk),GO0007190 activation of adenylate cyclase activity,over-represented,0.0062688,0.0144159,0.0144159,0.429302,3,hsa-miR-125b-5p	hsa-let-7b-5p	hsa-miR-155-5p
Gene Ontology (miRWalk),GO0007191 adenylate cyclase activating dopamine receptor signaling pathway,over-represented,0.0021405,0.0066403,0.0066403,0.298126,3,hsa-let-7b-5p	hsa-miR-155-5p	hsa-let-7a-5p
Gene Ontology (miRWalk),GO0007193 adenylate cyclase inhibiting g protein coupled receptor signaling pathway,over-represented,0.0057771,0.0135006,0.0135006,0.417376,3,hsa-let-7b-5p	hsa-let-7a-5p	hsa-miR-181a-5p
Gene Ontology (miRWalk),GO0007200 phospholipase c activating g protein coupled receptor signaling pathway,over-represented,0.0021405,0.0066403,0.0066403,0.298126,3,hsa-let-7b-5p	hsa-miR-155-5p	hsa-let-7a-5p
Gene Ontology (miRWalk),GO0007202 activation of phospholipase c activity,over-represented,0.0110869,0.0221621,0.0221621,1.03748,4,hsa-miR-21-5p	hsa-let-7b-5p	hsa-miR-155-5p	hsa-let-7a-5p
Gene Ontology (miRWalk),GO0007204 elevation of cytosolic calcium ion concentration,over-represented,8.66561e-06,0.0003877641646464646,0.000387764,0.763203,6,hsa-miR-125b-5p	hsa-miR-21-5p	hsa-let-7b-5p	hsa-miR-150-5p	hsa-miR-155-5p	hsa-let-7a-5p
Gene Ontology (miRWalk),GO0007205 protein kinase c activating g protein coupled receptor signaling pathway,over-represented,0.0062688,0.0144159,0.0144159,0.429302,3,hsa-miR-21-5p	hsa-miR-155-5p	hsa-let-7a-5p
Gene Ontology (miRWalk),GO0007213 g protein coupled acetylcholine receptor signaling pathway,over-represented,0.0251438,0.0420890,0.0420890,0.262351,2,hsa-let-7b-5p	hsa-miR-155-5p
Gene Ontology (miRWalk),GO0007215 glutamate receptor signaling pathway,over-represented,0.0052485,0.0126064,0.0126064,0.11925,2,hsa-miR-125b-5p	hsa-miR-21-5p
Gene Ontology (miRWalk),GO0007218 neuropeptide signaling pathway,over-represented,0.0097614,0.0200943,0.0200943,0.500852,3,hsa-miR-125b-5p	hsa-miR-21-5p	hsa-let-7b-5p
Gene Ontology (miRWalk),GO0007219 notch signaling pathway,over-represented,0.000216868,0.0015508,0.0015508,2.12266,7,hsa-miR-125b-5p	hsa-miR-21-5p	hsa-let-7b-5p	hsa-miR-150-5p	hsa-miR-155-5p	hsa-let-7a-5p	hsa-miR-181a-5p
Gene Ontology (miRWalk),GO0007220 notch receptor processing,over-represented,0.000341128,0.0020505,0.0020505,0.822828,5,hsa-miR-21-5p	hsa-let-7b-5p	hsa-miR-150-5p	hsa-miR-155-5p	hsa-miR-181a-5p
Gene Ontology (miRWalk),GO0007221 positive regulation of transcription of notch receptor target,over-represented,0.0010892,0.0041703,0.0041703,0.238501,3,hsa-let-7b-5p	hsa-miR-155-5p	hsa-miR-181a-5p
Gene Ontology (miRWalk),GO0007223 wnt receptor signaling pathway calcium modulating pathway,over-represented,0.000132364,0.0012090,0.0012090,0.333901,4,hsa-miR-125b-5p	hsa-miR-21-5p	hsa-miR-155-5p	hsa-miR-181a-5p
Gene Ontology (miRWalk),GO0007224 smoothened signaling pathway,over-represented,0.000217396,0.0015508,0.0015508,0.751278,5,hsa-miR-125b-5p	hsa-miR-21-5p	hsa-let-7b-5p	hsa-miR-155-5p	hsa-let-7a-5p
Gene Ontology (miRWalk),GO0007229 integrin mediated signaling pathway,over-represented,0.0010014,0.0039714,0.0039714,1.02555,5,hsa-miR-125b-5p	hsa-miR-21-5p	hsa-let-7b-5p	hsa-miR-155-5p	hsa-let-7a-5p
Gene Ontology (miRWalk),GO0007243 intracellular protein kinase cascade,over-represented,0.000347676,0.0020814,0.0020814,1.40716,6,hsa-miR-125b-5p	hsa-miR-21-5p	hsa-let-7b-5p	hsa-miR-155-5p	hsa-let-7a-5p	hsa-miR-181a-5p
Gene Ontology (miRWalk),GO0007249 i kappab kinase nf kappab cascade,over-represented,1.93897e-05,0.0004865366384180791,0.000486537,0.870528,6,hsa-miR-125b-5p	hsa-miR-21-5p	hsa-let-7b-5p	hsa-miR-155-5p	hsa-let-7a-5p	hsa-miR-181a-5p
Gene Ontology (miRWalk),GO0007254 jnk cascade,over-represented,0.0015378,0.0053431,0.0053431,1.12095,5,hsa-miR-21-5p	hsa-let-7b-5p	hsa-miR-155-5p	hsa-let-7a-5p	hsa-miR-181a-5p
Gene Ontology (miRWalk),GO0007257 activation of jun kinase activity,over-represented,6.15805e-05,0.0008023576911764705,0.000802358,0.584327,5,hsa-miR-125b-5p	hsa-miR-21-5p	hsa-let-7b-5p	hsa-miR-155-5p	hsa-miR-181a-5p
Gene Ontology (miRWalk),GO0007259 jak stat cascade,over-represented,0.0018271,0.0059779,0.0059779,0.643952,4,hsa-miR-125b-5p	hsa-miR-21-5p	hsa-let-7b-5p	hsa-miR-155-5p
Gene Ontology (miRWalk),GO0007262 stat protein import into nucleus,over-represented,0.0103725,0.0209436,0.0209436,0.166951,2,hsa-let-7b-5p	hsa-let-7a-5p
Gene Ontology (miRWalk),GO0007263 nitric oxide mediated signal transduction,over-represented,0.0170424,0.0309544,0.0309544,0.214651,2,hsa-miR-21-5p	hsa-miR-155-5p
Gene Ontology (miRWalk),GO0007264 small gtpase mediated signal transduction,over-represented,0.0035865,0.0095310,0.0095310,2.09881,6,hsa-miR-125b-5p	hsa-miR-21-5p	hsa-let-7b-5p	hsa-miR-155-5p	hsa-let-7a-5p	hsa-miR-181a-5p
Gene Ontology (miRWalk),GO0007265 ras protein signal transduction,over-represented,0.000110833,0.0011287,0.0011287,1.93186,7,hsa-miR-125b-5p	hsa-miR-21-5p	hsa-let-7b-5p	hsa-miR-150-5p	hsa-miR-155-5p	hsa-let-7a-5p	hsa-miR-181a-5p
Gene Ontology (miRWalk),GO0007266 rho protein signal transduction,over-represented,0.0106259,0.0212710,0.0212710,1.02555,4,hsa-miR-21-5p	hsa-let-7b-5p	hsa-miR-155-5p	hsa-miR-181a-5p
Gene Ontology (miRWalk),GO0007267 cell cell signaling,over-represented,0.000330581,0.0020172,0.0020172,1.39523,6,hsa-miR-125b-5p	hsa-miR-21-5p	hsa-let-7b-5p	hsa-miR-155-5p	hsa-let-7a-5p	hsa-miR-181a-5p
Gene Ontology (miRWalk),GO0007268 synaptic transmission,over-represented,0.0015969,0.0054798,0.0054798,1.82453,6,hsa-miR-125b-5p	hsa-miR-21-5p	hsa-let-7b-5p	hsa-miR-155-5p	hsa-let-7a-5p	hsa-miR-181a-5p
Gene Ontology (miRWalk),GO0007269 neurotransmitter secretion,over-represented,0.0263981,0.0439968,0.0439968,0.715503,3,hsa-miR-21-5p	hsa-let-7b-5p	hsa-miR-155-5p
Gene Ontology (miRWalk),GO0007274 neuromuscular synaptic transmission,over-represented,0.0152364,0.0283960,0.0283960,0.202726,2,hsa-miR-21-5p	hsa-let-7a-5p
Gene Ontology (miRWalk),GO0007275 multicellular organismal development,over-represented,0.000479471,0.0025084,0.0025084,2.37308,7,hsa-miR-125b-5p	hsa-miR-21-5p	hsa-let-7b-5p	hsa-miR-150-5p	hsa-miR-155-5p	hsa-let-7a-5p	hsa-miR-181a-5p
Gene Ontology (miRWalk),GO0007276 gamete generation,over-represented,0.000175662,0.0013871,0.0013871,0.357751,4,hsa-miR-21-5p	hsa-let-7b-5p	hsa-miR-155-5p	hsa-miR-181a-5p
Gene Ontology (miRWalk),GO0007281 germ cell development,over-represented,6.91094e-07,0.00021082489729729728,0.000210825,0.954003,7,hsa-miR-125b-5p	hsa-miR-21-5p	hsa-let-7b-5p	hsa-miR-150-5p	hsa-miR-155-5p	hsa-let-7a-5p	hsa-miR-181a-5p
Gene Ontology (miRWalk),GO0007283 spermatogenesis,over-represented,0.0030389,0.0084088,0.0084088,2.03918,6,hsa-miR-125b-5p	hsa-miR-21-5p	hsa-let-7b-5p	hsa-miR-155-5p	hsa-let-7a-5p	hsa-miR-181a-5p
Gene Ontology (miRWalk),GO0007286 spermatid development,over-represented,4.98396e-05,0.0007286779801980198,0.000728678,0.560477,5,hsa-miR-21-5p	hsa-let-7b-5p	hsa-miR-155-5p	hsa-let-7a-5p	hsa-miR-181a-5p
Gene Ontology (miRWalk),GO0007339 binding of sperm to zona pellucida,over-represented,5.847e-05,0.0007873012158054711,0.000787301,0.274276,4,hsa-miR-125b-5p	hsa-let-7b-5p	hsa-miR-155-5p	hsa-let-7a-5p
Gene Ontology (miRWalk),GO0007346 regulation of mitotic cell cycle,over-represented,0.000392718,0.0022333,0.0022333,0.846678,5,hsa-miR-21-5p	hsa-let-7b-5p	hsa-miR-155-5p	hsa-let-7a-5p	hsa-miR-181a-5p
Gene Ontology (miRWalk),GO0007368 determination of left right symmetry,over-represented,1.50078e-05,0.00044029505960264904,0.000440295,0.834753,6,hsa-miR-125b-5p	hsa-miR-21-5p	hsa-let-7b-5p	hsa-miR-155-5p	hsa-let-7a-5p	hsa-miR-181a-5p
Gene Ontology (miRWalk),GO0007369 gastrulation,over-represented,0.000317404,0.0019693,0.0019693,0.810903,5,hsa-miR-125b-5p	hsa-miR-21-5p	hsa-let-7b-5p	hsa-miR-150-5p	hsa-miR-155-5p
Gene Ontology (miRWalk),GO0007389 pattern specification process,over-represented,0.00074864,0.0032902,0.0032901,0.965928,5,hsa-miR-21-5p	hsa-let-7b-5p	hsa-miR-150-5p	hsa-miR-155-5p	hsa-let-7a-5p
Gene Ontology (miRWalk),GO0007399 nervous system development,over-represented,0.000345021,0.0020711,0.0020711,2.26576,7,hsa-miR-125b-5p	hsa-miR-21-5p	hsa-let-7b-5p	hsa-miR-150-5p	hsa-miR-155-5p	hsa-let-7a-5p	hsa-miR-181a-5p
Gene Ontology (miRWalk),GO0007406 negative regulation of neuroblast proliferation,over-represented,0.000681416,0.0031088,0.0031088,0.500852,4,hsa-miR-125b-5p	hsa-miR-21-5p	hsa-miR-150-5p	hsa-miR-155-5p
Gene Ontology (miRWalk),GO0007409 axonogenesis,over-represented,5.24123e-05,0.0007514125857605178,0.000751413,1.02555,6,hsa-miR-125b-5p	hsa-miR-21-5p	hsa-let-7b-5p	hsa-miR-155-5p	hsa-let-7a-5p	hsa-miR-181a-5p
Gene Ontology (miRWalk),GO0007411 axon guidance,over-represented,0.0133750,0.0257635,0.0257635,2.64736,6,hsa-miR-125b-5p	hsa-miR-21-5p	hsa-let-7b-5p	hsa-miR-155-5p	hsa-let-7a-5p	hsa-miR-181a-5p
Gene Ontology (miRWalk),GO0007416 synapse assembly,over-represented,0.0054862,0.0129828,0.0129828,0.858603,4,hsa-miR-125b-5p	hsa-miR-21-5p	hsa-let-7b-5p	hsa-miR-155-5p
Gene Ontology (miRWalk),GO0007417 central nervous system development,over-represented,1.73475e-05,0.00047146886503067486,0.000471469,1.49063,7,hsa-miR-125b-5p	hsa-miR-21-5p	hsa-let-7b-5p	hsa-miR-150-5p	hsa-miR-155-5p	hsa-let-7a-5p	hsa-miR-181a-5p
Gene Ontology (miRWalk),GO0007420 brain development,over-represented,8.86169e-05,0.0009891347219512195,0.000989135,1.87223,7,hsa-miR-125b-5p	hsa-miR-21-5p	hsa-let-7b-5p	hsa-miR-150-5p	hsa-miR-155-5p	hsa-let-7a-5p	hsa-miR-181a-5p
Gene Ontology (miRWalk),GO0007422 peripheral nervous system development,over-represented,3.32467e-07,0.00016540452090909092,0.000165405,0.453152,6,hsa-miR-125b-5p	hsa-miR-21-5p	hsa-let-7b-5p	hsa-miR-150-5p	hsa-miR-155-5p	hsa-let-7a-5p
Gene Ontology (miRWalk),GO0007435 salivary gland morphogenesis,over-represented,0.0033296,0.0089232,0.0089232,0.345826,3,hsa-miR-21-5p	hsa-miR-155-5p	hsa-let-7a-5p
Gene Ontology (miRWalk),GO0007442 hindgut morphogenesis,over-represented,0.0089420,0.0186853,0.0186853,0.155026,2,hsa-miR-21-5p	hsa-miR-155-5p
Gene Ontology (miRWalk),GO0007492 endoderm development,over-represented,0.0218549,0.0379526,0.0379526,0.667802,3,hsa-miR-21-5p	hsa-miR-155-5p	hsa-miR-181a-5p
Gene Ontology (miRWalk),GO0007494 midgut development,over-represented,0.0026936,0.0077134,0.0077134,0.321976,3,hsa-miR-125b-5p	hsa-miR-21-5p	hsa-miR-155-5p
Gene Ontology (miRWalk),GO0007498 mesoderm development,over-represented,0.0010014,0.0039714,0.0039714,1.02555,5,hsa-miR-125b-5p	hsa-miR-21-5p	hsa-let-7b-5p	hsa-miR-150-5p	hsa-miR-155-5p
Gene Ontology (miRWalk),GO0007507 heart development,over-represented,0.000156288,0.0013179,0.0013179,2.02726,7,hsa-miR-125b-5p	hsa-miR-21-5p	hsa-let-7b-5p	hsa-miR-150-5p	hsa-miR-155-5p	hsa-let-7a-5p	hsa-miR-181a-5p
Gene Ontology (miRWalk),GO0007517 muscle organ development,over-represented,8.39792e-05,0.0009539175794871796,0.000953918,1.10903,6,hsa-miR-125b-5p	hsa-miR-21-5p	hsa-let-7b-5p	hsa-miR-155-5p	hsa-let-7a-5p	hsa-miR-181a-5p
Gene Ontology (miRWalk),GO0007519 skeletal muscle tissue development,over-represented,0.0012474,0.0046355,0.0046355,1.07325,5,hsa-miR-125b-5p	hsa-miR-21-5p	hsa-let-7b-5p	hsa-miR-150-5p	hsa-miR-155-5p
Gene Ontology (miRWalk),GO0007530 sex determination,over-represented,0.0076099,0.0165092,0.0165092,0.143101,2,hsa-miR-21-5p	hsa-miR-181a-5p
Gene Ontology (miRWalk),GO0007548 sex differentiation,over-represented,0.000113937,0.0011295,0.0011295,0.321976,4,hsa-miR-21-5p	hsa-let-7b-5p	hsa-miR-155-5p	hsa-let-7a-5p
Gene Ontology (miRWalk),GO0007565 female pregnancy,over-represented,5.62005e-05,0.000778025671875,0.000778026,1.03748,6,hsa-miR-125b-5p	hsa-miR-21-5p	hsa-let-7b-5p	hsa-miR-155-5p	hsa-let-7a-5p	hsa-miR-181a-5p
Gene Ontology (miRWalk),GO0007566 embryo implantation,over-represented,0.00074864,0.0032902,0.0032901,0.965928,5,hsa-miR-125b-5p	hsa-miR-21-5p	hsa-let-7b-5p	hsa-let-7a-5p	hsa-miR-181a-5p
Gene Ontology (miRWalk),GO0007567 parturition,over-represented,0.0033034,0.0089232,0.0089232,0.0954003,2,hsa-miR-21-5p	hsa-miR-181a-5p
Gene Ontology (miRWalk),GO0007568 aging,over-represented,0.0047074,0.0116567,0.0116567,1.41908,5,hsa-miR-125b-5p	hsa-miR-21-5p	hsa-let-7b-5p	hsa-miR-155-5p	hsa-let-7a-5p
Gene Ontology (miRWalk),GO0007569 cell aging,over-represented,3.71169e-05,0.0006603528795180723,0.000660353,1.65758,7,hsa-miR-125b-5p	hsa-miR-21-5p	hsa-let-7b-5p	hsa-miR-150-5p	hsa-miR-155-5p	hsa-let-7a-5p	hsa-miR-181a-5p
Gene Ontology (miRWalk),GO0007584 response to nutrient,over-represented,0.000842933,0.0035700,0.0035700,0.989779,5,hsa-miR-125b-5p	hsa-miR-21-5p	hsa-let-7b-5p	hsa-miR-155-5p	hsa-let-7a-5p
Gene Ontology (miRWalk),GO0007595 lactation,over-represented,1.37362e-05,0.00043489310000000003,0.000434893,1.44293,7,hsa-miR-125b-5p	hsa-miR-21-5p	hsa-let-7b-5p	hsa-miR-150-5p	hsa-miR-155-5p	hsa-let-7a-5p	hsa-miR-181a-5p
Gene Ontology (miRWalk),GO0007596 blood coagulation,over-represented,0.0032838,0.0089232,0.0089232,3.11244,7,hsa-miR-125b-5p	hsa-miR-21-5p	hsa-let-7b-5p	hsa-miR-150-5p	hsa-miR-155-5p	hsa-let-7a-5p	hsa-miR-181a-5p
Gene Ontology (miRWalk),GO0007597 blood coagulation intrinsic pathway,over-represented,0.0189380,0.0336389,0.0336389,0.226576,2,hsa-let-7b-5p	hsa-let-7a-5p
Gene Ontology (miRWalk),GO0007599 hemostasis,over-represented,0.0273798,0.0450902,0.0450902,0.274276,2,hsa-let-7b-5p	hsa-miR-155-5p
Gene Ontology (miRWalk),GO0007601 visual perception,over-represented,2.68288e-05,0.000545190752293578,0.000545191,0.918228,6,hsa-miR-125b-5p	hsa-miR-21-5p	hsa-let-7b-5p	hsa-miR-155-5p	hsa-let-7a-5p	hsa-miR-181a-5p
Gene Ontology (miRWalk),GO0007605 sensory perception of sound,over-represented,0.000154864,0.0013179,0.0013179,1.22828,6,hsa-miR-125b-5p	hsa-miR-21-5p	hsa-let-7b-5p	hsa-miR-155-5p	hsa-let-7a-5p	hsa-miR-181a-5p
Gene Ontology (miRWalk),GO0007606 sensory perception of chemical stimulus,over-represented,0.0063781,0.0144159,0.0144159,0.131175,2,hsa-let-7b-5p	hsa-miR-155-5p
Gene Ontology (miRWalk),GO0007608 sensory perception of smell,over-represented,0.000113937,0.0011295,0.0011295,0.321976,4,hsa-miR-125b-5p	hsa-miR-21-5p	hsa-let-7b-5p	hsa-miR-155-5p
Gene Ontology (miRWalk),GO0007610 behavior,over-represented,0.0296967,0.0482776,0.0482776,0.286201,2,hsa-miR-21-5p	hsa-let-7a-5p
Gene Ontology (miRWalk),GO0007611 learning or memory,over-represented,0.0077625,0.0168239,0.0168239,0.942078,4,hsa-miR-125b-5p	hsa-miR-21-5p	hsa-let-7b-5p	hsa-miR-150-5p
Gene Ontology (miRWalk),GO0007613 memory,over-represented,2.39861e-06,0.00023665453777777775,0.000236655,0.620102,6,hsa-miR-125b-5p	hsa-miR-21-5p	hsa-let-7b-5p	hsa-miR-155-5p	hsa-let-7a-5p	hsa-miR-181a-5p
Gene Ontology (miRWalk),GO0007614 short term memory,over-represented,0.0052485,0.0126064,0.0126064,0.11925,2,hsa-miR-21-5p	hsa-let-7b-5p
Gene Ontology (miRWalk),GO0007623 circadian rhythm,over-represented,0.000170503,0.0013783,0.0013783,0.715503,5,hsa-miR-125b-5p	hsa-miR-21-5p	hsa-let-7b-5p	hsa-miR-155-5p	hsa-let-7a-5p
Gene Ontology (miRWalk),GO0007626 locomotory behavior,over-represented,0.0063944,0.0144159,0.0144159,0.894378,4,hsa-miR-21-5p	hsa-let-7b-5p	hsa-miR-155-5p	hsa-let-7a-5p
Gene Ontology (miRWalk),GO0007638 mechanosensory behavior,over-represented,0.0024918,0.0073297,0.0073297,0.0834753,2,hsa-miR-21-5p	hsa-miR-155-5p
Gene Ontology (miRWalk),GO0008013 beta catenin binding,over-represented,3.17501e-05,0.0006036606995708153,0.000603661,1.62181,7,hsa-miR-125b-5p	hsa-miR-21-5p	hsa-let-7b-5p	hsa-miR-150-5p	hsa-miR-155-5p	hsa-let-7a-5p	hsa-miR-181a-5p
Gene Ontology (miRWalk),GO0008015 blood circulation,over-represented,0.000819303,0.0034899,0.0034899,0.524702,4,hsa-miR-125b-5p	hsa-miR-21-5p	hsa-let-7b-5p	hsa-miR-155-5p
Gene Ontology (miRWalk),GO0008016 regulation of heart contraction,over-represented,0.000292226,0.0018467,0.0018467,0.405451,4,hsa-miR-21-5p	hsa-let-7b-5p	hsa-let-7a-5p	hsa-miR-181a-5p
Gene Ontology (miRWalk),GO0008017 microtubule binding,over-represented,0.00036549,0.0021255,0.0021255,1.41908,6,hsa-miR-125b-5p	hsa-miR-21-5p	hsa-let-7b-5p	hsa-miR-155-5p	hsa-let-7a-5p	hsa-miR-181a-5p
Gene Ontology (miRWalk),GO0008021 synaptic vesicle,over-represented,0.0252154,0.0420890,0.0420890,0.703578,3,hsa-miR-21-5p	hsa-let-7b-5p	hsa-miR-155-5p
Gene Ontology (miRWalk),GO0008022 protein c terminus binding,over-represented,0.0027443,0.0077882,0.0077882,2.00341,6,hsa-miR-125b-5p	hsa-miR-21-5p	hsa-let-7b-5p	hsa-miR-155-5p	hsa-let-7a-5p	hsa-miR-181a-5p
Gene Ontology (miRWalk),GO0008026 atp dependent helicase activity,over-represented,6.4456e-05,0.0008252603468208092,0.00082526,1.06133,6,hsa-miR-125b-5p	hsa-miR-21-5p	hsa-let-7b-5p	hsa-miR-155-5p	hsa-let-7a-5p	hsa-miR-181a-5p
Gene Ontology (miRWalk),GO0008045 motor axon guidance,over-represented,0.0057771,0.0135006,0.0135006,0.417376,3,hsa-miR-21-5p	hsa-miR-150-5p	hsa-miR-155-5p
Gene Ontology (miRWalk),GO0008047 enzyme activator activity,over-represented,4.22885e-05,0.000716770846975089,0.000716771,0.989779,6,hsa-miR-125b-5p	hsa-miR-21-5p	hsa-let-7b-5p	hsa-miR-155-5p	hsa-let-7a-5p	hsa-miR-181a-5p
Gene Ontology (miRWalk),GO0008063 toll signaling pathway,over-represented,0.000951393,0.0038350,0.0038350,1.66951,6,hsa-miR-125b-5p	hsa-miR-21-5p	hsa-let-7b-5p	hsa-miR-155-5p	hsa-let-7a-5p	hsa-miR-181a-5p
Gene Ontology (miRWalk),GO0008080 n acetyltransferase activity,over-represented,0.0229903,0.0393080,0.0393080,0.250426,2,hsa-let-7b-5p	hsa-miR-155-5p
Gene Ontology (miRWalk),GO0008083 growth factor activity,over-represented,0.000912294,0.0037841,0.0037841,1.65758,6,hsa-miR-125b-5p	hsa-miR-21-5p	hsa-let-7b-5p	hsa-miR-150-5p	hsa-miR-155-5p	hsa-let-7a-5p
Gene Ontology (miRWalk),GO0008088 axon cargo transport,over-represented,0.0067857,0.0151592,0.0151592,0.441227,3,hsa-let-7b-5p	hsa-miR-155-5p	hsa-let-7a-5p
Gene Ontology (miRWalk),GO0008091 spectrin,over-represented,0.0053101,0.0126064,0.0126064,0.405451,3,hsa-let-7b-5p	hsa-miR-155-5p	hsa-let-7a-5p
Gene Ontology (miRWalk),GO0008092 cytoskeletal protein binding,over-represented,0.000273832,0.0017918,0.0017918,0.787053,5,hsa-miR-125b-5p	hsa-miR-21-5p	hsa-let-7b-5p	hsa-miR-155-5p	hsa-let-7a-5p
Gene Ontology (miRWalk),GO0008094 dna dependent atpase activity,over-represented,0.0041801,0.0106657,0.0106657,0.798978,4,hsa-miR-21-5p	hsa-let-7b-5p	hsa-miR-155-5p	hsa-let-7a-5p
Gene Ontology (miRWalk),GO0008104 protein localization,over-represented,0.0013867,0.0049905,0.0049905,1.0971,5,hsa-miR-125b-5p	hsa-miR-21-5p	hsa-let-7b-5p	hsa-miR-150-5p	hsa-miR-155-5p
Gene Ontology (miRWalk),GO0008134 transcription factor binding,over-represented,0.0021591,0.0066886,0.0066886,2.93356,7,hsa-miR-125b-5p	hsa-miR-21-5p	hsa-let-7b-5p	hsa-miR-150-5p	hsa-miR-155-5p	hsa-let-7a-5p	hsa-miR-181a-5p
Gene Ontology (miRWalk),GO0008135 translation factor activity nucleic acid binding,over-represented,0.00070468,0.0031822,0.0031822,0.954003,5,hsa-miR-125b-5p	hsa-miR-21-5p	hsa-let-7b-5p	hsa-miR-155-5p	hsa-let-7a-5p
Gene Ontology (miRWalk),GO0008139 nuclear localization sequence binding,over-represented,0.000110295,0.0011258,0.0011258,0.655877,5,hsa-miR-125b-5p	hsa-miR-21-5p	hsa-let-7b-5p	hsa-miR-155-5p	hsa-let-7a-5p
Gene Ontology (miRWalk),GO0008140 camp response element binding protein binding,over-represented,0.000930651,0.0037963,0.0037963,0.226576,3,hsa-miR-125b-5p	hsa-miR-21-5p	hsa-let-7a-5p
Gene Ontology (miRWalk),GO0008143 poly a rna binding,over-represented,4.98396e-05,0.0007286779801980198,0.000728678,0.560477,5,hsa-miR-125b-5p	hsa-miR-21-5p	hsa-let-7b-5p	hsa-let-7a-5p	hsa-miR-181a-5p
Gene Ontology (miRWalk),GO0008144 drug binding,over-represented,0.00029499,0.0018536,0.0018536,0.798978,5,hsa-miR-125b-5p	hsa-miR-21-5p	hsa-let-7b-5p	hsa-miR-155-5p	hsa-let-7a-5p
Gene Ontology (miRWalk),GO0008150 biological process,over-represented,0.000192142,0.0014803,0.0014803,2.08688,7,hsa-miR-125b-5p	hsa-miR-21-5p	hsa-let-7b-5p	hsa-miR-150-5p	hsa-miR-155-5p	hsa-let-7a-5p	hsa-miR-181a-5p
Gene Ontology (miRWalk),GO0008152 metabolic process,over-represented,0.0040528,0.0103839,0.0103839,0.369676,3,hsa-miR-125b-5p	hsa-miR-21-5p	hsa-let-7b-5p
Gene Ontology (miRWalk),GO0008154 actin polymerization or depolymerization,over-represented,0.0024070,0.0071796,0.0071796,0.310051,3,hsa-miR-21-5p	hsa-let-7b-5p	hsa-miR-181a-5p
Gene Ontology (miRWalk),GO0008156 negative regulation of dna replication,over-represented,5.82377e-06,0.0003265734316455696,0.000326573,0.715503,6,hsa-miR-125b-5p	hsa-miR-21-5p	hsa-let-7b-5p	hsa-miR-150-5p	hsa-miR-155-5p	hsa-let-7a-5p
Gene Ontology (miRWalk),GO0008168 methyltransferase activity,over-represented,0.0027436,0.0077882,0.0077882,0.715503,4,hsa-miR-125b-5p	hsa-let-7b-5p	hsa-miR-155-5p	hsa-let-7a-5p
Gene Ontology (miRWalk),GO0008180 signalosome,over-represented,9.54284e-05,0.0010211,0.0010211,1.13288,6,hsa-miR-125b-5p	hsa-miR-21-5p	hsa-let-7b-5p	hsa-miR-155-5p	hsa-let-7a-5p	hsa-miR-181a-5p
Gene Ontology (miRWalk),GO0008190 eukaryotic initiation factor 4e binding,over-represented,0.0016656,0.0056154,0.0056154,0.274276,3,hsa-miR-125b-5p	hsa-miR-21-5p	hsa-miR-181a-5p
Gene Ontology (miRWalk),GO0008201 heparin binding,over-represented,2.42788e-05,0.0005205900853080569,0.00052059,1.56218,7,hsa-miR-125b-5p	hsa-miR-21-5p	hsa-let-7b-5p	hsa-miR-150-5p	hsa-miR-155-5p	hsa-let-7a-5p	hsa-miR-181a-5p
Gene Ontology (miRWalk),GO0008202 steroid metabolic process,over-represented,4.46732e-05,0.000716770846975089,0.000716771,0.548552,5,hsa-miR-125b-5p	hsa-miR-21-5p	hsa-miR-155-5p	hsa-let-7a-5p	hsa-miR-181a-5p
Gene Ontology (miRWalk),GO0008203 cholesterol metabolic process,over-represented,0.0005485,0.0026909,0.0026909,0.906303,5,hsa-miR-125b-5p	hsa-miR-21-5p	hsa-let-7b-5p	hsa-miR-155-5p	hsa-let-7a-5p
Gene Ontology (miRWalk),GO0008206 bile acid metabolic process,over-represented,0.0024070,0.0071796,0.0071796,0.310051,3,hsa-let-7b-5p	hsa-miR-155-5p	hsa-let-7a-5p
Gene Ontology (miRWalk),GO0008209 androgen metabolic process,over-represented,0.0014560,0.0051190,0.0051190,0.262351,3,hsa-miR-125b-5p	hsa-miR-21-5p	hsa-miR-155-5p
Gene Ontology (miRWalk),GO0008210 estrogen metabolic process,over-represented,0.0010892,0.0041703,0.0041703,0.238501,3,hsa-miR-125b-5p	hsa-miR-21-5p	hsa-miR-155-5p
Gene Ontology (miRWalk),GO0008217 regulation of blood pressure,over-represented,0.000946191,0.0038350,0.0038350,1.01363,5,hsa-miR-21-5p	hsa-let-7b-5p	hsa-miR-155-5p	hsa-let-7a-5p	hsa-miR-181a-5p
Gene Ontology (miRWalk),GO0008219 cell death,over-represented,0.0014232,0.0051175,0.0051175,1.78876,6,hsa-miR-125b-5p	hsa-miR-21-5p	hsa-let-7b-5p	hsa-miR-155-5p	hsa-let-7a-5p	hsa-miR-181a-5p
Gene Ontology (miRWalk),GO0008233 peptidase activity,over-represented,0.000273832,0.0017918,0.0017918,0.787053,5,hsa-miR-125b-5p	hsa-miR-21-5p	hsa-let-7b-5p	hsa-miR-155-5p	hsa-let-7a-5p
Gene Ontology (miRWalk),GO0008234 cysteine type peptidase activity,over-represented,0.0044216,0.0110710,0.0110710,0.810903,4,hsa-miR-125b-5p	hsa-let-7b-5p	hsa-miR-155-5p	hsa-let-7a-5p
Gene Ontology (miRWalk),GO0008235 metalloexopeptidase activity,over-represented,0.0089420,0.0186853,0.0186853,0.155026,2,hsa-miR-155-5p	hsa-miR-181a-5p
Gene Ontology (miRWalk),GO0008237 metallopeptidase activity,over-represented,0.000170503,0.0013783,0.0013783,0.715503,5,hsa-miR-125b-5p	hsa-let-7b-5p	hsa-miR-155-5p	hsa-let-7a-5p	hsa-miR-181a-5p
Gene Ontology (miRWalk),GO0008242 omega peptidase activity,over-represented,0.0229903,0.0393080,0.0393080,0.250426,2,hsa-let-7b-5p	hsa-miR-181a-5p
Gene Ontology (miRWalk),GO0008253 5 nucleotidase activity,over-represented,0.000446217,0.0024136,0.0024136,0.178876,3,hsa-miR-21-5p	hsa-let-7b-5p	hsa-miR-155-5p
Gene Ontology (miRWalk),GO0008266 poly u rna binding,over-represented,0.0053101,0.0126064,0.0126064,0.405451,3,hsa-miR-125b-5p	hsa-miR-21-5p	hsa-miR-155-5p
Gene Ontology (miRWalk),GO0008270 zinc ion binding,over-represented,0.0092206,0.0191591,0.0191591,3.60136,7,hsa-miR-125b-5p	hsa-miR-21-5p	hsa-let-7b-5p	hsa-miR-150-5p	hsa-miR-155-5p	hsa-let-7a-5p	hsa-miR-181a-5p
Gene Ontology (miRWalk),GO0008274 gamma tubulin ring complex,over-represented,0.0189380,0.0336389,0.0336389,0.226576,2,hsa-miR-21-5p	hsa-miR-181a-5p
Gene Ontology (miRWalk),GO0008283 cell proliferation,over-represented,0.0020976,0.0065898,0.0065898,2.92164,7,hsa-miR-125b-5p	hsa-miR-21-5p	hsa-let-7b-5p	hsa-miR-150-5p	hsa-miR-155-5p	hsa-let-7a-5p	hsa-miR-181a-5p
Gene Ontology (miRWalk),GO0008284 positive regulation of cell proliferation,over-represented,0.0026340,0.0076817,0.0076817,3.01704,7,hsa-miR-125b-5p	hsa-miR-21-5p	hsa-let-7b-5p	hsa-miR-150-5p	hsa-miR-155-5p	hsa-let-7a-5p	hsa-miR-181a-5p
Gene Ontology (miRWalk),GO0008285 negative regulation of cell proliferation,over-represented,0.0042854,0.0108172,0.0108172,3.23169,7,hsa-miR-125b-5p	hsa-miR-21-5p	hsa-let-7b-5p	hsa-miR-150-5p	hsa-miR-155-5p	hsa-let-7a-5p	hsa-miR-181a-5p
Gene Ontology (miRWalk),GO0008286 insulin receptor signaling pathway,over-represented,0.000254044,0.0017277,0.0017277,2.17036,7,hsa-miR-125b-5p	hsa-miR-21-5p	hsa-let-7b-5p	hsa-miR-150-5p	hsa-miR-155-5p	hsa-let-7a-5p	hsa-miR-181a-5p
Gene Ontology (miRWalk),GO0008289 lipid binding,over-represented,0.000512314,0.0026025,0.0026025,1.50256,6,hsa-miR-125b-5p	hsa-miR-21-5p	hsa-let-7b-5p	hsa-miR-155-5p	hsa-let-7a-5p	hsa-miR-181a-5p
Gene Ontology (miRWalk),GO0008301 dna binding bending,over-represented,0.000101617,0.0010493,0.0010493,1.1448,6,hsa-miR-125b-5p	hsa-miR-21-5p	hsa-let-7b-5p	hsa-miR-155-5p	hsa-let-7a-5p	hsa-miR-181a-5p
Gene Ontology (miRWalk),GO0008305 integrin complex,over-represented,0.0118730,0.0233356,0.0233356,0.536627,3,hsa-let-7b-5p	hsa-miR-155-5p	hsa-let-7a-5p
Gene Ontology (miRWalk),GO0008307 structural constituent of muscle,over-represented,0.000681416,0.0031088,0.0031088,0.500852,4,hsa-miR-125b-5p	hsa-miR-21-5p	hsa-let-7b-5p	hsa-miR-155-5p
Gene Ontology (miRWalk),GO0008324 cation transmembrane transporter activity,over-represented,0.0021405,0.0066403,0.0066403,0.298126,3,hsa-miR-21-5p	hsa-let-7b-5p	hsa-miR-155-5p
Gene Ontology (miRWalk),GO0008327 methyl cpg binding,over-represented,0.0150871,0.0283960,0.0283960,0.584327,3,hsa-let-7b-5p	hsa-miR-155-5p	hsa-let-7a-5p
Gene Ontology (miRWalk),GO0008333 endosome to lysosome transport,over-represented,3.1658e-05,0.0006036606995708153,0.000603661,0.512777,5,hsa-miR-125b-5p	hsa-miR-21-5p	hsa-let-7b-5p	hsa-miR-155-5p	hsa-miR-181a-5p
Gene Ontology (miRWalk),GO0008334 histone mrna metabolic process,over-represented,0.0024070,0.0071796,0.0071796,0.310051,3,hsa-miR-125b-5p	hsa-let-7b-5p	hsa-let-7a-5p
Gene Ontology (miRWalk),GO0008340 determination of adult lifespan,over-represented,6.15805e-05,0.0008023576911764705,0.000802358,0.584327,5,hsa-miR-125b-5p	hsa-miR-21-5p	hsa-let-7b-5p	hsa-miR-150-5p	hsa-miR-155-5p
Gene Ontology (miRWalk),GO0008360 regulation of cell shape,over-represented,0.0076240,0.0165317,0.0165317,1.57411,5,hsa-miR-125b-5p	hsa-miR-21-5p	hsa-let-7b-5p	hsa-miR-150-5p	hsa-miR-155-5p
Gene Ontology (miRWalk),GO0008378 galactosyltransferase activity,over-represented,0.0026936,0.0077134,0.0077134,0.321976,3,hsa-miR-125b-5p	hsa-miR-21-5p	hsa-miR-155-5p
Gene Ontology (miRWalk),GO0008380 rna splicing,over-represented,0.0046265,0.0114884,0.0114884,2.19421,6,hsa-miR-125b-5p	hsa-miR-21-5p	hsa-let-7b-5p	hsa-miR-155-5p	hsa-let-7a-5p	hsa-miR-181a-5p
Gene Ontology (miRWalk),GO0008406 gonad development,over-represented,0.0078966,0.0170228,0.0170228,0.465077,3,hsa-miR-125b-5p	hsa-miR-21-5p	hsa-let-7b-5p
Gene Ontology (miRWalk),GO0008420 ctd phosphatase activity,over-represented,0.0135215,0.0257635,0.0257635,0.190801,2,hsa-miR-125b-5p	hsa-let-7a-5p
Gene Ontology (miRWalk),GO0008440 inositol 1 4 5 trisphosphate 3 kinase activity,over-represented,0.0170424,0.0309544,0.0309544,0.214651,2,hsa-miR-125b-5p	hsa-let-7b-5p
Gene Ontology (miRWalk),GO0008494 translation activator activity,over-represented,0.0018936,0.0060611,0.0060611,0.286201,3,hsa-miR-125b-5p	hsa-let-7b-5p	hsa-miR-181a-5p
Gene Ontology (miRWalk),GO0008499 udp galactosebeta n acetylglucosamine beta 1 3 galactosyltransferase activity,over-represented,0.0042229,0.0106657,0.0106657,0.107325,2,hsa-miR-125b-5p	hsa-miR-21-5p
Gene Ontology (miRWalk),GO0008517 folic acid transporter activity,over-represented,0.0089420,0.0186853,0.0186853,0.155026,2,hsa-miR-125b-5p	hsa-let-7b-5p
Gene Ontology (miRWalk),GO0008536 ran gtpase binding,over-represented,0.0015779,0.0054397,0.0054397,0.620102,4,hsa-miR-125b-5p	hsa-let-7b-5p	hsa-miR-155-5p	hsa-let-7a-5p
Gene Ontology (miRWalk),GO0008542 visual learning,over-represented,0.0005485,0.0026909,0.0026909,0.906303,5,hsa-miR-125b-5p	hsa-let-7b-5p	hsa-miR-155-5p	hsa-let-7a-5p	hsa-miR-181a-5p
Gene Ontology (miRWalk),GO0008543 fibroblast growth factor receptor signaling pathway,over-represented,0.0053914,0.0127858,0.0127858,2.25383,6,hsa-miR-125b-5p	hsa-miR-21-5p	hsa-let-7b-5p	hsa-miR-155-5p	hsa-let-7a-5p	hsa-miR-181a-5p
Gene Ontology (miRWalk),GO0008544 epidermis development,over-represented,1.63665e-05,0.0004611217267080745,0.000461122,0.846678,6,hsa-miR-125b-5p	hsa-miR-21-5p	hsa-let-7b-5p	hsa-miR-155-5p	hsa-let-7a-5p	hsa-miR-181a-5p
Gene Ontology (miRWalk),GO0008559 xenobiotic transporting atpase activity,over-represented,0.0229903,0.0393080,0.0393080,0.250426,2,hsa-miR-125b-5p	hsa-let-7b-5p
Gene Ontology (miRWalk),GO0008565 protein transporter activity,over-represented,0.0017012,0.0056793,0.0056793,1.1448,5,hsa-miR-125b-5p	hsa-miR-21-5p	hsa-let-7b-5p	hsa-miR-155-5p	hsa-let-7a-5p
Gene Ontology (miRWalk),GO0008584 male gonad development,over-represented,0.000423475,0.0023391,0.0023391,1.45486,6,hsa-miR-125b-5p	hsa-miR-21-5p	hsa-let-7b-5p	hsa-miR-155-5p	hsa-let-7a-5p	hsa-miR-181a-5p
Gene Ontology (miRWalk),GO0008589 regulation of smoothened signaling pathway,over-represented,0.0040528,0.0103839,0.0103839,0.369676,3,hsa-miR-125b-5p	hsa-miR-155-5p	hsa-miR-181a-5p
Gene Ontology (miRWalk),GO0008595 anterior posterior axis specification embryo,over-represented,0.0296967,0.0482776,0.0482776,0.286201,2,hsa-miR-21-5p	hsa-miR-155-5p
Gene Ontology (miRWalk),GO0008601 protein phosphatase type 2a regulator activity,over-represented,0.0168699,0.0309544,0.0309544,0.608177,3,hsa-let-7b-5p	hsa-miR-155-5p	hsa-let-7a-5p
Gene Ontology (miRWalk),GO0008603 camp dependent protein kinase regulator activity,over-represented,0.000113937,0.0011295,0.0011295,0.321976,4,hsa-miR-125b-5p	hsa-let-7b-5p	hsa-miR-155-5p	hsa-miR-181a-5p
Gene Ontology (miRWalk),GO0008608 attachment of spindle microtubules to kinetochore,over-represented,1.23765e-05,0.000418654984962406,0.000418655,0.190801,4,hsa-miR-125b-5p	hsa-miR-21-5p	hsa-let-7b-5p	hsa-miR-155-5p
Gene Ontology (miRWalk),GO0008622 epsilon dna polymerase complex,over-represented,0.0118996,0.0233356,0.0233356,0.178876,2,hsa-let-7b-5p	hsa-miR-155-5p
Gene Ontology (miRWalk),GO0008624 induction of apoptosis by extracellular signals,over-represented,0.000644261,0.0030395,0.0030395,1.56218,6,hsa-miR-125b-5p	hsa-miR-21-5p	hsa-let-7b-5p	hsa-miR-155-5p	hsa-let-7a-5p	hsa-miR-181a-5p
Gene Ontology (miRWalk),GO0008625 extrinsic apoptotic signaling pathway via death domain receptors,over-represented,6.15805e-05,0.0008023576911764705,0.000802358,0.584327,5,hsa-miR-21-5p	hsa-let-7b-5p	hsa-miR-155-5p	hsa-let-7a-5p	hsa-miR-181a-5p
Gene Ontology (miRWalk),GO0008630 dna damage response signal transduction resulting in induction of apoptosis,over-represented,0.000120735,0.0011549,0.0011549,0.667802,5,hsa-miR-125b-5p	hsa-miR-21-5p	hsa-let-7b-5p	hsa-miR-155-5p	hsa-miR-181a-5p
Gene Ontology (miRWalk),GO0008633 activation of pro apoptotic gene products,over-represented,0.000268937,0.0017835,0.0017835,1.34753,6,hsa-miR-125b-5p	hsa-miR-21-5p	hsa-let-7b-5p	hsa-miR-155-5p	hsa-let-7a-5p	hsa-miR-181a-5p
Gene Ontology (miRWalk),GO0008635 activation of cysteine type endopeptidase activity involved in apoptotic process by cytochrome c,over-represented,0.000457204,0.0024170,0.0024170,0.453152,4,hsa-miR-125b-5p	hsa-miR-21-5p	hsa-miR-155-5p	hsa-let-7a-5p
Gene Ontology (miRWalk),GO0008637 apoptotic mitochondrial changes,over-represented,0.000120735,0.0011549,0.0011549,0.667802,5,hsa-miR-125b-5p	hsa-miR-21-5p	hsa-let-7b-5p	hsa-miR-155-5p	hsa-let-7a-5p
Gene Ontology (miRWalk),GO0008643 carbohydrate transport,over-represented,0.0062688,0.0144159,0.0144159,0.429302,3,hsa-miR-21-5p	hsa-let-7a-5p	hsa-miR-181a-5p
Gene Ontology (miRWalk),GO0008645 hexose transport,over-represented,0.0012474,0.0046355,0.0046355,1.07325,5,hsa-miR-125b-5p	hsa-let-7b-5p	hsa-miR-155-5p	hsa-let-7a-5p	hsa-miR-181a-5p
Gene Ontology (miRWalk),GO0008652 cellular amino acid biosynthetic process,over-represented,0.0159636,0.0296018,0.0296018,0.596252,3,hsa-miR-125b-5p	hsa-miR-155-5p	hsa-let-7a-5p
Gene Ontology (miRWalk),GO0008654 phospholipid biosynthetic process,over-represented,0.0057771,0.0135006,0.0135006,0.417376,3,hsa-miR-21-5p	hsa-let-7b-5p	hsa-miR-155-5p
Gene Ontology (miRWalk),GO0008656 cysteine type endopeptidase activator activity involved in apoptotic process,over-represented,0.000328522,0.0020102,0.0020102,0.417376,4,hsa-miR-125b-5p	hsa-miR-21-5p	hsa-miR-155-5p	hsa-miR-181a-5p
Gene Ontology (miRWalk),GO0009055 electron carrier activity,over-represented,0.0013157,0.0047910,0.0047910,1.08518,5,hsa-miR-125b-5p	hsa-miR-21-5p	hsa-let-7b-5p	hsa-miR-155-5p	hsa-let-7a-5p
Gene Ontology (miRWalk),GO0009058 biosynthetic process,over-represented,0.0076099,0.0165092,0.0165092,0.143101,2,hsa-let-7b-5p	hsa-miR-155-5p
Gene Ontology (miRWalk),GO0009060 aerobic respiration,over-represented,0.000895338,0.0037208,0.0037208,0.536627,4,hsa-miR-125b-5p	hsa-let-7b-5p	hsa-miR-155-5p	hsa-let-7a-5p
Gene Ontology (miRWalk),GO0009062 fatty acid catabolic process,over-represented,0.0076099,0.0165092,0.0165092,0.143101,2,hsa-miR-21-5p	hsa-miR-155-5p
Gene Ontology (miRWalk),GO0009083 branched chain family amino acid catabolic process,over-represented,1.09365e-05,0.00041409141025641023,0.000414091,0.417376,5,hsa-miR-125b-5p	hsa-miR-21-5p	hsa-let-7b-5p	hsa-miR-155-5p	hsa-let-7a-5p
Gene Ontology (miRWalk),GO0009086 methionine biosynthetic process,over-represented,0.0089420,0.0186853,0.0186853,0.155026,2,hsa-let-7b-5p	hsa-let-7a-5p
Gene Ontology (miRWalk),GO0009103 lipopolysaccharide biosynthetic process,over-represented,0.0135215,0.0257635,0.0257635,0.190801,2,hsa-miR-21-5p	hsa-miR-155-5p
Gene Ontology (miRWalk),GO0009113 purine base biosynthetic process,over-represented,0.0189380,0.0336389,0.0336389,0.226576,2,hsa-miR-125b-5p	hsa-miR-155-5p
Gene Ontology (miRWalk),GO0009116 nucleoside metabolic process,over-represented,0.000930651,0.0037963,0.0037963,0.226576,3,hsa-miR-125b-5p	hsa-let-7b-5p	hsa-let-7a-5p
Gene Ontology (miRWalk),GO0009168 purine ribonucleoside monophosphate biosynthetic process,over-represented,0.0010625,0.0041435,0.0041435,0.560477,4,hsa-miR-125b-5p	hsa-let-7b-5p	hsa-miR-155-5p	hsa-let-7a-5p
Gene Ontology (miRWalk),GO0009267 cellular response to starvation,over-represented,0.0252154,0.0420890,0.0420890,0.703578,3,hsa-miR-21-5p	hsa-miR-155-5p	hsa-miR-181a-5p
Gene Ontology (miRWalk),GO0009268 response to ph,over-represented,0.0189380,0.0336389,0.0336389,0.226576,2,hsa-miR-125b-5p	hsa-let-7b-5p
Gene Ontology (miRWalk),GO0009303 rrna transcription,over-represented,0.000120735,0.0011549,0.0011549,0.667802,5,hsa-miR-125b-5p	hsa-let-7b-5p	hsa-miR-150-5p	hsa-miR-155-5p	hsa-let-7a-5p
Gene Ontology (miRWalk),GO0009312 oligosaccharide biosynthetic process,over-represented,0.0209212,0.0364742,0.0364742,0.238501,2,hsa-miR-21-5p	hsa-miR-155-5p
Gene Ontology (miRWalk),GO0009314 response to radiation,over-represented,0.000146094,0.0012790,0.0012790,1.21635,6,hsa-miR-125b-5p	hsa-miR-21-5p	hsa-let-7b-5p	hsa-miR-155-5p	hsa-let-7a-5p	hsa-miR-181a-5p
Gene Ontology (miRWalk),GO0009395 phospholipid catabolic process,over-represented,0.0273798,0.0450902,0.0450902,0.274276,2,hsa-miR-125b-5p	hsa-miR-21-5p
Gene Ontology (miRWalk),GO0009396 folic acid containing compound biosynthetic process,over-represented,0.0229903,0.0393080,0.0393080,0.250426,2,hsa-miR-155-5p	hsa-let-7a-5p
Gene Ontology (miRWalk),GO0009408 response to heat,over-represented,0.000137737,0.0012427,0.0012427,1.20443,6,hsa-miR-125b-5p	hsa-miR-21-5p	hsa-let-7b-5p	hsa-miR-155-5p	hsa-let-7a-5p	hsa-miR-181a-5p
Gene Ontology (miRWalk),GO0009409 response to cold,over-represented,0.000368004,0.0021255,0.0021255,0.429302,4,hsa-miR-125b-5p	hsa-miR-21-5p	hsa-miR-155-5p	hsa-let-7a-5p
Gene Ontology (miRWalk),GO0009411 response to uv,over-represented,0.0026088,0.0076134,0.0076134,1.25213,5,hsa-miR-125b-5p	hsa-miR-21-5p	hsa-let-7b-5p	hsa-miR-155-5p	hsa-let-7a-5p
Gene Ontology (miRWalk),GO0009435 nad biosynthetic process,over-represented,0.0089420,0.0186853,0.0186853,0.155026,2,hsa-miR-155-5p	hsa-miR-181a-5p
Gene Ontology (miRWalk),GO0009566 fertilization,over-represented,0.0057771,0.0135006,0.0135006,0.417376,3,hsa-let-7b-5p	hsa-miR-155-5p	hsa-let-7a-5p
Gene Ontology (miRWalk),GO0009611 response to wounding,over-represented,0.0013157,0.0047910,0.0047910,1.08518,5,hsa-miR-125b-5p	hsa-miR-21-5p	hsa-let-7b-5p	hsa-miR-155-5p	hsa-let-7a-5p
Gene Ontology (miRWalk),GO0009612 response to mechanical stimulus,over-represented,0.00074864,0.0032902,0.0032901,0.965928,5,hsa-miR-125b-5p	hsa-miR-21-5p	hsa-let-7b-5p	hsa-miR-150-5p	hsa-miR-155-5p
Gene Ontology (miRWalk),GO0009615 response to virus,over-represented,4.32431e-05,0.000716770846975089,0.000716771,1.69336,7,hsa-miR-125b-5p	hsa-miR-21-5p	hsa-let-7b-5p	hsa-miR-150-5p	hsa-miR-155-5p	hsa-let-7a-5p	hsa-miR-181a-5p
Gene Ontology (miRWalk),GO0009617 response to bacterium,over-represented,9.74705e-05,0.0010305,0.0010305,0.310051,4,hsa-miR-21-5p	hsa-let-7b-5p	hsa-miR-155-5p	hsa-let-7a-5p
Gene Ontology (miRWalk),GO0009620 response to fungus,over-represented,0.0042229,0.0106657,0.0106657,0.107325,2,hsa-miR-125b-5p	hsa-miR-21-5p
Gene Ontology (miRWalk),GO0009636 response to toxin,over-represented,0.00099185,0.0039585,0.0039585,1.68143,6,hsa-miR-125b-5p	hsa-miR-21-5p	hsa-let-7b-5p	hsa-miR-155-5p	hsa-let-7a-5p	hsa-miR-181a-5p
Gene Ontology (miRWalk),GO0009649 entrainment of circadian clock,over-represented,0.0018936,0.0060611,0.0060611,0.286201,3,hsa-miR-125b-5p	hsa-miR-21-5p	hsa-let-7b-5p
Gene Ontology (miRWalk),GO0009650 uv protection,over-represented,0.0251438,0.0420890,0.0420890,0.262351,2,hsa-let-7b-5p	hsa-miR-155-5p
Gene Ontology (miRWalk),GO0009653 anatomical structure morphogenesis,over-represented,0.000217062,0.0015508,0.0015508,1.29983,6,hsa-miR-125b-5p	hsa-miR-21-5p	hsa-let-7b-5p	hsa-miR-155-5p	hsa-let-7a-5p	hsa-miR-181a-5p
Gene Ontology (miRWalk),GO0009743 response to carbohydrate stimulus,over-represented,0.000446217,0.0024136,0.0024136,0.178876,3,hsa-miR-125b-5p	hsa-miR-21-5p	hsa-let-7b-5p
Gene Ontology (miRWalk),GO0009749 response to glucose stimulus,over-represented,1.14697e-05,0.00041680853278688526,0.000416809,1.40716,7,hsa-miR-125b-5p	hsa-miR-21-5p	hsa-let-7b-5p	hsa-miR-150-5p	hsa-miR-155-5p	hsa-let-7a-5p	hsa-miR-181a-5p
Gene Ontology (miRWalk),GO0009750 response to fructose stimulus,over-represented,3.38064e-06,0.00027229518545454547,0.000272295,0.333901,5,hsa-miR-21-5p	hsa-let-7b-5p	hsa-miR-155-5p	hsa-let-7a-5p	hsa-miR-181a-5p
Gene Ontology (miRWalk),GO0009755 hormone mediated signaling pathway,over-represented,0.000619192,0.0029495,0.0029495,0.488927,4,hsa-miR-21-5p	hsa-let-7b-5p	hsa-miR-155-5p	hsa-miR-181a-5p
Gene Ontology (miRWalk),GO0009790 embryo development,over-represented,0.0073607,0.0162310,0.0162310,1.56218,5,hsa-miR-125b-5p	hsa-miR-21-5p	hsa-let-7b-5p	hsa-miR-155-5p	hsa-let-7a-5p
Gene Ontology (miRWalk),GO0009791 post embryonic development,over-represented,0.000512314,0.0026025,0.0026025,1.50256,6,hsa-miR-125b-5p	hsa-miR-21-5p	hsa-let-7b-5p	hsa-miR-155-5p	hsa-let-7a-5p	hsa-miR-181a-5p
Gene Ontology (miRWalk),GO0009798 axis specification,over-represented,0.0030009,0.0083089,0.0083088,0.333901,3,hsa-miR-21-5p	hsa-miR-155-5p	hsa-miR-181a-5p
Gene Ontology (miRWalk),GO0009880 embryonic pattern specification,over-represented,0.0142400,0.0269932,0.0269932,0.572402,3,hsa-miR-125b-5p	hsa-miR-155-5p	hsa-miR-181a-5p
Gene Ontology (miRWalk),GO0009887 organ morphogenesis,over-represented,1.73475e-05,0.00047146886503067486,0.000471469,1.49063,7,hsa-miR-125b-5p	hsa-miR-21-5p	hsa-let-7b-5p	hsa-miR-150-5p	hsa-miR-155-5p	hsa-let-7a-5p	hsa-miR-181a-5p
Gene Ontology (miRWalk),GO0009888 tissue development,over-represented,0.0031109,0.0085758,0.0085758,0.739353,4,hsa-miR-21-5p	hsa-let-7b-5p	hsa-miR-155-5p	hsa-let-7a-5p
Gene Ontology (miRWalk),GO0009897 external side of plasma membrane,over-represented,0.000615865,0.0029495,0.0029495,1.55026,6,hsa-miR-21-5p	hsa-let-7b-5p	hsa-miR-150-5p	hsa-miR-155-5p	hsa-let-7a-5p	hsa-miR-181a-5p
Gene Ontology (miRWalk),GO0009898 internal side of plasma membrane,over-represented,0.00062279,0.0029508,0.0029508,0.930153,5,hsa-miR-21-5p	hsa-let-7b-5p	hsa-miR-155-5p	hsa-let-7a-5p	hsa-miR-181a-5p
Gene Ontology (miRWalk),GO0009948 anterior posterior axis specification,over-represented,0.0048673,0.0119591,0.0119591,0.393526,3,hsa-let-7b-5p	hsa-miR-155-5p	hsa-miR-181a-5p
Gene Ontology (miRWalk),GO0009950 dorsal ventral axis specification,over-represented,0.0030009,0.0083089,0.0083088,0.333901,3,hsa-miR-21-5p	hsa-miR-155-5p	hsa-miR-181a-5p
Gene Ontology (miRWalk),GO0009952 anterior posterior pattern specification,over-represented,0.0043480,0.0109689,0.0109689,1.39523,5,hsa-miR-21-5p	hsa-let-7b-5p	hsa-miR-155-5p	hsa-let-7a-5p	hsa-miR-181a-5p
Gene Ontology (miRWalk),GO0009953 dorsal ventral pattern formation,over-represented,3.92307e-07,0.00016540452090909092,0.000165405,0.465077,6,hsa-miR-125b-5p	hsa-miR-21-5p	hsa-let-7b-5p	hsa-miR-155-5p	hsa-let-7a-5p	hsa-miR-181a-5p
Gene Ontology (miRWalk),GO0009954 proximal distal pattern formation,over-represented,0.000156779,0.0013179,0.0013179,0.703578,5,hsa-miR-125b-5p	hsa-miR-21-5p	hsa-let-7b-5p	hsa-miR-155-5p	hsa-miR-181a-5p
Gene Ontology (miRWalk),GO0009967 positive regulation of signal transduction,over-represented,0.0273798,0.0450902,0.0450902,0.274276,2,hsa-let-7b-5p	hsa-miR-181a-5p
Gene Ontology (miRWalk),GO0009968 negative regulation of signal transduction,over-represented,0.0033296,0.0089232,0.0089232,0.345826,3,hsa-miR-125b-5p	hsa-miR-21-5p	hsa-miR-155-5p
Gene Ontology (miRWalk),GO0009982 pseudouridine synthase activity,over-represented,0.0229903,0.0393080,0.0393080,0.250426,2,hsa-let-7b-5p	hsa-miR-155-5p
Gene Ontology (miRWalk),GO0009986 cell surface,over-represented,0.000592159,0.0028638,0.0028638,2.44463,7,hsa-miR-125b-5p	hsa-miR-21-5p	hsa-let-7b-5p	hsa-miR-150-5p	hsa-miR-155-5p	hsa-let-7a-5p	hsa-miR-181a-5p
Gene Ontology (miRWalk),GO0010008 endosome membrane,over-represented,0.000951393,0.0038350,0.0038350,1.66951,6,hsa-miR-125b-5p	hsa-miR-21-5p	hsa-let-7b-5p	hsa-miR-155-5p	hsa-let-7a-5p	hsa-miR-181a-5p
Gene Ontology (miRWalk),GO0010033 response to organic substance,over-represented,0.0027436,0.0077882,0.0077882,0.715503,4,hsa-miR-125b-5p	hsa-miR-21-5p	hsa-miR-155-5p	hsa-miR-181a-5p
Gene Ontology (miRWalk),GO0010035 response to inorganic substance,over-represented,0.0030009,0.0083089,0.0083088,0.333901,3,hsa-miR-21-5p	hsa-let-7b-5p	hsa-miR-155-5p
Gene Ontology (miRWalk),GO0010038 response to metal ion,over-represented,0.000659952,0.0030456,0.0030456,0.202726,3,hsa-miR-125b-5p	hsa-let-7b-5p	hsa-miR-155-5p
Gene Ontology (miRWalk),GO0010039 response to iron ion,over-represented,7.86941e-05,0.0009346242975871314,0.000934624,1.0971,6,hsa-miR-125b-5p	hsa-miR-21-5p	hsa-let-7b-5p	hsa-miR-155-5p	hsa-let-7a-5p	hsa-miR-181a-5p
Gene Ontology (miRWalk),GO0010042 response to manganese ion,over-represented,0.0067857,0.0151592,0.0151592,0.441227,3,hsa-let-7b-5p	hsa-let-7a-5p	hsa-miR-181a-5p
Gene Ontology (miRWalk),GO0010043 response to zinc ion,over-represented,0.000258953,0.0017277,0.0017277,0.393526,4,hsa-miR-125b-5p	hsa-let-7b-5p	hsa-miR-150-5p	hsa-let-7a-5p
Gene Ontology (miRWalk),GO0010165 response to x ray,over-represented,0.000481299,0.0025084,0.0025084,0.882453,5,hsa-miR-125b-5p	hsa-miR-21-5p	hsa-let-7b-5p	hsa-miR-150-5p	hsa-miR-155-5p
Gene Ontology (miRWalk),GO0010181 fmn binding,over-represented,0.000446217,0.0024136,0.0024136,0.178876,3,hsa-miR-125b-5p	hsa-let-7b-5p	hsa-miR-155-5p
Gene Ontology (miRWalk),GO0010212 response to ionizing radiation,over-represented,4.54656e-05,0.000716770846975089,0.000716771,1.0017,6,hsa-miR-125b-5p	hsa-miR-21-5p	hsa-let-7b-5p	hsa-miR-155-5p	hsa-let-7a-5p	hsa-miR-181a-5p
Gene Ontology (miRWalk),GO0010216 maintenance of dna methylation,over-represented,0.000507265,0.0026025,0.0026025,0.465077,4,hsa-miR-21-5p	hsa-let-7b-5p	hsa-miR-155-5p	hsa-let-7a-5p
Gene Ontology (miRWalk),GO0010224 response to uv b,over-represented,9.15452e-05,0.0009891347219512195,0.000989135,0.632027,5,hsa-miR-125b-5p	hsa-miR-21-5p	hsa-miR-155-5p	hsa-let-7a-5p	hsa-miR-181a-5p
Gene Ontology (miRWalk),GO0010226 response to lithium ion,over-represented,0.0135215,0.0257635,0.0257635,0.190801,2,hsa-let-7b-5p	hsa-miR-155-5p
Gene Ontology (miRWalk),GO0010243 response to organic nitrogen,over-represented,0.0013688,0.0049340,0.0049340,1.77683,6,hsa-miR-125b-5p	hsa-miR-21-5p	hsa-let-7b-5p	hsa-miR-155-5p	hsa-let-7a-5p	hsa-miR-181a-5p
Gene Ontology (miRWalk),GO0010259 multicellular organismal aging,over-represented,0.000358838,0.0021224,0.0021224,0.166951,3,hsa-miR-21-5p	hsa-let-7b-5p	hsa-miR-155-5p
Gene Ontology (miRWalk),GO0010332 response to gamma radiation,over-represented,5.3017e-06,0.00032173330136986303,0.000321733,1.26405,7,hsa-miR-125b-5p	hsa-miR-21-5p	hsa-let-7b-5p	hsa-miR-150-5p	hsa-miR-155-5p	hsa-let-7a-5p	hsa-miR-181a-5p
Gene Ontology (miRWalk),GO0010388 cullin deneddylation,over-represented,0.0036800,0.0096407,0.0096407,0.357751,3,hsa-let-7b-5p	hsa-miR-155-5p	hsa-miR-181a-5p
Gene Ontology (miRWalk),GO0010389 regulation of g2 m transition of mitotic cell cycle,over-represented,0.0273798,0.0450902,0.0450902,0.274276,2,hsa-miR-125b-5p	hsa-miR-155-5p
Gene Ontology (miRWalk),GO0010390 histone monoubiquitination,over-represented,0.000368004,0.0021255,0.0021255,0.429302,4,hsa-miR-21-5p	hsa-let-7b-5p	hsa-miR-155-5p	hsa-let-7a-5p
Gene Ontology (miRWalk),GO0010460 positive regulation of heart rate,over-represented,0.000283415,0.0018013,0.0018013,0.155026,3,hsa-miR-125b-5p	hsa-miR-155-5p	hsa-miR-181a-5p
Gene Ontology (miRWalk),GO0010467 gene expression,over-represented,0.0141925,0.0269932,0.0269932,3.82794,7,hsa-miR-125b-5p	hsa-miR-21-5p	hsa-let-7b-5p	hsa-miR-150-5p	hsa-miR-155-5p	hsa-let-7a-5p	hsa-miR-181a-5p
Gene Ontology (miRWalk),GO0010468 regulation of gene expression,over-represented,9.54284e-05,0.0010211,0.0010211,1.13288,6,hsa-miR-125b-5p	hsa-miR-21-5p	hsa-let-7b-5p	hsa-miR-155-5p	hsa-let-7a-5p	hsa-miR-181a-5p
Gene Ontology (miRWalk),GO0010469 regulation of receptor activity,over-represented,0.0026936,0.0077134,0.0077134,0.321976,3,hsa-miR-125b-5p	hsa-let-7b-5p	hsa-miR-181a-5p
Gene Ontology (miRWalk),GO0010494 cytoplasmic stress granule,over-represented,0.0010590,0.0041435,0.0041435,1.03748,5,hsa-miR-125b-5p	hsa-miR-21-5p	hsa-let-7b-5p	hsa-let-7a-5p	hsa-miR-181a-5p
Gene Ontology (miRWalk),GO0010506 regulation of autophagy,over-represented,0.0104374,0.0209505,0.0209505,0.512777,3,hsa-miR-125b-5p	hsa-let-7b-5p	hsa-miR-155-5p
Gene Ontology (miRWalk),GO0010507 negative regulation of autophagy,over-represented,0.0273798,0.0450902,0.0450902,0.274276,2,hsa-miR-155-5p	hsa-let-7a-5p
Gene Ontology (miRWalk),GO0010508 positive regulation of autophagy,over-represented,0.0078966,0.0170228,0.0170228,0.465077,3,hsa-miR-125b-5p	hsa-let-7b-5p	hsa-miR-155-5p
Gene Ontology (miRWalk),GO0010518 positive regulation of phospholipase activity,over-represented,0.0170424,0.0309544,0.0309544,0.214651,2,hsa-miR-125b-5p	hsa-miR-155-5p
Gene Ontology (miRWalk),GO0010524 positive regulation of calcium ion transport into cytosol,over-represented,0.0018936,0.0060611,0.0060611,0.286201,3,hsa-miR-125b-5p	hsa-miR-150-5p	hsa-miR-155-5p
Gene Ontology (miRWalk),GO0010544 negative regulation of platelet activation,over-represented,0.000546334,0.0026909,0.0026909,0.190801,3,hsa-let-7b-5p	hsa-miR-155-5p	hsa-let-7a-5p
Gene Ontology (miRWalk),GO0010560 positive regulation of glycoprotein biosynthetic process,over-represented,0.0296967,0.0482776,0.0482776,0.286201,2,hsa-let-7b-5p	hsa-miR-150-5p
Gene Ontology (miRWalk),GO0010564 regulation of cell cycle process,over-represented,0.0062688,0.0144159,0.0144159,0.429302,3,hsa-miR-125b-5p	hsa-let-7b-5p	hsa-let-7a-5p
Gene Ontology (miRWalk),GO0010575 positive regulation vascular endothelial growth factor production,over-represented,0.0022522,0.0068855,0.0068855,0.679727,4,hsa-miR-21-5p	hsa-let-7b-5p	hsa-let-7a-5p	hsa-miR-181a-5p
Gene Ontology (miRWalk),GO0010595 positive regulation of endothelial cell migration,over-represented,8.95532e-05,0.0009891347219512195,0.000989135,1.12095,6,hsa-miR-21-5p	hsa-let-7b-5p	hsa-miR-150-5p	hsa-miR-155-5p	hsa-let-7a-5p	hsa-miR-181a-5p
Gene Ontology (miRWalk),GO0010596 negative regulation of endothelial cell migration,over-represented,0.0010892,0.0041703,0.0041703,0.238501,3,hsa-let-7b-5p	hsa-miR-155-5p	hsa-let-7a-5p
Gene Ontology (miRWalk),GO0010613 positive regulation of cardiac muscle hypertrophy,over-represented,0.000113937,0.0011295,0.0011295,0.321976,4,hsa-miR-21-5p	hsa-let-7b-5p	hsa-miR-155-5p	hsa-let-7a-5p
Gene Ontology (miRWalk),GO0010626 negative regulation of schwann cell proliferation,over-represented,0.000507265,0.0026025,0.0026025,0.465077,4,hsa-miR-125b-5p	hsa-let-7b-5p	hsa-miR-155-5p	hsa-let-7a-5p
Gene Ontology (miRWalk),GO0010628 positive regulation of gene expression,over-represented,0.000177035,0.0013930,0.0013930,2.06303,7,hsa-miR-125b-5p	hsa-miR-21-5p	hsa-let-7b-5p	hsa-miR-150-5p	hsa-miR-155-5p	hsa-let-7a-5p	hsa-miR-181a-5p
Gene Ontology (miRWalk),GO0010629 negative regulation of gene expression,over-represented,0.000768774,0.0033719,0.0033719,1.60988,6,hsa-miR-125b-5p	hsa-miR-21-5p	hsa-let-7b-5p	hsa-miR-155-5p	hsa-let-7a-5p	hsa-miR-181a-5p
Gene Ontology (miRWalk),GO0010633 negative regulation of epithelial cell migration,over-represented,4.92352e-06,0.00031336491,0.000313365,0.155026,4,hsa-miR-21-5p	hsa-let-7b-5p	hsa-miR-155-5p	hsa-miR-181a-5p
Gene Ontology (miRWalk),GO0010634 positive regulation of epithelial cell migration,over-represented,0.0252154,0.0420890,0.0420890,0.703578,3,hsa-miR-21-5p	hsa-let-7b-5p	hsa-miR-181a-5p
Gene Ontology (miRWalk),GO0010642 negative regulation of platelet derived growth factor receptor signaling pathway,over-represented,0.0152364,0.0283960,0.0283960,0.202726,2,hsa-let-7b-5p	hsa-miR-155-5p
Gene Ontology (miRWalk),GO0010694 positive regulation of alkaline phosphatase activity,over-represented,0.000659952,0.0030456,0.0030456,0.202726,3,hsa-miR-21-5p	hsa-let-7b-5p	hsa-miR-155-5p
Gene Ontology (miRWalk),GO0010715 regulation of extracellular matrix disassembly,over-represented,0.000283415,0.0018013,0.0018013,0.155026,3,hsa-miR-125b-5p	hsa-miR-21-5p	hsa-miR-155-5p
Gene Ontology (miRWalk),GO0010719 negative regulation of epithelial to mesenchymal transition,over-represented,4.07286e-06,0.0002890813538461539,0.000289081,0.345826,5,hsa-miR-125b-5p	hsa-miR-21-5p	hsa-let-7b-5p	hsa-let-7a-5p	hsa-miR-181a-5p
Gene Ontology (miRWalk),GO0010744 positive regulation of macrophage derived foam cell differentiation,over-represented,0.000258953,0.0017277,0.0017277,0.393526,4,hsa-miR-21-5p	hsa-let-7b-5p	hsa-miR-155-5p	hsa-let-7a-5p
Gene Ontology (miRWalk),GO0010745 negative regulation of macrophage derived foam cell differentiation,over-represented,0.0057771,0.0135006,0.0135006,0.417376,3,hsa-miR-21-5p	hsa-let-7b-5p	hsa-let-7a-5p
Gene Ontology (miRWalk),GO0010748 negative regulation of plasma membrane long chain fatty acid transport,over-represented,2.18375e-05,0.0004961032051282051,0.000496103,0.477002,5,hsa-miR-125b-5p	hsa-miR-21-5p	hsa-let-7b-5p	hsa-miR-155-5p	hsa-let-7a-5p
Gene Ontology (miRWalk),GO0010757 negative regulation of plasminogen activation,over-represented,0.0018936,0.0060611,0.0060611,0.286201,3,hsa-let-7b-5p	hsa-miR-155-5p	hsa-let-7a-5p
Gene Ontology (miRWalk),GO0010759 positive regulation of macrophage chemotaxis,over-represented,0.000930651,0.0037963,0.0037963,0.226576,3,hsa-let-7b-5p	hsa-miR-155-5p	hsa-let-7a-5p
Gene Ontology (miRWalk),GO0010761 fibroblast migration,over-represented,0.00015289,0.0013179,0.0013179,0.345826,4,hsa-miR-125b-5p	hsa-miR-21-5p	hsa-let-7b-5p	hsa-miR-155-5p
Gene Ontology (miRWalk),GO0010763 positive regulation of fibroblast migration,over-represented,8.28252e-05,0.0009519760930232559,0.000951976,0.298126,4,hsa-miR-21-5p	hsa-let-7b-5p	hsa-miR-155-5p	hsa-let-7a-5p
Gene Ontology (miRWalk),GO0010765 positive regulation of sodium ion transport,over-represented,0.0040528,0.0103839,0.0103839,0.369676,3,hsa-miR-125b-5p	hsa-miR-21-5p	hsa-let-7b-5p
Gene Ontology (miRWalk),GO0010800 positive regulation of peptidyl threonine phosphorylation,over-represented,0.0159636,0.0296018,0.0296018,0.596252,3,hsa-miR-21-5p	hsa-let-7b-5p	hsa-miR-155-5p
Gene Ontology (miRWalk),GO0010811 positive regulation of cell substrate adhesion,over-represented,0.0013541,0.0048928,0.0048928,0.596252,4,hsa-miR-21-5p	hsa-let-7b-5p	hsa-miR-155-5p	hsa-let-7a-5p
Gene Ontology (miRWalk),GO0010820 positive regulation of t cell chemotaxis,over-represented,0.0103725,0.0209436,0.0209436,0.166951,2,hsa-miR-21-5p	hsa-miR-155-5p
Gene Ontology (miRWalk),GO0010824 regulation of centrosome duplication,over-represented,0.0089420,0.0186853,0.0186853,0.155026,2,hsa-miR-21-5p	hsa-miR-155-5p
Gene Ontology (miRWalk),GO0010827 regulation of glucose transport,over-represented,0.0005485,0.0026909,0.0026909,0.906303,5,hsa-miR-125b-5p	hsa-let-7b-5p	hsa-miR-155-5p	hsa-let-7a-5p	hsa-miR-181a-5p
Gene Ontology (miRWalk),GO0010839 negative regulation of keratinocyte proliferation,over-represented,0.0024070,0.0071796,0.0071796,0.310051,3,hsa-miR-125b-5p	hsa-let-7a-5p	hsa-miR-181a-5p
Gene Ontology (miRWalk),GO0010842 retina layer formation,over-represented,0.0251438,0.0420890,0.0420890,0.262351,2,hsa-miR-21-5p	hsa-let-7b-5p
Gene Ontology (miRWalk),GO0010862 positive regulation of pathway restricted smad protein phosphorylation,over-represented,0.0033071,0.0089232,0.0089232,0.751278,4,hsa-miR-21-5p	hsa-let-7b-5p	hsa-miR-155-5p	hsa-let-7a-5p
Gene Ontology (miRWalk),GO0010867 positive regulation of triglyceride biosynthetic process,over-represented,0.0104374,0.0209505,0.0209505,0.512777,3,hsa-miR-21-5p	hsa-let-7b-5p	hsa-miR-155-5p
Gene Ontology (miRWalk),GO0010870 positive regulation of receptor biosynthetic process,over-represented,0.0073282,0.0161672,0.0161672,0.453152,3,hsa-let-7b-5p	hsa-miR-155-5p	hsa-miR-181a-5p
Gene Ontology (miRWalk),GO0010884 positive regulation of lipid storage,over-represented,0.000283415,0.0018013,0.0018013,0.155026,3,hsa-miR-21-5p	hsa-miR-155-5p	hsa-let-7a-5p
Gene Ontology (miRWalk),GO0010886 positive regulation of cholesterol storage,over-represented,0.0189380,0.0336389,0.0336389,0.226576,2,hsa-let-7b-5p	hsa-miR-155-5p
Gene Ontology (miRWalk),GO0010888 negative regulation of lipid storage,over-represented,0.0010892,0.0041703,0.0041703,0.238501,3,hsa-let-7b-5p	hsa-miR-155-5p	hsa-let-7a-5p
Gene Ontology (miRWalk),GO0010890 positive regulation of sequestering of triglyceride,over-represented,0.0017901,0.0058784,0.0058784,0.0715503,2,hsa-let-7b-5p	hsa-miR-155-5p
Gene Ontology (miRWalk),GO0010907 positive regulation of glucose metabolic process,over-represented,0.0084913,0.0181459,0.0181459,0.477002,3,hsa-miR-125b-5p	hsa-miR-21-5p	hsa-let-7b-5p
Gene Ontology (miRWalk),GO0010923 negative regulation of phosphatase activity,over-represented,0.000200766,0.0014853,0.0014853,0.739353,5,hsa-miR-125b-5p	hsa-miR-21-5p	hsa-let-7b-5p	hsa-miR-155-5p	hsa-let-7a-5p
Gene Ontology (miRWalk),GO0010941 regulation of cell death,over-represented,0.0103725,0.0209436,0.0209436,0.166951,2,hsa-let-7b-5p	hsa-let-7a-5p
Gene Ontology (miRWalk),GO0010951 negative regulation of endopeptidase activity,over-represented,0.000368004,0.0021255,0.0021255,0.429302,4,hsa-miR-21-5p	hsa-let-7b-5p	hsa-miR-155-5p	hsa-let-7a-5p
Gene Ontology (miRWalk),GO0010955 negative regulation of protein processing,over-represented,0.0063781,0.0144159,0.0144159,0.131175,2,hsa-miR-21-5p	hsa-miR-155-5p
Gene Ontology (miRWalk),GO0010957 negative regulation of vitamin d biosynthetic process,over-represented,5.847e-05,0.0007873012158054711,0.000787301,0.274276,4,hsa-miR-21-5p	hsa-miR-155-5p	hsa-let-7a-5p	hsa-miR-181a-5p
Gene Ontology (miRWalk),GO0010976 positive regulation of neuron projection development,over-represented,0.0074030,0.0162918,0.0162918,0.930153,4,hsa-miR-125b-5p	hsa-miR-21-5p	hsa-let-7b-5p	hsa-miR-155-5p
Gene Ontology (miRWalk),GO0012501 programmed cell death,over-represented,0.0084913,0.0181459,0.0181459,0.477002,3,hsa-miR-125b-5p	hsa-let-7b-5p	hsa-let-7a-5p
Gene Ontology (miRWalk),GO0012505 endomembrane system,over-represented,4.01748e-06,0.0002890813538461539,0.000289081,1.21635,7,hsa-miR-125b-5p	hsa-miR-21-5p	hsa-let-7b-5p	hsa-miR-150-5p	hsa-miR-155-5p	hsa-let-7a-5p	hsa-miR-181a-5p
Gene Ontology (miRWalk),GO0012506 vesicle membrane,over-represented,0.000457204,0.0024170,0.0024170,0.453152,4,hsa-miR-21-5p	hsa-let-7b-5p	hsa-miR-155-5p	hsa-let-7a-5p
Gene Ontology (miRWalk),GO0014002 astrocyte development,over-represented,6.15805e-05,0.0008023576911764705,0.000802358,0.584327,5,hsa-miR-125b-5p	hsa-miR-21-5p	hsa-let-7b-5p	hsa-miR-155-5p	hsa-let-7a-5p
Gene Ontology (miRWalk),GO0014003 oligodendrocyte development,over-represented,0.0134221,0.0257635,0.0257635,0.560477,3,hsa-miR-125b-5p	hsa-let-7b-5p	hsa-miR-155-5p
Gene Ontology (miRWalk),GO0014031 mesenchymal cell development,over-represented,0.0019617,0.0062164,0.0062164,0.655877,4,hsa-miR-125b-5p	hsa-miR-21-5p	hsa-let-7a-5p	hsa-miR-181a-5p
Gene Ontology (miRWalk),GO0014032 neural crest cell development,over-represented,0.0048673,0.0119591,0.0119591,0.393526,3,hsa-let-7b-5p	hsa-miR-155-5p	hsa-miR-181a-5p
Gene Ontology (miRWalk),GO0014033 neural crest cell differentiation,over-represented,0.0040528,0.0103839,0.0103839,0.369676,3,hsa-miR-21-5p	hsa-let-7b-5p	hsa-miR-155-5p
Gene Ontology (miRWalk),GO0014037 schwann cell differentiation,over-represented,0.0152364,0.0283960,0.0283960,0.202726,2,hsa-miR-125b-5p	hsa-miR-150-5p
Gene Ontology (miRWalk),GO0014049 positive regulation of glutamate secretion,over-represented,0.0189380,0.0336389,0.0336389,0.226576,2,hsa-miR-150-5p	hsa-miR-155-5p
Gene Ontology (miRWalk),GO0014050 negative regulation of glutamate secretion,over-represented,0.000724269,0.0032541,0.0032541,0.0477002,2,hsa-miR-125b-5p	hsa-miR-21-5p
Gene Ontology (miRWalk),GO0014065 phosphatidylinositol 3 kinase cascade,over-represented,0.0037255,0.0097025,0.0097025,0.775128,4,hsa-miR-125b-5p	hsa-miR-21-5p	hsa-miR-155-5p	hsa-let-7a-5p
Gene Ontology (miRWalk),GO0014067 negative regulation of phosphatidylinositol 3 kinase cascade,over-represented,0.0015779,0.0054397,0.0054397,0.620102,4,hsa-miR-125b-5p	hsa-miR-21-5p	hsa-let-7b-5p	hsa-miR-155-5p
Gene Ontology (miRWalk),GO0014068 positive regulation of phosphatidylinositol 3 kinase cascade,over-represented,1.69425e-07,0.00015011055,0.000150111,0.787053,7,hsa-miR-125b-5p	hsa-miR-21-5p	hsa-let-7b-5p	hsa-miR-150-5p	hsa-miR-155-5p	hsa-let-7a-5p	hsa-miR-181a-5p
Gene Ontology (miRWalk),GO0014069 postsynaptic density,over-represented,0.0041763,0.0106657,0.0106657,1.3833,5,hsa-miR-125b-5p	hsa-miR-21-5p	hsa-let-7b-5p	hsa-miR-155-5p	hsa-let-7a-5p
Gene Ontology (miRWalk),GO0014070 response to organic cyclic compound,over-represented,0.000274595,0.0017942,0.0017942,2.19421,7,hsa-miR-125b-5p	hsa-miR-21-5p	hsa-let-7b-5p	hsa-miR-150-5p	hsa-miR-155-5p	hsa-let-7a-5p	hsa-miR-181a-5p
Gene Ontology (miRWalk),GO0014701 junctional sarcoplasmic reticulum membrane,over-represented,0.000446217,0.0024136,0.0024136,0.178876,3,hsa-miR-21-5p	hsa-miR-155-5p	hsa-let-7a-5p
Gene Ontology (miRWalk),GO0014823 response to activity,over-represented,0.0049337,0.0120552,0.0120552,0.834753,4,hsa-miR-21-5p	hsa-let-7b-5p	hsa-miR-150-5p	hsa-miR-155-5p
Gene Ontology (miRWalk),GO0014898 cardiac muscle hypertrophy in response to stress,over-represented,0.000446217,0.0024136,0.0024136,0.178876,3,hsa-miR-21-5p	hsa-let-7b-5p	hsa-miR-181a-5p
Gene Ontology (miRWalk),GO0014902 myotube differentiation,over-represented,0.000507265,0.0026025,0.0026025,0.465077,4,hsa-miR-125b-5p	hsa-miR-21-5p	hsa-let-7b-5p	hsa-miR-155-5p
Gene Ontology (miRWalk),GO0014909 smooth muscle cell migration,over-represented,0.0089420,0.0186853,0.0186853,0.155026,2,hsa-miR-21-5p	hsa-let-7a-5p
Gene Ontology (miRWalk),GO0014911 positive regulation of smooth muscle cell migration,over-represented,0.0024083,0.0071796,0.0071796,0.691652,4,hsa-miR-125b-5p	hsa-miR-21-5p	hsa-let-7a-5p	hsa-miR-181a-5p
Gene Ontology (miRWalk),GO0015012 heparan sulfate proteoglycan biosynthetic process,over-represented,0.0229903,0.0393080,0.0393080,0.250426,2,hsa-miR-125b-5p	hsa-miR-21-5p
Gene Ontology (miRWalk),GO0015020 glucuronosyltransferase activity,over-represented,0.0063781,0.0144159,0.0144159,0.131175,2,hsa-miR-125b-5p	hsa-miR-181a-5p
Gene Ontology (miRWalk),GO0015026 coreceptor activity,over-represented,0.0018936,0.0060611,0.0060611,0.286201,3,hsa-miR-21-5p	hsa-miR-150-5p	hsa-miR-181a-5p
Gene Ontology (miRWalk),GO0015030 cajal body,over-represented,0.000794701,0.0034213,0.0034213,0.977853,5,hsa-miR-125b-5p	hsa-miR-21-5p	hsa-let-7b-5p	hsa-miR-155-5p	hsa-let-7a-5p
Gene Ontology (miRWalk),GO0015031 protein transport,over-represented,0.0025611,0.0075160,0.0075160,1.97956,6,hsa-miR-125b-5p	hsa-miR-21-5p	hsa-let-7b-5p	hsa-miR-155-5p	hsa-let-7a-5p	hsa-miR-181a-5p
Gene Ontology (miRWalk),GO0015035 protein disulfide oxidoreductase activity,over-represented,0.0111411,0.0221621,0.0221621,0.524702,3,hsa-let-7b-5p	hsa-miR-155-5p	hsa-let-7a-5p
Gene Ontology (miRWalk),GO0015074 dna integration,over-represented,0.0063781,0.0144159,0.0144159,0.131175,2,hsa-let-7b-5p	hsa-miR-181a-5p
Gene Ontology (miRWalk),GO0015095 magnesium ion transmembrane transporter activity,over-represented,0.0251438,0.0420890,0.0420890,0.262351,2,hsa-miR-155-5p	hsa-let-7a-5p
Gene Ontology (miRWalk),GO0015171 amino acid transmembrane transporter activity,over-represented,0.0209212,0.0364742,0.0364742,0.238501,2,hsa-miR-125b-5p	hsa-let-7b-5p
Gene Ontology (miRWalk),GO0015186 l glutamine transmembrane transporter activity,over-represented,0.0229903,0.0393080,0.0393080,0.250426,2,hsa-let-7b-5p	hsa-miR-155-5p
Gene Ontology (miRWalk),GO0015187 glycine transmembrane transporter activity,over-represented,0.0033034,0.0089232,0.0089232,0.0954003,2,hsa-let-7b-5p	hsa-miR-155-5p
Gene Ontology (miRWalk),GO0015245 fatty acid transporter activity,over-represented,0.0024918,0.0073297,0.0073297,0.0834753,2,hsa-let-7b-5p	hsa-miR-155-5p
Gene Ontology (miRWalk),GO0015267 channel activity,over-represented,0.0013541,0.0048928,0.0048928,0.596252,4,hsa-miR-125b-5p	hsa-miR-21-5p	hsa-let-7a-5p	hsa-miR-181a-5p
Gene Ontology (miRWalk),GO0015276 ligand gated ion channel activity,over-represented,0.0033034,0.0089232,0.0089232,0.0954003,2,hsa-miR-125b-5p	hsa-let-7b-5p
Gene Ontology (miRWalk),GO0015297 antiporter activity,over-represented,0.0103725,0.0209436,0.0209436,0.166951,2,hsa-miR-125b-5p	hsa-miR-21-5p
Gene Ontology (miRWalk),GO0015450 p p bond hydrolysis driven protein transmembrane transporter activity,over-represented,0.0014560,0.0051190,0.0051190,0.262351,3,hsa-miR-125b-5p	hsa-let-7b-5p	hsa-miR-155-5p
Gene Ontology (miRWalk),GO0015459 potassium channel regulator activity,over-represented,0.000546334,0.0026909,0.0026909,0.190801,3,hsa-miR-125b-5p	hsa-miR-21-5p	hsa-let-7b-5p
Gene Ontology (miRWalk),GO0015562 efflux transmembrane transporter activity,over-represented,0.0103725,0.0209436,0.0209436,0.166951,2,hsa-miR-125b-5p	hsa-let-7b-5p
Gene Ontology (miRWalk),GO0015629 actin cytoskeleton,over-represented,0.0121037,0.0236939,0.0236939,1.74106,5,hsa-miR-125b-5p	hsa-miR-21-5p	hsa-let-7b-5p	hsa-miR-155-5p	hsa-let-7a-5p
Gene Ontology (miRWalk),GO0015630 microtubule cytoskeleton,over-represented,0.0145295,0.0275185,0.0275185,1.81261,5,hsa-miR-125b-5p	hsa-miR-21-5p	hsa-let-7b-5p	hsa-miR-155-5p	hsa-let-7a-5p
Gene Ontology (miRWalk),GO0015631 tubulin binding,over-represented,0.0060808,0.0141332,0.0141332,0.882453,4,hsa-miR-21-5p	hsa-let-7b-5p	hsa-miR-155-5p	hsa-miR-181a-5p
Gene Ontology (miRWalk),GO0015662 atpase activity coupled to transmembrane movement of ions phosphorylative mechanism,over-represented,0.000258953,0.0017277,0.0017277,0.393526,4,hsa-miR-21-5p	hsa-miR-150-5p	hsa-miR-155-5p	hsa-miR-181a-5p
Gene Ontology (miRWalk),GO0015671 oxygen transport,over-represented,0.0044484,0.0110710,0.0110710,0.381601,3,hsa-miR-21-5p	hsa-let-7b-5p	hsa-let-7a-5p
Gene Ontology (miRWalk),GO0015758 glucose transport,over-represented,0.0032520,0.0089232,0.0089232,1.31175,5,hsa-miR-125b-5p	hsa-let-7b-5p	hsa-miR-155-5p	hsa-let-7a-5p	hsa-miR-181a-5p
Gene Ontology (miRWalk),GO0015813 l glutamate transport,over-represented,0.0135215,0.0257635,0.0257635,0.190801,2,hsa-let-7b-5p	hsa-miR-155-5p
Gene Ontology (miRWalk),GO0015884 folic acid transport,over-represented,0.0135215,0.0257635,0.0257635,0.190801,2,hsa-miR-125b-5p	hsa-let-7b-5p
Gene Ontology (miRWalk),GO0015949 nucleobase containing small molecule interconversion,over-represented,0.0024083,0.0071796,0.0071796,0.691652,4,hsa-miR-125b-5p	hsa-let-7b-5p	hsa-miR-155-5p	hsa-let-7a-5p
Gene Ontology (miRWalk),GO0015991 atp hydrolysis coupled proton transport,over-represented,0.000366214,0.0021255,0.0021255,0.834753,5,hsa-miR-125b-5p	hsa-let-7b-5p	hsa-miR-155-5p	hsa-let-7a-5p	hsa-miR-181a-5p
Gene Ontology (miRWalk),GO0015992 proton transport,over-represented,0.000217396,0.0015508,0.0015508,0.751278,5,hsa-miR-125b-5p	hsa-let-7b-5p	hsa-miR-155-5p	hsa-let-7a-5p	hsa-miR-181a-5p
Gene Ontology (miRWalk),GO0016010 dystrophin associated glycoprotein complex,over-represented,0.000132364,0.0012090,0.0012090,0.333901,4,hsa-miR-125b-5p	hsa-miR-21-5p	hsa-let-7b-5p	hsa-miR-155-5p
Gene Ontology (miRWalk),GO0016018 cyclosporin a binding,over-represented,0.0103725,0.0209436,0.0209436,0.166951,2,hsa-miR-21-5p	hsa-let-7b-5p
Gene Ontology (miRWalk),GO0016020 membrane,over-represented,0.0024205,0.0072111,0.0072111,2.98126,7,hsa-miR-125b-5p	hsa-miR-21-5p	hsa-let-7b-5p	hsa-miR-150-5p	hsa-miR-155-5p	hsa-let-7a-5p	hsa-miR-181a-5p
Gene Ontology (miRWalk),GO0016021 integral to membrane,over-represented,0.0098880,0.0203456,0.0203456,3.63714,7,hsa-miR-125b-5p	hsa-miR-21-5p	hsa-let-7b-5p	hsa-miR-150-5p	hsa-miR-155-5p	hsa-let-7a-5p	hsa-miR-181a-5p
Gene Ontology (miRWalk),GO0016023 cytoplasmic membrane bounded vesicle,over-represented,5.67282e-06,0.0003265734316455696,0.000326573,1.27598,7,hsa-miR-125b-5p	hsa-miR-21-5p	hsa-let-7b-5p	hsa-miR-150-5p	hsa-miR-155-5p	hsa-let-7a-5p	hsa-miR-181a-5p
Gene Ontology (miRWalk),GO0016024 cdp diacylglycerol biosynthetic process,over-represented,0.0044484,0.0110710,0.0110710,0.381601,3,hsa-miR-21-5p	hsa-miR-155-5p	hsa-miR-181a-5p
Gene Ontology (miRWalk),GO0016032 viral reproduction,over-represented,0.000777186,0.0034049,0.0034049,2.54003,7,hsa-miR-125b-5p	hsa-miR-21-5p	hsa-let-7b-5p	hsa-miR-150-5p	hsa-miR-155-5p	hsa-let-7a-5p	hsa-miR-181a-5p
Gene Ontology (miRWalk),GO0016042 lipid catabolic process,over-represented,0.0197694,0.0349615,0.0349615,0.643952,3,hsa-miR-21-5p	hsa-let-7b-5p	hsa-miR-155-5p
Gene Ontology (miRWalk),GO0016044 cellular membrane organization,over-represented,0.000512314,0.0026025,0.0026025,1.50256,6,hsa-miR-125b-5p	hsa-miR-21-5p	hsa-let-7b-5p	hsa-miR-155-5p	hsa-let-7a-5p	hsa-miR-181a-5p
Gene Ontology (miRWalk),GO0016049 cell growth,over-represented,0.000298455,0.0018727,0.0018727,1.37138,6,hsa-miR-125b-5p	hsa-miR-21-5p	hsa-let-7b-5p	hsa-miR-155-5p	hsa-let-7a-5p	hsa-miR-181a-5p
Gene Ontology (miRWalk),GO0016050 vesicle organization,over-represented,0.0026936,0.0077134,0.0077134,0.321976,3,hsa-miR-125b-5p	hsa-miR-21-5p	hsa-let-7b-5p
Gene Ontology (miRWalk),GO0016055 wnt receptor signaling pathway,over-represented,0.0013688,0.0049340,0.0049340,1.77683,6,hsa-miR-125b-5p	hsa-miR-21-5p	hsa-let-7b-5p	hsa-miR-155-5p	hsa-let-7a-5p	hsa-miR-181a-5p
Gene Ontology (miRWalk),GO0016064 immunoglobulin mediated immune response,over-represented,0.0135215,0.0257635,0.0257635,0.190801,2,hsa-miR-21-5p	hsa-miR-155-5p
Gene Ontology (miRWalk),GO0016070 rna metabolic process,over-represented,0.0175085,0.0317880,0.0317880,2.77853,6,hsa-miR-125b-5p	hsa-miR-21-5p	hsa-let-7b-5p	hsa-miR-155-5p	hsa-let-7a-5p	hsa-miR-181a-5p
Gene Ontology (miRWalk),GO0016071 mrna metabolic process,over-represented,0.0120812,0.0236708,0.0236708,2.59966,6,hsa-miR-125b-5p	hsa-miR-21-5p	hsa-let-7b-5p	hsa-miR-155-5p	hsa-let-7a-5p	hsa-miR-181a-5p
Gene Ontology (miRWalk),GO0016079 synaptic vesicle exocytosis,over-represented,0.0014560,0.0051190,0.0051190,0.262351,3,hsa-let-7b-5p	hsa-miR-150-5p	hsa-miR-155-5p
Gene Ontology (miRWalk),GO0016180 snrna processing,over-represented,0.0084913,0.0181459,0.0181459,0.477002,3,hsa-let-7b-5p	hsa-miR-155-5p	hsa-let-7a-5p
Gene Ontology (miRWalk),GO0016192 vesicle mediated transport,over-represented,0.000423475,0.0023391,0.0023391,1.45486,6,hsa-miR-125b-5p	hsa-miR-21-5p	hsa-let-7b-5p	hsa-miR-155-5p	hsa-let-7a-5p	hsa-miR-181a-5p
Gene Ontology (miRWalk),GO0016197 endosomal transport,over-represented,0.0130691,0.0254824,0.0254824,1.08518,4,hsa-miR-125b-5p	hsa-miR-21-5p	hsa-let-7b-5p	hsa-miR-155-5p
Gene Ontology (miRWalk),GO0016202 regulation of striated muscle tissue development,over-represented,0.0026936,0.0077134,0.0077134,0.321976,3,hsa-miR-21-5p	hsa-let-7b-5p	hsa-miR-155-5p
Gene Ontology (miRWalk),GO0016208 amp binding,over-represented,0.0014560,0.0051190,0.0051190,0.262351,3,hsa-miR-125b-5p	hsa-let-7b-5p	hsa-miR-155-5p
Gene Ontology (miRWalk),GO0016209 antioxidant activity,over-represented,0.0010892,0.0041703,0.0041703,0.238501,3,hsa-miR-125b-5p	hsa-let-7b-5p	hsa-miR-155-5p
Gene Ontology (miRWalk),GO0016226 iron sulfur cluster assembly,over-represented,0.000930651,0.0037963,0.0037963,0.226576,3,hsa-miR-21-5p	hsa-let-7b-5p	hsa-miR-155-5p
Gene Ontology (miRWalk),GO0016234 inclusion body,over-represented,0.0024083,0.0071796,0.0071796,0.691652,4,hsa-miR-125b-5p	hsa-let-7b-5p	hsa-miR-155-5p	hsa-miR-181a-5p
Gene Ontology (miRWalk),GO0016235 aggresome,over-represented,0.000317404,0.0019693,0.0019693,0.810903,5,hsa-miR-125b-5p	hsa-miR-21-5p	hsa-let-7b-5p	hsa-miR-155-5p	hsa-miR-181a-5p
Gene Ontology (miRWalk),GO0016239 positive regulation of macroautophagy,over-represented,0.0015779,0.0054397,0.0054397,0.620102,4,hsa-let-7b-5p	hsa-miR-155-5p	hsa-let-7a-5p	hsa-miR-181a-5p
Gene Ontology (miRWalk),GO0016254 preassembly of gpi anchor in er membrane,over-represented,4.85056e-05,0.0007286779801980198,0.000728678,0.262351,4,hsa-miR-125b-5p	hsa-miR-21-5p	hsa-let-7b-5p	hsa-let-7a-5p
Gene Ontology (miRWalk),GO0016255 attachment of gpi anchor to protein,over-represented,0.0135215,0.0257635,0.0257635,0.190801,2,hsa-let-7b-5p	hsa-miR-155-5p
Gene Ontology (miRWalk),GO0016266 o glycan processing,over-represented,1.87815e-06,0.00021333857692307692,0.000213339,0.596252,6,hsa-miR-125b-5p	hsa-miR-21-5p	hsa-let-7b-5p	hsa-miR-150-5p	hsa-let-7a-5p	hsa-miR-181a-5p
Gene Ontology (miRWalk),GO0016272 prefoldin complex,over-represented,0.0229903,0.0393080,0.0393080,0.250426,2,hsa-miR-21-5p	hsa-miR-155-5p
Gene Ontology (miRWalk),GO0016274 protein arginine n methyltransferase activity,over-represented,0.0063781,0.0144159,0.0144159,0.131175,2,hsa-miR-21-5p	hsa-miR-181a-5p
Gene Ontology (miRWalk),GO0016281 eukaryotic translation initiation factor 4f complex,over-represented,0.0207968,0.0364742,0.0364742,0.655877,3,hsa-miR-21-5p	hsa-let-7b-5p	hsa-miR-155-5p
Gene Ontology (miRWalk),GO0016301 kinase activity,over-represented,0.000946191,0.0038350,0.0038350,1.01363,5,hsa-miR-125b-5p	hsa-miR-21-5p	hsa-let-7b-5p	hsa-miR-155-5p	hsa-let-7a-5p
Gene Ontology (miRWalk),GO0016323 basolateral plasma membrane,over-represented,0.000951393,0.0038350,0.0038350,1.66951,6,hsa-miR-125b-5p	hsa-miR-21-5p	hsa-let-7b-5p	hsa-miR-155-5p	hsa-let-7a-5p	hsa-miR-181a-5p
Gene Ontology (miRWalk),GO0016327 apicolateral plasma membrane,over-represented,0.0089420,0.0186853,0.0186853,0.155026,2,hsa-miR-21-5p	hsa-let-7b-5p
Gene Ontology (miRWalk),GO0016328 lateral plasma membrane,over-represented,0.0019617,0.0062164,0.0062164,0.655877,4,hsa-miR-125b-5p	hsa-miR-21-5p	hsa-let-7b-5p	hsa-miR-155-5p
Gene Ontology (miRWalk),GO0016331 morphogenesis of embryonic epithelium,over-represented,0.0229903,0.0393080,0.0393080,0.250426,2,hsa-miR-125b-5p	hsa-miR-155-5p
Gene Ontology (miRWalk),GO0016337 cell cell adhesion,over-represented,0.00036549,0.0021255,0.0021255,1.41908,6,hsa-miR-125b-5p	hsa-miR-21-5p	hsa-let-7b-5p	hsa-miR-155-5p	hsa-let-7a-5p	hsa-miR-181a-5p
Gene Ontology (miRWalk),GO0016339 calcium dependent cell cell adhesion,over-represented,0.0229903,0.0393080,0.0393080,0.250426,2,hsa-miR-125b-5p	hsa-miR-155-5p
Gene Ontology (miRWalk),GO0016358 dendrite development,over-represented,0.0252154,0.0420890,0.0420890,0.703578,3,hsa-let-7b-5p	hsa-miR-155-5p	hsa-let-7a-5p
Gene Ontology (miRWalk),GO0016363 nuclear matrix,over-represented,3.71169e-05,0.0006603528795180723,0.000660353,1.65758,7,hsa-miR-125b-5p	hsa-miR-21-5p	hsa-let-7b-5p	hsa-miR-150-5p	hsa-miR-155-5p	hsa-let-7a-5p	hsa-miR-181a-5p
Gene Ontology (miRWalk),GO0016407 acetyltransferase activity,over-represented,9.15452e-05,0.0009891347219512195,0.000989135,0.632027,5,hsa-miR-125b-5p	hsa-miR-21-5p	hsa-let-7b-5p	hsa-miR-150-5p	hsa-miR-181a-5p
Gene Ontology (miRWalk),GO0016442 rna induced silencing complex,over-represented,0.0018271,0.0059779,0.0059779,0.643952,4,hsa-miR-125b-5p	hsa-miR-21-5p	hsa-let-7b-5p	hsa-let-7a-5p
Gene Ontology (miRWalk),GO0016446 somatic hypermutation of immunoglobulin genes,over-represented,0.0030009,0.0083089,0.0083088,0.333901,3,hsa-miR-125b-5p	hsa-miR-21-5p	hsa-miR-155-5p
Gene Ontology (miRWalk),GO0016447 somatic recombination of immunoglobulin gene segments,over-represented,0.0030009,0.0083089,0.0083088,0.333901,3,hsa-miR-125b-5p	hsa-miR-21-5p	hsa-miR-155-5p
Gene Ontology (miRWalk),GO0016459 myosin complex,over-represented,0.000819303,0.0034899,0.0034899,0.524702,4,hsa-miR-125b-5p	hsa-miR-21-5p	hsa-let-7b-5p	hsa-miR-155-5p
Gene Ontology (miRWalk),GO0016461 unconventional myosin complex,over-represented,4.85056e-05,0.0007286779801980198,0.000728678,0.262351,4,hsa-miR-21-5p	hsa-let-7b-5p	hsa-miR-155-5p	hsa-let-7a-5p
Gene Ontology (miRWalk),GO0016469 proton transporting two sector atpase complex,over-represented,0.0209212,0.0364742,0.0364742,0.238501,2,hsa-let-7b-5p	hsa-miR-155-5p
Gene Ontology (miRWalk),GO0016477 cell migration,over-represented,0.0015969,0.0054798,0.0054798,1.82453,6,hsa-miR-125b-5p	hsa-miR-21-5p	hsa-let-7b-5p	hsa-miR-155-5p	hsa-let-7a-5p	hsa-miR-181a-5p
Gene Ontology (miRWalk),GO0016485 protein processing,over-represented,1.37438e-05,0.00043489310000000003,0.000434893,0.822828,6,hsa-miR-125b-5p	hsa-miR-21-5p	hsa-let-7b-5p	hsa-miR-150-5p	hsa-miR-155-5p	hsa-let-7a-5p
Gene Ontology (miRWalk),GO0016491 oxidoreductase activity,over-represented,0.0070553,0.0157061,0.0157061,0.918228,4,hsa-miR-125b-5p	hsa-miR-21-5p	hsa-let-7b-5p	hsa-miR-155-5p
Gene Ontology (miRWalk),GO0016493 c c chemokine receptor activity,over-represented,0.0017901,0.0058784,0.0058784,0.0715503,2,hsa-miR-21-5p	hsa-miR-155-5p
Gene Ontology (miRWalk),GO0016514 swi snf complex,over-represented,0.0035119,0.0093608,0.0093608,0.763203,4,hsa-miR-125b-5p	hsa-miR-21-5p	hsa-let-7b-5p	hsa-miR-155-5p
Gene Ontology (miRWalk),GO0016525 negative regulation of angiogenesis,over-represented,0.00029499,0.0018536,0.0018536,0.798978,5,hsa-miR-125b-5p	hsa-miR-21-5p	hsa-let-7b-5p	hsa-miR-155-5p	hsa-let-7a-5p
Gene Ontology (miRWalk),GO0016529 sarcoplasmic reticulum,over-represented,2.47956e-05,0.0005205900853080569,0.00052059,0.488927,5,hsa-miR-21-5p	hsa-let-7b-5p	hsa-miR-155-5p	hsa-let-7a-5p	hsa-miR-181a-5p
Gene Ontology (miRWalk),GO0016538 cyclin dependent protein kinase regulator activity,over-represented,0.0301357,0.0489194,0.0489194,0.751278,3,hsa-miR-125b-5p	hsa-let-7b-5p	hsa-miR-155-5p
Gene Ontology (miRWalk),GO0016559 peroxisome fission,over-represented,0.0103725,0.0209436,0.0209436,0.166951,2,hsa-let-7b-5p	hsa-miR-155-5p
Gene Ontology (miRWalk),GO0016567 protein ubiquitination,over-represented,0.0035865,0.0095310,0.0095310,2.09881,6,hsa-miR-125b-5p	hsa-miR-21-5p	hsa-let-7b-5p	hsa-miR-155-5p	hsa-let-7a-5p	hsa-miR-181a-5p
Gene Ontology (miRWalk),GO0016568 chromatin modification,over-represented,0.000673719,0.0030896,0.0030896,1.57411,6,hsa-miR-125b-5p	hsa-miR-21-5p	hsa-let-7b-5p	hsa-miR-155-5p	hsa-let-7a-5p	hsa-miR-181a-5p
Gene Ontology (miRWalk),GO0016570 histone modification,over-represented,0.000120782,0.0011549,0.0011549,0.11925,3,hsa-miR-125b-5p	hsa-let-7b-5p	hsa-miR-155-5p
Gene Ontology (miRWalk),GO0016571 histone methylation,over-represented,0.0104374,0.0209505,0.0209505,0.512777,3,hsa-miR-125b-5p	hsa-miR-21-5p	hsa-miR-155-5p
Gene Ontology (miRWalk),GO0016572 histone phosphorylation,over-represented,0.000258953,0.0017277,0.0017277,0.393526,4,hsa-miR-21-5p	hsa-let-7b-5p	hsa-miR-155-5p	hsa-let-7a-5p
Gene Ontology (miRWalk),GO0016573 histone acetylation,over-represented,0.000235085,0.0016247,0.0016247,0.763203,5,hsa-miR-125b-5p	hsa-miR-21-5p	hsa-let-7b-5p	hsa-miR-155-5p	hsa-let-7a-5p
Gene Ontology (miRWalk),GO0016574 histone ubiquitination,over-represented,3.03329e-06,0.00026347989607843135,0.00026348,0.643952,6,hsa-miR-125b-5p	hsa-miR-21-5p	hsa-let-7b-5p	hsa-miR-155-5p	hsa-let-7a-5p	hsa-miR-181a-5p
Gene Ontology (miRWalk),GO0016575 histone deacetylation,over-represented,0.0252154,0.0420890,0.0420890,0.703578,3,hsa-let-7b-5p	hsa-let-7a-5p	hsa-miR-181a-5p
Gene Ontology (miRWalk),GO0016579 protein deubiquitination,over-represented,0.0044216,0.0110710,0.0110710,0.810903,4,hsa-miR-125b-5p	hsa-miR-21-5p	hsa-let-7b-5p	hsa-miR-181a-5p
Gene Ontology (miRWalk),GO0016580 sin3 complex,over-represented,0.0011541,0.0043735,0.0043735,0.572402,4,hsa-let-7b-5p	hsa-miR-155-5p	hsa-let-7a-5p	hsa-miR-181a-5p
Gene Ontology (miRWalk),GO0016584 nucleosome positioning,over-represented,0.000258953,0.0017277,0.0017277,0.393526,4,hsa-miR-21-5p	hsa-let-7b-5p	hsa-miR-155-5p	hsa-let-7a-5p
Gene Ontology (miRWalk),GO0016585 chromatin remodeling complex,over-represented,0.0019617,0.0062164,0.0062164,0.655877,4,hsa-miR-21-5p	hsa-let-7b-5p	hsa-let-7a-5p	hsa-miR-181a-5p
Gene Ontology (miRWalk),GO0016593 cdc73 paf1 complex,over-represented,0.0170424,0.0309544,0.0309544,0.214651,2,hsa-let-7b-5p	hsa-miR-155-5p
Gene Ontology (miRWalk),GO0016595 glutamate binding,over-represented,0.0017901,0.0058784,0.0058784,0.0715503,2,hsa-miR-125b-5p	hsa-miR-155-5p
Gene Ontology (miRWalk),GO0016597 amino acid binding,over-represented,0.0018936,0.0060611,0.0060611,0.286201,3,hsa-miR-125b-5p	hsa-miR-21-5p	hsa-let-7a-5p
Gene Ontology (miRWalk),GO0016601 rac protein signal transduction,over-represented,0.0036800,0.0096407,0.0096407,0.357751,3,hsa-let-7b-5p	hsa-miR-155-5p	hsa-miR-181a-5p
Gene Ontology (miRWalk),GO0016602 ccaat binding factor complex,over-represented,0.0052485,0.0126064,0.0126064,0.11925,2,hsa-miR-155-5p	hsa-miR-181a-5p
Gene Ontology (miRWalk),GO0016604 nuclear body,over-represented,6.06598e-06,0.0003359036425,0.000335904,1.2879,7,hsa-miR-125b-5p	hsa-miR-21-5p	hsa-let-7b-5p	hsa-miR-150-5p	hsa-miR-155-5p	hsa-let-7a-5p	hsa-miR-181a-5p
Gene Ontology (miRWalk),GO0016605 pml body,over-represented,7.03328e-05,0.0008559733626373626,0.000855973,1.81261,7,hsa-miR-125b-5p	hsa-miR-21-5p	hsa-let-7b-5p	hsa-miR-150-5p	hsa-miR-155-5p	hsa-let-7a-5p	hsa-miR-181a-5p
Gene Ontology (miRWalk),GO0016607 nuclear speck,over-represented,0.0020702,0.0065226,0.0065226,1.90801,6,hsa-miR-125b-5p	hsa-miR-21-5p	hsa-let-7b-5p	hsa-miR-155-5p	hsa-let-7a-5p	hsa-miR-181a-5p
Gene Ontology (miRWalk),GO0016628 oxidoreductase activity acting on the ch ch group of donors nad or nadp as acceptor,over-represented,0.000175662,0.0013871,0.0013871,0.357751,4,hsa-miR-21-5p	hsa-let-7b-5p	hsa-miR-155-5p	hsa-miR-181a-5p
Gene Ontology (miRWalk),GO0016702 oxidoreductase activity acting on single donors with incorporation of molecular oxygen incorporation of two atoms of oxygen,over-represented,0.0017878,0.0058784,0.0058784,1.15673,5,hsa-miR-21-5p	hsa-let-7b-5p	hsa-miR-155-5p	hsa-let-7a-5p	hsa-miR-181a-5p
Gene Ontology (miRWalk),GO0016705 oxidoreductase activity acting on paired donors with incorporation or reduction of molecular oxygen,over-represented,0.000219148,0.0015508,0.0015508,0.143101,3,hsa-miR-21-5p	hsa-miR-155-5p	hsa-let-7a-5p
Gene Ontology (miRWalk),GO0016740 transferase activity,over-represented,4.46732e-05,0.000716770846975089,0.000716771,0.548552,5,hsa-miR-125b-5p	hsa-miR-21-5p	hsa-let-7b-5p	hsa-miR-155-5p	hsa-let-7a-5p
Gene Ontology (miRWalk),GO0016746 transferase activity transferring acyl groups,over-represented,1.65538e-06,0.00021082489729729728,0.000210825,0.584327,6,hsa-miR-125b-5p	hsa-miR-21-5p	hsa-let-7b-5p	hsa-miR-150-5p	hsa-miR-155-5p	hsa-miR-181a-5p
Gene Ontology (miRWalk),GO0016773 phosphotransferase activity alcohol group as acceptor,over-represented,0.0036800,0.0096407,0.0096407,0.357751,3,hsa-miR-21-5p	hsa-let-7b-5p	hsa-let-7a-5p
Gene Ontology (miRWalk),GO0016787 hydrolase activity,over-represented,0.0081340,0.0175005,0.0175005,0.954003,4,hsa-miR-125b-5p	hsa-miR-21-5p	hsa-let-7b-5p	hsa-miR-155-5p
Gene Ontology (miRWalk),GO0016788 hydrolase activity acting on ester bonds,over-represented,0.000787815,0.0034049,0.0034049,0.214651,3,hsa-miR-125b-5p	hsa-miR-21-5p	hsa-let-7b-5p
Gene Ontology (miRWalk),GO0016791 phosphatase activity,over-represented,0.000175662,0.0013871,0.0013871,0.357751,4,hsa-miR-125b-5p	hsa-miR-21-5p	hsa-miR-155-5p	hsa-miR-181a-5p
Gene Ontology (miRWalk),GO0016805 dipeptidase activity,over-represented,0.000219148,0.0015508,0.0015508,0.143101,3,hsa-miR-21-5p	hsa-let-7b-5p	hsa-miR-155-5p
Gene Ontology (miRWalk),GO0016831 carboxy lyase activity,over-represented,0.0089420,0.0186853,0.0186853,0.155026,2,hsa-miR-125b-5p	hsa-miR-155-5p
Gene Ontology (miRWalk),GO0016874 ligase activity,over-represented,1.16894e-06,0.00021082489729729728,0.000210825,1.02555,7,hsa-miR-125b-5p	hsa-miR-21-5p	hsa-let-7b-5p	hsa-miR-150-5p	hsa-miR-155-5p	hsa-let-7a-5p	hsa-miR-181a-5p
Gene Ontology (miRWalk),GO0016881 acid amino acid ligase activity,over-represented,0.000930651,0.0037963,0.0037963,0.226576,3,hsa-let-7b-5p	hsa-miR-155-5p	hsa-let-7a-5p
Gene Ontology (miRWalk),GO0016887 atpase activity,over-represented,0.000512314,0.0026025,0.0026025,1.50256,6,hsa-miR-125b-5p	hsa-miR-21-5p	hsa-let-7b-5p	hsa-miR-155-5p	hsa-let-7a-5p	hsa-miR-181a-5p
Gene Ontology (miRWalk),GO0016922 ligand dependent nuclear receptor binding,over-represented,7.12821e-06,0.00035480865505617973,0.000354809,0.739353,6,hsa-miR-125b-5p	hsa-miR-21-5p	hsa-let-7b-5p	hsa-miR-155-5p	hsa-let-7a-5p	hsa-miR-181a-5p
Gene Ontology (miRWalk),GO0016925 protein sumoylation,over-represented,1.20364e-07,0.00014886572,0.000148866,0.751278,7,hsa-miR-125b-5p	hsa-miR-21-5p	hsa-let-7b-5p	hsa-miR-150-5p	hsa-miR-155-5p	hsa-let-7a-5p	hsa-miR-181a-5p
Gene Ontology (miRWalk),GO0016936 galactoside binding,over-represented,0.0012002,0.0045059,0.0045059,0.0596252,2,hsa-let-7b-5p	hsa-miR-155-5p
Gene Ontology (miRWalk),GO0016998 cell wall macromolecule catabolic process,over-represented,0.0103725,0.0209436,0.0209436,0.166951,2,hsa-let-7b-5p	hsa-miR-181a-5p
Gene Ontology (miRWalk),GO0017015 regulation of transforming growth factor beta receptor signaling pathway,over-represented,0.0027436,0.0077882,0.0077882,0.715503,4,hsa-miR-21-5p	hsa-let-7b-5p	hsa-miR-150-5p	hsa-miR-155-5p
Gene Ontology (miRWalk),GO0017016 ras gtpase binding,over-represented,0.0016656,0.0056154,0.0056154,0.274276,3,hsa-miR-125b-5p	hsa-miR-21-5p	hsa-miR-181a-5p
Gene Ontology (miRWalk),GO0017017 map kinase tyrosine serine threonine phosphatase activity,over-represented,0.0251438,0.0420890,0.0420890,0.262351,2,hsa-miR-21-5p	hsa-miR-181a-5p
Gene Ontology (miRWalk),GO0017025 tbp class protein binding,over-represented,0.00015289,0.0013179,0.0013179,0.345826,4,hsa-miR-21-5p	hsa-let-7b-5p	hsa-miR-155-5p	hsa-let-7a-5p
Gene Ontology (miRWalk),GO0017048 rho gtpase binding,over-represented,0.0033071,0.0089232,0.0089232,0.751278,4,hsa-miR-125b-5p	hsa-miR-21-5p	hsa-let-7b-5p	hsa-miR-155-5p
Gene Ontology (miRWalk),GO0017053 transcriptional repressor complex,over-represented,0.000129776,0.0012090,0.0012090,1.1925,6,hsa-miR-125b-5p	hsa-miR-21-5p	hsa-let-7b-5p	hsa-miR-155-5p	hsa-let-7a-5p	hsa-miR-181a-5p
Gene Ontology (miRWalk),GO0017056 structural constituent of nuclear pore,over-represented,0.0016656,0.0056154,0.0056154,0.274276,3,hsa-miR-125b-5p	hsa-let-7b-5p	hsa-miR-155-5p
Gene Ontology (miRWalk),GO0017069 snrna binding,over-represented,0.0273798,0.0450902,0.0450902,0.274276,2,hsa-let-7b-5p	hsa-miR-155-5p
Gene Ontology (miRWalk),GO0017075 syntaxin 1 binding,over-represented,0.0018936,0.0060611,0.0060611,0.286201,3,hsa-miR-21-5p	hsa-let-7b-5p	hsa-miR-155-5p
Gene Ontology (miRWalk),GO0017089 glycolipid transporter activity,over-represented,0.0017901,0.0058784,0.0058784,0.0715503,2,hsa-miR-125b-5p	hsa-let-7b-5p
Gene Ontology (miRWalk),GO0017091 au rich element binding,over-represented,0.000457204,0.0024170,0.0024170,0.453152,4,hsa-miR-125b-5p	hsa-miR-21-5p	hsa-let-7a-5p	hsa-miR-181a-5p
Gene Ontology (miRWalk),GO0017111 nucleoside triphosphatase activity,over-represented,0.0011541,0.0043735,0.0043735,0.572402,4,hsa-miR-21-5p	hsa-let-7b-5p	hsa-miR-155-5p	hsa-let-7a-5p
Gene Ontology (miRWalk),GO0017124 sh3 domain binding,over-represented,0.000444399,0.0024136,0.0024136,1.46678,6,hsa-miR-125b-5p	hsa-miR-21-5p	hsa-let-7b-5p	hsa-miR-155-5p	hsa-let-7a-5p	hsa-miR-181a-5p
Gene Ontology (miRWalk),GO0017134 fibroblast growth factor binding,over-represented,0.0037255,0.0097025,0.0097025,0.775128,4,hsa-miR-125b-5p	hsa-let-7b-5p	hsa-miR-155-5p	hsa-let-7a-5p
Gene Ontology (miRWalk),GO0017144 drug metabolic process,over-represented,0.0053101,0.0126064,0.0126064,0.405451,3,hsa-miR-125b-5p	hsa-miR-21-5p	hsa-let-7b-5p
Gene Ontology (miRWalk),GO0017145 stem cell division,over-represented,0.0135215,0.0257635,0.0257635,0.190801,2,hsa-let-7b-5p	hsa-miR-181a-5p
Gene Ontology (miRWalk),GO0017153 sodiumdicarboxylate symporter activity,over-represented,0.0152364,0.0283960,0.0283960,0.202726,2,hsa-let-7b-5p	hsa-miR-155-5p
Gene Ontology (miRWalk),GO0017154 semaphorin receptor activity,over-represented,3.23989e-05,0.0006081657923728813,0.000608166,0.238501,4,hsa-miR-125b-5p	hsa-let-7b-5p	hsa-miR-155-5p	hsa-miR-181a-5p
Gene Ontology (miRWalk),GO0017156 calcium ion dependent exocytosis,over-represented,0.0251438,0.0420890,0.0420890,0.262351,2,hsa-let-7b-5p	hsa-miR-155-5p
Gene Ontology (miRWalk),GO0018024 histone lysine n methyltransferase activity,over-represented,0.0060808,0.0141332,0.0141332,0.882453,4,hsa-miR-125b-5p	hsa-miR-21-5p	hsa-miR-155-5p	hsa-let-7a-5p
Gene Ontology (miRWalk),GO0018026 peptidyl lysine monomethylation,over-represented,0.0296967,0.0482776,0.0482776,0.286201,2,hsa-miR-125b-5p	hsa-let-7a-5p
Gene Ontology (miRWalk),GO0018027 peptidyl lysine dimethylation,over-represented,0.0273798,0.0450902,0.0450902,0.274276,2,hsa-miR-125b-5p	hsa-let-7a-5p
Gene Ontology (miRWalk),GO0018105 peptidyl serine phosphorylation,over-represented,0.0010337,0.0040887,0.0040887,1.69336,6,hsa-miR-125b-5p	hsa-miR-21-5p	hsa-let-7b-5p	hsa-miR-155-5p	hsa-let-7a-5p	hsa-miR-181a-5p
Gene Ontology (miRWalk),GO0018107 peptidyl threonine phosphorylation,over-represented,0.0033939,0.0090737,0.0090737,1.32368,5,hsa-miR-125b-5p	hsa-miR-21-5p	hsa-miR-155-5p	hsa-let-7a-5p	hsa-miR-181a-5p
Gene Ontology (miRWalk),GO0018108 peptidyl tyrosine phosphorylation,over-represented,0.0011819,0.0044638,0.0044638,1.06133,5,hsa-miR-125b-5p	hsa-miR-21-5p	hsa-let-7b-5p	hsa-miR-150-5p	hsa-miR-155-5p
Gene Ontology (miRWalk),GO0018146 keratan sulfate biosynthetic process,over-represented,0.0026936,0.0077134,0.0077134,0.321976,3,hsa-miR-125b-5p	hsa-miR-21-5p	hsa-miR-155-5p
Gene Ontology (miRWalk),GO0018149 peptide cross linking,over-represented,0.0040528,0.0103839,0.0103839,0.369676,3,hsa-let-7b-5p	hsa-miR-155-5p	hsa-let-7a-5p
Gene Ontology (miRWalk),GO0018206 peptidyl methionine modification,over-represented,0.0024918,0.0073297,0.0073297,0.0834753,2,hsa-miR-155-5p	hsa-miR-181a-5p
Gene Ontology (miRWalk),GO0018208 peptidyl proline modification,over-represented,0.000457204,0.0024170,0.0024170,0.453152,4,hsa-miR-21-5p	hsa-miR-155-5p	hsa-let-7a-5p	hsa-miR-181a-5p
Gene Ontology (miRWalk),GO0018279 protein n linked glycosylation via asparagine,over-represented,0.000217062,0.0015508,0.0015508,1.29983,6,hsa-miR-125b-5p	hsa-miR-21-5p	hsa-let-7b-5p	hsa-miR-155-5p	hsa-let-7a-5p	hsa-miR-181a-5p
Gene Ontology (miRWalk),GO0019003 gdp binding,over-represented,0.000156779,0.0013179,0.0013179,0.703578,5,hsa-miR-21-5p	hsa-let-7b-5p	hsa-miR-155-5p	hsa-let-7a-5p	hsa-miR-181a-5p
Gene Ontology (miRWalk),GO0019048 virus host interaction,over-represented,0.0022221,0.0068454,0.0068454,2.94549,7,hsa-miR-125b-5p	hsa-miR-21-5p	hsa-let-7b-5p	hsa-miR-150-5p	hsa-miR-155-5p	hsa-let-7a-5p	hsa-miR-181a-5p
Gene Ontology (miRWalk),GO0019058 viral infectious cycle,over-represented,0.0022245,0.0068481,0.0068481,1.93186,6,hsa-miR-125b-5p	hsa-miR-21-5p	hsa-let-7b-5p	hsa-miR-155-5p	hsa-let-7a-5p	hsa-miR-181a-5p
Gene Ontology (miRWalk),GO0019083 viral transcription,over-represented,0.0016585,0.0056154,0.0056154,1.83646,6,hsa-miR-125b-5p	hsa-miR-21-5p	hsa-let-7b-5p	hsa-miR-155-5p	hsa-let-7a-5p	hsa-miR-181a-5p
Gene Ontology (miRWalk),GO0019209 kinase activator activity,over-represented,0.000165216,0.0013655,0.0013655,0.131175,3,hsa-miR-21-5p	hsa-let-7b-5p	hsa-miR-181a-5p
Gene Ontology (miRWalk),GO0019215 intermediate filament binding,over-represented,0.0033034,0.0089232,0.0089232,0.0954003,2,hsa-miR-125b-5p	hsa-miR-155-5p
Gene Ontology (miRWalk),GO0019216 regulation of lipid metabolic process,over-represented,0.0142400,0.0269932,0.0269932,0.572402,3,hsa-miR-125b-5p	hsa-miR-21-5p	hsa-let-7b-5p
Gene Ontology (miRWalk),GO0019221 cytokine mediated signaling pathway,over-represented,0.000216868,0.0015508,0.0015508,2.12266,7,hsa-miR-125b-5p	hsa-miR-21-5p	hsa-let-7b-5p	hsa-miR-150-5p	hsa-miR-155-5p	hsa-let-7a-5p	hsa-miR-181a-5p
Gene Ontology (miRWalk),GO0019233 sensory perception of pain,over-represented,0.000561202,0.0027350,0.0027350,0.477002,4,hsa-miR-125b-5p	hsa-miR-150-5p	hsa-miR-155-5p	hsa-let-7a-5p
Gene Ontology (miRWalk),GO0019237 centromeric dna binding,over-represented,0.0021405,0.0066403,0.0066403,0.298126,3,hsa-miR-21-5p	hsa-let-7b-5p	hsa-miR-155-5p
Gene Ontology (miRWalk),GO0019367 fatty acid elongation saturated fatty acid,over-represented,0.0189380,0.0336389,0.0336389,0.226576,2,hsa-miR-21-5p	hsa-let-7b-5p
Gene Ontology (miRWalk),GO0019369 arachidonic acid metabolic process,over-represented,0.0089420,0.0186853,0.0186853,0.155026,2,hsa-miR-155-5p	hsa-miR-181a-5p
Gene Ontology (miRWalk),GO0019370 leukotriene biosynthetic process,over-represented,2.06351e-05,0.0004961032051282051,0.000496103,0.214651,4,hsa-miR-125b-5p	hsa-let-7b-5p	hsa-miR-155-5p	hsa-let-7a-5p
Gene Ontology (miRWalk),GO0019388 galactose catabolic process,over-represented,0.0052485,0.0126064,0.0126064,0.11925,2,hsa-let-7b-5p	hsa-miR-155-5p
Gene Ontology (miRWalk),GO0019432 triglyceride biosynthetic process,over-represented,0.0011192,0.0042814,0.0042814,1.0494,5,hsa-miR-125b-5p	hsa-miR-21-5p	hsa-let-7b-5p	hsa-miR-155-5p	hsa-miR-181a-5p
Gene Ontology (miRWalk),GO0019433 triglyceride catabolic process,over-represented,0.0057771,0.0135006,0.0135006,0.417376,3,hsa-miR-125b-5p	hsa-let-7b-5p	hsa-miR-155-5p
Gene Ontology (miRWalk),GO0019509 l methionine salvage from methylthioadenosine,over-represented,0.0135215,0.0257635,0.0257635,0.190801,2,hsa-miR-21-5p	hsa-miR-155-5p
Gene Ontology (miRWalk),GO0019626 short chain fatty acid catabolic process,over-represented,0.0017901,0.0058784,0.0058784,0.0715503,2,hsa-let-7b-5p	hsa-miR-155-5p
Gene Ontology (miRWalk),GO0019722 calcium mediated signaling,over-represented,4.46732e-05,0.000716770846975089,0.000716771,0.548552,5,hsa-miR-21-5p	hsa-let-7b-5p	hsa-miR-150-5p	hsa-miR-155-5p	hsa-let-7a-5p
Gene Ontology (miRWalk),GO0019752 carboxylic acid metabolic process,over-represented,0.0152364,0.0283960,0.0283960,0.202726,2,hsa-miR-125b-5p	hsa-miR-155-5p
Gene Ontology (miRWalk),GO0019789 sumo ligase activity,over-represented,0.000446217,0.0024136,0.0024136,0.178876,3,hsa-miR-125b-5p	hsa-miR-21-5p	hsa-let-7b-5p
Gene Ontology (miRWalk),GO0019827 stem cell maintenance,over-represented,5.62005e-05,0.000778025671875,0.000778026,1.03748,6,hsa-miR-125b-5p	hsa-miR-21-5p	hsa-let-7b-5p	hsa-miR-155-5p	hsa-let-7a-5p	hsa-miR-181a-5p
Gene Ontology (miRWalk),GO0019835 cytolysis,over-represented,0.0089420,0.0186853,0.0186853,0.155026,2,hsa-miR-150-5p	hsa-miR-181a-5p
Gene Ontology (miRWalk),GO0019838 growth factor binding,over-represented,0.000341128,0.0020505,0.0020505,0.822828,5,hsa-miR-125b-5p	hsa-miR-21-5p	hsa-miR-155-5p	hsa-let-7a-5p	hsa-miR-181a-5p
Gene Ontology (miRWalk),GO0019843 rrna binding,over-represented,0.0288582,0.0473488,0.0473488,0.739353,3,hsa-let-7b-5p	hsa-miR-155-5p	hsa-let-7a-5p
Gene Ontology (miRWalk),GO0019855 calcium channel inhibitor activity,over-represented,0.000120782,0.0011549,0.0011549,0.11925,3,hsa-let-7b-5p	hsa-miR-155-5p	hsa-miR-181a-5p
Gene Ontology (miRWalk),GO0019886 antigen processing and presentation of exogenous peptide antigen via mhc class ii,over-represented,0.000283381,0.0018013,0.0018013,1.35945,6,hsa-miR-125b-5p	hsa-miR-21-5p	hsa-let-7b-5p	hsa-miR-155-5p	hsa-let-7a-5p	hsa-miR-181a-5p
Gene Ontology (miRWalk),GO0019894 kinesin binding,over-represented,0.0018271,0.0059779,0.0059779,0.643952,4,hsa-miR-21-5p	hsa-let-7b-5p	hsa-miR-155-5p	hsa-let-7a-5p
Gene Ontology (miRWalk),GO0019896 axon transport of mitochondrion,over-represented,0.0229903,0.0393080,0.0393080,0.250426,2,hsa-let-7b-5p	hsa-miR-181a-5p
Gene Ontology (miRWalk),GO0019898 extrinsic to membrane,over-represented,0.0197694,0.0349615,0.0349615,0.643952,3,hsa-let-7b-5p	hsa-miR-155-5p	hsa-let-7a-5p
Gene Ontology (miRWalk),GO0019899 enzyme binding,over-represented,0.0022221,0.0068454,0.0068454,2.94549,7,hsa-miR-125b-5p	hsa-miR-21-5p	hsa-let-7b-5p	hsa-miR-150-5p	hsa-miR-155-5p	hsa-let-7a-5p	hsa-miR-181a-5p
Gene Ontology (miRWalk),GO0019900 kinase binding,over-represented,0.0005485,0.0026909,0.0026909,0.906303,5,hsa-miR-125b-5p	hsa-miR-21-5p	hsa-let-7b-5p	hsa-miR-155-5p	hsa-miR-181a-5p
Gene Ontology (miRWalk),GO0019901 protein kinase binding,over-represented,0.0023527,0.0071781,0.0071781,2.96934,7,hsa-miR-125b-5p	hsa-miR-21-5p	hsa-let-7b-5p	hsa-miR-150-5p	hsa-miR-155-5p	hsa-let-7a-5p	hsa-miR-181a-5p
Gene Ontology (miRWalk),GO0019902 phosphatase binding,over-represented,0.000143938,0.0012727,0.0012728,0.691652,5,hsa-miR-125b-5p	hsa-miR-21-5p	hsa-let-7b-5p	hsa-miR-155-5p	hsa-let-7a-5p
Gene Ontology (miRWalk),GO0019903 protein phosphatase binding,over-represented,0.000164063,0.0013655,0.0013655,1.2402,6,hsa-miR-125b-5p	hsa-miR-21-5p	hsa-let-7b-5p	hsa-miR-155-5p	hsa-let-7a-5p	hsa-miR-181a-5p
Gene Ontology (miRWalk),GO0019904 protein domain specific binding,over-represented,0.0026515,0.0077134,0.0077134,1.99148,6,hsa-miR-125b-5p	hsa-miR-21-5p	hsa-let-7b-5p	hsa-miR-155-5p	hsa-let-7a-5p	hsa-miR-181a-5p
Gene Ontology (miRWalk),GO0019933 camp mediated signaling,over-represented,1.47942e-06,0.00021082489729729728,0.000210825,0.286201,5,hsa-miR-125b-5p	hsa-miR-21-5p	hsa-let-7b-5p	hsa-miR-155-5p	hsa-miR-181a-5p
Gene Ontology (miRWalk),GO0019953 sexual reproduction,over-represented,6.86422e-06,0.0003495229264367816,0.000349523,0.166951,4,hsa-miR-125b-5p	hsa-miR-21-5p	hsa-let-7b-5p	hsa-miR-155-5p
Gene Ontology (miRWalk),GO0019955 cytokine binding,over-represented,0.000132364,0.0012090,0.0012090,0.333901,4,hsa-miR-125b-5p	hsa-miR-21-5p	hsa-miR-155-5p	hsa-miR-181a-5p
Gene Ontology (miRWalk),GO0019985 translesion synthesis,over-represented,0.0251438,0.0420890,0.0420890,0.262351,2,hsa-miR-125b-5p	hsa-miR-21-5p
Gene Ontology (miRWalk),GO0019992 diacylglycerol binding,over-represented,2.60283e-05,0.0005338211527777778,0.000533821,0.226576,4,hsa-miR-125b-5p	hsa-miR-21-5p	hsa-let-7b-5p	hsa-miR-155-5p
Gene Ontology (miRWalk),GO0020037 heme binding,over-represented,0.000122199,0.0011642,0.0011642,1.18058,6,hsa-miR-125b-5p	hsa-miR-21-5p	hsa-let-7b-5p	hsa-miR-155-5p	hsa-let-7a-5p	hsa-miR-181a-5p
Gene Ontology (miRWalk),GO0021516 dorsal spinal cord development,over-represented,0.0052485,0.0126064,0.0126064,0.11925,2,hsa-let-7b-5p	hsa-miR-181a-5p
Gene Ontology (miRWalk),GO0021522 spinal cord motor neuron differentiation,over-represented,0.0134221,0.0257635,0.0257635,0.560477,3,hsa-miR-125b-5p	hsa-let-7b-5p	hsa-let-7a-5p
Gene Ontology (miRWalk),GO0021542 dentate gyrus development,over-represented,0.000253881,0.0017277,0.0017277,0.775128,5,hsa-miR-125b-5p	hsa-miR-21-5p	hsa-let-7b-5p	hsa-let-7a-5p	hsa-miR-181a-5p
Gene Ontology (miRWalk),GO0021670 lateral ventricle development,over-represented,0.000976354,0.0039072,0.0039072,0.548552,4,hsa-miR-125b-5p	hsa-miR-21-5p	hsa-let-7b-5p	hsa-let-7a-5p
Gene Ontology (miRWalk),GO0021675 nerve development,over-represented,0.000328522,0.0020102,0.0020102,0.417376,4,hsa-miR-125b-5p	hsa-miR-21-5p	hsa-let-7b-5p	hsa-let-7a-5p
Gene Ontology (miRWalk),GO0021696 cerebellar cortex morphogenesis,over-represented,0.0170424,0.0309544,0.0309544,0.214651,2,hsa-miR-125b-5p	hsa-miR-155-5p
Gene Ontology (miRWalk),GO0021707 cerebellar granule cell differentiation,over-represented,0.000659952,0.0030456,0.0030456,0.202726,3,hsa-miR-21-5p	hsa-let-7b-5p	hsa-miR-181a-5p
Gene Ontology (miRWalk),GO0021766 hippocampus development,over-represented,0.0039482,0.0102404,0.0102404,0.787053,4,hsa-miR-125b-5p	hsa-let-7b-5p	hsa-miR-155-5p	hsa-miR-181a-5p
Gene Ontology (miRWalk),GO0021772 olfactory bulb development,over-represented,0.0097614,0.0200943,0.0200943,0.500852,3,hsa-miR-125b-5p	hsa-let-7b-5p	hsa-miR-155-5p
Gene Ontology (miRWalk),GO0021795 cerebral cortex cell migration,over-represented,0.0026936,0.0077134,0.0077134,0.321976,3,hsa-miR-21-5p	hsa-miR-155-5p	hsa-let-7a-5p
Gene Ontology (miRWalk),GO0021799 cerebral cortex radially oriented cell migration,over-represented,0.0118996,0.0233356,0.0233356,0.178876,2,hsa-miR-155-5p	hsa-let-7a-5p
Gene Ontology (miRWalk),GO0021889 olfactory bulb interneuron differentiation,over-represented,0.0048673,0.0119591,0.0119591,0.393526,3,hsa-miR-125b-5p	hsa-let-7b-5p	hsa-let-7a-5p
Gene Ontology (miRWalk),GO0021904 dorsal ventral neural tube patterning,over-represented,9.74705e-05,0.0010305,0.0010305,0.310051,4,hsa-miR-125b-5p	hsa-miR-155-5p	hsa-let-7a-5p	hsa-miR-181a-5p
Gene Ontology (miRWalk),GO0021915 neural tube development,over-represented,0.000410841,0.0023009,0.0023009,0.441227,4,hsa-miR-21-5p	hsa-let-7b-5p	hsa-miR-155-5p	hsa-miR-181a-5p
Gene Ontology (miRWalk),GO0021954 central nervous system neuron development,over-represented,0.0018936,0.0060611,0.0060611,0.286201,3,hsa-miR-21-5p	hsa-let-7b-5p	hsa-miR-155-5p
Gene Ontology (miRWalk),GO0021983 pituitary gland development,over-represented,0.0159636,0.0296018,0.0296018,0.596252,3,hsa-miR-125b-5p	hsa-miR-21-5p	hsa-miR-155-5p
Gene Ontology (miRWalk),GO0021984 adenohypophysis development,over-represented,0.0016656,0.0056154,0.0056154,0.274276,3,hsa-miR-125b-5p	hsa-miR-21-5p	hsa-let-7b-5p
Gene Ontology (miRWalk),GO0021987 cerebral cortex development,over-represented,0.0211621,0.0368507,0.0368507,1.2402,4,hsa-miR-125b-5p	hsa-miR-21-5p	hsa-let-7b-5p	hsa-let-7a-5p
Gene Ontology (miRWalk),GO0022009 central nervous system vasculogenesis,over-represented,0.0089420,0.0186853,0.0186853,0.155026,2,hsa-let-7b-5p	hsa-miR-155-5p
Gene Ontology (miRWalk),GO0022011 myelination in peripheral nervous system,over-represented,0.0030009,0.0083089,0.0083088,0.333901,3,hsa-let-7b-5p	hsa-miR-155-5p	hsa-let-7a-5p
Gene Ontology (miRWalk),GO0022408 negative regulation of cell cell adhesion,over-represented,0.0062688,0.0144159,0.0144159,0.429302,3,hsa-miR-21-5p	hsa-miR-155-5p	hsa-let-7a-5p
Gene Ontology (miRWalk),GO0022604 regulation of cell morphogenesis,over-represented,0.0111411,0.0221621,0.0221621,0.524702,3,hsa-miR-21-5p	hsa-miR-155-5p	hsa-let-7a-5p
Gene Ontology (miRWalk),GO0022612 gland morphogenesis,over-represented,0.0021034,0.0065898,0.0065898,0.667802,4,hsa-miR-125b-5p	hsa-miR-21-5p	hsa-let-7a-5p	hsa-miR-181a-5p
Gene Ontology (miRWalk),GO0022614 membrane to membrane docking,over-represented,0.0040528,0.0103839,0.0103839,0.369676,3,hsa-miR-21-5p	hsa-let-7b-5p	hsa-miR-155-5p
Gene Ontology (miRWalk),GO0022617 extracellular matrix disassembly,over-represented,0.0118730,0.0233356,0.0233356,0.536627,3,hsa-miR-125b-5p	hsa-miR-21-5p	hsa-let-7b-5p
Gene Ontology (miRWalk),GO0022625 cytosolic large ribosomal subunit,over-represented,0.0045250,0.0112489,0.0112489,1.40716,5,hsa-miR-125b-5p	hsa-let-7b-5p	hsa-miR-155-5p	hsa-let-7a-5p	hsa-miR-181a-5p
Gene Ontology (miRWalk),GO0022627 cytosolic small ribosomal subunit,over-represented,0.0047074,0.0116567,0.0116567,1.41908,5,hsa-miR-125b-5p	hsa-miR-21-5p	hsa-let-7b-5p	hsa-let-7a-5p	hsa-miR-181a-5p
Gene Ontology (miRWalk),GO0022900 electron transport chain,over-represented,0.0197694,0.0349615,0.0349615,0.643952,3,hsa-miR-21-5p	hsa-let-7b-5p	hsa-miR-155-5p
Gene Ontology (miRWalk),GO0022904 respiratory electron transport chain,over-represented,0.0152814,0.0284559,0.0284559,1.13288,4,hsa-miR-125b-5p	hsa-let-7b-5p	hsa-miR-155-5p	hsa-let-7a-5p
Gene Ontology (miRWalk),GO0023014 signal transduction by phosphorylation,over-represented,0.0296967,0.0482776,0.0482776,0.286201,2,hsa-miR-125b-5p	hsa-miR-21-5p
Gene Ontology (miRWalk),GO0030016 myofibril,over-represented,0.0012512,0.0046355,0.0046355,0.584327,4,hsa-miR-21-5p	hsa-let-7b-5p	hsa-miR-155-5p	hsa-let-7a-5p
Gene Ontology (miRWalk),GO0030018 z disc,over-represented,0.0024083,0.0071796,0.0071796,0.691652,4,hsa-miR-125b-5p	hsa-miR-21-5p	hsa-let-7b-5p	hsa-miR-155-5p
Gene Ontology (miRWalk),GO0030027 lamellipodium,over-represented,0.000735944,0.0032902,0.0032901,1.59796,6,hsa-miR-125b-5p	hsa-miR-21-5p	hsa-let-7b-5p	hsa-miR-155-5p	hsa-let-7a-5p	hsa-miR-181a-5p
Gene Ontology (miRWalk),GO0030030 cell projection organization,over-represented,0.000200828,0.0014853,0.0014853,0.369676,4,hsa-miR-125b-5p	hsa-miR-21-5p	hsa-let-7b-5p	hsa-miR-155-5p
Gene Ontology (miRWalk),GO0030032 lamellipodium assembly,over-represented,0.0011541,0.0043735,0.0043735,0.572402,4,hsa-miR-125b-5p	hsa-let-7b-5p	hsa-miR-155-5p	hsa-let-7a-5p
Gene Ontology (miRWalk),GO0030033 microvillus assembly,over-represented,0.0118996,0.0233356,0.0233356,0.178876,2,hsa-miR-21-5p	hsa-let-7b-5p
Gene Ontology (miRWalk),GO0030036 actin cytoskeleton organization,over-represented,0.000951393,0.0038350,0.0038350,1.66951,6,hsa-miR-125b-5p	hsa-miR-21-5p	hsa-let-7b-5p	hsa-miR-155-5p	hsa-let-7a-5p	hsa-miR-181a-5p
Gene Ontology (miRWalk),GO0030041 actin filament polymerization,over-represented,0.0296967,0.0482776,0.0482776,0.286201,2,hsa-let-7b-5p	hsa-miR-155-5p
Gene Ontology (miRWalk),GO0030049 muscle filament sliding,over-represented,0.0073282,0.0161672,0.0161672,0.453152,3,hsa-miR-21-5p	hsa-let-7b-5p	hsa-miR-155-5p
Gene Ontology (miRWalk),GO0030054 cell junction,over-represented,0.0015372,0.0053431,0.0053431,1.81261,6,hsa-miR-125b-5p	hsa-miR-21-5p	hsa-let-7b-5p	hsa-miR-155-5p	hsa-let-7a-5p	hsa-miR-181a-5p
Gene Ontology (miRWalk),GO0030057 desmosome,over-represented,0.000748058,0.0032902,0.0032901,0.512777,4,hsa-miR-125b-5p	hsa-let-7b-5p	hsa-miR-155-5p	hsa-let-7a-5p
Gene Ontology (miRWalk),GO0030073 insulin secretion,over-represented,0.0057771,0.0135006,0.0135006,0.417376,3,hsa-miR-125b-5p	hsa-let-7b-5p	hsa-miR-155-5p
Gene Ontology (miRWalk),GO0030097 hemopoiesis,over-represented,0.000137737,0.0012427,0.0012427,1.20443,6,hsa-miR-125b-5p	hsa-miR-21-5p	hsa-let-7b-5p	hsa-miR-150-5p	hsa-miR-155-5p	hsa-miR-181a-5p
Gene Ontology (miRWalk),GO0030099 myeloid cell differentiation,over-represented,3.99385e-05,0.0006857657170542635,0.000685766,0.536627,5,hsa-miR-125b-5p	hsa-miR-21-5p	hsa-let-7b-5p	hsa-miR-155-5p	hsa-miR-181a-5p
Gene Ontology (miRWalk),GO0030100 regulation of endocytosis,over-represented,0.0010625,0.0041435,0.0041435,0.560477,4,hsa-miR-125b-5p	hsa-miR-21-5p	hsa-let-7b-5p	hsa-miR-155-5p
Gene Ontology (miRWalk),GO0030121 ap 1 adaptor complex,over-represented,0.0052485,0.0126064,0.0126064,0.11925,2,hsa-miR-21-5p	hsa-miR-181a-5p
Gene Ontology (miRWalk),GO0030122 ap 2 adaptor complex,over-represented,0.0036800,0.0096407,0.0096407,0.357751,3,hsa-miR-21-5p	hsa-miR-155-5p	hsa-let-7a-5p
Gene Ontology (miRWalk),GO0030126 copi vesicle coat,over-represented,0.0111411,0.0221621,0.0221621,0.524702,3,hsa-let-7b-5p	hsa-miR-155-5p	hsa-let-7a-5p
Gene Ontology (miRWalk),GO0030127 copii vesicle coat,over-represented,0.000410841,0.0023009,0.0023009,0.441227,4,hsa-miR-125b-5p	hsa-let-7b-5p	hsa-miR-155-5p	hsa-let-7a-5p
Gene Ontology (miRWalk),GO0030131 clathrin adaptor complex,over-represented,0.0024083,0.0071796,0.0071796,0.691652,4,hsa-miR-21-5p	hsa-let-7b-5p	hsa-miR-155-5p	hsa-miR-181a-5p
Gene Ontology (miRWalk),GO0030133 transport vesicle,over-represented,0.0024083,0.0071796,0.0071796,0.691652,4,hsa-miR-125b-5p	hsa-let-7b-5p	hsa-miR-155-5p	hsa-let-7a-5p
Gene Ontology (miRWalk),GO0030136 clathrin coated vesicle,over-represented,0.0013541,0.0048928,0.0048928,0.596252,4,hsa-miR-125b-5p	hsa-miR-21-5p	hsa-let-7b-5p	hsa-miR-155-5p
Gene Ontology (miRWalk),GO0030141 secretory granule,over-represented,6.89439e-05,0.0008507562033426184,0.000850756,1.07325,6,hsa-miR-125b-5p	hsa-miR-21-5p	hsa-let-7b-5p	hsa-miR-150-5p	hsa-miR-155-5p	hsa-let-7a-5p
Gene Ontology (miRWalk),GO0030148 sphingolipid biosynthetic process,over-represented,9.15452e-05,0.0009891347219512195,0.000989135,0.632027,5,hsa-miR-125b-5p	hsa-miR-21-5p	hsa-let-7b-5p	hsa-miR-155-5p	hsa-let-7a-5p
Gene Ontology (miRWalk),GO0030154 cell differentiation,over-represented,0.000371698,0.0021440,0.0021440,2.28961,7,hsa-miR-125b-5p	hsa-miR-21-5p	hsa-let-7b-5p	hsa-miR-150-5p	hsa-miR-155-5p	hsa-let-7a-5p	hsa-miR-181a-5p
Gene Ontology (miRWalk),GO0030155 regulation of cell adhesion,over-represented,0.000341128,0.0020505,0.0020505,0.822828,5,hsa-miR-125b-5p	hsa-miR-21-5p	hsa-let-7b-5p	hsa-miR-155-5p	hsa-miR-181a-5p
Gene Ontology (miRWalk),GO0030162 regulation of proteolysis,over-represented,0.0076099,0.0165092,0.0165092,0.143101,2,hsa-miR-21-5p	hsa-miR-155-5p
Gene Ontology (miRWalk),GO0030163 protein catabolic process,over-represented,0.0159636,0.0296018,0.0296018,0.596252,3,hsa-miR-125b-5p	hsa-let-7b-5p	hsa-miR-155-5p
Gene Ontology (miRWalk),GO0030165 pdz domain binding,over-represented,0.0027289,0.0077882,0.0077882,1.26405,5,hsa-miR-125b-5p	hsa-miR-21-5p	hsa-let-7b-5p	hsa-miR-155-5p	hsa-miR-181a-5p
Gene Ontology (miRWalk),GO0030168 platelet activation,over-represented,0.000702714,0.0031822,0.0031822,2.50426,7,hsa-miR-125b-5p	hsa-miR-21-5p	hsa-let-7b-5p	hsa-miR-150-5p	hsa-miR-155-5p	hsa-let-7a-5p	hsa-miR-181a-5p
Gene Ontology (miRWalk),GO0030169 low density lipoprotein particle binding,over-represented,0.0033296,0.0089232,0.0089232,0.345826,3,hsa-let-7b-5p	hsa-miR-155-5p	hsa-let-7a-5p
Gene Ontology (miRWalk),GO0030170 pyridoxal phosphate binding,over-represented,2.70054e-06,0.00025266369387755104,0.000252664,0.632027,6,hsa-miR-125b-5p	hsa-miR-21-5p	hsa-let-7b-5p	hsa-miR-155-5p	hsa-let-7a-5p	hsa-miR-181a-5p
Gene Ontology (miRWalk),GO0030173 integral to golgi membrane,over-represented,0.0010625,0.0041435,0.0041435,0.560477,4,hsa-miR-21-5p	hsa-let-7b-5p	hsa-miR-155-5p	hsa-miR-181a-5p
Gene Ontology (miRWalk),GO0030175 filopodium,over-represented,0.0089137,0.0186853,0.0186853,0.977853,4,hsa-miR-21-5p	hsa-let-7b-5p	hsa-miR-155-5p	hsa-miR-181a-5p
Gene Ontology (miRWalk),GO0030176 integral to endoplasmic reticulum membrane,over-represented,0.000217396,0.0015508,0.0015508,0.751278,5,hsa-miR-125b-5p	hsa-miR-21-5p	hsa-let-7b-5p	hsa-miR-155-5p	hsa-let-7a-5p
Gene Ontology (miRWalk),GO0030177 positive regulation of wnt receptor signaling pathway,over-represented,2.28603e-05,0.0004966224487804878,0.000496622,0.894378,6,hsa-miR-125b-5p	hsa-miR-21-5p	hsa-let-7b-5p	hsa-miR-155-5p	hsa-let-7a-5p	hsa-miR-181a-5p
Gene Ontology (miRWalk),GO0030182 neuron differentiation,over-represented,3.23867e-06,0.00026569089074074073,0.000265691,1.18058,7,hsa-miR-125b-5p	hsa-miR-21-5p	hsa-let-7b-5p	hsa-miR-150-5p	hsa-miR-155-5p	hsa-let-7a-5p	hsa-miR-181a-5p
Gene Ontology (miRWalk),GO0030183 b cell differentiation,over-represented,7.86588e-06,0.0003667984042105263,0.000366798,0.751278,6,hsa-miR-125b-5p	hsa-miR-21-5p	hsa-miR-150-5p	hsa-miR-155-5p	hsa-let-7a-5p	hsa-miR-181a-5p
Gene Ontology (miRWalk),GO0030193 regulation of blood coagulation,over-represented,0.0103725,0.0209436,0.0209436,0.166951,2,hsa-let-7b-5p	hsa-let-7a-5p
Gene Ontology (miRWalk),GO0030194 positive regulation of blood coagulation,over-represented,0.0053101,0.0126064,0.0126064,0.405451,3,hsa-let-7b-5p	hsa-miR-155-5p	hsa-let-7a-5p
Gene Ontology (miRWalk),GO0030195 negative regulation of blood coagulation,over-represented,0.0296967,0.0482776,0.0482776,0.286201,2,hsa-miR-125b-5p	hsa-miR-155-5p
Gene Ontology (miRWalk),GO0030198 extracellular matrix organization,over-represented,0.000488793,0.0025415,0.0025415,1.49063,6,hsa-miR-125b-5p	hsa-miR-21-5p	hsa-let-7b-5p	hsa-miR-155-5p	hsa-let-7a-5p	hsa-miR-181a-5p
Gene Ontology (miRWalk),GO0030203 glycosaminoglycan metabolic process,over-represented,0.0016179,0.0055347,0.0055347,1.13288,5,hsa-miR-125b-5p	hsa-miR-21-5p	hsa-let-7b-5p	hsa-miR-155-5p	hsa-miR-181a-5p
Gene Ontology (miRWalk),GO0030204 chondroitin sulfate metabolic process,over-represented,4.46732e-05,0.000716770846975089,0.000716771,0.548552,5,hsa-miR-125b-5p	hsa-miR-21-5p	hsa-let-7b-5p	hsa-miR-155-5p	hsa-miR-181a-5p
Gene Ontology (miRWalk),GO0030213 hyaluronan biosynthetic process,over-represented,0.0063781,0.0144159,0.0144159,0.131175,2,hsa-miR-21-5p	hsa-let-7a-5p
Gene Ontology (miRWalk),GO0030216 keratinocyte differentiation,over-represented,2.1066e-05,0.0004961032051282051,0.000496103,0.882453,6,hsa-miR-125b-5p	hsa-miR-21-5p	hsa-let-7b-5p	hsa-miR-155-5p	hsa-let-7a-5p	hsa-miR-181a-5p
Gene Ontology (miRWalk),GO0030217 t cell differentiation,over-represented,0.0126332,0.0246542,0.0246542,0.548552,3,hsa-miR-21-5p	hsa-let-7b-5p	hsa-miR-181a-5p
Gene Ontology (miRWalk),GO0030219 megakaryocyte differentiation,over-represented,0.0026936,0.0077134,0.0077134,0.321976,3,hsa-miR-21-5p	hsa-let-7b-5p	hsa-let-7a-5p
Gene Ontology (miRWalk),GO0030220 platelet formation,over-represented,0.0251438,0.0420890,0.0420890,0.262351,2,hsa-miR-21-5p	hsa-let-7b-5p
Gene Ontology (miRWalk),GO0030224 monocyte differentiation,over-represented,0.000584727,0.0028341,0.0028341,0.918228,5,hsa-miR-125b-5p	hsa-miR-21-5p	hsa-let-7b-5p	hsa-miR-150-5p	hsa-miR-155-5p
Gene Ontology (miRWalk),GO0030225 macrophage differentiation,over-represented,0.000481299,0.0025084,0.0025084,0.882453,5,hsa-miR-125b-5p	hsa-miR-21-5p	hsa-miR-150-5p	hsa-miR-155-5p	hsa-let-7a-5p
Gene Ontology (miRWalk),GO0030234 enzyme regulator activity,over-represented,0.0036800,0.0096407,0.0096407,0.357751,3,hsa-miR-21-5p	hsa-let-7b-5p	hsa-miR-155-5p
Gene Ontology (miRWalk),GO0030235 nitric oxide synthase regulator activity,over-represented,1.25691e-05,0.000418654984962406,0.000418655,0.810903,6,hsa-miR-125b-5p	hsa-miR-21-5p	hsa-let-7b-5p	hsa-miR-155-5p	hsa-let-7a-5p	hsa-miR-181a-5p
Gene Ontology (miRWalk),GO0030246 carbohydrate binding,over-represented,3.92968e-05,0.0006853733228346456,0.000685373,0.977853,6,hsa-miR-125b-5p	hsa-miR-21-5p	hsa-let-7b-5p	hsa-miR-155-5p	hsa-let-7a-5p	hsa-miR-181a-5p
Gene Ontology (miRWalk),GO0030247 polysaccharide binding,over-represented,0.0052485,0.0126064,0.0126064,0.11925,2,hsa-let-7b-5p	hsa-miR-155-5p
Gene Ontology (miRWalk),GO0030261 chromosome condensation,over-represented,0.000748058,0.0032902,0.0032901,0.512777,4,hsa-miR-125b-5p	hsa-miR-21-5p	hsa-let-7b-5p	hsa-let-7a-5p
Gene Ontology (miRWalk),GO0030275 lrr domain binding,over-represented,0.0014560,0.0051190,0.0051190,0.262351,3,hsa-miR-155-5p	hsa-let-7a-5p	hsa-miR-181a-5p
Gene Ontology (miRWalk),GO0030276 clathrin binding,over-represented,6.98682e-05,0.0008550169226519338,0.000855017,0.286201,4,hsa-miR-21-5p	hsa-let-7b-5p	hsa-miR-155-5p	hsa-miR-181a-5p
Gene Ontology (miRWalk),GO0030279 negative regulation of ossification,over-represented,1.50078e-05,0.00044029505960264904,0.000440295,0.834753,6,hsa-miR-125b-5p	hsa-miR-21-5p	hsa-let-7b-5p	hsa-miR-155-5p	hsa-let-7a-5p	hsa-miR-181a-5p
Gene Ontology (miRWalk),GO0030282 bone mineralization,over-represented,0.000895338,0.0037208,0.0037208,0.536627,4,hsa-miR-125b-5p	hsa-let-7b-5p	hsa-let-7a-5p	hsa-miR-181a-5p
Gene Ontology (miRWalk),GO0030286 dynein complex,over-represented,9.32128e-06,0.0003909749824074074,0.000390975,0.178876,4,hsa-miR-125b-5p	hsa-miR-155-5p	hsa-let-7a-5p	hsa-miR-181a-5p
Gene Ontology (miRWalk),GO0030296 protein tyrosine kinase activator activity,over-represented,0.0063781,0.0144159,0.0144159,0.131175,2,hsa-miR-125b-5p	hsa-miR-155-5p
Gene Ontology (miRWalk),GO0030301 cholesterol transport,over-represented,0.0016656,0.0056154,0.0056154,0.274276,3,hsa-let-7b-5p	hsa-miR-155-5p	hsa-let-7a-5p
Gene Ontology (miRWalk),GO0030307 positive regulation of cell growth,over-represented,0.000330581,0.0020172,0.0020172,1.39523,6,hsa-miR-125b-5p	hsa-miR-21-5p	hsa-let-7b-5p	hsa-miR-155-5p	hsa-let-7a-5p	hsa-miR-181a-5p
Gene Ontology (miRWalk),GO0030308 negative regulation of cell growth,over-represented,0.000702714,0.0031822,0.0031822,2.50426,7,hsa-miR-125b-5p	hsa-miR-21-5p	hsa-let-7b-5p	hsa-miR-150-5p	hsa-miR-155-5p	hsa-let-7a-5p	hsa-miR-181a-5p
Gene Ontology (miRWalk),GO0030315 t tubule,over-represented,0.00015289,0.0013179,0.0013179,0.345826,4,hsa-miR-125b-5p	hsa-let-7b-5p	hsa-miR-155-5p	hsa-let-7a-5p
Gene Ontology (miRWalk),GO0030316 osteoclast differentiation,over-represented,0.0111411,0.0221621,0.0221621,0.524702,3,hsa-miR-125b-5p	hsa-let-7b-5p	hsa-miR-155-5p
Gene Ontology (miRWalk),GO0030318 melanocyte differentiation,over-represented,1.50078e-05,0.00044029505960264904,0.000440295,0.834753,6,hsa-miR-125b-5p	hsa-miR-21-5p	hsa-let-7b-5p	hsa-miR-155-5p	hsa-let-7a-5p	hsa-miR-181a-5p
Gene Ontology (miRWalk),GO0030324 lung development,over-represented,6.09976e-05,0.0008023576911764705,0.000802358,1.77683,7,hsa-miR-125b-5p	hsa-miR-21-5p	hsa-let-7b-5p	hsa-miR-150-5p	hsa-miR-155-5p	hsa-let-7a-5p	hsa-miR-181a-5p
Gene Ontology (miRWalk),GO0030326 embryonic limb morphogenesis,over-represented,3.13497e-05,0.0006036606995708153,0.000603661,0.942078,6,hsa-miR-125b-5p	hsa-miR-21-5p	hsa-let-7b-5p	hsa-miR-155-5p	hsa-let-7a-5p	hsa-miR-181a-5p
Gene Ontology (miRWalk),GO0030330 dna damage response signal transduction by p53 class mediator,over-represented,0.0022522,0.0068855,0.0068855,0.679727,4,hsa-miR-125b-5p	hsa-let-7b-5p	hsa-miR-150-5p	hsa-miR-155-5p
Gene Ontology (miRWalk),GO0030331 estrogen receptor binding,over-represented,0.0037255,0.0097025,0.0097025,0.775128,4,hsa-miR-125b-5p	hsa-miR-21-5p	hsa-let-7b-5p	hsa-miR-155-5p
Gene Ontology (miRWalk),GO0030332 cyclin binding,over-represented,0.0026088,0.0076134,0.0076134,1.25213,5,hsa-miR-125b-5p	hsa-miR-21-5p	hsa-let-7b-5p	hsa-miR-155-5p	hsa-let-7a-5p
Gene Ontology (miRWalk),GO0030334 regulation of cell migration,over-represented,1.76084e-06,0.00021082489729729728,0.000210825,1.08518,7,hsa-miR-125b-5p	hsa-miR-21-5p	hsa-let-7b-5p	hsa-miR-150-5p	hsa-miR-155-5p	hsa-let-7a-5p	hsa-miR-181a-5p
Gene Ontology (miRWalk),GO0030335 positive regulation of cell migration,over-represented,0.000149852,0.0013094,0.0013094,2.01533,7,hsa-miR-125b-5p	hsa-miR-21-5p	hsa-let-7b-5p	hsa-miR-150-5p	hsa-miR-155-5p	hsa-let-7a-5p	hsa-miR-181a-5p
Gene Ontology (miRWalk),GO0030336 negative regulation of cell migration,over-represented,0.0010770,0.0041703,0.0041703,1.70528,6,hsa-miR-125b-5p	hsa-miR-21-5p	hsa-let-7b-5p	hsa-miR-155-5p	hsa-let-7a-5p	hsa-miR-181a-5p
Gene Ontology (miRWalk),GO0030374 ligand dependent nuclear receptor transcription coactivator activity,over-represented,0.0015378,0.0053431,0.0053431,1.12095,5,hsa-miR-125b-5p	hsa-miR-21-5p	hsa-let-7b-5p	hsa-miR-155-5p	hsa-let-7a-5p
Gene Ontology (miRWalk),GO0030375 thyroid hormone receptor coactivator activity,over-represented,0.0135215,0.0257635,0.0257635,0.190801,2,hsa-miR-125b-5p	hsa-let-7b-5p
Gene Ontology (miRWalk),GO0030424 axon,over-represented,0.0128759,0.0251168,0.0251168,1.76491,5,hsa-miR-21-5p	hsa-let-7b-5p	hsa-miR-155-5p	hsa-let-7a-5p	hsa-miR-181a-5p
Gene Ontology (miRWalk),GO0030425 dendrite,over-represented,0.00070427,0.0031822,0.0031822,1.58603,6,hsa-miR-125b-5p	hsa-miR-21-5p	hsa-let-7b-5p	hsa-miR-155-5p	hsa-let-7a-5p	hsa-miR-181a-5p
Gene Ontology (miRWalk),GO0030426 growth cone,over-represented,5.62005e-05,0.000778025671875,0.000778026,1.03748,6,hsa-miR-125b-5p	hsa-miR-21-5p	hsa-let-7b-5p	hsa-miR-150-5p	hsa-miR-155-5p	hsa-miR-181a-5p
Gene Ontology (miRWalk),GO0030431 sleep,over-represented,0.0033034,0.0089232,0.0089232,0.0954003,2,hsa-miR-125b-5p	hsa-let-7b-5p
Gene Ontology (miRWalk),GO0030433 er associated protein catabolic process,over-represented,1.25691e-05,0.000418654984962406,0.000418655,0.810903,6,hsa-miR-125b-5p	hsa-miR-21-5p	hsa-let-7b-5p	hsa-miR-155-5p	hsa-let-7a-5p	hsa-miR-181a-5p
Gene Ontology (miRWalk),GO0030449 regulation of complement activation,over-represented,0.0251438,0.0420890,0.0420890,0.262351,2,hsa-let-7a-5p	hsa-miR-181a-5p
Gene Ontology (miRWalk),GO0030496 midbody,over-represented,0.000615865,0.0029495,0.0029495,1.55026,6,hsa-miR-125b-5p	hsa-miR-21-5p	hsa-let-7b-5p	hsa-miR-155-5p	hsa-let-7a-5p	hsa-miR-181a-5p
Gene Ontology (miRWalk),GO0030500 regulation of bone mineralization,over-represented,0.0209212,0.0364742,0.0364742,0.238501,2,hsa-miR-21-5p	hsa-let-7b-5p
Gene Ontology (miRWalk),GO0030501 positive regulation of bone mineralization,over-represented,1.93897e-05,0.0004865366384180791,0.000486537,0.870528,6,hsa-miR-125b-5p	hsa-miR-21-5p	hsa-let-7b-5p	hsa-miR-150-5p	hsa-miR-155-5p	hsa-let-7a-5p
Gene Ontology (miRWalk),GO0030502 negative regulation of bone mineralization,over-represented,0.000258953,0.0017277,0.0017277,0.393526,4,hsa-miR-125b-5p	hsa-miR-21-5p	hsa-let-7b-5p	hsa-let-7a-5p
Gene Ontology (miRWalk),GO0030506 ankyrin binding,over-represented,0.0067857,0.0151592,0.0151592,0.441227,3,hsa-miR-125b-5p	hsa-miR-155-5p	hsa-let-7a-5p
Gene Ontology (miRWalk),GO0030509 bmp signaling pathway,over-represented,8.95532e-05,0.0009891347219512195,0.000989135,1.12095,6,hsa-miR-125b-5p	hsa-miR-21-5p	hsa-let-7b-5p	hsa-miR-155-5p	hsa-let-7a-5p	hsa-miR-181a-5p
Gene Ontology (miRWalk),GO0030510 regulation of bmp signaling pathway,over-represented,0.0251438,0.0420890,0.0420890,0.262351,2,hsa-miR-125b-5p	hsa-miR-181a-5p
Gene Ontology (miRWalk),GO0030511 positive regulation of transforming growth factor beta receptor signaling pathway,over-represented,0.000143938,0.0012727,0.0012728,0.691652,5,hsa-miR-21-5p	hsa-let-7b-5p	hsa-miR-155-5p	hsa-let-7a-5p	hsa-miR-181a-5p
Gene Ontology (miRWalk),GO0030512 negative regulation of transforming growth factor beta receptor signaling pathway,over-represented,2.56384e-05,0.000533230572769953,0.000533231,1.57411,7,hsa-miR-125b-5p	hsa-miR-21-5p	hsa-let-7b-5p	hsa-miR-150-5p	hsa-miR-155-5p	hsa-let-7a-5p	hsa-miR-181a-5p
Gene Ontology (miRWalk),GO0030513 positive regulation of bmp signaling pathway,over-represented,0.000662752,0.0030456,0.0030456,0.942078,5,hsa-miR-21-5p	hsa-let-7b-5p	hsa-miR-155-5p	hsa-let-7a-5p	hsa-miR-181a-5p
Gene Ontology (miRWalk),GO0030514 negative regulation of bmp signaling pathway,over-represented,0.0049337,0.0120552,0.0120552,0.834753,4,hsa-miR-21-5p	hsa-let-7b-5p	hsa-miR-155-5p	hsa-miR-181a-5p
Gene Ontology (miRWalk),GO0030515 snorna binding,over-represented,0.0135215,0.0257635,0.0257635,0.190801,2,hsa-let-7b-5p	hsa-miR-155-5p
Gene Ontology (miRWalk),GO0030518 intracellular steroid hormone receptor signaling pathway,over-represented,0.0097614,0.0200943,0.0200943,0.500852,3,hsa-miR-125b-5p	hsa-miR-21-5p	hsa-let-7b-5p
Gene Ontology (miRWalk),GO0030520 intracellular estrogen receptor signaling pathway,over-represented,0.0276124,0.0453720,0.0453720,0.727428,3,hsa-let-7b-5p	hsa-let-7a-5p	hsa-miR-181a-5p
Gene Ontology (miRWalk),GO0030521 androgen receptor signaling pathway,over-represented,0.0048954,0.0120147,0.0120147,1.43101,5,hsa-miR-125b-5p	hsa-miR-21-5p	hsa-let-7b-5p	hsa-miR-155-5p	hsa-miR-181a-5p
Gene Ontology (miRWalk),GO0030522 intracellular receptor mediated signaling pathway,over-represented,1.04677e-05,0.00040677114912280704,0.000406771,0.787053,6,hsa-miR-125b-5p	hsa-miR-21-5p	hsa-let-7b-5p	hsa-miR-155-5p	hsa-let-7a-5p	hsa-miR-181a-5p
Gene Ontology (miRWalk),GO0030529 ribonucleoprotein complex,over-represented,0.0037050,0.0096834,0.0096834,2.11073,6,hsa-miR-125b-5p	hsa-miR-21-5p	hsa-let-7b-5p	hsa-miR-155-5p	hsa-let-7a-5p	hsa-miR-181a-5p
Gene Ontology (miRWalk),GO0030539 male genitalia development,over-represented,0.0015779,0.0054397,0.0054397,0.620102,4,hsa-miR-125b-5p	hsa-miR-21-5p	hsa-miR-155-5p	hsa-miR-181a-5p
Gene Ontology (miRWalk),GO0030552 camp binding,over-represented,0.0036800,0.0096407,0.0096407,0.357751,3,hsa-miR-125b-5p	hsa-let-7b-5p	hsa-miR-155-5p
Gene Ontology (miRWalk),GO0030593 neutrophil chemotaxis,over-represented,0.0104374,0.0209505,0.0209505,0.512777,3,hsa-miR-125b-5p	hsa-miR-21-5p	hsa-miR-155-5p
Gene Ontology (miRWalk),GO0030659 cytoplasmic vesicle membrane,over-represented,0.0014608,0.0051190,0.0051190,1.10903,5,hsa-miR-21-5p	hsa-let-7b-5p	hsa-miR-155-5p	hsa-let-7a-5p	hsa-miR-181a-5p
Gene Ontology (miRWalk),GO0030665 clathrin coated vesicle membrane,over-represented,0.0053101,0.0126064,0.0126064,0.405451,3,hsa-let-7b-5p	hsa-miR-155-5p	hsa-miR-181a-5p
Gene Ontology (miRWalk),GO0030667 secretory granule membrane,over-represented,0.0189380,0.0336389,0.0336389,0.226576,2,hsa-let-7b-5p	hsa-miR-155-5p
Gene Ontology (miRWalk),GO0030670 phagocytic vesicle membrane,over-represented,0.0062688,0.0144159,0.0144159,0.429302,3,hsa-miR-21-5p	hsa-let-7b-5p	hsa-miR-181a-5p
Gene Ontology (miRWalk),GO0030675 rac gtpase activator activity,over-represented,0.000930651,0.0037963,0.0037963,0.226576,3,hsa-miR-21-5p	hsa-let-7b-5p	hsa-miR-155-5p
Gene Ontology (miRWalk),GO0030686 90s preribosome,over-represented,0.000175662,0.0013871,0.0013871,0.357751,4,hsa-miR-125b-5p	hsa-miR-21-5p	hsa-let-7b-5p	hsa-let-7a-5p
Gene Ontology (miRWalk),GO0030728 ovulation,over-represented,0.000200828,0.0014853,0.0014853,0.369676,4,hsa-miR-21-5p	hsa-let-7b-5p	hsa-let-7a-5p	hsa-miR-181a-5p
Gene Ontology (miRWalk),GO0030742 gtp dependent protein binding,over-represented,0.0126332,0.0246542,0.0246542,0.548552,3,hsa-miR-21-5p	hsa-let-7b-5p	hsa-miR-155-5p
Gene Ontology (miRWalk),GO0030819 positive regulation of camp biosynthetic process,over-represented,4.85056e-05,0.0007286779801980198,0.000728678,0.262351,4,hsa-miR-125b-5p	hsa-miR-21-5p	hsa-let-7b-5p	hsa-miR-181a-5p
Gene Ontology (miRWalk),GO0030828 positive regulation of cgmp biosynthetic process,over-represented,0.0063781,0.0144159,0.0144159,0.131175,2,hsa-miR-21-5p	hsa-let-7b-5p
Gene Ontology (miRWalk),GO0030838 positive regulation of actin filament polymerization,over-represented,0.0025721,0.0075160,0.0075160,0.703578,4,hsa-miR-21-5p	hsa-miR-155-5p	hsa-let-7a-5p	hsa-miR-181a-5p
Gene Ontology (miRWalk),GO0030850 prostate gland development,over-represented,0.0044484,0.0110710,0.0110710,0.381601,3,hsa-miR-21-5p	hsa-let-7b-5p	hsa-miR-155-5p
Gene Ontology (miRWalk),GO0030855 epithelial cell differentiation,over-represented,0.0110869,0.0221621,0.0221621,1.03748,4,hsa-miR-125b-5p	hsa-miR-21-5p	hsa-miR-150-5p	hsa-miR-181a-5p
Gene Ontology (miRWalk),GO0030857 negative regulation of epithelial cell differentiation,over-represented,0.000170503,0.0013783,0.0013783,0.715503,5,hsa-miR-125b-5p	hsa-miR-21-5p	hsa-let-7b-5p	hsa-miR-150-5p	hsa-miR-155-5p
Gene Ontology (miRWalk),GO0030858 positive regulation of epithelial cell differentiation,over-represented,0.0033296,0.0089232,0.0089232,0.345826,3,hsa-miR-21-5p	hsa-let-7b-5p	hsa-miR-155-5p
Gene Ontology (miRWalk),GO0030866 cortical actin cytoskeleton organization,over-represented,0.000619192,0.0029495,0.0029495,0.488927,4,hsa-miR-21-5p	hsa-let-7b-5p	hsa-miR-155-5p	hsa-miR-181a-5p
Gene Ontology (miRWalk),GO0030877 beta catenin destruction complex,over-represented,0.0026936,0.0077134,0.0077134,0.321976,3,hsa-miR-21-5p	hsa-let-7b-5p	hsa-miR-155-5p
Gene Ontology (miRWalk),GO0030879 mammary gland development,over-represented,1.78252e-05,0.0004728481197604791,0.000472848,0.858603,6,hsa-miR-125b-5p	hsa-miR-21-5p	hsa-let-7b-5p	hsa-miR-155-5p	hsa-let-7a-5p	hsa-miR-181a-5p
Gene Ontology (miRWalk),GO0030889 negative regulation of b cell proliferation,over-represented,3.56087e-05,0.0006465022172131147,0.000646502,0.524702,5,hsa-miR-125b-5p	hsa-let-7b-5p	hsa-miR-155-5p	hsa-let-7a-5p	hsa-miR-181a-5p
Gene Ontology (miRWalk),GO0030890 positive regulation of b cell proliferation,over-represented,0.000384045,0.0022066,0.0022066,1.43101,6,hsa-miR-125b-5p	hsa-miR-21-5p	hsa-let-7b-5p	hsa-miR-155-5p	hsa-let-7a-5p	hsa-miR-181a-5p
Gene Ontology (miRWalk),GO0030893 meiotic cohesin complex,over-represented,0.0135215,0.0257635,0.0257635,0.190801,2,hsa-miR-21-5p	hsa-let-7b-5p
Gene Ontology (miRWalk),GO0030897 hops complex,over-represented,0.000446217,0.0024136,0.0024136,0.178876,3,hsa-let-7b-5p	hsa-miR-155-5p	hsa-miR-181a-5p
Gene Ontology (miRWalk),GO0030900 forebrain development,over-represented,1.6254e-06,0.00021082489729729728,0.000210825,1.07325,7,hsa-miR-125b-5p	hsa-miR-21-5p	hsa-let-7b-5p	hsa-miR-150-5p	hsa-miR-155-5p	hsa-let-7a-5p	hsa-miR-181a-5p
Gene Ontology (miRWalk),GO0030901 midbrain development,over-represented,0.0015779,0.0054397,0.0054397,0.620102,4,hsa-miR-125b-5p	hsa-let-7b-5p	hsa-miR-155-5p	hsa-miR-181a-5p
Gene Ontology (miRWalk),GO0030902 hindbrain development,over-represented,0.0084913,0.0181459,0.0181459,0.477002,3,hsa-miR-21-5p	hsa-let-7b-5p	hsa-miR-155-5p
Gene Ontology (miRWalk),GO0030903 notochord development,over-represented,0.0033296,0.0089232,0.0089232,0.345826,3,hsa-miR-125b-5p	hsa-let-7b-5p	hsa-miR-181a-5p
Gene Ontology (miRWalk),GO0030913 paranodal junction assembly,over-represented,0.0089420,0.0186853,0.0186853,0.155026,2,hsa-let-7b-5p	hsa-miR-155-5p
Gene Ontology (miRWalk),GO0030914 staga complex,over-represented,0.0073282,0.0161672,0.0161672,0.453152,3,hsa-miR-155-5p	hsa-let-7a-5p	hsa-miR-181a-5p
Gene Ontology (miRWalk),GO0030915 smc5 smc6 complex,over-represented,0.0012002,0.0045059,0.0045059,0.0596252,2,hsa-miR-125b-5p	hsa-let-7b-5p
Gene Ontology (miRWalk),GO0030916 otic vesicle formation,over-represented,0.0076099,0.0165092,0.0165092,0.143101,2,hsa-miR-125b-5p	hsa-let-7b-5p
Gene Ontology (miRWalk),GO0030949 positive regulation of vascular endothelial growth factor receptor signaling pathway,over-represented,0.000392718,0.0022333,0.0022333,0.846678,5,hsa-miR-21-5p	hsa-let-7b-5p	hsa-miR-150-5p	hsa-miR-155-5p	hsa-let-7a-5p
Gene Ontology (miRWalk),GO0030957 tat protein binding,over-represented,4.46732e-05,0.000716770846975089,0.000716771,0.548552,5,hsa-miR-125b-5p	hsa-miR-21-5p	hsa-let-7b-5p	hsa-miR-155-5p	hsa-let-7a-5p
Gene Ontology (miRWalk),GO0030968 endoplasmic reticulum unfolded protein response,over-represented,0.00099185,0.0039585,0.0039585,1.68143,6,hsa-miR-125b-5p	hsa-miR-21-5p	hsa-let-7b-5p	hsa-miR-155-5p	hsa-let-7a-5p	hsa-miR-181a-5p
Gene Ontology (miRWalk),GO0030976 thiamine pyrophosphate binding,over-represented,0.0103725,0.0209436,0.0209436,0.166951,2,hsa-miR-125b-5p	hsa-let-7b-5p
Gene Ontology (miRWalk),GO0030983 mismatched dna binding,over-represented,0.0033296,0.0089232,0.0089232,0.345826,3,hsa-miR-125b-5p	hsa-miR-21-5p	hsa-miR-155-5p
Gene Ontology (miRWalk),GO0031000 response to caffeine,over-represented,0.00018515,0.0014289,0.0014290,0.727428,5,hsa-miR-125b-5p	hsa-miR-21-5p	hsa-let-7b-5p	hsa-let-7a-5p	hsa-miR-181a-5p
Gene Ontology (miRWalk),GO0031012 extracellular matrix,over-represented,0.000146094,0.0012790,0.0012790,1.21635,6,hsa-miR-125b-5p	hsa-miR-21-5p	hsa-let-7b-5p	hsa-miR-155-5p	hsa-let-7a-5p	hsa-miR-181a-5p
Gene Ontology (miRWalk),GO0031016 pancreas development,over-represented,0.0037255,0.0097025,0.0097025,0.775128,4,hsa-miR-21-5p	hsa-let-7b-5p	hsa-miR-155-5p	hsa-miR-181a-5p
Gene Ontology (miRWalk),GO0031018 endocrine pancreas development,over-represented,0.000481299,0.0025084,0.0025084,0.882453,5,hsa-miR-125b-5p	hsa-miR-21-5p	hsa-let-7b-5p	hsa-miR-155-5p	hsa-let-7a-5p
Gene Ontology (miRWalk),GO0031047 gene silencing by rna,over-represented,3.56087e-05,0.0006465022172131147,0.000646502,0.524702,5,hsa-miR-125b-5p	hsa-miR-21-5p	hsa-let-7b-5p	hsa-miR-155-5p	hsa-let-7a-5p
Gene Ontology (miRWalk),GO0031054 pre mirna processing,over-represented,0.000748058,0.0032902,0.0032901,0.512777,4,hsa-miR-125b-5p	hsa-miR-21-5p	hsa-let-7b-5p	hsa-let-7a-5p
Gene Ontology (miRWalk),GO0031065 positive regulation of histone deacetylation,over-represented,2.18375e-05,0.0004961032051282051,0.000496103,0.477002,5,hsa-miR-125b-5p	hsa-miR-21-5p	hsa-let-7b-5p	hsa-miR-150-5p	hsa-let-7a-5p
Gene Ontology (miRWalk),GO0031069 hair follicle morphogenesis,over-represented,0.000514045,0.0026025,0.0026025,0.894378,5,hsa-miR-125b-5p	hsa-miR-21-5p	hsa-let-7b-5p	hsa-miR-155-5p	hsa-let-7a-5p
Gene Ontology (miRWalk),GO0031072 heat shock protein binding,over-represented,5.24123e-05,0.0007514125857605178,0.000751413,1.02555,6,hsa-miR-125b-5p	hsa-miR-21-5p	hsa-let-7b-5p	hsa-miR-155-5p	hsa-let-7a-5p	hsa-miR-181a-5p
Gene Ontology (miRWalk),GO0031076 embryonic camera type eye development,over-represented,0.000546334,0.0026909,0.0026909,0.190801,3,hsa-miR-125b-5p	hsa-let-7b-5p	hsa-miR-155-5p
Gene Ontology (miRWalk),GO0031088 platelet dense granule membrane,over-represented,0.000446217,0.0024136,0.0024136,0.178876,3,hsa-miR-125b-5p	hsa-miR-21-5p	hsa-miR-155-5p
Gene Ontology (miRWalk),GO0031091 platelet alpha granule,over-represented,0.0021405,0.0066403,0.0066403,0.298126,3,hsa-let-7b-5p	hsa-miR-155-5p	hsa-let-7a-5p
Gene Ontology (miRWalk),GO0031092 platelet alpha granule membrane,over-represented,0.0052485,0.0126064,0.0126064,0.11925,2,hsa-miR-155-5p	hsa-let-7a-5p
Gene Ontology (miRWalk),GO0031093 platelet alpha granule lumen,over-represented,0.0041763,0.0106657,0.0106657,1.3833,5,hsa-miR-21-5p	hsa-let-7b-5p	hsa-miR-150-5p	hsa-miR-155-5p	hsa-let-7a-5p
Gene Ontology (miRWalk),GO0031095 platelet dense tubular network membrane,over-represented,0.0033296,0.0089232,0.0089232,0.345826,3,hsa-let-7b-5p	hsa-miR-155-5p	hsa-let-7a-5p
Gene Ontology (miRWalk),GO0031100 organ regeneration,over-represented,0.0013162,0.0047910,0.0047910,1.76491,6,hsa-miR-125b-5p	hsa-miR-21-5p	hsa-let-7b-5p	hsa-miR-155-5p	hsa-let-7a-5p	hsa-miR-181a-5p
Gene Ontology (miRWalk),GO0031103 axon regeneration,over-represented,0.000143938,0.0012727,0.0012728,0.691652,5,hsa-miR-125b-5p	hsa-miR-21-5p	hsa-miR-155-5p	hsa-let-7a-5p	hsa-miR-181a-5p
Gene Ontology (miRWalk),GO0031116 positive regulation of microtubule polymerization,over-represented,0.0104374,0.0209505,0.0209505,0.512777,3,hsa-miR-21-5p	hsa-miR-155-5p	hsa-miR-181a-5p
Gene Ontology (miRWalk),GO0031122 cytoplasmic microtubule organization,over-represented,0.0030009,0.0083089,0.0083088,0.333901,3,hsa-miR-21-5p	hsa-miR-155-5p	hsa-miR-181a-5p
Gene Ontology (miRWalk),GO0031123 rna 3 end processing,over-represented,0.000446217,0.0024136,0.0024136,0.178876,3,hsa-miR-125b-5p	hsa-let-7b-5p	hsa-let-7a-5p
Gene Ontology (miRWalk),GO0031124 mrna 3 end processing,over-represented,4.54656e-05,0.000716770846975089,0.000716771,1.0017,6,hsa-miR-125b-5p	hsa-miR-21-5p	hsa-let-7b-5p	hsa-miR-155-5p	hsa-let-7a-5p	hsa-miR-181a-5p
Gene Ontology (miRWalk),GO0031145 anaphase promoting complex dependent proteasomal ubiquitin dependent protein catabolic process,over-represented,0.0057049,0.0134715,0.0134715,1.47871,5,hsa-miR-125b-5p	hsa-miR-21-5p	hsa-let-7b-5p	hsa-miR-155-5p	hsa-let-7a-5p
Gene Ontology (miRWalk),GO0031175 neuron projection development,over-represented,0.0015378,0.0053431,0.0053431,1.12095,5,hsa-miR-125b-5p	hsa-miR-21-5p	hsa-let-7b-5p	hsa-miR-155-5p	hsa-let-7a-5p
Gene Ontology (miRWalk),GO0031224 intrinsic to membrane,over-represented,0.000283415,0.0018013,0.0018013,0.155026,3,hsa-let-7b-5p	hsa-miR-155-5p	hsa-let-7a-5p
Gene Ontology (miRWalk),GO0031225 anchored to membrane,over-represented,0.0010625,0.0041435,0.0041435,0.560477,4,hsa-miR-21-5p	hsa-let-7b-5p	hsa-miR-155-5p	hsa-let-7a-5p
Gene Ontology (miRWalk),GO0031227 intrinsic to endoplasmic reticulum membrane,over-represented,0.0170424,0.0309544,0.0309544,0.214651,2,hsa-miR-125b-5p	hsa-miR-21-5p
Gene Ontology (miRWalk),GO0031234 extrinsic to internal side of plasma membrane,over-represented,0.0014629,0.0051190,0.0051190,0.608177,4,hsa-miR-21-5p	hsa-let-7b-5p	hsa-miR-155-5p	hsa-miR-181a-5p
Gene Ontology (miRWalk),GO0031235 intrinsic to internal side of plasma membrane,over-represented,0.0030009,0.0083089,0.0083088,0.333901,3,hsa-miR-125b-5p	hsa-miR-21-5p	hsa-let-7b-5p
Gene Ontology (miRWalk),GO0031252 cell leading edge,over-represented,0.000200766,0.0014853,0.0014853,0.739353,5,hsa-miR-21-5p	hsa-let-7b-5p	hsa-miR-150-5p	hsa-miR-155-5p	hsa-miR-181a-5p
Gene Ontology (miRWalk),GO0031258 lamellipodium membrane,over-represented,0.0030009,0.0083089,0.0083088,0.333901,3,hsa-miR-21-5p	hsa-let-7b-5p	hsa-miR-155-5p
Gene Ontology (miRWalk),GO0031264 death inducing signaling complex,over-represented,0.000546334,0.0026909,0.0026909,0.190801,3,hsa-miR-21-5p	hsa-miR-155-5p	hsa-let-7a-5p
Gene Ontology (miRWalk),GO0031265 cd95 death inducing signaling complex,over-represented,0.000659952,0.0030456,0.0030456,0.202726,3,hsa-miR-21-5p	hsa-miR-155-5p	hsa-let-7a-5p
Gene Ontology (miRWalk),GO0031290 retinal ganglion cell axon guidance,over-represented,0.0209212,0.0364742,0.0364742,0.238501,2,hsa-miR-125b-5p	hsa-let-7a-5p
Gene Ontology (miRWalk),GO0031293 membrane protein intracellular domain proteolysis,over-represented,0.0044484,0.0110710,0.0110710,0.381601,3,hsa-miR-21-5p	hsa-miR-155-5p	hsa-let-7a-5p
Gene Ontology (miRWalk),GO0031295 t cell costimulation,over-represented,0.000129776,0.0012090,0.0012090,1.1925,6,hsa-miR-125b-5p	hsa-miR-21-5p	hsa-let-7b-5p	hsa-miR-155-5p	hsa-let-7a-5p	hsa-miR-181a-5p
Gene Ontology (miRWalk),GO0031297 replication fork processing,over-represented,0.0089420,0.0186853,0.0186853,0.155026,2,hsa-let-7b-5p	hsa-miR-155-5p
Gene Ontology (miRWalk),GO0031305 integral to mitochondrial inner membrane,over-represented,0.000930651,0.0037963,0.0037963,0.226576,3,hsa-miR-125b-5p	hsa-let-7b-5p	hsa-miR-155-5p
Gene Ontology (miRWalk),GO0031307 integral to mitochondrial outer membrane,over-represented,0.0044484,0.0110710,0.0110710,0.381601,3,hsa-miR-125b-5p	hsa-miR-21-5p	hsa-miR-155-5p
Gene Ontology (miRWalk),GO0031333 negative regulation of protein complex assembly,over-represented,0.000681416,0.0031088,0.0031088,0.500852,4,hsa-miR-125b-5p	hsa-miR-21-5p	hsa-miR-155-5p	hsa-miR-181a-5p
Gene Ontology (miRWalk),GO0031365 n terminal protein amino acid modification,over-represented,0.0024918,0.0073297,0.0073297,0.0834753,2,hsa-miR-155-5p	hsa-miR-181a-5p
Gene Ontology (miRWalk),GO0031369 translation initiation factor binding,over-represented,1.34416e-07,0.00014886572,0.000148866,0.393526,6,hsa-miR-125b-5p	hsa-miR-21-5p	hsa-let-7b-5p	hsa-miR-155-5p	hsa-let-7a-5p	hsa-miR-181a-5p
Gene Ontology (miRWalk),GO0031394 positive regulation of prostaglandin biosynthetic process,over-represented,0.0026936,0.0077134,0.0077134,0.321976,3,hsa-let-7b-5p	hsa-let-7a-5p	hsa-miR-181a-5p
Gene Ontology (miRWalk),GO0031397 negative regulation of protein ubiquitination,over-represented,0.0013541,0.0048928,0.0048928,0.596252,4,hsa-miR-125b-5p	hsa-miR-21-5p	hsa-let-7b-5p	hsa-miR-155-5p
Gene Ontology (miRWalk),GO0031398 positive regulation of protein ubiquitination,over-represented,0.000514045,0.0026025,0.0026025,0.894378,5,hsa-miR-125b-5p	hsa-miR-21-5p	hsa-let-7b-5p	hsa-miR-155-5p	hsa-miR-181a-5p
Gene Ontology (miRWalk),GO0031410 cytoplasmic vesicle,over-represented,3.48244e-06,0.0002754858785714286,0.000275486,1.1925,7,hsa-miR-125b-5p	hsa-miR-21-5p	hsa-let-7b-5p	hsa-miR-150-5p	hsa-miR-155-5p	hsa-let-7a-5p	hsa-miR-181a-5p
Gene Ontology (miRWalk),GO0031418 l ascorbic acid binding,over-represented,0.000748058,0.0032902,0.0032901,0.512777,4,hsa-miR-125b-5p	hsa-miR-21-5p	hsa-miR-155-5p	hsa-let-7a-5p
Gene Ontology (miRWalk),GO0031419 cobalamin binding,over-represented,0.000283415,0.0018013,0.0018013,0.155026,3,hsa-miR-125b-5p	hsa-let-7b-5p	hsa-miR-155-5p
Gene Ontology (miRWalk),GO0031432 titin binding,over-represented,0.0063781,0.0144159,0.0144159,0.131175,2,hsa-miR-155-5p	hsa-miR-181a-5p
Gene Ontology (miRWalk),GO0031434 mitogen activated protein kinase kinase binding,over-represented,0.0030009,0.0083089,0.0083088,0.333901,3,hsa-miR-125b-5p	hsa-miR-21-5p	hsa-let-7a-5p
Gene Ontology (miRWalk),GO0031442 positive regulation of mrna 3 end processing,over-represented,0.0089420,0.0186853,0.0186853,0.155026,2,hsa-miR-155-5p	hsa-let-7a-5p
Gene Ontology (miRWalk),GO0031490 chromatin dna binding,over-represented,0.0052048,0.0126064,0.0126064,0.846678,4,hsa-miR-21-5p	hsa-let-7b-5p	hsa-miR-150-5p	hsa-miR-155-5p
Gene Ontology (miRWalk),GO0031492 nucleosomal dna binding,over-represented,0.0078966,0.0170228,0.0170228,0.465077,3,hsa-miR-125b-5p	hsa-let-7b-5p	hsa-let-7a-5p
Gene Ontology (miRWalk),GO0031497 chromatin assembly,over-represented,0.0063781,0.0144159,0.0144159,0.131175,2,hsa-let-7b-5p	hsa-miR-155-5p
Gene Ontology (miRWalk),GO0031512 motile primary cilium,over-represented,2.60283e-05,0.0005338211527777778,0.000533821,0.226576,4,hsa-miR-125b-5p	hsa-miR-21-5p	hsa-miR-155-5p	hsa-let-7a-5p
Gene Ontology (miRWalk),GO0031519 pcg protein complex,over-represented,0.0063944,0.0144159,0.0144159,0.894378,4,hsa-miR-125b-5p	hsa-let-7b-5p	hsa-miR-155-5p	hsa-let-7a-5p
Gene Ontology (miRWalk),GO0031526 brush border membrane,over-represented,0.0097614,0.0200943,0.0200943,0.500852,3,hsa-miR-21-5p	hsa-let-7b-5p	hsa-miR-155-5p
Gene Ontology (miRWalk),GO0031527 filopodium membrane,over-represented,6.84517e-06,0.0003495229264367816,0.000349523,0.381601,5,hsa-miR-21-5p	hsa-let-7b-5p	hsa-miR-155-5p	hsa-let-7a-5p	hsa-miR-181a-5p
Gene Ontology (miRWalk),GO0031529 ruffle organization,over-represented,0.000748058,0.0032902,0.0032901,0.512777,4,hsa-miR-21-5p	hsa-let-7b-5p	hsa-miR-155-5p	hsa-miR-181a-5p
Gene Ontology (miRWalk),GO0031536 positive regulation of exit from mitosis,over-represented,0.0026936,0.0077134,0.0077134,0.321976,3,hsa-miR-21-5p	hsa-let-7b-5p	hsa-miR-155-5p
Gene Ontology (miRWalk),GO0031571 mitotic cell cycle g1 s transition dna damage checkpoint,over-represented,0.0005485,0.0026909,0.0026909,0.906303,5,hsa-miR-125b-5p	hsa-miR-21-5p	hsa-let-7b-5p	hsa-miR-150-5p	hsa-miR-155-5p
Gene Ontology (miRWalk),GO0031572 g2 m transition dna damage checkpoint,over-represented,0.0019617,0.0062164,0.0062164,0.655877,4,hsa-miR-21-5p	hsa-let-7b-5p	hsa-miR-155-5p	hsa-miR-181a-5p
Gene Ontology (miRWalk),GO0031573 intra s dna damage checkpoint,over-represented,0.0152364,0.0283960,0.0283960,0.202726,2,hsa-miR-21-5p	hsa-miR-155-5p
Gene Ontology (miRWalk),GO0031575 mitotic cell cycle g1 s transition checkpoint,over-represented,0.0036800,0.0096407,0.0096407,0.357751,3,hsa-miR-21-5p	hsa-let-7a-5p	hsa-miR-181a-5p
Gene Ontology (miRWalk),GO0031581 hemidesmosome assembly,over-represented,0.0044484,0.0110710,0.0110710,0.381601,3,hsa-let-7b-5p	hsa-miR-155-5p	hsa-miR-181a-5p
Gene Ontology (miRWalk),GO0031588 amp activated protein kinase complex,over-represented,0.0018936,0.0060611,0.0060611,0.286201,3,hsa-miR-125b-5p	hsa-miR-21-5p	hsa-let-7b-5p
Gene Ontology (miRWalk),GO0031593 polyubiquitin binding,over-represented,0.0168699,0.0309544,0.0309544,0.608177,3,hsa-let-7b-5p	hsa-miR-155-5p	hsa-miR-181a-5p
Gene Ontology (miRWalk),GO0031594 neuromuscular junction,over-represented,3.80117e-06,0.0002890813538461539,0.000289081,0.667802,6,hsa-miR-125b-5p	hsa-miR-21-5p	hsa-let-7b-5p	hsa-miR-150-5p	hsa-miR-155-5p	hsa-let-7a-5p
Gene Ontology (miRWalk),GO0031616 spindle pole centrosome,over-represented,0.0084913,0.0181459,0.0181459,0.477002,3,hsa-miR-125b-5p	hsa-let-7b-5p	hsa-miR-155-5p
Gene Ontology (miRWalk),GO0031622 positive regulation of fever generation,over-represented,0.00022854,0.0015989,0.0015989,0.381601,4,hsa-miR-21-5p	hsa-let-7b-5p	hsa-let-7a-5p	hsa-miR-181a-5p
Gene Ontology (miRWalk),GO0031623 receptor internalization,over-represented,0.0097614,0.0200943,0.0200943,0.500852,3,hsa-miR-125b-5p	hsa-let-7b-5p	hsa-miR-155-5p
Gene Ontology (miRWalk),GO0031624 ubiquitin conjugating enzyme binding,over-represented,0.0118996,0.0233356,0.0233356,0.178876,2,hsa-miR-21-5p	hsa-let-7b-5p
Gene Ontology (miRWalk),GO0031625 ubiquitin protein ligase binding,over-represented,0.000254044,0.0017277,0.0017277,2.17036,7,hsa-miR-125b-5p	hsa-miR-21-5p	hsa-let-7b-5p	hsa-miR-150-5p	hsa-miR-155-5p	hsa-let-7a-5p	hsa-miR-181a-5p
Gene Ontology (miRWalk),GO0031639 plasminogen activation,over-represented,0.0089420,0.0186853,0.0186853,0.155026,2,hsa-miR-21-5p	hsa-miR-155-5p
Gene Ontology (miRWalk),GO0031643 positive regulation of myelination,over-represented,0.0036800,0.0096407,0.0096407,0.357751,3,hsa-miR-125b-5p	hsa-let-7b-5p	hsa-let-7a-5p
Gene Ontology (miRWalk),GO0031647 regulation of protein stability,over-represented,0.000217062,0.0015508,0.0015508,1.29983,6,hsa-miR-125b-5p	hsa-miR-21-5p	hsa-let-7b-5p	hsa-miR-155-5p	hsa-let-7a-5p	hsa-miR-181a-5p
Gene Ontology (miRWalk),GO0031648 protein destabilization,over-represented,0.0052048,0.0126064,0.0126064,0.846678,4,hsa-miR-125b-5p	hsa-let-7b-5p	hsa-miR-155-5p	hsa-miR-181a-5p
Gene Ontology (miRWalk),GO0031659 positive regulation of cyclin dependent protein kinase activity involved in g1 s,over-represented,0.000457204,0.0024170,0.0024170,0.453152,4,hsa-miR-125b-5p	hsa-miR-21-5p	hsa-miR-155-5p	hsa-let-7a-5p
Gene Ontology (miRWalk),GO0031663 lipopolysaccharide mediated signaling pathway,over-represented,0.0029231,0.0082481,0.0082481,0.727428,4,hsa-miR-125b-5p	hsa-miR-21-5p	hsa-let-7b-5p	hsa-miR-155-5p
Gene Ontology (miRWalk),GO0031665 negative regulation of lipopolysaccharide mediated signaling pathway,over-represented,0.000546334,0.0026909,0.0026909,0.190801,3,hsa-miR-125b-5p	hsa-let-7b-5p	hsa-let-7a-5p
Gene Ontology (miRWalk),GO0031667 response to nutrient levels,over-represented,0.000132364,0.0012090,0.0012090,0.333901,4,hsa-miR-125b-5p	hsa-miR-21-5p	hsa-miR-150-5p	hsa-miR-155-5p
Gene Ontology (miRWalk),GO0031668 cellular response to extracellular stimulus,over-represented,0.000662752,0.0030456,0.0030456,0.942078,5,hsa-miR-21-5p	hsa-let-7b-5p	hsa-miR-150-5p	hsa-miR-155-5p	hsa-let-7a-5p
Gene Ontology (miRWalk),GO0031669 cellular response to nutrient levels,over-represented,0.0062688,0.0144159,0.0144159,0.429302,3,hsa-miR-21-5p	hsa-let-7b-5p	hsa-miR-155-5p
Gene Ontology (miRWalk),GO0031683 g protein beta gamma subunit complex binding,over-represented,0.000328522,0.0020102,0.0020102,0.417376,4,hsa-miR-21-5p	hsa-let-7b-5p	hsa-miR-155-5p	hsa-miR-181a-5p
Gene Ontology (miRWalk),GO0031702 type 1 angiotensin receptor binding,over-represented,0.0209212,0.0364742,0.0364742,0.238501,2,hsa-let-7b-5p	hsa-miR-155-5p
Gene Ontology (miRWalk),GO0031730 ccr5 chemokine receptor binding,over-represented,0.000219148,0.0015508,0.0015508,0.143101,3,hsa-miR-125b-5p	hsa-miR-21-5p	hsa-miR-155-5p
Gene Ontology (miRWalk),GO0031901 early endosome membrane,over-represented,0.0021686,0.0066900,0.0066900,1.20443,5,hsa-miR-125b-5p	hsa-miR-21-5p	hsa-let-7b-5p	hsa-miR-155-5p	hsa-let-7a-5p
Gene Ontology (miRWalk),GO0031902 late endosome membrane,over-represented,0.000662752,0.0030456,0.0030456,0.942078,5,hsa-miR-125b-5p	hsa-miR-21-5p	hsa-let-7b-5p	hsa-miR-155-5p	hsa-let-7a-5p
Gene Ontology (miRWalk),GO0031915 positive regulation of synaptic plasticity,over-represented,0.000410841,0.0023009,0.0023009,0.441227,4,hsa-miR-21-5p	hsa-let-7b-5p	hsa-let-7a-5p	hsa-miR-181a-5p
Gene Ontology (miRWalk),GO0031941 filamentous actin,over-represented,0.000420695,0.0023325,0.0023325,0.858603,5,hsa-miR-21-5p	hsa-let-7b-5p	hsa-miR-155-5p	hsa-let-7a-5p	hsa-miR-181a-5p
Gene Ontology (miRWalk),GO0031953 negative regulation of protein autophosphorylation,over-represented,0.0189380,0.0336389,0.0336389,0.226576,2,hsa-let-7b-5p	hsa-miR-155-5p
Gene Ontology (miRWalk),GO0031957 very long chain fatty acid coa ligase activity,over-represented,0.0076099,0.0165092,0.0165092,0.143101,2,hsa-let-7b-5p	hsa-miR-155-5p
Gene Ontology (miRWalk),GO0031965 nuclear membrane,over-represented,0.0035865,0.0095310,0.0095310,2.09881,6,hsa-miR-125b-5p	hsa-miR-21-5p	hsa-let-7b-5p	hsa-miR-155-5p	hsa-let-7a-5p	hsa-miR-181a-5p
Gene Ontology (miRWalk),GO0031966 mitochondrial membrane,over-represented,0.0074030,0.0162918,0.0162918,0.930153,4,hsa-miR-125b-5p	hsa-let-7b-5p	hsa-miR-155-5p	hsa-let-7a-5p
Gene Ontology (miRWalk),GO0031982 vesicle,over-represented,4.98396e-05,0.0007286779801980198,0.000728678,0.560477,5,hsa-miR-125b-5p	hsa-miR-21-5p	hsa-let-7b-5p	hsa-miR-155-5p	hsa-let-7a-5p
Gene Ontology (miRWalk),GO0031985 golgi cisterna,over-represented,0.000219148,0.0015508,0.0015508,0.143101,3,hsa-miR-21-5p	hsa-let-7b-5p	hsa-miR-155-5p
Gene Ontology (miRWalk),GO0032000 positive regulation of fatty acid beta oxidation,over-represented,0.0048673,0.0119591,0.0119591,0.393526,3,hsa-miR-21-5p	hsa-let-7b-5p	hsa-miR-155-5p
Gene Ontology (miRWalk),GO0032006 regulation of tor signaling cascade,over-represented,0.0076099,0.0165092,0.0165092,0.143101,2,hsa-miR-125b-5p	hsa-miR-155-5p
Gene Ontology (miRWalk),GO0032024 positive regulation of insulin secretion,over-represented,0.0168699,0.0309544,0.0309544,0.608177,3,hsa-miR-21-5p	hsa-let-7b-5p	hsa-miR-181a-5p
Gene Ontology (miRWalk),GO0032025 response to cobalt ion,over-represented,0.0030009,0.0083089,0.0083088,0.333901,3,hsa-let-7b-5p	hsa-miR-150-5p	hsa-let-7a-5p
Gene Ontology (miRWalk),GO0032026 response to magnesium ion,over-represented,0.0010625,0.0041435,0.0041435,0.560477,4,hsa-miR-21-5p	hsa-let-7b-5p	hsa-miR-155-5p	hsa-let-7a-5p
Gene Ontology (miRWalk),GO0032039 integrator complex,over-represented,0.0021405,0.0066403,0.0066403,0.298126,3,hsa-let-7b-5p	hsa-miR-155-5p	hsa-let-7a-5p
Gene Ontology (miRWalk),GO0032040 small subunit processome,over-represented,0.0024070,0.0071796,0.0071796,0.310051,3,hsa-miR-125b-5p	hsa-miR-21-5p	hsa-let-7b-5p
Gene Ontology (miRWalk),GO0032041 nad dependent histone deacetylase activity h3 k14 specific,over-represented,0.0251438,0.0420890,0.0420890,0.262351,2,hsa-let-7a-5p	hsa-miR-181a-5p
Gene Ontology (miRWalk),GO0032057 negative regulation of translational initiation in response to stress,over-represented,0.0103725,0.0209436,0.0209436,0.166951,2,hsa-let-7b-5p	hsa-miR-155-5p
Gene Ontology (miRWalk),GO0032059 bleb,over-represented,0.0229903,0.0393080,0.0393080,0.250426,2,hsa-miR-21-5p	hsa-miR-150-5p
Gene Ontology (miRWalk),GO0032088 negative regulation of nf kappab transcription factor activity,over-represented,0.0017012,0.0056793,0.0056793,1.1448,5,hsa-miR-125b-5p	hsa-miR-21-5p	hsa-let-7b-5p	hsa-miR-155-5p	hsa-miR-181a-5p
Gene Ontology (miRWalk),GO0032091 negative regulation of protein binding,over-represented,0.000317404,0.0019693,0.0019693,0.810903,5,hsa-miR-125b-5p	hsa-miR-21-5p	hsa-let-7b-5p	hsa-miR-155-5p	hsa-let-7a-5p
Gene Ontology (miRWalk),GO0032092 positive regulation of protein binding,over-represented,0.0010014,0.0039714,0.0039714,1.02555,5,hsa-miR-21-5p	hsa-let-7b-5p	hsa-miR-150-5p	hsa-miR-155-5p	hsa-miR-181a-5p
Gene Ontology (miRWalk),GO0032119 sequestering of zinc ion,over-represented,5.6952e-05,0.0007786955555555556,0.000778696,0.0954003,3,hsa-miR-125b-5p	hsa-let-7b-5p	hsa-miR-155-5p
Gene Ontology (miRWalk),GO0032133 chromosome passenger complex,over-represented,0.0016656,0.0056154,0.0056154,0.274276,3,hsa-miR-125b-5p	hsa-let-7b-5p	hsa-miR-155-5p
Gene Ontology (miRWalk),GO0032147 activation of protein kinase activity,over-represented,0.0093223,0.0193524,0.0193524,0.989779,4,hsa-miR-21-5p	hsa-let-7b-5p	hsa-miR-150-5p	hsa-let-7a-5p
Gene Ontology (miRWalk),GO0032148 activation of protein kinase b activity,over-represented,0.0273798,0.0450902,0.0450902,0.274276,2,hsa-miR-21-5p	hsa-miR-155-5p
Gene Ontology (miRWalk),GO0032154 cleavage furrow,over-represented,0.0017012,0.0056793,0.0056793,1.1448,5,hsa-miR-21-5p	hsa-let-7b-5p	hsa-miR-155-5p	hsa-let-7a-5p	hsa-miR-181a-5p
Gene Ontology (miRWalk),GO0032227 negative regulation of synaptic transmission dopaminergic,over-represented,0.0014560,0.0051190,0.0051190,0.262351,3,hsa-let-7b-5p	hsa-let-7a-5p	hsa-miR-181a-5p
Gene Ontology (miRWalk),GO0032228 regulation of synaptic transmission gabaergic,over-represented,0.000200828,0.0014853,0.0014853,0.369676,4,hsa-let-7b-5p	hsa-miR-155-5p	hsa-let-7a-5p	hsa-miR-181a-5p
Gene Ontology (miRWalk),GO0032237 activation of store operated calcium channel activity,over-represented,0.0042229,0.0106657,0.0106657,0.107325,2,hsa-let-7b-5p	hsa-miR-155-5p
Gene Ontology (miRWalk),GO0032259 methylation,over-represented,0.0010892,0.0041703,0.0041703,0.238501,3,hsa-let-7b-5p	hsa-miR-155-5p	hsa-let-7a-5p
Gene Ontology (miRWalk),GO0032266 phosphatidylinositol 3 phosphate binding,over-represented,0.0026936,0.0077134,0.0077134,0.321976,3,hsa-miR-21-5p	hsa-miR-155-5p	hsa-let-7a-5p
Gene Ontology (miRWalk),GO0032270 positive regulation of cellular protein metabolic process,over-represented,1.67586e-05,0.0004611217267080745,0.000461122,0.453152,5,hsa-miR-125b-5p	hsa-miR-21-5p	hsa-let-7b-5p	hsa-miR-155-5p	hsa-let-7a-5p
Gene Ontology (miRWalk),GO0032287 peripheral nervous system myelin maintenance,over-represented,0.00015289,0.0013179,0.0013179,0.345826,4,hsa-miR-125b-5p	hsa-miR-21-5p	hsa-let-7b-5p	hsa-miR-155-5p
Gene Ontology (miRWalk),GO0032308 positive regulation of prostaglandin secretion,over-represented,0.0017901,0.0058784,0.0058784,0.0715503,2,hsa-miR-21-5p	hsa-miR-150-5p
Gene Ontology (miRWalk),GO0032314 regulation of rac gtpase activity,over-represented,0.0053101,0.0126064,0.0126064,0.405451,3,hsa-miR-21-5p	hsa-miR-155-5p	hsa-miR-181a-5p
Gene Ontology (miRWalk),GO0032319 regulation of rho gtpase activity,over-represented,0.0067857,0.0151592,0.0151592,0.441227,3,hsa-miR-21-5p	hsa-let-7b-5p	hsa-miR-155-5p
Gene Ontology (miRWalk),GO0032320 positive regulation of ras gtpase activity,over-represented,0.000328522,0.0020102,0.0020102,0.417376,4,hsa-miR-125b-5p	hsa-miR-21-5p	hsa-let-7b-5p	hsa-miR-181a-5p
Gene Ontology (miRWalk),GO0032321 positive regulation of rho gtpase activity,over-represented,0.0021034,0.0065898,0.0065898,0.667802,4,hsa-miR-125b-5p	hsa-miR-21-5p	hsa-let-7b-5p	hsa-miR-155-5p
Gene Ontology (miRWalk),GO0032330 regulation of chondrocyte differentiation,over-represented,0.0052485,0.0126064,0.0126064,0.11925,2,hsa-miR-21-5p	hsa-miR-155-5p
Gene Ontology (miRWalk),GO0032331 negative regulation of chondrocyte differentiation,over-represented,0.0067857,0.0151592,0.0151592,0.441227,3,hsa-let-7b-5p	hsa-miR-155-5p	hsa-miR-181a-5p
Gene Ontology (miRWalk),GO0032332 positive regulation of chondrocyte differentiation,over-represented,0.000113937,0.0011295,0.0011295,0.321976,4,hsa-miR-21-5p	hsa-let-7b-5p	hsa-miR-155-5p	hsa-miR-181a-5p
Gene Ontology (miRWalk),GO0032355 response to estradiol stimulus,over-represented,0.000838026,0.0035560,0.0035560,1.63373,6,hsa-miR-125b-5p	hsa-miR-21-5p	hsa-let-7b-5p	hsa-miR-155-5p	hsa-let-7a-5p	hsa-miR-181a-5p
Gene Ontology (miRWalk),GO0032375 negative regulation of cholesterol transport,over-represented,0.000219148,0.0015508,0.0015508,0.143101,3,hsa-miR-21-5p	hsa-miR-155-5p	hsa-let-7a-5p
Gene Ontology (miRWalk),GO0032402 melanosome transport,over-represented,0.0229903,0.0393080,0.0393080,0.250426,2,hsa-let-7b-5p	hsa-miR-181a-5p
Gene Ontology (miRWalk),GO0032403 protein complex binding,over-represented,3.90704e-05,0.0006853733228346456,0.000685373,1.66951,7,hsa-miR-125b-5p	hsa-miR-21-5p	hsa-let-7b-5p	hsa-miR-150-5p	hsa-miR-155-5p	hsa-let-7a-5p	hsa-miR-181a-5p
Gene Ontology (miRWalk),GO0032420 stereocilium,over-represented,0.0012641,0.0046355,0.0046355,0.250426,3,hsa-miR-21-5p	hsa-let-7b-5p	hsa-miR-155-5p
Gene Ontology (miRWalk),GO0032421 stereocilium bundle,over-represented,0.0024918,0.0073297,0.0073297,0.0834753,2,hsa-miR-21-5p	hsa-miR-155-5p
Gene Ontology (miRWalk),GO0032436 positive regulation of proteasomal ubiquitin dependent protein catabolic process,over-represented,0.0093223,0.0193524,0.0193524,0.989779,4,hsa-miR-125b-5p	hsa-miR-21-5p	hsa-let-7b-5p	hsa-miR-155-5p
Gene Ontology (miRWalk),GO0032452 histone demethylase activity,over-represented,0.0209212,0.0364742,0.0364742,0.238501,2,hsa-miR-125b-5p	hsa-miR-155-5p
Gene Ontology (miRWalk),GO0032456 endocytic recycling,over-represented,0.0170424,0.0309544,0.0309544,0.214651,2,hsa-let-7b-5p	hsa-miR-155-5p
Gene Ontology (miRWalk),GO0032461 positive regulation of protein oligomerization,over-represented,0.0118730,0.0233356,0.0233356,0.536627,3,hsa-miR-125b-5p	hsa-let-7b-5p	hsa-miR-150-5p
Gene Ontology (miRWalk),GO0032464 positive regulation of protein homooligomerization,over-represented,0.000895338,0.0037208,0.0037208,0.536627,4,hsa-miR-125b-5p	hsa-miR-21-5p	hsa-let-7a-5p	hsa-miR-181a-5p
Gene Ontology (miRWalk),GO0032469 endoplasmic reticulum calcium ion homeostasis,over-represented,9.15452e-05,0.0009891347219512195,0.000989135,0.632027,5,hsa-miR-125b-5p	hsa-miR-21-5p	hsa-miR-155-5p	hsa-let-7a-5p	hsa-miR-181a-5p
Gene Ontology (miRWalk),GO0032480 negative regulation of type i interferon production,over-represented,0.0031109,0.0085758,0.0085758,0.739353,4,hsa-miR-125b-5p	hsa-miR-21-5p	hsa-let-7b-5p	hsa-miR-155-5p
Gene Ontology (miRWalk),GO0032481 positive regulation of type i interferon production,over-represented,0.000507265,0.0026025,0.0026025,0.465077,4,hsa-miR-21-5p	hsa-let-7b-5p	hsa-miR-155-5p	hsa-let-7a-5p
Gene Ontology (miRWalk),GO0032494 response to peptidoglycan,over-represented,0.0076099,0.0165092,0.0165092,0.143101,2,hsa-miR-155-5p	hsa-let-7a-5p
Gene Ontology (miRWalk),GO0032495 response to muramyl dipeptide,over-represented,0.000175662,0.0013871,0.0013871,0.357751,4,hsa-miR-125b-5p	hsa-miR-21-5p	hsa-let-7b-5p	hsa-miR-181a-5p
Gene Ontology (miRWalk),GO0032496 response to lipopolysaccharide,over-represented,2.1744e-05,0.0004961032051282051,0.000496103,1.53833,7,hsa-miR-125b-5p	hsa-miR-21-5p	hsa-let-7b-5p	hsa-miR-150-5p	hsa-miR-155-5p	hsa-let-7a-5p	hsa-miR-181a-5p
Gene Ontology (miRWalk),GO0032508 dna duplex unwinding,over-represented,0.0104374,0.0209505,0.0209505,0.512777,3,hsa-miR-21-5p	hsa-let-7b-5p	hsa-let-7a-5p
Gene Ontology (miRWalk),GO0032525 somite rostral caudal axis specification,over-represented,0.0251438,0.0420890,0.0420890,0.262351,2,hsa-miR-155-5p	hsa-miR-181a-5p
Gene Ontology (miRWalk),GO0032526 response to retinoic acid,over-represented,0.0070553,0.0157061,0.0157061,0.918228,4,hsa-miR-21-5p	hsa-let-7b-5p	hsa-miR-150-5p	hsa-miR-155-5p
Gene Ontology (miRWalk),GO0032549 ribonucleoside binding,over-represented,0.000219148,0.0015508,0.0015508,0.143101,3,hsa-miR-21-5p	hsa-let-7b-5p	hsa-miR-155-5p
Gene Ontology (miRWalk),GO0032570 response to progesterone stimulus,over-represented,0.000253881,0.0017277,0.0017277,0.775128,5,hsa-miR-125b-5p	hsa-miR-21-5p	hsa-let-7b-5p	hsa-miR-155-5p	hsa-let-7a-5p
Gene Ontology (miRWalk),GO0032580 golgi cisterna membrane,over-represented,0.000450202,0.0024170,0.0024170,0.870528,5,hsa-miR-125b-5p	hsa-miR-21-5p	hsa-let-7b-5p	hsa-miR-155-5p	hsa-let-7a-5p
Gene Ontology (miRWalk),GO0032584 growth cone membrane,over-represented,0.0089420,0.0186853,0.0186853,0.155026,2,hsa-miR-125b-5p	hsa-miR-155-5p
Gene Ontology (miRWalk),GO0032585 multivesicular body membrane,over-represented,0.0152364,0.0283960,0.0283960,0.202726,2,hsa-let-7b-5p	hsa-miR-155-5p
Gene Ontology (miRWalk),GO0032587 ruffle membrane,over-represented,0.000129776,0.0012090,0.0012090,1.1925,6,hsa-miR-125b-5p	hsa-miR-21-5p	hsa-let-7b-5p	hsa-miR-155-5p	hsa-let-7a-5p	hsa-miR-181a-5p
Gene Ontology (miRWalk),GO0032588 trans golgi network membrane,over-represented,0.0111411,0.0221621,0.0221621,0.524702,3,hsa-let-7b-5p	hsa-miR-155-5p	hsa-miR-181a-5p
Gene Ontology (miRWalk),GO0032592 integral to mitochondrial membrane,over-represented,0.0118996,0.0233356,0.0233356,0.178876,2,hsa-let-7b-5p	hsa-miR-155-5p
Gene Ontology (miRWalk),GO0032642 regulation of chemokine production,over-represented,0.0209212,0.0364742,0.0364742,0.238501,2,hsa-let-7a-5p	hsa-miR-181a-5p
Gene Ontology (miRWalk),GO0032691 negative regulation of interleukin 1 beta production,over-represented,0.0089420,0.0186853,0.0186853,0.155026,2,hsa-miR-125b-5p	hsa-miR-21-5p
Gene Ontology (miRWalk),GO0032695 negative regulation of interleukin 12 production,over-represented,0.0024070,0.0071796,0.0071796,0.310051,3,hsa-let-7b-5p	hsa-miR-155-5p	hsa-let-7a-5p
Gene Ontology (miRWalk),GO0032703 negative regulation of interleukin 2 production,over-represented,0.0229903,0.0393080,0.0393080,0.250426,2,hsa-miR-125b-5p	hsa-miR-21-5p
Gene Ontology (miRWalk),GO0032720 negative regulation of tumor necrosis factor production,over-represented,0.0084913,0.0181459,0.0181459,0.477002,3,hsa-miR-125b-5p	hsa-miR-21-5p	hsa-miR-155-5p
Gene Ontology (miRWalk),GO0032722 positive regulation of chemokine production,over-represented,0.000368004,0.0021255,0.0021255,0.429302,4,hsa-miR-21-5p	hsa-let-7b-5p	hsa-miR-155-5p	hsa-let-7a-5p
Gene Ontology (miRWalk),GO0032727 positive regulation of interferon alpha production,over-represented,8.28252e-05,0.0009519760930232559,0.000951976,0.298126,4,hsa-miR-125b-5p	hsa-miR-21-5p	hsa-let-7b-5p	hsa-miR-155-5p
Gene Ontology (miRWalk),GO0032728 positive regulation of interferon beta production,over-represented,0.000619192,0.0029495,0.0029495,0.488927,4,hsa-miR-21-5p	hsa-let-7b-5p	hsa-miR-155-5p	hsa-miR-181a-5p
Gene Ontology (miRWalk),GO0032729 positive regulation of interferon gamma production,over-represented,0.0044484,0.0110710,0.0110710,0.381601,3,hsa-miR-125b-5p	hsa-miR-21-5p	hsa-miR-155-5p
Gene Ontology (miRWalk),GO0032733 positive regulation of interleukin 10 production,over-represented,0.0229903,0.0393080,0.0393080,0.250426,2,hsa-miR-125b-5p	hsa-miR-21-5p
Gene Ontology (miRWalk),GO0032735 positive regulation of interleukin 12 production,over-represented,0.0053101,0.0126064,0.0126064,0.405451,3,hsa-miR-125b-5p	hsa-miR-21-5p	hsa-miR-155-5p
Gene Ontology (miRWalk),GO0032740 positive regulation of interleukin 17 production,over-represented,0.0063781,0.0144159,0.0144159,0.131175,2,hsa-miR-21-5p	hsa-miR-155-5p
Gene Ontology (miRWalk),GO0032755 positive regulation of interleukin 6 production,over-represented,2.47956e-05,0.0005205900853080569,0.00052059,0.488927,5,hsa-miR-125b-5p	hsa-miR-21-5p	hsa-miR-150-5p	hsa-miR-155-5p	hsa-let-7a-5p
Gene Ontology (miRWalk),GO0032781 positive regulation of atpase activity,over-represented,0.0189380,0.0336389,0.0336389,0.226576,2,hsa-miR-21-5p	hsa-let-7b-5p
Gene Ontology (miRWalk),GO0032784 regulation of dna dependent transcription elongation,over-represented,0.0014560,0.0051190,0.0051190,0.262351,3,hsa-miR-125b-5p	hsa-miR-21-5p	hsa-miR-155-5p
Gene Ontology (miRWalk),GO0032786 positive regulation of dna dependent transcription elongation,over-represented,0.0036800,0.0096407,0.0096407,0.357751,3,hsa-miR-125b-5p	hsa-let-7b-5p	hsa-miR-155-5p
Gene Ontology (miRWalk),GO0032793 positive regulation of creb transcription factor activity,over-represented,0.000217396,0.0015508,0.0015508,0.751278,5,hsa-miR-125b-5p	hsa-miR-21-5p	hsa-let-7b-5p	hsa-miR-150-5p	hsa-miR-181a-5p
Gene Ontology (miRWalk),GO0032794 gtpase activating protein binding,over-represented,4.85056e-05,0.0007286779801980198,0.000728678,0.262351,4,hsa-miR-125b-5p	hsa-miR-21-5p	hsa-let-7b-5p	hsa-miR-155-5p
Gene Ontology (miRWalk),GO0032801 receptor catabolic process,over-represented,0.000358838,0.0021224,0.0021224,0.166951,3,hsa-miR-21-5p	hsa-let-7b-5p	hsa-miR-155-5p
Gene Ontology (miRWalk),GO0032835 glomerulus development,over-represented,0.0013541,0.0048928,0.0048928,0.596252,4,hsa-miR-125b-5p	hsa-miR-21-5p	hsa-let-7a-5p	hsa-miR-181a-5p
Gene Ontology (miRWalk),GO0032836 glomerular basement membrane development,over-represented,0.0189380,0.0336389,0.0336389,0.226576,2,hsa-let-7b-5p	hsa-miR-155-5p
Gene Ontology (miRWalk),GO0032855 positive regulation of rac gtpase activity,over-represented,0.0229903,0.0393080,0.0393080,0.250426,2,hsa-miR-21-5p	hsa-miR-155-5p
Gene Ontology (miRWalk),GO0032868 response to insulin stimulus,over-represented,1.29415e-05,0.00042467292592592595,0.000424673,1.43101,7,hsa-miR-125b-5p	hsa-miR-21-5p	hsa-let-7b-5p	hsa-miR-150-5p	hsa-miR-155-5p	hsa-let-7a-5p	hsa-miR-181a-5p
Gene Ontology (miRWalk),GO0032869 cellular response to insulin stimulus,over-represented,0.000229185,0.0015989,0.0015989,1.31175,6,hsa-miR-125b-5p	hsa-miR-21-5p	hsa-let-7b-5p	hsa-miR-155-5p	hsa-let-7a-5p	hsa-miR-181a-5p
Gene Ontology (miRWalk),GO0032870 cellular response to hormone stimulus,over-represented,0.0067857,0.0151592,0.0151592,0.441227,3,hsa-miR-125b-5p	hsa-miR-21-5p	hsa-miR-155-5p
Gene Ontology (miRWalk),GO0032873 negative regulation of stress activated mapk cascade,over-represented,0.0118730,0.0233356,0.0233356,0.536627,3,hsa-miR-21-5p	hsa-let-7b-5p	hsa-let-7a-5p
Gene Ontology (miRWalk),GO0032876 negative regulation of dna endoreduplication,over-represented,0.000368004,0.0021255,0.0021255,0.429302,4,hsa-miR-21-5p	hsa-let-7b-5p	hsa-miR-155-5p	hsa-miR-181a-5p
Gene Ontology (miRWalk),GO0032880 regulation of protein localization,over-represented,0.0017012,0.0056793,0.0056793,1.1448,5,hsa-miR-125b-5p	hsa-miR-21-5p	hsa-miR-155-5p	hsa-let-7a-5p	hsa-miR-181a-5p
Gene Ontology (miRWalk),GO0032886 regulation of microtubule based process,over-represented,0.0010625,0.0041435,0.0041435,0.560477,4,hsa-miR-125b-5p	hsa-miR-21-5p	hsa-let-7b-5p	hsa-miR-155-5p
Gene Ontology (miRWalk),GO0032909 regulation of transforming growth factor beta2 production,over-represented,0.0053101,0.0126064,0.0126064,0.405451,3,hsa-miR-21-5p	hsa-let-7b-5p	hsa-miR-155-5p
Gene Ontology (miRWalk),GO0032914 positive regulation of transforming growth factor beta1 production,over-represented,0.000930651,0.0037963,0.0037963,0.226576,3,hsa-let-7b-5p	hsa-miR-155-5p	hsa-let-7a-5p
Gene Ontology (miRWalk),GO0032922 circadian regulation of gene expression,over-represented,0.0170424,0.0309544,0.0309544,0.214651,2,hsa-miR-21-5p	hsa-let-7b-5p
Gene Ontology (miRWalk),GO0032924 activin receptor signaling pathway,over-represented,0.0296967,0.0482776,0.0482776,0.286201,2,hsa-miR-155-5p	hsa-let-7a-5p
Gene Ontology (miRWalk),GO0032956 regulation of actin cytoskeleton organization,over-represented,0.000143938,0.0012727,0.0012728,0.691652,5,hsa-miR-21-5p	hsa-let-7b-5p	hsa-miR-155-5p	hsa-let-7a-5p	hsa-miR-181a-5p
Gene Ontology (miRWalk),GO0032963 collagen metabolic process,over-represented,0.0016656,0.0056154,0.0056154,0.274276,3,hsa-miR-125b-5p	hsa-let-7b-5p	hsa-miR-150-5p
Gene Ontology (miRWalk),GO0032966 negative regulation of collagen biosynthetic process,over-represented,0.000219148,0.0015508,0.0015508,0.143101,3,hsa-miR-21-5p	hsa-miR-155-5p	hsa-let-7a-5p
Gene Ontology (miRWalk),GO0032967 positive regulation of collagen biosynthetic process,over-represented,0.0011541,0.0043735,0.0043735,0.572402,4,hsa-miR-21-5p	hsa-let-7b-5p	hsa-miR-150-5p	hsa-let-7a-5p
Gene Ontology (miRWalk),GO0032968 positive regulation of transcription elongation from rna polymerase ii promoter,over-represented,0.0073282,0.0161672,0.0161672,0.453152,3,hsa-let-7b-5p	hsa-miR-155-5p	hsa-miR-181a-5p
Gene Ontology (miRWalk),GO0032981 mitochondrial respiratory chain complex i assembly,over-represented,0.000132364,0.0012090,0.0012090,0.333901,4,hsa-miR-21-5p	hsa-let-7b-5p	hsa-miR-155-5p	hsa-let-7a-5p
Gene Ontology (miRWalk),GO0032993 protein dna complex,over-represented,3.91498e-07,0.00016540452090909092,0.000165405,0.882453,7,hsa-miR-125b-5p	hsa-miR-21-5p	hsa-let-7b-5p	hsa-miR-150-5p	hsa-miR-155-5p	hsa-let-7a-5p	hsa-miR-181a-5p
Gene Ontology (miRWalk),GO0033017 sarcoplasmic reticulum membrane,over-represented,0.0010625,0.0041435,0.0041435,0.560477,4,hsa-miR-21-5p	hsa-let-7b-5p	hsa-miR-155-5p	hsa-let-7a-5p
Gene Ontology (miRWalk),GO0033077 t cell differentiation in thymus,over-represented,0.000194392,0.0014853,0.0014853,1.27598,6,hsa-miR-125b-5p	hsa-miR-21-5p	hsa-miR-150-5p	hsa-miR-155-5p	hsa-let-7a-5p	hsa-miR-181a-5p
Gene Ontology (miRWalk),GO0033116 endoplasmic reticulum golgi intermediate compartment membrane,over-represented,0.0197694,0.0349615,0.0349615,0.643952,3,hsa-let-7b-5p	hsa-miR-155-5p	hsa-let-7a-5p
Gene Ontology (miRWalk),GO0033133 positive regulation of glucokinase activity,over-represented,2.05514e-05,0.0004961032051282051,0.000496103,0.0715503,3,hsa-miR-21-5p	hsa-let-7b-5p	hsa-miR-181a-5p
Gene Ontology (miRWalk),GO0033138 positive regulation of peptidyl serine phosphorylation,over-represented,5.27452e-05,0.0007537459225806451,0.000753746,1.74106,7,hsa-miR-125b-5p	hsa-miR-21-5p	hsa-let-7b-5p	hsa-miR-150-5p	hsa-miR-155-5p	hsa-let-7a-5p	hsa-miR-181a-5p
Gene Ontology (miRWalk),GO0033147 negative regulation of intracellular estrogen receptor signaling pathway,over-represented,0.0089420,0.0186853,0.0186853,0.155026,2,hsa-miR-125b-5p	hsa-miR-155-5p
Gene Ontology (miRWalk),GO0033148 positive regulation of intracellular estrogen receptor signaling pathway,over-represented,0.000143938,0.0012727,0.0012728,0.691652,5,hsa-miR-125b-5p	hsa-miR-21-5p	hsa-let-7b-5p	hsa-miR-155-5p	hsa-let-7a-5p
Gene Ontology (miRWalk),GO0033160 positive regulation of protein import into nucleus translocation,over-represented,3.56087e-05,0.0006465022172131147,0.000646502,0.524702,5,hsa-miR-125b-5p	hsa-miR-21-5p	hsa-let-7b-5p	hsa-miR-150-5p	hsa-miR-155-5p
Gene Ontology (miRWalk),GO0033180 proton transporting v type atpase v1 domain,over-represented,0.000113937,0.0011295,0.0011295,0.321976,4,hsa-miR-125b-5p	hsa-let-7b-5p	hsa-miR-155-5p	hsa-let-7a-5p
Gene Ontology (miRWalk),GO0033197 response to vitamin e,over-represented,0.0218549,0.0379526,0.0379526,0.667802,3,hsa-miR-125b-5p	hsa-let-7b-5p	hsa-miR-155-5p
Gene Ontology (miRWalk),GO0033198 response to atp,over-represented,0.000659952,0.0030456,0.0030456,0.202726,3,hsa-miR-21-5p	hsa-miR-150-5p	hsa-miR-155-5p
Gene Ontology (miRWalk),GO0033235 positive regulation of protein sumoylation,over-represented,0.0026936,0.0077134,0.0077134,0.321976,3,hsa-miR-125b-5p	hsa-miR-21-5p	hsa-miR-155-5p
Gene Ontology (miRWalk),GO0033268 node of ranvier,over-represented,0.0135215,0.0257635,0.0257635,0.190801,2,hsa-miR-21-5p	hsa-miR-155-5p
Gene Ontology (miRWalk),GO0033276 transcription factor tftc complex,over-represented,2.18375e-05,0.0004961032051282051,0.000496103,0.477002,5,hsa-miR-21-5p	hsa-let-7b-5p	hsa-miR-155-5p	hsa-let-7a-5p	hsa-miR-181a-5p
Gene Ontology (miRWalk),GO0033280 response to vitamin d,over-represented,3.99385e-05,0.0006857657170542635,0.000685766,0.536627,5,hsa-miR-125b-5p	hsa-miR-21-5p	hsa-let-7b-5p	hsa-let-7a-5p	hsa-miR-181a-5p
Gene Ontology (miRWalk),GO0033327 leydig cell differentiation,over-represented,0.0014629,0.0051190,0.0051190,0.608177,4,hsa-miR-125b-5p	hsa-miR-21-5p	hsa-let-7b-5p	hsa-miR-155-5p
Gene Ontology (miRWalk),GO0033523 histone h2b ubiquitination,over-represented,0.0229903,0.0393080,0.0393080,0.250426,2,hsa-let-7b-5p	hsa-miR-155-5p
Gene Ontology (miRWalk),GO0033553 rdna heterochromatin,over-represented,0.0044484,0.0110710,0.0110710,0.381601,3,hsa-let-7b-5p	hsa-let-7a-5p	hsa-miR-181a-5p
Gene Ontology (miRWalk),GO0033554 cellular response to stress,over-represented,0.000403365,0.0022850,0.0022850,1.44293,6,hsa-miR-125b-5p	hsa-miR-21-5p	hsa-let-7b-5p	hsa-miR-150-5p	hsa-miR-155-5p	hsa-let-7a-5p
Gene Ontology (miRWalk),GO0033572 transferrin transport,over-represented,0.0012512,0.0046355,0.0046355,0.584327,4,hsa-let-7b-5p	hsa-miR-155-5p	hsa-let-7a-5p	hsa-miR-181a-5p
Gene Ontology (miRWalk),GO0033574 response to testosterone stimulus,over-represented,6.82141e-05,0.0008507562033426184,0.000850756,0.596252,5,hsa-miR-125b-5p	hsa-miR-21-5p	hsa-let-7b-5p	hsa-miR-155-5p	hsa-let-7a-5p
Gene Ontology (miRWalk),GO0033591 response to l ascorbic acid,over-represented,0.000976354,0.0039072,0.0039072,0.548552,4,hsa-miR-125b-5p	hsa-miR-21-5p	hsa-let-7a-5p	hsa-miR-181a-5p
Gene Ontology (miRWalk),GO0033598 mammary gland epithelial cell proliferation,over-represented,0.0159636,0.0296018,0.0296018,0.596252,3,hsa-miR-125b-5p	hsa-let-7b-5p	hsa-miR-155-5p
Gene Ontology (miRWalk),GO0033601 positive regulation of mammary gland epithelial cell proliferation,over-represented,0.0134221,0.0257635,0.0257635,0.560477,3,hsa-miR-125b-5p	hsa-let-7b-5p	hsa-miR-155-5p
Gene Ontology (miRWalk),GO0033613 activating transcription factor binding,over-represented,0.0044216,0.0110710,0.0110710,0.810903,4,hsa-miR-21-5p	hsa-let-7b-5p	hsa-miR-150-5p	hsa-miR-155-5p
Gene Ontology (miRWalk),GO0033627 cell adhesion mediated by integrin,over-represented,0.0251438,0.0420890,0.0420890,0.262351,2,hsa-miR-21-5p	hsa-miR-155-5p
Gene Ontology (miRWalk),GO0033687 osteoblast proliferation,over-represented,0.000358838,0.0021224,0.0021224,0.166951,3,hsa-miR-125b-5p	hsa-miR-155-5p	hsa-miR-181a-5p
Gene Ontology (miRWalk),GO0033689 negative regulation of osteoblast proliferation,over-represented,8.31636e-05,0.0009519760930232559,0.000951976,0.620102,5,hsa-miR-125b-5p	hsa-miR-21-5p	hsa-miR-155-5p	hsa-let-7a-5p	hsa-miR-181a-5p
Gene Ontology (miRWalk),GO0033700 phospholipid efflux,over-represented,0.0209212,0.0364742,0.0364742,0.238501,2,hsa-miR-125b-5p	hsa-let-7b-5p
Gene Ontology (miRWalk),GO0034056 estrogen response element binding,over-represented,0.0014560,0.0051190,0.0051190,0.262351,3,hsa-let-7b-5p	hsa-miR-155-5p	hsa-miR-181a-5p
Gene Ontology (miRWalk),GO0034063 stress granule assembly,over-represented,0.0036800,0.0096407,0.0096407,0.357751,3,hsa-miR-21-5p	hsa-let-7b-5p	hsa-miR-181a-5p
Gene Ontology (miRWalk),GO0034067 protein localization in golgi apparatus,over-represented,0.0103725,0.0209436,0.0209436,0.166951,2,hsa-miR-21-5p	hsa-miR-155-5p
Gene Ontology (miRWalk),GO0034080 cenh3 containing nucleosome assembly at centromere,over-represented,0.0276124,0.0453720,0.0453720,0.727428,3,hsa-miR-125b-5p	hsa-miR-21-5p	hsa-miR-155-5p
Gene Ontology (miRWalk),GO0034088 maintenance of mitotic sister chromatid cohesion,over-represented,0.0033296,0.0089232,0.0089232,0.345826,3,hsa-miR-21-5p	hsa-let-7b-5p	hsa-let-7a-5p
Gene Ontology (miRWalk),GO0034097 response to cytokine stimulus,over-represented,0.000615865,0.0029495,0.0029495,1.55026,6,hsa-miR-125b-5p	hsa-miR-21-5p	hsa-let-7b-5p	hsa-miR-155-5p	hsa-let-7a-5p	hsa-miR-181a-5p
Gene Ontology (miRWalk),GO0034101 erythrocyte homeostasis,over-represented,0.0048673,0.0119591,0.0119591,0.393526,3,hsa-let-7b-5p	hsa-miR-155-5p	hsa-let-7a-5p
Gene Ontology (miRWalk),GO0034116 positive regulation of heterotypic cell cell adhesion,over-represented,0.0296967,0.0482776,0.0482776,0.286201,2,hsa-miR-21-5p	hsa-let-7b-5p
Gene Ontology (miRWalk),GO0034130 toll like receptor 1 signaling pathway,over-represented,0.000874516,0.0036861,0.0036861,1.64566,6,hsa-miR-125b-5p	hsa-miR-21-5p	hsa-let-7b-5p	hsa-miR-155-5p	hsa-let-7a-5p	hsa-miR-181a-5p
Gene Ontology (miRWalk),GO0034134 toll like receptor 2 signaling pathway,over-represented,0.000874516,0.0036861,0.0036861,1.64566,6,hsa-miR-125b-5p	hsa-miR-21-5p	hsa-let-7b-5p	hsa-miR-155-5p	hsa-let-7a-5p	hsa-miR-181a-5p
Gene Ontology (miRWalk),GO0034138 toll like receptor 3 signaling pathway,over-represented,0.00070427,0.0031822,0.0031822,1.58603,6,hsa-miR-125b-5p	hsa-miR-21-5p	hsa-let-7b-5p	hsa-miR-155-5p	hsa-let-7a-5p	hsa-miR-181a-5p
Gene Ontology (miRWalk),GO0034142 toll like receptor 4 signaling pathway,over-represented,0.000951393,0.0038350,0.0038350,1.66951,6,hsa-miR-125b-5p	hsa-miR-21-5p	hsa-let-7b-5p	hsa-miR-155-5p	hsa-let-7a-5p	hsa-miR-181a-5p
Gene Ontology (miRWalk),GO0034144 negative regulation of toll like receptor 4 signaling pathway,over-represented,0.0033034,0.0089232,0.0089232,0.0954003,2,hsa-miR-125b-5p	hsa-miR-21-5p
Gene Ontology (miRWalk),GO0034145 positive regulation of toll like receptor 4 signaling pathway,over-represented,0.0089420,0.0186853,0.0186853,0.155026,2,hsa-miR-21-5p	hsa-miR-155-5p
Gene Ontology (miRWalk),GO0034220 ion transmembrane transport,over-represented,0.000143938,0.0012727,0.0012728,0.691652,5,hsa-miR-125b-5p	hsa-miR-21-5p	hsa-let-7b-5p	hsa-let-7a-5p	hsa-miR-181a-5p
Gene Ontology (miRWalk),GO0034329 cell junction assembly,over-represented,0.0040098,0.0103839,0.0103839,1.37138,5,hsa-miR-21-5p	hsa-let-7b-5p	hsa-miR-155-5p	hsa-let-7a-5p	hsa-miR-181a-5p
Gene Ontology (miRWalk),GO0034333 adherens junction assembly,over-represented,0.0091128,0.0189440,0.0189440,0.488927,3,hsa-miR-125b-5p	hsa-miR-21-5p	hsa-miR-155-5p
Gene Ontology (miRWalk),GO0034361 very low density lipoprotein particle,over-represented,0.0052485,0.0126064,0.0126064,0.11925,2,hsa-let-7b-5p	hsa-miR-155-5p
Gene Ontology (miRWalk),GO0034372 very low density lipoprotein particle remodeling,over-represented,0.0024918,0.0073297,0.0073297,0.0834753,2,hsa-let-7b-5p	hsa-miR-155-5p
Gene Ontology (miRWalk),GO0034393 positive regulation of smooth muscle cell apoptotic process,over-represented,0.0229903,0.0393080,0.0393080,0.250426,2,hsa-miR-125b-5p	hsa-miR-155-5p
Gene Ontology (miRWalk),GO0034394 protein localization at cell surface,over-represented,8.31636e-05,0.0009519760930232559,0.000951976,0.620102,5,hsa-miR-125b-5p	hsa-miR-21-5p	hsa-let-7b-5p	hsa-miR-155-5p	hsa-miR-181a-5p
Gene Ontology (miRWalk),GO0034399 nuclear periphery,over-represented,0.0042229,0.0106657,0.0106657,0.107325,2,hsa-let-7b-5p	hsa-miR-155-5p
Gene Ontology (miRWalk),GO0034405 response to fluid shear stress,over-represented,0.0014560,0.0051190,0.0051190,0.262351,3,hsa-miR-125b-5p	hsa-miR-150-5p	hsa-miR-155-5p
Gene Ontology (miRWalk),GO0034446 substrate adhesion dependent cell spreading,over-represented,0.000217396,0.0015508,0.0015508,0.751278,5,hsa-miR-125b-5p	hsa-miR-21-5p	hsa-let-7b-5p	hsa-miR-155-5p	hsa-miR-181a-5p
Gene Ontology (miRWalk),GO0034450 ubiquitin ubiquitin ligase activity,over-represented,0.000930651,0.0037963,0.0037963,0.226576,3,hsa-miR-21-5p	hsa-let-7b-5p	hsa-let-7a-5p
Gene Ontology (miRWalk),GO0034451 centriolar satellite,over-represented,0.0189380,0.0336389,0.0336389,0.226576,2,hsa-miR-125b-5p	hsa-miR-155-5p
Gene Ontology (miRWalk),GO0034454 microtubule anchoring at centrosome,over-represented,0.0135215,0.0257635,0.0257635,0.190801,2,hsa-miR-21-5p	hsa-miR-181a-5p
Gene Ontology (miRWalk),GO0034501 protein localization to kinetochore,over-represented,8.28252e-05,0.0009519760930232559,0.000951976,0.298126,4,hsa-miR-125b-5p	hsa-miR-21-5p	hsa-let-7b-5p	hsa-miR-155-5p
Gene Ontology (miRWalk),GO0034504 protein localization to nucleus,over-represented,0.000420695,0.0023325,0.0023325,0.858603,5,hsa-miR-125b-5p	hsa-miR-21-5p	hsa-let-7b-5p	hsa-miR-155-5p	hsa-let-7a-5p
Gene Ontology (miRWalk),GO0034599 cellular response to oxidative stress,over-represented,0.0276124,0.0453720,0.0453720,0.727428,3,hsa-miR-125b-5p	hsa-let-7b-5p	hsa-miR-155-5p
Gene Ontology (miRWalk),GO0034605 cellular response to heat,over-represented,0.0091128,0.0189440,0.0189440,0.488927,3,hsa-let-7b-5p	hsa-miR-155-5p	hsa-let-7a-5p
Gene Ontology (miRWalk),GO0034612 response to tumor necrosis factor,over-represented,0.0104374,0.0209505,0.0209505,0.512777,3,hsa-miR-21-5p	hsa-miR-155-5p	hsa-let-7a-5p
Gene Ontology (miRWalk),GO0034613 cellular protein localization,over-represented,1.76084e-06,0.00021082489729729728,0.000210825,1.08518,7,hsa-miR-125b-5p	hsa-miR-21-5p	hsa-let-7b-5p	hsa-miR-150-5p	hsa-miR-155-5p	hsa-let-7a-5p	hsa-miR-181a-5p
Gene Ontology (miRWalk),GO0034614 cellular response to reactive oxygen species,over-represented,0.0118730,0.0233356,0.0233356,0.536627,3,hsa-miR-21-5p	hsa-miR-155-5p	hsa-miR-181a-5p
Gene Ontology (miRWalk),GO0034616 response to laminar fluid shear stress,over-represented,0.0062688,0.0144159,0.0144159,0.429302,3,hsa-miR-125b-5p	hsa-miR-21-5p	hsa-miR-155-5p
Gene Ontology (miRWalk),GO0034641 cellular nitrogen compound metabolic process,over-represented,0.0066119,0.0148912,0.0148912,1.52641,5,hsa-miR-125b-5p	hsa-miR-21-5p	hsa-let-7b-5p	hsa-miR-155-5p	hsa-let-7a-5p
Gene Ontology (miRWalk),GO0034644 cellular response to uv,over-represented,3.23867e-06,0.00026569089074074073,0.000265691,1.18058,7,hsa-miR-125b-5p	hsa-miR-21-5p	hsa-let-7b-5p	hsa-miR-150-5p	hsa-miR-155-5p	hsa-let-7a-5p	hsa-miR-181a-5p
Gene Ontology (miRWalk),GO0034660 ncrna metabolic process,over-represented,0.0019617,0.0062164,0.0062164,0.655877,4,hsa-miR-125b-5p	hsa-let-7b-5p	hsa-miR-155-5p	hsa-let-7a-5p
Gene Ontology (miRWalk),GO0034695 response to prostaglandin e stimulus,over-represented,0.0024918,0.0073297,0.0073297,0.0834753,2,hsa-miR-21-5p	hsa-miR-181a-5p
Gene Ontology (miRWalk),GO0034698 response to gonadotropin stimulus,over-represented,0.0251438,0.0420890,0.0420890,0.262351,2,hsa-miR-21-5p	hsa-miR-155-5p
Gene Ontology (miRWalk),GO0034707 chloride channel complex,over-represented,0.0057771,0.0135006,0.0135006,0.417376,3,hsa-miR-125b-5p	hsa-miR-155-5p	hsa-let-7a-5p
Gene Ontology (miRWalk),GO0034713 type i transforming growth factor beta receptor binding,over-represented,0.0073282,0.0161672,0.0161672,0.453152,3,hsa-miR-21-5p	hsa-let-7b-5p	hsa-miR-155-5p
Gene Ontology (miRWalk),GO0034765 regulation of ion transmembrane transport,over-represented,0.0063781,0.0144159,0.0144159,0.131175,2,hsa-let-7b-5p	hsa-let-7a-5p
Gene Ontology (miRWalk),GO0034968 histone lysine methylation,over-represented,0.0135215,0.0257635,0.0257635,0.190801,2,hsa-miR-21-5p	hsa-miR-155-5p
Gene Ontology (miRWalk),GO0034976 response to endoplasmic reticulum stress,over-represented,0.0030009,0.0083089,0.0083088,0.333901,3,hsa-miR-125b-5p	hsa-miR-21-5p	hsa-miR-155-5p
Gene Ontology (miRWalk),GO0034993 sun kash complex,over-represented,0.0012641,0.0046355,0.0046355,0.250426,3,hsa-miR-21-5p	hsa-let-7b-5p	hsa-miR-155-5p
Gene Ontology (miRWalk),GO0035019 somatic stem cell maintenance,over-represented,0.0016179,0.0055347,0.0055347,1.13288,5,hsa-miR-125b-5p	hsa-miR-21-5p	hsa-let-7b-5p	hsa-miR-155-5p	hsa-miR-181a-5p
Gene Ontology (miRWalk),GO0035022 positive regulation of rac protein signal transduction,over-represented,8.28252e-05,0.0009519760930232559,0.000951976,0.298126,4,hsa-let-7b-5p	hsa-miR-155-5p	hsa-let-7a-5p	hsa-miR-181a-5p
Gene Ontology (miRWalk),GO0035023 regulation of rho protein signal transduction,over-represented,0.00029499,0.0018536,0.0018536,0.798978,5,hsa-miR-125b-5p	hsa-miR-21-5p	hsa-let-7b-5p	hsa-miR-155-5p	hsa-let-7a-5p
Gene Ontology (miRWalk),GO0035024 negative regulation of rho protein signal transduction,over-represented,0.0021405,0.0066403,0.0066403,0.298126,3,hsa-miR-21-5p	hsa-let-7b-5p	hsa-miR-155-5p
Gene Ontology (miRWalk),GO0035025 positive regulation of rho protein signal transduction,over-represented,0.0189380,0.0336389,0.0336389,0.226576,2,hsa-miR-155-5p	hsa-let-7a-5p
Gene Ontology (miRWalk),GO0035035 histone acetyltransferase binding,over-represented,1.14787e-05,0.00041680853278688526,0.000416809,0.798978,6,hsa-miR-125b-5p	hsa-miR-21-5p	hsa-let-7b-5p	hsa-miR-150-5p	hsa-miR-155-5p	hsa-let-7a-5p
Gene Ontology (miRWalk),GO0035050 embryonic heart tube development,over-represented,0.0057771,0.0135006,0.0135006,0.417376,3,hsa-miR-125b-5p	hsa-let-7b-5p	hsa-miR-155-5p
Gene Ontology (miRWalk),GO0035064 methylated histone residue binding,over-represented,0.000341128,0.0020505,0.0020505,0.822828,5,hsa-miR-125b-5p	hsa-miR-21-5p	hsa-let-7b-5p	hsa-miR-155-5p	hsa-let-7a-5p
Gene Ontology (miRWalk),GO0035066 positive regulation of histone acetylation,over-represented,0.0178062,0.0321965,0.0321965,0.620102,3,hsa-miR-21-5p	hsa-let-7b-5p	hsa-miR-181a-5p
Gene Ontology (miRWalk),GO0035068 micro ribonucleoprotein complex,over-represented,0.0049337,0.0120552,0.0120552,0.834753,4,hsa-miR-21-5p	hsa-let-7b-5p	hsa-miR-155-5p	hsa-let-7a-5p
Gene Ontology (miRWalk),GO0035085 cilium axoneme,over-represented,0.0044484,0.0110710,0.0110710,0.381601,3,hsa-miR-125b-5p	hsa-miR-155-5p	hsa-let-7a-5p
Gene Ontology (miRWalk),GO0035091 phosphatidylinositol binding,over-represented,0.0060808,0.0141332,0.0141332,0.882453,4,hsa-miR-21-5p	hsa-let-7b-5p	hsa-miR-155-5p	hsa-let-7a-5p
Gene Ontology (miRWalk),GO0035094 response to nicotine,over-represented,0.000235085,0.0016247,0.0016247,0.763203,5,hsa-miR-125b-5p	hsa-miR-21-5p	hsa-miR-155-5p	hsa-let-7a-5p	hsa-miR-181a-5p
Gene Ontology (miRWalk),GO0035098 esc e z complex,over-represented,0.000143938,0.0012727,0.0012728,0.691652,5,hsa-miR-125b-5p	hsa-miR-21-5p	hsa-miR-155-5p	hsa-let-7a-5p	hsa-miR-181a-5p
Gene Ontology (miRWalk),GO0035108 limb morphogenesis,over-represented,0.000132364,0.0012090,0.0012090,0.333901,4,hsa-miR-125b-5p	hsa-miR-155-5p	hsa-let-7a-5p	hsa-miR-181a-5p
Gene Ontology (miRWalk),GO0035115 embryonic forelimb morphogenesis,over-represented,2.80615e-05,0.0005650565681818182,0.000565057,0.500852,5,hsa-miR-125b-5p	hsa-miR-21-5p	hsa-let-7b-5p	hsa-miR-155-5p	hsa-let-7a-5p
Gene Ontology (miRWalk),GO0035116 embryonic hindlimb morphogenesis,over-represented,0.000110295,0.0011258,0.0011258,0.655877,5,hsa-miR-125b-5p	hsa-miR-21-5p	hsa-let-7b-5p	hsa-miR-155-5p	hsa-let-7a-5p
Gene Ontology (miRWalk),GO0035136 forelimb morphogenesis,over-represented,0.0014560,0.0051190,0.0051190,0.262351,3,hsa-miR-21-5p	hsa-let-7b-5p	hsa-let-7a-5p
Gene Ontology (miRWalk),GO0035145 exon exon junction complex,over-represented,0.0053101,0.0126064,0.0126064,0.405451,3,hsa-miR-125b-5p	hsa-miR-21-5p	hsa-miR-155-5p
Gene Ontology (miRWalk),GO0035162 embryonic hemopoiesis,over-represented,0.0263981,0.0439968,0.0439968,0.715503,3,hsa-miR-125b-5p	hsa-miR-21-5p	hsa-let-7b-5p
Gene Ontology (miRWalk),GO0035176 social behavior,over-represented,0.000481299,0.0025084,0.0025084,0.882453,5,hsa-miR-21-5p	hsa-let-7b-5p	hsa-miR-155-5p	hsa-let-7a-5p	hsa-miR-181a-5p
Gene Ontology (miRWalk),GO0035189 rb e2f complex,over-represented,0.0084913,0.0181459,0.0181459,0.477002,3,hsa-miR-125b-5p	hsa-miR-21-5p	hsa-let-7a-5p
Gene Ontology (miRWalk),GO0035197 sirna binding,over-represented,0.000200828,0.0014853,0.0014853,0.369676,4,hsa-miR-21-5p	hsa-let-7b-5p	hsa-miR-155-5p	hsa-let-7a-5p
Gene Ontology (miRWalk),GO0035198 mirna binding,over-represented,4.46732e-05,0.000716770846975089,0.000716771,0.548552,5,hsa-miR-125b-5p	hsa-miR-21-5p	hsa-let-7b-5p	hsa-miR-155-5p	hsa-let-7a-5p
Gene Ontology (miRWalk),GO0035249 synaptic transmission glutamatergic,over-represented,0.000787815,0.0034049,0.0034049,0.214651,3,hsa-miR-21-5p	hsa-let-7b-5p	hsa-miR-155-5p
Gene Ontology (miRWalk),GO0035259 glucocorticoid receptor binding,over-represented,0.000200766,0.0014853,0.0014853,0.739353,5,hsa-miR-125b-5p	hsa-miR-21-5p	hsa-let-7b-5p	hsa-miR-150-5p	hsa-miR-155-5p
Gene Ontology (miRWalk),GO0035264 multicellular organism growth,over-represented,7.38878e-06,0.0003596955538461538,0.000359696,1.32368,7,hsa-miR-125b-5p	hsa-miR-21-5p	hsa-let-7b-5p	hsa-miR-150-5p	hsa-miR-155-5p	hsa-let-7a-5p	hsa-miR-181a-5p
Gene Ontology (miRWalk),GO0035265 organ growth,over-represented,3.13497e-05,0.0006036606995708153,0.000603661,0.942078,6,hsa-miR-125b-5p	hsa-miR-21-5p	hsa-let-7b-5p	hsa-miR-155-5p	hsa-let-7a-5p	hsa-miR-181a-5p
Gene Ontology (miRWalk),GO0035278 negative regulation of translation involved in gene silencing by mirna,over-represented,0.0049337,0.0120552,0.0120552,0.834753,4,hsa-miR-21-5p	hsa-let-7b-5p	hsa-miR-155-5p	hsa-let-7a-5p
Gene Ontology (miRWalk),GO0035284 brain segmentation,over-represented,0.0103725,0.0209436,0.0209436,0.166951,2,hsa-miR-150-5p	hsa-miR-155-5p
Gene Ontology (miRWalk),GO0035326 enhancer binding,over-represented,0.0016656,0.0056154,0.0056154,0.274276,3,hsa-miR-21-5p	hsa-let-7b-5p	hsa-let-7a-5p
Gene Ontology (miRWalk),GO0035327 transcriptionally active chromatin,over-represented,0.0189380,0.0336389,0.0336389,0.226576,2,hsa-let-7b-5p	hsa-miR-155-5p
Gene Ontology (miRWalk),GO0035329 hippo signaling cascade,over-represented,0.000110295,0.0011258,0.0011258,0.655877,5,hsa-miR-21-5p	hsa-let-7b-5p	hsa-miR-155-5p	hsa-let-7a-5p	hsa-miR-181a-5p
Gene Ontology (miRWalk),GO0035335 peptidyl tyrosine dephosphorylation,over-represented,0.000173706,0.0013871,0.0013871,1.25213,6,hsa-miR-125b-5p	hsa-miR-21-5p	hsa-let-7b-5p	hsa-miR-155-5p	hsa-let-7a-5p	hsa-miR-181a-5p
Gene Ontology (miRWalk),GO0035336 long chain fatty acyl coa metabolic process,over-represented,0.0033034,0.0089232,0.0089232,0.0954003,2,hsa-miR-125b-5p	hsa-miR-155-5p
Gene Ontology (miRWalk),GO0035338 long chain fatty acyl coa biosynthetic process,over-represented,0.0049337,0.0120552,0.0120552,0.834753,4,hsa-miR-125b-5p	hsa-miR-21-5p	hsa-let-7b-5p	hsa-miR-155-5p
Gene Ontology (miRWalk),GO0035413 positive regulation of catenin import into nucleus,over-represented,0.000457204,0.0024170,0.0024170,0.453152,4,hsa-miR-21-5p	hsa-miR-155-5p	hsa-let-7a-5p	hsa-miR-181a-5p
Gene Ontology (miRWalk),GO0035414 negative regulation of catenin import into nucleus,over-represented,0.0030009,0.0083089,0.0083088,0.333901,3,hsa-miR-125b-5p	hsa-let-7b-5p	hsa-miR-181a-5p
Gene Ontology (miRWalk),GO0035458 cellular response to interferon beta,over-represented,0.0024918,0.0073297,0.0073297,0.0834753,2,hsa-let-7b-5p	hsa-miR-155-5p
Gene Ontology (miRWalk),GO0035497 camp response element binding,over-represented,3.56087e-05,0.0006465022172131147,0.000646502,0.524702,5,hsa-miR-125b-5p	hsa-miR-21-5p	hsa-let-7b-5p	hsa-miR-155-5p	hsa-let-7a-5p
Gene Ontology (miRWalk),GO0035518 histone h2a monoubiquitination,over-represented,9.74705e-05,0.0010305,0.0010305,0.310051,4,hsa-miR-125b-5p	hsa-let-7b-5p	hsa-miR-155-5p	hsa-let-7a-5p
Gene Ontology (miRWalk),GO0035556 intracellular signal transduction,over-represented,0.0013162,0.0047910,0.0047910,1.76491,6,hsa-miR-125b-5p	hsa-miR-21-5p	hsa-let-7b-5p	hsa-miR-155-5p	hsa-let-7a-5p	hsa-miR-181a-5p
Gene Ontology (miRWalk),GO0035634 response to stilbenoid,over-represented,0.0024918,0.0073297,0.0073297,0.0834753,2,hsa-let-7b-5p	hsa-miR-155-5p
Gene Ontology (miRWalk),GO0035666 trif dependent toll like receptor signaling pathway,over-represented,0.00070427,0.0031822,0.0031822,1.58603,6,hsa-miR-125b-5p	hsa-miR-21-5p	hsa-let-7b-5p	hsa-miR-155-5p	hsa-let-7a-5p	hsa-miR-181a-5p
Gene Ontology (miRWalk),GO0035690 cellular response to drug,over-represented,7.86588e-06,0.0003667984042105263,0.000366798,0.751278,6,hsa-miR-125b-5p	hsa-miR-21-5p	hsa-let-7b-5p	hsa-miR-150-5p	hsa-let-7a-5p	hsa-miR-181a-5p
Gene Ontology (miRWalk),GO0035729 cellular response to hepatocyte growth factor stimulus,over-represented,0.0063781,0.0144159,0.0144159,0.131175,2,hsa-miR-125b-5p	hsa-miR-181a-5p
Gene Ontology (miRWalk),GO0035767 endothelial cell chemotaxis,over-represented,0.0014629,0.0051190,0.0051190,0.608177,4,hsa-miR-21-5p	hsa-miR-150-5p	hsa-let-7a-5p	hsa-miR-181a-5p
Gene Ontology (miRWalk),GO0035810 positive regulation of urine volume,over-represented,0.0103725,0.0209436,0.0209436,0.166951,2,hsa-miR-155-5p	hsa-let-7a-5p
Gene Ontology (miRWalk),GO0035872 nucleotide binding domain leucine rich repeat containing receptor signaling pathway,over-represented,2.05641e-05,0.0004961032051282051,0.000496103,1.52641,7,hsa-miR-125b-5p	hsa-miR-21-5p	hsa-let-7b-5p	hsa-miR-150-5p	hsa-miR-155-5p	hsa-let-7a-5p	hsa-miR-181a-5p
Gene Ontology (miRWalk),GO0035912 dorsal aorta morphogenesis,over-represented,0.000930651,0.0037963,0.0037963,0.226576,3,hsa-let-7b-5p	hsa-miR-155-5p	hsa-miR-181a-5p
Gene Ontology (miRWalk),GO0035914 skeletal muscle cell differentiation,over-represented,0.0016656,0.0056154,0.0056154,0.274276,3,hsa-miR-125b-5p	hsa-miR-155-5p	hsa-miR-181a-5p
Gene Ontology (miRWalk),GO0035924 cellular response to vascular endothelial growth factor stimulus,over-represented,0.00018515,0.0014289,0.0014290,0.727428,5,hsa-miR-21-5p	hsa-let-7b-5p	hsa-miR-150-5p	hsa-miR-155-5p	hsa-let-7a-5p
Gene Ontology (miRWalk),GO0035965 cardiolipin acyl chain remodeling,over-represented,0.0010892,0.0041703,0.0041703,0.238501,3,hsa-let-7b-5p	hsa-miR-155-5p	hsa-miR-181a-5p
Gene Ontology (miRWalk),GO0035970 peptidyl threonine dephosphorylation,over-represented,0.0273798,0.0450902,0.0450902,0.274276,2,hsa-let-7b-5p	hsa-miR-155-5p
Gene Ontology (miRWalk),GO0035988 chondrocyte proliferation,over-represented,8.28252e-05,0.0009519760930232559,0.000951976,0.298126,4,hsa-miR-125b-5p	hsa-miR-21-5p	hsa-let-7b-5p	hsa-let-7a-5p
Gene Ontology (miRWalk),GO0035999 tetrahydrofolate interconversion,over-represented,0.0209212,0.0364742,0.0364742,0.238501,2,hsa-miR-125b-5p	hsa-let-7a-5p
Gene Ontology (miRWalk),GO0036064 cilium basal body,over-represented,0.000546334,0.0026909,0.0026909,0.190801,3,hsa-miR-21-5p	hsa-let-7b-5p	hsa-miR-155-5p
Gene Ontology (miRWalk),GO0036148 phosphatidylglycerol acyl chain remodeling,over-represented,4.87295e-06,0.00031336491,0.000313365,0.357751,5,hsa-miR-125b-5p	hsa-miR-21-5p	hsa-let-7b-5p	hsa-miR-155-5p	hsa-miR-181a-5p
Gene Ontology (miRWalk),GO0036149 phosphatidylinositol acyl chain remodeling,over-represented,0.0251438,0.0420890,0.0420890,0.262351,2,hsa-miR-125b-5p	hsa-miR-181a-5p
Gene Ontology (miRWalk),GO0036150 phosphatidylserine acyl chain remodeling,over-represented,0.0209212,0.0364742,0.0364742,0.238501,2,hsa-miR-125b-5p	hsa-let-7b-5p
Gene Ontology (miRWalk),GO0036151 phosphatidylcholine acyl chain remodeling,over-represented,0.000132364,0.0012090,0.0012090,0.333901,4,hsa-miR-125b-5p	hsa-let-7b-5p	hsa-miR-155-5p	hsa-miR-181a-5p
Gene Ontology (miRWalk),GO0036152 phosphatidylethanolamine acyl chain remodeling,over-represented,5.847e-05,0.0007873012158054711,0.000787301,0.274276,4,hsa-miR-125b-5p	hsa-let-7b-5p	hsa-miR-155-5p	hsa-miR-181a-5p
Gene Ontology (miRWalk),GO0038031 non canonical wnt receptor signaling pathway via jnk cascade,over-represented,0.0152364,0.0283960,0.0283960,0.202726,2,hsa-miR-21-5p	hsa-miR-155-5p
Gene Ontology (miRWalk),GO0040007 growth,over-represented,0.0081340,0.0175005,0.0175005,0.954003,4,hsa-miR-21-5p	hsa-let-7b-5p	hsa-miR-150-5p	hsa-let-7a-5p
Gene Ontology (miRWalk),GO0040008 regulation of growth,over-represented,7.86941e-05,0.0009346242975871314,0.000934624,1.0971,6,hsa-miR-125b-5p	hsa-miR-21-5p	hsa-let-7b-5p	hsa-miR-155-5p	hsa-let-7a-5p	hsa-miR-181a-5p
Gene Ontology (miRWalk),GO0040014 regulation of multicellular organism growth,over-represented,7.12821e-06,0.00035480865505617973,0.000354809,0.739353,6,hsa-miR-125b-5p	hsa-miR-21-5p	hsa-let-7b-5p	hsa-miR-155-5p	hsa-let-7a-5p	hsa-miR-181a-5p
Gene Ontology (miRWalk),GO0040015 negative regulation of multicellular organism growth,over-represented,0.0296967,0.0482776,0.0482776,0.286201,2,hsa-miR-21-5p	hsa-let-7b-5p
Gene Ontology (miRWalk),GO0040016 embryonic cleavage,over-represented,0.0189380,0.0336389,0.0336389,0.226576,2,hsa-miR-21-5p	hsa-let-7b-5p
Gene Ontology (miRWalk),GO0040018 positive regulation of multicellular organism growth,over-represented,0.000392718,0.0022333,0.0022333,0.846678,5,hsa-miR-125b-5p	hsa-miR-21-5p	hsa-miR-155-5p	hsa-let-7a-5p	hsa-miR-181a-5p
Gene Ontology (miRWalk),GO0040019 positive regulation of embryonic development,over-represented,0.000219148,0.0015508,0.0015508,0.143101,3,hsa-miR-21-5p	hsa-let-7b-5p	hsa-miR-181a-5p
Gene Ontology (miRWalk),GO0040029 regulation of gene expression epigenetic,over-represented,0.0018936,0.0060611,0.0060611,0.286201,3,hsa-miR-21-5p	hsa-let-7b-5p	hsa-let-7a-5p
Gene Ontology (miRWalk),GO0040036 regulation of fibroblast growth factor receptor signaling pathway,over-represented,0.0052485,0.0126064,0.0126064,0.11925,2,hsa-miR-125b-5p	hsa-miR-181a-5p
Gene Ontology (miRWalk),GO0040037 negative regulation of fibroblast growth factor receptor signaling pathway,over-represented,4.07286e-06,0.0002890813538461539,0.000289081,0.345826,5,hsa-miR-21-5p	hsa-let-7b-5p	hsa-miR-155-5p	hsa-let-7a-5p	hsa-miR-181a-5p
Gene Ontology (miRWalk),GO0042054 histone methyltransferase activity,over-represented,0.0036800,0.0096407,0.0096407,0.357751,3,hsa-miR-21-5p	hsa-miR-155-5p	hsa-let-7a-5p
Gene Ontology (miRWalk),GO0042056 chemoattractant activity,over-represented,0.000514045,0.0026025,0.0026025,0.894378,5,hsa-miR-21-5p	hsa-let-7b-5p	hsa-miR-150-5p	hsa-miR-155-5p	hsa-miR-181a-5p
Gene Ontology (miRWalk),GO0042059 negative regulation of epidermal growth factor receptor signaling pathway,over-represented,0.0014608,0.0051190,0.0051190,1.10903,5,hsa-miR-21-5p	hsa-let-7b-5p	hsa-miR-155-5p	hsa-let-7a-5p	hsa-miR-181a-5p
Gene Ontology (miRWalk),GO0042060 wound healing,over-represented,6.89439e-05,0.0008507562033426184,0.000850756,1.07325,6,hsa-miR-125b-5p	hsa-miR-21-5p	hsa-let-7b-5p	hsa-miR-155-5p	hsa-let-7a-5p	hsa-miR-181a-5p
Gene Ontology (miRWalk),GO0042092 type 2 immune response,over-represented,0.0052485,0.0126064,0.0126064,0.11925,2,hsa-miR-21-5p	hsa-miR-155-5p
Gene Ontology (miRWalk),GO0042098 t cell proliferation,over-represented,0.0033296,0.0089232,0.0089232,0.345826,3,hsa-miR-21-5p	hsa-let-7b-5p	hsa-miR-150-5p
Gene Ontology (miRWalk),GO0042100 b cell proliferation,over-represented,0.000217396,0.0015508,0.0015508,0.751278,5,hsa-miR-125b-5p	hsa-miR-21-5p	hsa-let-7b-5p	hsa-let-7a-5p	hsa-miR-181a-5p
Gene Ontology (miRWalk),GO0042102 positive regulation of t cell proliferation,over-represented,0.0022522,0.0068855,0.0068855,0.679727,4,hsa-miR-21-5p	hsa-let-7b-5p	hsa-miR-155-5p	hsa-let-7a-5p
Gene Ontology (miRWalk),GO0042104 positive regulation of activated t cell proliferation,over-represented,1.84384e-06,0.00021333857692307692,0.000213339,0.298126,5,hsa-miR-125b-5p	hsa-miR-21-5p	hsa-miR-150-5p	hsa-miR-155-5p	hsa-let-7a-5p
Gene Ontology (miRWalk),GO0042110 t cell activation,over-represented,6.15805e-05,0.0008023576911764705,0.000802358,0.584327,5,hsa-miR-125b-5p	hsa-miR-21-5p	hsa-miR-155-5p	hsa-let-7a-5p	hsa-miR-181a-5p
Gene Ontology (miRWalk),GO0042113 b cell activation,over-represented,0.0033296,0.0089232,0.0089232,0.345826,3,hsa-miR-125b-5p	hsa-miR-155-5p	hsa-let-7a-5p
Gene Ontology (miRWalk),GO0042127 regulation of cell proliferation,over-represented,0.0015969,0.0054798,0.0054798,1.82453,6,hsa-miR-125b-5p	hsa-miR-21-5p	hsa-let-7b-5p	hsa-miR-155-5p	hsa-let-7a-5p	hsa-miR-181a-5p
Gene Ontology (miRWalk),GO0042130 negative regulation of t cell proliferation,over-represented,0.000457204,0.0024170,0.0024170,0.453152,4,hsa-miR-21-5p	hsa-let-7b-5p	hsa-miR-155-5p	hsa-let-7a-5p
Gene Ontology (miRWalk),GO0042147 retrograde transport endosome to golgi,over-represented,0.0027436,0.0077882,0.0077882,0.715503,4,hsa-miR-21-5p	hsa-let-7b-5p	hsa-miR-155-5p	hsa-let-7a-5p
Gene Ontology (miRWalk),GO0042149 cellular response to glucose starvation,over-represented,0.0022522,0.0068855,0.0068855,0.679727,4,hsa-miR-125b-5p	hsa-let-7b-5p	hsa-miR-150-5p	hsa-miR-155-5p
Gene Ontology (miRWalk),GO0042157 lipoprotein metabolic process,over-represented,0.0178062,0.0321965,0.0321965,0.620102,3,hsa-miR-21-5p	hsa-let-7b-5p	hsa-miR-155-5p
Gene Ontology (miRWalk),GO0042169 sh2 domain binding,over-represented,0.0081340,0.0175005,0.0175005,0.954003,4,hsa-miR-21-5p	hsa-let-7b-5p	hsa-miR-155-5p	hsa-miR-181a-5p
Gene Ontology (miRWalk),GO0042177 negative regulation of protein catabolic process,over-represented,0.00018515,0.0014289,0.0014290,0.727428,5,hsa-miR-125b-5p	hsa-miR-21-5p	hsa-let-7b-5p	hsa-miR-155-5p	hsa-let-7a-5p
Gene Ontology (miRWalk),GO0042220 response to cocaine,over-represented,0.0103725,0.0209436,0.0209436,0.166951,2,hsa-miR-125b-5p	hsa-let-7a-5p
Gene Ontology (miRWalk),GO0042246 tissue regeneration,over-represented,0.0021034,0.0065898,0.0065898,0.667802,4,hsa-miR-21-5p	hsa-miR-150-5p	hsa-miR-155-5p	hsa-miR-181a-5p
Gene Ontology (miRWalk),GO0042254 ribosome biogenesis,over-represented,0.0252154,0.0420890,0.0420890,0.703578,3,hsa-miR-125b-5p	hsa-let-7b-5p	hsa-miR-155-5p
Gene Ontology (miRWalk),GO0042256 mature ribosome assembly,over-represented,0.0170424,0.0309544,0.0309544,0.214651,2,hsa-miR-21-5p	hsa-miR-181a-5p
Gene Ontology (miRWalk),GO0042273 ribosomal large subunit biogenesis,over-represented,0.000457204,0.0024170,0.0024170,0.453152,4,hsa-miR-125b-5p	hsa-let-7b-5p	hsa-let-7a-5p	hsa-miR-181a-5p
Gene Ontology (miRWalk),GO0042274 ribosomal small subunit biogenesis,over-represented,0.0015779,0.0054397,0.0054397,0.620102,4,hsa-miR-125b-5p	hsa-miR-21-5p	hsa-let-7b-5p	hsa-let-7a-5p
Gene Ontology (miRWalk),GO0042288 mhc class i protein binding,over-represented,0.0288582,0.0473488,0.0473488,0.739353,3,hsa-miR-125b-5p	hsa-miR-21-5p	hsa-let-7b-5p
Gene Ontology (miRWalk),GO0042304 regulation of fatty acid biosynthetic process,over-represented,0.0170424,0.0309544,0.0309544,0.214651,2,hsa-miR-21-5p	hsa-let-7b-5p
Gene Ontology (miRWalk),GO0042307 positive regulation of protein import into nucleus,over-represented,0.0030009,0.0083089,0.0083088,0.333901,3,hsa-miR-125b-5p	hsa-miR-21-5p	hsa-miR-155-5p
Gene Ontology (miRWalk),GO0042326 negative regulation of phosphorylation,over-represented,9.54284e-05,0.0010211,0.0010211,1.13288,6,hsa-miR-125b-5p	hsa-miR-21-5p	hsa-let-7b-5p	hsa-miR-155-5p	hsa-let-7a-5p	hsa-miR-181a-5p
Gene Ontology (miRWalk),GO0042327 positive regulation of phosphorylation,over-represented,0.000273832,0.0017918,0.0017918,0.787053,5,hsa-miR-21-5p	hsa-let-7b-5p	hsa-miR-155-5p	hsa-let-7a-5p	hsa-miR-181a-5p
Gene Ontology (miRWalk),GO0042339 keratan sulfate metabolic process,over-represented,0.00022854,0.0015989,0.0015989,0.381601,4,hsa-miR-125b-5p	hsa-miR-21-5p	hsa-let-7b-5p	hsa-miR-155-5p
Gene Ontology (miRWalk),GO0042340 keratan sulfate catabolic process,over-represented,0.000165216,0.0013655,0.0013655,0.131175,3,hsa-miR-21-5p	hsa-let-7b-5p	hsa-miR-155-5p
Gene Ontology (miRWalk),GO0042345 regulation of nf kappab import into nucleus,over-represented,0.0089420,0.0186853,0.0186853,0.155026,2,hsa-miR-125b-5p	hsa-let-7b-5p
Gene Ontology (miRWalk),GO0042359 vitamin d metabolic process,over-represented,0.0076099,0.0165092,0.0165092,0.143101,2,hsa-miR-125b-5p	hsa-let-7a-5p
Gene Ontology (miRWalk),GO0042383 sarcolemma,over-represented,0.0057781,0.0135006,0.0135006,0.870528,4,hsa-miR-125b-5p	hsa-miR-21-5p	hsa-let-7b-5p	hsa-miR-155-5p
Gene Ontology (miRWalk),GO0042384 cilium assembly,over-represented,0.000273832,0.0017918,0.0017918,0.787053,5,hsa-miR-125b-5p	hsa-miR-21-5p	hsa-let-7b-5p	hsa-miR-155-5p	hsa-let-7a-5p
Gene Ontology (miRWalk),GO0042391 regulation of membrane potential,over-represented,0.0036800,0.0096407,0.0096407,0.357751,3,hsa-miR-21-5p	hsa-let-7b-5p	hsa-let-7a-5p
Gene Ontology (miRWalk),GO0042393 histone binding,over-represented,0.000217062,0.0015508,0.0015508,1.29983,6,hsa-miR-125b-5p	hsa-miR-21-5p	hsa-let-7b-5p	hsa-miR-155-5p	hsa-let-7a-5p	hsa-miR-181a-5p
Gene Ontology (miRWalk),GO0042445 hormone metabolic process,over-represented,0.000175662,0.0013871,0.0013871,0.357751,4,hsa-let-7b-5p	hsa-miR-155-5p	hsa-let-7a-5p	hsa-miR-181a-5p
Gene Ontology (miRWalk),GO0042462 eye photoreceptor cell development,over-represented,0.0142400,0.0269932,0.0269932,0.572402,3,hsa-miR-21-5p	hsa-miR-150-5p	hsa-miR-155-5p
Gene Ontology (miRWalk),GO0042470 melanosome,over-represented,0.0013162,0.0047910,0.0047910,1.76491,6,hsa-miR-125b-5p	hsa-miR-21-5p	hsa-let-7b-5p	hsa-miR-155-5p	hsa-let-7a-5p	hsa-miR-181a-5p
Gene Ontology (miRWalk),GO0042472 inner ear morphogenesis,over-represented,0.0005485,0.0026909,0.0026909,0.906303,5,hsa-miR-125b-5p	hsa-miR-21-5p	hsa-let-7b-5p	hsa-miR-155-5p	hsa-miR-181a-5p
Gene Ontology (miRWalk),GO0042474 middle ear morphogenesis,over-represented,1.25691e-05,0.000418654984962406,0.000418655,0.810903,6,hsa-miR-125b-5p	hsa-miR-21-5p	hsa-let-7b-5p	hsa-miR-155-5p	hsa-let-7a-5p	hsa-miR-181a-5p
Gene Ontology (miRWalk),GO0042475 odontogenesis of dentin containing tooth,over-represented,0.000194392,0.0014853,0.0014853,1.27598,6,hsa-miR-125b-5p	hsa-miR-21-5p	hsa-let-7b-5p	hsa-miR-155-5p	hsa-let-7a-5p	hsa-miR-181a-5p
Gene Ontology (miRWalk),GO0042476 odontogenesis,over-represented,0.0015779,0.0054397,0.0054397,0.620102,4,hsa-miR-125b-5p	hsa-miR-21-5p	hsa-let-7b-5p	hsa-let-7a-5p
Gene Ontology (miRWalk),GO0042482 positive regulation of odontogenesis,over-represented,0.0152364,0.0283960,0.0283960,0.202726,2,hsa-miR-21-5p	hsa-miR-155-5p
Gene Ontology (miRWalk),GO0042487 regulation of odontogenesis of dentin containing tooth,over-represented,0.0024070,0.0071796,0.0071796,0.310051,3,hsa-miR-125b-5p	hsa-let-7b-5p	hsa-let-7a-5p
Gene Ontology (miRWalk),GO0042491 auditory receptor cell differentiation,over-represented,0.000930651,0.0037963,0.0037963,0.226576,3,hsa-miR-21-5p	hsa-let-7b-5p	hsa-miR-155-5p
Gene Ontology (miRWalk),GO0042493 response to drug,over-represented,0.0027086,0.0077514,0.0077514,3.02896,7,hsa-miR-125b-5p	hsa-miR-21-5p	hsa-let-7b-5p	hsa-miR-150-5p	hsa-miR-155-5p	hsa-let-7a-5p	hsa-miR-181a-5p
Gene Ontology (miRWalk),GO0042517 positive regulation of tyrosine phosphorylation of stat3 protein,over-represented,1.45973e-05,0.00044029505960264904,0.000440295,0.441227,5,hsa-miR-125b-5p	hsa-miR-21-5p	hsa-let-7b-5p	hsa-miR-155-5p	hsa-let-7a-5p
Gene Ontology (miRWalk),GO0042518 negative regulation of tyrosine phosphorylation of stat3 protein,over-represented,0.0016656,0.0056154,0.0056154,0.274276,3,hsa-miR-125b-5p	hsa-miR-155-5p	hsa-let-7a-5p
Gene Ontology (miRWalk),GO0042535 positive regulation of tumor necrosis factor biosynthetic process,over-represented,0.000113937,0.0011295,0.0011295,0.321976,4,hsa-miR-21-5p	hsa-let-7b-5p	hsa-miR-155-5p	hsa-let-7a-5p
Gene Ontology (miRWalk),GO0042542 response to hydrogen peroxide,over-represented,0.0014608,0.0051190,0.0051190,1.10903,5,hsa-miR-125b-5p	hsa-miR-21-5p	hsa-miR-155-5p	hsa-let-7a-5p	hsa-miR-181a-5p
Gene Ontology (miRWalk),GO0042552 myelination,over-represented,2.80615e-05,0.0005650565681818182,0.000565057,0.500852,5,hsa-miR-21-5p	hsa-let-7b-5p	hsa-miR-150-5p	hsa-miR-155-5p	hsa-let-7a-5p
Gene Ontology (miRWalk),GO0042572 retinol metabolic process,over-represented,0.0010892,0.0041703,0.0041703,0.238501,3,hsa-miR-21-5p	hsa-let-7b-5p	hsa-miR-155-5p
Gene Ontology (miRWalk),GO0042574 retinal metabolic process,over-represented,0.000930651,0.0037963,0.0037963,0.226576,3,hsa-miR-21-5p	hsa-let-7b-5p	hsa-miR-155-5p
Gene Ontology (miRWalk),GO0042581 specific granule,over-represented,0.0229903,0.0393080,0.0393080,0.250426,2,hsa-let-7b-5p	hsa-miR-155-5p
Gene Ontology (miRWalk),GO0042582 azurophil granule,over-represented,0.0118996,0.0233356,0.0233356,0.178876,2,hsa-let-7b-5p	hsa-miR-155-5p
Gene Ontology (miRWalk),GO0042590 antigen processing and presentation of exogenous peptide antigen via mhc class i,over-represented,0.0211621,0.0368507,0.0368507,1.2402,4,hsa-miR-125b-5p	hsa-let-7b-5p	hsa-miR-155-5p	hsa-let-7a-5p
Gene Ontology (miRWalk),GO0042593 glucose homeostasis,over-represented,0.00020547,0.0015145,0.0015145,1.2879,6,hsa-miR-125b-5p	hsa-miR-21-5p	hsa-let-7b-5p	hsa-miR-155-5p	hsa-let-7a-5p	hsa-miR-181a-5p
Gene Ontology (miRWalk),GO0042594 response to starvation,over-represented,0.0044484,0.0110710,0.0110710,0.381601,3,hsa-miR-125b-5p	hsa-miR-21-5p	hsa-let-7b-5p
Gene Ontology (miRWalk),GO0042626 atpase activity coupled to transmembrane movement of substances,over-represented,0.000748058,0.0032902,0.0032901,0.512777,4,hsa-miR-125b-5p	hsa-miR-21-5p	hsa-let-7b-5p	hsa-miR-155-5p
Gene Ontology (miRWalk),GO0042627 chylomicron,over-represented,0.0024918,0.0073297,0.0073297,0.0834753,2,hsa-let-7b-5p	hsa-miR-155-5p
Gene Ontology (miRWalk),GO0042632 cholesterol homeostasis,over-represented,0.000450202,0.0024170,0.0024170,0.870528,5,hsa-miR-21-5p	hsa-let-7b-5p	hsa-miR-155-5p	hsa-let-7a-5p	hsa-miR-181a-5p
Gene Ontology (miRWalk),GO0042640 anagen,over-represented,1.91654e-05,0.0004865366384180791,0.000486537,0.465077,5,hsa-miR-125b-5p	hsa-let-7b-5p	hsa-miR-155-5p	hsa-let-7a-5p	hsa-miR-181a-5p
Gene Ontology (miRWalk),GO0042641 actomyosin,over-represented,0.0296967,0.0482776,0.0482776,0.286201,2,hsa-miR-155-5p	hsa-miR-181a-5p
Gene Ontology (miRWalk),GO0042645 mitochondrial nucleoid,over-represented,0.0070553,0.0157061,0.0157061,0.918228,4,hsa-miR-125b-5p	hsa-let-7b-5p	hsa-miR-155-5p	hsa-let-7a-5p
Gene Ontology (miRWalk),GO0042692 muscle cell differentiation,over-represented,0.00074864,0.0032902,0.0032901,0.965928,5,hsa-miR-125b-5p	hsa-miR-21-5p	hsa-let-7b-5p	hsa-miR-155-5p	hsa-let-7a-5p
Gene Ontology (miRWalk),GO0042698 ovulation cycle,over-represented,1.6117e-05,0.0004611217267080745,0.000461122,0.202726,4,hsa-miR-125b-5p	hsa-miR-21-5p	hsa-miR-155-5p	hsa-let-7a-5p
Gene Ontology (miRWalk),GO0042719 mitochondrial intermembrane space protein transporter complex,over-represented,0.000165216,0.0013655,0.0013655,0.131175,3,hsa-miR-125b-5p	hsa-let-7b-5p	hsa-miR-155-5p
Gene Ontology (miRWalk),GO0042730 fibrinolysis,over-represented,0.0010892,0.0041703,0.0041703,0.238501,3,hsa-miR-21-5p	hsa-let-7b-5p	hsa-miR-155-5p
Gene Ontology (miRWalk),GO0042733 embryonic digit morphogenesis,over-represented,0.0005485,0.0026909,0.0026909,0.906303,5,hsa-miR-125b-5p	hsa-miR-21-5p	hsa-let-7b-5p	hsa-miR-155-5p	hsa-miR-181a-5p
Gene Ontology (miRWalk),GO0042734 presynaptic membrane,over-represented,0.0097614,0.0200943,0.0200943,0.500852,3,hsa-miR-125b-5p	hsa-let-7b-5p	hsa-miR-155-5p
Gene Ontology (miRWalk),GO0042738 exogenous drug catabolic process,over-represented,0.0042229,0.0106657,0.0106657,0.107325,2,hsa-let-7b-5p	hsa-let-7a-5p
Gene Ontology (miRWalk),GO0042742 defense response to bacterium,over-represented,0.000120735,0.0011549,0.0011549,0.667802,5,hsa-miR-125b-5p	hsa-miR-21-5p	hsa-let-7b-5p	hsa-miR-155-5p	hsa-let-7a-5p
Gene Ontology (miRWalk),GO0042744 hydrogen peroxide catabolic process,over-represented,0.000457204,0.0024170,0.0024170,0.453152,4,hsa-miR-125b-5p	hsa-let-7b-5p	hsa-miR-155-5p	hsa-miR-181a-5p
Gene Ontology (miRWalk),GO0042755 eating behavior,over-represented,4.85056e-05,0.0007286779801980198,0.000728678,0.262351,4,hsa-miR-125b-5p	hsa-miR-21-5p	hsa-miR-155-5p	hsa-miR-181a-5p
Gene Ontology (miRWalk),GO0042760 very long chain fatty acid catabolic process,over-represented,5.6952e-05,0.0007786955555555556,0.000778696,0.0954003,3,hsa-miR-21-5p	hsa-let-7b-5p	hsa-miR-155-5p
Gene Ontology (miRWalk),GO0042761 very long chain fatty acid biosynthetic process,over-represented,0.0209212,0.0364742,0.0364742,0.238501,2,hsa-miR-21-5p	hsa-let-7b-5p
Gene Ontology (miRWalk),GO0042769 dna damage response detection of dna damage,over-represented,0.0019617,0.0062164,0.0062164,0.655877,4,hsa-miR-125b-5p	hsa-miR-21-5p	hsa-let-7b-5p	hsa-let-7a-5p
Gene Ontology (miRWalk),GO0042770 signal transduction in response to dna damage,over-represented,0.0062688,0.0144159,0.0144159,0.429302,3,hsa-miR-125b-5p	hsa-miR-21-5p	hsa-let-7b-5p
Gene Ontology (miRWalk),GO0042771 dna damage response signal transduction by p53 class mediator resulting in induction of apoptosis,over-represented,0.000129776,0.0012090,0.0012090,1.1925,6,hsa-miR-125b-5p	hsa-miR-21-5p	hsa-let-7b-5p	hsa-miR-150-5p	hsa-miR-155-5p	hsa-miR-181a-5p
Gene Ontology (miRWalk),GO0042787 protein ubiquitination involved in ubiquitin dependent protein catabolic process,over-represented,7.36862e-05,0.0008921112213114754,0.000892111,1.08518,6,hsa-miR-125b-5p	hsa-miR-21-5p	hsa-let-7b-5p	hsa-miR-155-5p	hsa-let-7a-5p	hsa-miR-181a-5p
Gene Ontology (miRWalk),GO0042789 mrna transcription from rna polymerase ii promoter,over-represented,0.0251438,0.0420890,0.0420890,0.262351,2,hsa-miR-125b-5p	hsa-let-7b-5p
Gene Ontology (miRWalk),GO0042802 identical protein binding,over-represented,0.0019793,0.0062584,0.0062584,2.89779,7,hsa-miR-125b-5p	hsa-miR-21-5p	hsa-let-7b-5p	hsa-miR-150-5p	hsa-miR-155-5p	hsa-let-7a-5p	hsa-miR-181a-5p
Gene Ontology (miRWalk),GO0042803 protein homodimerization activity,over-represented,0.0016088,0.0055163,0.0055163,2.81431,7,hsa-miR-125b-5p	hsa-miR-21-5p	hsa-let-7b-5p	hsa-miR-150-5p	hsa-miR-155-5p	hsa-let-7a-5p	hsa-miR-181a-5p
Gene Ontology (miRWalk),GO0042805 actinin binding,over-represented,0.0063781,0.0144159,0.0144159,0.131175,2,hsa-miR-21-5p	hsa-miR-155-5p
Gene Ontology (miRWalk),GO0042809 vitamin d receptor binding,over-represented,0.0022522,0.0068855,0.0068855,0.679727,4,hsa-miR-125b-5p	hsa-miR-21-5p	hsa-let-7b-5p	hsa-let-7a-5p
Gene Ontology (miRWalk),GO0042826 histone deacetylase binding,over-represented,0.000536754,0.0026909,0.0026909,1.51448,6,hsa-miR-125b-5p	hsa-miR-21-5p	hsa-let-7b-5p	hsa-miR-155-5p	hsa-let-7a-5p	hsa-miR-181a-5p
Gene Ontology (miRWalk),GO0042974 retinoic acid receptor binding,over-represented,0.000410841,0.0023009,0.0023009,0.441227,4,hsa-miR-125b-5p	hsa-let-7b-5p	hsa-miR-155-5p	hsa-let-7a-5p
Gene Ontology (miRWalk),GO0042975 peroxisome proliferator activated receptor binding,over-represented,0.0014629,0.0051190,0.0051190,0.608177,4,hsa-miR-125b-5p	hsa-let-7b-5p	hsa-miR-150-5p	hsa-let-7a-5p
Gene Ontology (miRWalk),GO0042981 regulation of apoptotic process,over-represented,0.000177035,0.0013930,0.0013930,2.06303,7,hsa-miR-125b-5p	hsa-miR-21-5p	hsa-let-7b-5p	hsa-miR-150-5p	hsa-miR-155-5p	hsa-let-7a-5p	hsa-miR-181a-5p
Gene Ontology (miRWalk),GO0042987 amyloid precursor protein catabolic process,over-represented,0.0209212,0.0364742,0.0364742,0.238501,2,hsa-miR-21-5p	hsa-miR-155-5p
Gene Ontology (miRWalk),GO0042995 cell projection,over-represented,0.0012474,0.0046355,0.0046355,1.07325,5,hsa-miR-125b-5p	hsa-miR-21-5p	hsa-let-7b-5p	hsa-miR-155-5p	hsa-let-7a-5p
Gene Ontology (miRWalk),GO0043005 neuron projection,over-represented,0.0057049,0.0134715,0.0134715,1.47871,5,hsa-miR-21-5p	hsa-let-7b-5p	hsa-miR-155-5p	hsa-let-7a-5p	hsa-miR-181a-5p
Gene Ontology (miRWalk),GO0043010 camera type eye development,over-represented,0.0013541,0.0048928,0.0048928,0.596252,4,hsa-miR-21-5p	hsa-let-7b-5p	hsa-miR-155-5p	hsa-let-7a-5p
Gene Ontology (miRWalk),GO0043011 myeloid dendritic cell differentiation,over-represented,0.0036800,0.0096407,0.0096407,0.357751,3,hsa-miR-125b-5p	hsa-miR-21-5p	hsa-miR-155-5p
Gene Ontology (miRWalk),GO0043022 ribosome binding,over-represented,0.000253881,0.0017277,0.0017277,0.775128,5,hsa-miR-125b-5p	hsa-miR-21-5p	hsa-let-7b-5p	hsa-miR-155-5p	hsa-let-7a-5p
Gene Ontology (miRWalk),GO0043024 ribosomal small subunit binding,over-represented,0.0036800,0.0096407,0.0096407,0.357751,3,hsa-miR-125b-5p	hsa-miR-21-5p	hsa-miR-181a-5p
Gene Ontology (miRWalk),GO0043025 neuronal cell body,over-represented,0.000156288,0.0013179,0.0013179,2.02726,7,hsa-miR-125b-5p	hsa-miR-21-5p	hsa-let-7b-5p	hsa-miR-150-5p	hsa-miR-155-5p	hsa-let-7a-5p	hsa-miR-181a-5p
Gene Ontology (miRWalk),GO0043027 cysteine type endopeptidase inhibitor activity involved in apoptotic process,over-represented,0.0013541,0.0048928,0.0048928,0.596252,4,hsa-miR-125b-5p	hsa-miR-21-5p	hsa-let-7b-5p	hsa-miR-181a-5p
Gene Ontology (miRWalk),GO0043029 t cell homeostasis,over-represented,3.92968e-05,0.0006853733228346456,0.000685373,0.977853,6,hsa-miR-125b-5p	hsa-miR-21-5p	hsa-let-7b-5p	hsa-miR-150-5p	hsa-let-7a-5p	hsa-miR-181a-5p
Gene Ontology (miRWalk),GO0043032 positive regulation of macrophage activation,over-represented,5.79282e-06,0.0003265734316455696,0.000326573,0.369676,5,hsa-miR-125b-5p	hsa-miR-21-5p	hsa-let-7b-5p	hsa-miR-155-5p	hsa-let-7a-5p
Gene Ontology (miRWalk),GO0043034 costamere,over-represented,0.000681416,0.0031088,0.0031088,0.500852,4,hsa-miR-125b-5p	hsa-miR-21-5p	hsa-let-7b-5p	hsa-miR-155-5p
Gene Ontology (miRWalk),GO0043043 peptide biosynthetic process,over-represented,0.000787815,0.0034049,0.0034049,0.214651,3,hsa-miR-21-5p	hsa-let-7b-5p	hsa-miR-155-5p
Gene Ontology (miRWalk),GO0043044 atp dependent chromatin remodeling,over-represented,0.0016656,0.0056154,0.0056154,0.274276,3,hsa-miR-21-5p	hsa-let-7b-5p	hsa-let-7a-5p
Gene Ontology (miRWalk),GO0043065 positive regulation of apoptotic process,over-represented,0.000656539,0.0030456,0.0030456,2.48041,7,hsa-miR-125b-5p	hsa-miR-21-5p	hsa-let-7b-5p	hsa-miR-150-5p	hsa-miR-155-5p	hsa-let-7a-5p	hsa-miR-181a-5p
Gene Ontology (miRWalk),GO0043066 negative regulation of apoptotic process,over-represented,0.0065912,0.0148521,0.0148521,3.43441,7,hsa-miR-125b-5p	hsa-miR-21-5p	hsa-let-7b-5p	hsa-miR-150-5p	hsa-miR-155-5p	hsa-let-7a-5p	hsa-miR-181a-5p
Gene Ontology (miRWalk),GO0043085 positive regulation of catalytic activity,over-represented,8.95149e-06,0.0003909749824074074,0.000390975,1.35945,7,hsa-miR-125b-5p	hsa-miR-21-5p	hsa-let-7b-5p	hsa-miR-150-5p	hsa-miR-155-5p	hsa-let-7a-5p	hsa-miR-181a-5p
Gene Ontology (miRWalk),GO0043086 negative regulation of catalytic activity,over-represented,0.0097614,0.0200943,0.0200943,0.500852,3,hsa-miR-125b-5p	hsa-miR-155-5p	hsa-miR-181a-5p
Gene Ontology (miRWalk),GO0043087 regulation of gtpase activity,over-represented,0.0089420,0.0186853,0.0186853,0.155026,2,hsa-miR-21-5p	hsa-let-7b-5p
Gene Ontology (miRWalk),GO0043097 pyrimidine nucleoside salvage,over-represented,0.0118996,0.0233356,0.0233356,0.178876,2,hsa-let-7b-5p	hsa-let-7a-5p
Gene Ontology (miRWalk),GO0043101 purine containing compound salvage,over-represented,0.0273798,0.0450902,0.0450902,0.274276,2,hsa-let-7b-5p	hsa-let-7a-5p
Gene Ontology (miRWalk),GO0043116 negative regulation of vascular permeability,over-represented,0.0273798,0.0450902,0.0450902,0.274276,2,hsa-miR-125b-5p	hsa-miR-155-5p
Gene Ontology (miRWalk),GO0043117 positive regulation of vascular permeability,over-represented,0.0142400,0.0269932,0.0269932,0.572402,3,hsa-miR-21-5p	hsa-miR-150-5p	hsa-miR-155-5p
Gene Ontology (miRWalk),GO0043123 positive regulation of i kappab kinase nf kappab cascade,over-represented,0.0117309,0.0233249,0.0233249,1.72913,5,hsa-miR-21-5p	hsa-let-7b-5p	hsa-miR-155-5p	hsa-let-7a-5p	hsa-miR-181a-5p
Gene Ontology (miRWalk),GO0043124 negative regulation of i kappab kinase nf kappab cascade,over-represented,0.0049337,0.0120552,0.0120552,0.834753,4,hsa-miR-125b-5p	hsa-miR-21-5p	hsa-let-7b-5p	hsa-miR-181a-5p
Gene Ontology (miRWalk),GO0043125 erbb 3 class receptor binding,over-represented,2.06351e-05,0.0004961032051282051,0.000496103,0.214651,4,hsa-miR-125b-5p	hsa-miR-21-5p	hsa-miR-155-5p	hsa-let-7a-5p
Gene Ontology (miRWalk),GO0043129 surfactant homeostasis,over-represented,0.0252154,0.0420890,0.0420890,0.703578,3,hsa-miR-21-5p	hsa-miR-150-5p	hsa-miR-155-5p
Gene Ontology (miRWalk),GO0043130 ubiquitin binding,over-represented,1.93897e-05,0.0004865366384180791,0.000486537,0.870528,6,hsa-miR-125b-5p	hsa-miR-21-5p	hsa-let-7b-5p	hsa-miR-150-5p	hsa-miR-155-5p	hsa-miR-181a-5p
Gene Ontology (miRWalk),GO0043140 atp dependent 3 5 dna helicase activity,over-represented,0.0118996,0.0233356,0.0233356,0.178876,2,hsa-let-7b-5p	hsa-let-7a-5p
Gene Ontology (miRWalk),GO0043154 negative regulation of cysteine type endopeptidase activity involved in apoptotic process,over-represented,7.37049e-05,0.0008921112213114754,0.000892111,1.82453,7,hsa-miR-125b-5p	hsa-miR-21-5p	hsa-let-7b-5p	hsa-miR-150-5p	hsa-miR-155-5p	hsa-let-7a-5p	hsa-miR-181a-5p
Gene Ontology (miRWalk),GO0043161 proteasomal ubiquitin dependent protein catabolic process,over-represented,0.00018381,0.0014289,0.0014290,1.26405,6,hsa-miR-125b-5p	hsa-miR-21-5p	hsa-let-7b-5p	hsa-miR-155-5p	hsa-let-7a-5p	hsa-miR-181a-5p
Gene Ontology (miRWalk),GO0043162 ubiquitin dependent protein catabolic process via the multivesicular body sorting pathway,over-represented,0.0103725,0.0209436,0.0209436,0.166951,2,hsa-let-7b-5p	hsa-miR-181a-5p
Gene Ontology (miRWalk),GO0043171 peptide catabolic process,over-represented,5.6952e-05,0.0007786955555555556,0.000778696,0.0954003,3,hsa-miR-125b-5p	hsa-let-7b-5p	hsa-let-7a-5p
Gene Ontology (miRWalk),GO0043184 vascular endothelial growth factor receptor 2 binding,over-represented,0.0207968,0.0364742,0.0364742,0.655877,3,hsa-miR-21-5p	hsa-miR-150-5p	hsa-let-7a-5p
Gene Ontology (miRWalk),GO0043186 p granule,over-represented,1.46424e-06,0.00021082489729729728,0.000210825,0.11925,4,hsa-miR-125b-5p	hsa-let-7b-5p	hsa-miR-155-5p	hsa-let-7a-5p
Gene Ontology (miRWalk),GO0043197 dendritic spine,over-represented,0.0052048,0.0126064,0.0126064,0.846678,4,hsa-miR-125b-5p	hsa-let-7b-5p	hsa-miR-155-5p	hsa-let-7a-5p
Gene Ontology (miRWalk),GO0043200 response to amino acid stimulus,over-represented,0.0178062,0.0321965,0.0321965,0.620102,3,hsa-miR-21-5p	hsa-miR-155-5p	hsa-miR-181a-5p
Gene Ontology (miRWalk),GO0043202 lysosomal lumen,over-represented,0.0027436,0.0077882,0.0077882,0.715503,4,hsa-miR-21-5p	hsa-let-7b-5p	hsa-miR-155-5p	hsa-miR-181a-5p
Gene Ontology (miRWalk),GO0043204 perikaryon,over-represented,0.0016992,0.0056793,0.0056793,0.632027,4,hsa-miR-125b-5p	hsa-miR-21-5p	hsa-miR-155-5p	hsa-miR-181a-5p
Gene Ontology (miRWalk),GO0043209 myelin sheath,over-represented,0.0025721,0.0075160,0.0075160,0.703578,4,hsa-miR-125b-5p	hsa-miR-21-5p	hsa-let-7a-5p	hsa-miR-181a-5p
Gene Ontology (miRWalk),GO0043219 lateral loop,over-represented,0.0135215,0.0257635,0.0257635,0.190801,2,hsa-miR-21-5p	hsa-miR-155-5p
Gene Ontology (miRWalk),GO0043231 intracellular membrane bounded organelle,over-represented,0.0123949,0.0242533,0.0242533,2.61158,6,hsa-miR-125b-5p	hsa-miR-21-5p	hsa-let-7b-5p	hsa-miR-155-5p	hsa-let-7a-5p	hsa-miR-181a-5p
Gene Ontology (miRWalk),GO0043234 protein complex,over-represented,0.000332309,0.0020249,0.0020249,2.25383,7,hsa-miR-125b-5p	hsa-miR-21-5p	hsa-let-7b-5p	hsa-miR-150-5p	hsa-miR-155-5p	hsa-let-7a-5p	hsa-miR-181a-5p
Gene Ontology (miRWalk),GO0043235 receptor complex,over-represented,5.82377e-06,0.0003265734316455696,0.000326573,0.715503,6,hsa-miR-125b-5p	hsa-miR-21-5p	hsa-let-7b-5p	hsa-miR-155-5p	hsa-let-7a-5p	hsa-miR-181a-5p
Gene Ontology (miRWalk),GO0043236 laminin binding,over-represented,0.0057771,0.0135006,0.0135006,0.417376,3,hsa-let-7b-5p	hsa-miR-155-5p	hsa-let-7a-5p
Gene Ontology (miRWalk),GO0043248 proteasome assembly,over-represented,0.0024070,0.0071796,0.0071796,0.310051,3,hsa-miR-125b-5p	hsa-let-7b-5p	hsa-miR-155-5p
Gene Ontology (miRWalk),GO0043254 regulation of protein complex assembly,over-represented,0.0152364,0.0283960,0.0283960,0.202726,2,hsa-miR-21-5p	hsa-let-7b-5p
Gene Ontology (miRWalk),GO0043274 phospholipase binding,over-represented,0.0178062,0.0321965,0.0321965,0.620102,3,hsa-let-7b-5p	hsa-miR-155-5p	hsa-miR-181a-5p
Gene Ontology (miRWalk),GO0043278 response to morphine,over-represented,0.000561202,0.0027350,0.0027350,0.477002,4,hsa-miR-21-5p	hsa-let-7b-5p	hsa-miR-155-5p	hsa-let-7a-5p
Gene Ontology (miRWalk),GO0043279 response to alkaloid,over-represented,0.0053101,0.0126064,0.0126064,0.405451,3,hsa-miR-21-5p	hsa-let-7b-5p	hsa-let-7a-5p
Gene Ontology (miRWalk),GO0043280 positive regulation of cysteine type endopeptidase activity involved in apoptotic process,over-represented,0.000129776,0.0012090,0.0012090,1.1925,6,hsa-miR-125b-5p	hsa-miR-21-5p	hsa-let-7b-5p	hsa-miR-155-5p	hsa-let-7a-5p	hsa-miR-181a-5p
Gene Ontology (miRWalk),GO0043281 regulation of cysteine type endopeptidase activity involved in apoptotic process,over-represented,0.0030009,0.0083089,0.0083088,0.333901,3,hsa-miR-125b-5p	hsa-miR-21-5p	hsa-let-7b-5p
Gene Ontology (miRWalk),GO0043295 glutathione binding,over-represented,0.0103725,0.0209436,0.0209436,0.166951,2,hsa-miR-125b-5p	hsa-let-7b-5p
Gene Ontology (miRWalk),GO0043304 regulation of mast cell degranulation,over-represented,0.0135215,0.0257635,0.0257635,0.190801,2,hsa-let-7b-5p	hsa-miR-155-5p
Gene Ontology (miRWalk),GO0043353 enucleate erythrocyte differentiation,over-represented,0.000819303,0.0034899,0.0034899,0.524702,4,hsa-miR-125b-5p	hsa-miR-21-5p	hsa-let-7b-5p	hsa-let-7a-5p
Gene Ontology (miRWalk),GO0043388 positive regulation of dna binding,over-represented,2.1066e-05,0.0004961032051282051,0.000496103,0.882453,6,hsa-miR-125b-5p	hsa-miR-21-5p	hsa-let-7b-5p	hsa-miR-150-5p	hsa-miR-155-5p	hsa-miR-181a-5p
Gene Ontology (miRWalk),GO0043392 negative regulation of dna binding,over-represented,0.000341128,0.0020505,0.0020505,0.822828,5,hsa-miR-125b-5p	hsa-miR-21-5p	hsa-let-7b-5p	hsa-miR-155-5p	hsa-let-7a-5p
Gene Ontology (miRWalk),GO0043393 regulation of protein binding,over-represented,9.40223e-06,0.0003909749824074074,0.000390975,0.405451,5,hsa-miR-21-5p	hsa-let-7b-5p	hsa-miR-155-5p	hsa-let-7a-5p	hsa-miR-181a-5p
Gene Ontology (miRWalk),GO0043394 proteoglycan binding,over-represented,0.000659952,0.0030456,0.0030456,0.202726,3,hsa-let-7b-5p	hsa-miR-155-5p	hsa-let-7a-5p
Gene Ontology (miRWalk),GO0043403 skeletal muscle tissue regeneration,over-represented,0.000930651,0.0037963,0.0037963,0.226576,3,hsa-miR-21-5p	hsa-let-7b-5p	hsa-miR-155-5p
Gene Ontology (miRWalk),GO0043406 positive regulation of map kinase activity,over-represented,3.23867e-06,0.00026569089074074073,0.000265691,1.18058,7,hsa-miR-125b-5p	hsa-miR-21-5p	hsa-let-7b-5p	hsa-miR-150-5p	hsa-miR-155-5p	hsa-let-7a-5p	hsa-miR-181a-5p
Gene Ontology (miRWalk),GO0043407 negative regulation of map kinase activity,over-represented,0.0025721,0.0075160,0.0075160,0.703578,4,hsa-miR-21-5p	hsa-let-7b-5p	hsa-miR-155-5p	hsa-miR-181a-5p
Gene Ontology (miRWalk),GO0043409 negative regulation of mapk cascade,over-represented,0.000895338,0.0037208,0.0037208,0.536627,4,hsa-miR-21-5p	hsa-miR-150-5p	hsa-miR-155-5p	hsa-let-7a-5p
Gene Ontology (miRWalk),GO0043410 positive regulation of mapk cascade,over-represented,2.7947e-06,0.00025266369387755104,0.000252664,1.15673,7,hsa-miR-125b-5p	hsa-miR-21-5p	hsa-let-7b-5p	hsa-miR-150-5p	hsa-miR-155-5p	hsa-let-7a-5p	hsa-miR-181a-5p
Gene Ontology (miRWalk),GO0043425 bhlh transcription factor binding,over-represented,1.04677e-05,0.00040677114912280704,0.000406771,0.787053,6,hsa-miR-125b-5p	hsa-miR-21-5p	hsa-let-7b-5p	hsa-miR-155-5p	hsa-let-7a-5p	hsa-miR-181a-5p
Gene Ontology (miRWalk),GO0043426 mrf binding,over-represented,0.0273798,0.0450902,0.0450902,0.274276,2,hsa-miR-125b-5p	hsa-miR-155-5p
Gene Ontology (miRWalk),GO0043433 negative regulation of sequence specific dna binding transcription factor activity,over-represented,0.000255103,0.0017277,0.0017277,1.3356,6,hsa-miR-125b-5p	hsa-miR-21-5p	hsa-let-7b-5p	hsa-miR-155-5p	hsa-let-7a-5p	hsa-miR-181a-5p
Gene Ontology (miRWalk),GO0043434 response to peptide hormone stimulus,over-represented,0.0015378,0.0053431,0.0053431,1.12095,5,hsa-miR-125b-5p	hsa-miR-21-5p	hsa-let-7b-5p	hsa-miR-155-5p	hsa-let-7a-5p
Gene Ontology (miRWalk),GO0043473 pigmentation,over-represented,0.000156779,0.0013179,0.0013179,0.703578,5,hsa-miR-21-5p	hsa-let-7b-5p	hsa-miR-155-5p	hsa-let-7a-5p	hsa-miR-181a-5p
Gene Ontology (miRWalk),GO0043484 regulation of rna splicing,over-represented,9.15452e-05,0.0009891347219512195,0.000989135,0.632027,5,hsa-miR-125b-5p	hsa-miR-21-5p	hsa-let-7b-5p	hsa-miR-155-5p	hsa-let-7a-5p
Gene Ontology (miRWalk),GO0043488 regulation of mrna stability,over-represented,2.18375e-05,0.0004961032051282051,0.000496103,0.477002,5,hsa-miR-125b-5p	hsa-let-7b-5p	hsa-miR-155-5p	hsa-let-7a-5p	hsa-miR-181a-5p
Gene Ontology (miRWalk),GO0043491 protein kinase b signaling cascade,over-represented,0.0015378,0.0053431,0.0053431,1.12095,5,hsa-miR-125b-5p	hsa-miR-21-5p	hsa-let-7b-5p	hsa-miR-150-5p	hsa-miR-155-5p
Gene Ontology (miRWalk),GO0043496 regulation of protein homodimerization activity,over-represented,0.000100577,0.0010493,0.0010493,0.643952,5,hsa-miR-125b-5p	hsa-miR-21-5p	hsa-let-7b-5p	hsa-let-7a-5p	hsa-miR-181a-5p
Gene Ontology (miRWalk),GO0043497 regulation of protein heterodimerization activity,over-represented,0.0025721,0.0075160,0.0075160,0.703578,4,hsa-miR-125b-5p	hsa-miR-21-5p	hsa-let-7a-5p	hsa-miR-181a-5p
Gene Ontology (miRWalk),GO0043498 cell surface binding,over-represented,0.0052048,0.0126064,0.0126064,0.846678,4,hsa-miR-125b-5p	hsa-miR-21-5p	hsa-miR-150-5p	hsa-miR-155-5p
Gene Ontology (miRWalk),GO0043499 eukaryotic cell surface binding,over-represented,0.000156779,0.0013179,0.0013179,0.703578,5,hsa-miR-125b-5p	hsa-miR-21-5p	hsa-let-7b-5p	hsa-miR-155-5p	hsa-let-7a-5p
Gene Ontology (miRWalk),GO0043507 positive regulation of jun kinase activity,over-represented,7.53977e-05,0.0009051810596205962,0.000905181,0.608177,5,hsa-miR-125b-5p	hsa-miR-21-5p	hsa-let-7b-5p	hsa-miR-155-5p	hsa-miR-181a-5p
Gene Ontology (miRWalk),GO0043508 negative regulation of jun kinase activity,over-represented,0.0033296,0.0089232,0.0089232,0.345826,3,hsa-miR-21-5p	hsa-let-7b-5p	hsa-let-7a-5p
Gene Ontology (miRWalk),GO0043517 positive regulation of dna damage response signal transduction by p53 class mediator,over-represented,0.0011541,0.0043735,0.0043735,0.572402,4,hsa-miR-125b-5p	hsa-let-7b-5p	hsa-miR-155-5p	hsa-miR-181a-5p
Gene Ontology (miRWalk),GO0043523 regulation of neuron apoptotic process,over-represented,0.0057771,0.0135006,0.0135006,0.417376,3,hsa-miR-21-5p	hsa-let-7b-5p	hsa-miR-181a-5p
Gene Ontology (miRWalk),GO0043524 negative regulation of neuron apoptotic process,over-represented,0.0018551,0.0060611,0.0060611,1.87223,6,hsa-miR-125b-5p	hsa-miR-21-5p	hsa-let-7b-5p	hsa-miR-155-5p	hsa-let-7a-5p	hsa-miR-181a-5p
Gene Ontology (miRWalk),GO0043525 positive regulation of neuron apoptotic process,over-represented,1.76084e-06,0.00021082489729729728,0.000210825,1.08518,7,hsa-miR-125b-5p	hsa-miR-21-5p	hsa-let-7b-5p	hsa-miR-150-5p	hsa-miR-155-5p	hsa-let-7a-5p	hsa-miR-181a-5p
Gene Ontology (miRWalk),GO0043531 adp binding,over-represented,0.0024083,0.0071796,0.0071796,0.691652,4,hsa-miR-125b-5p	hsa-miR-21-5p	hsa-let-7b-5p	hsa-miR-155-5p
Gene Ontology (miRWalk),GO0043536 positive regulation of blood vessel endothelial cell migration,over-represented,5.62005e-05,0.000778025671875,0.000778026,1.03748,6,hsa-miR-125b-5p	hsa-miR-21-5p	hsa-let-7b-5p	hsa-miR-150-5p	hsa-miR-155-5p	hsa-let-7a-5p
Gene Ontology (miRWalk),GO0043537 negative regulation of blood vessel endothelial cell migration,over-represented,0.000200828,0.0014853,0.0014853,0.369676,4,hsa-miR-21-5p	hsa-let-7b-5p	hsa-miR-155-5p	hsa-let-7a-5p
Gene Ontology (miRWalk),GO0043539 protein serine threonine kinase activator activity,over-represented,7.23937e-08,0.00014886572,0.000148866,0.357751,6,hsa-miR-125b-5p	hsa-miR-21-5p	hsa-let-7b-5p	hsa-miR-150-5p	hsa-let-7a-5p	hsa-miR-181a-5p
Gene Ontology (miRWalk),GO0043542 endothelial cell migration,over-represented,0.0022522,0.0068855,0.0068855,0.679727,4,hsa-miR-125b-5p	hsa-miR-21-5p	hsa-let-7b-5p	hsa-miR-155-5p
Gene Ontology (miRWalk),GO0043547 positive regulation of gtpase activity,over-represented,0.000341128,0.0020505,0.0020505,0.822828,5,hsa-miR-125b-5p	hsa-miR-21-5p	hsa-let-7b-5p	hsa-miR-155-5p	hsa-miR-181a-5p
Gene Ontology (miRWalk),GO0043548 phosphatidylinositol 3 kinase binding,over-represented,0.0057781,0.0135006,0.0135006,0.870528,4,hsa-miR-21-5p	hsa-let-7b-5p	hsa-miR-150-5p	hsa-let-7a-5p
Gene Ontology (miRWalk),GO0043552 positive regulation of phosphatidylinositol 3 kinase activity,over-represented,0.000420695,0.0023325,0.0023325,0.858603,5,hsa-miR-21-5p	hsa-let-7b-5p	hsa-miR-150-5p	hsa-miR-155-5p	hsa-let-7a-5p
Gene Ontology (miRWalk),GO0043560 insulin receptor substrate binding,over-represented,0.0276124,0.0453720,0.0453720,0.727428,3,hsa-miR-21-5p	hsa-let-7a-5p	hsa-miR-181a-5p
Gene Ontology (miRWalk),GO0043565 sequence specific dna binding,over-represented,0.0027851,0.0078937,0.0078937,3.04089,7,hsa-miR-125b-5p	hsa-miR-21-5p	hsa-let-7b-5p	hsa-miR-150-5p	hsa-miR-155-5p	hsa-let-7a-5p	hsa-miR-181a-5p
Gene Ontology (miRWalk),GO0043566 structure specific dna binding,over-represented,0.0089420,0.0186853,0.0186853,0.155026,2,hsa-miR-21-5p	hsa-let-7b-5p
Gene Ontology (miRWalk),GO0043568 positive regulation of insulin like growth factor receptor signaling pathway,over-represented,0.0016656,0.0056154,0.0056154,0.274276,3,hsa-miR-125b-5p	hsa-miR-21-5p	hsa-let-7b-5p
Gene Ontology (miRWalk),GO0043576 regulation of respiratory gaseous exchange,over-represented,0.0076099,0.0165092,0.0165092,0.143101,2,hsa-miR-21-5p	hsa-miR-181a-5p
Gene Ontology (miRWalk),GO0043583 ear development,over-represented,0.000200766,0.0014853,0.0014853,0.739353,5,hsa-miR-125b-5p	hsa-miR-21-5p	hsa-let-7b-5p	hsa-let-7a-5p	hsa-miR-181a-5p
[truncated: 8,259 more rows]
