# Supplementary material for: Acute Myeloid Leukemia Cells Functionally Compromise Hematopoietic Stem/Progenitor Cells Inhibiting Normal Hematopoiesis Through the Release of Extracellular Vesicles
Source: Front Oncol. 2022 Mar 16;12:824562. doi: 10.3389/fonc.2022.824562 (PMC8965808; doi:10.3389/fonc.2022.824562)
Supplement: Supplementary file 2 [file Table_2.xlsx]

## Sheet: DOWN
Supplemantal Table 2: Down regulated genes of HSPCs after tratment with KG1 derived-EVs
Symbol	Name	EntrezID	logFC	P.Value	adj.P.Val
CDC45	cell division cycle 45	8318	-3.39889	3.04556e-07	0.000238736
UHRF1	ubiquitin like with PHD and ring finger domains 1	29128	-3.21854	3.38252e-07	0.000244584
VGF	VGF nerve growth factor inducible	7425	-3.08716	3.59646e-05	0.00264939
PCLAF	PCNA clamp associated factor	9768	-3.05454	1.20874e-06	0.000369306
TMEM97	transmembrane protein 97	27346	-2.9929	1.16929e-06	0.000369306
ACOT7	acyl-CoA thioesterase 7	11332	-2.84173	4.66861e-08	0.000141279
CKS1B	CDC28 protein kinase regulatory subunit 1B	1163	-2.73738	3.04687e-07	0.000238736
HBD	hemoglobin subunit delta	3045	-2.68979	1.48194e-06	0.000400815
CDCA5	cell division cycle associated 5	113130	-2.68854	7.15601e-07	0.000308388
CTSG	cathepsin G	1511	-2.66591	3.66774e-06	0.00067245
TOP2A	DNA topoisomerase II alpha	7153	-2.63749	9.45628e-06	0.00116851
GINS2	GINS complex subunit 2	51659	-2.59727	2.68534e-06	0.00055107
HSPA8	heat shock protein family A (Hsp70) member 8	3312	-2.56486	0.000452014	0.0132944
TRIP13	thyroid hormone receptor interactor 13	9319	-2.56038	8.03358e-07	0.000317046
ELANE	elastase, neutrophil expressed	1991	-2.55222	9.03272e-06	0.0011283
TYMS	thymidylate synthetase	7298	-2.51012	3.01293e-06	0.000589116
SNRNP25	small nuclear ribonucleoprotein U11/U12 subunit 25	79622	-2.47419	1.53146e-07	0.000197991
MAD2L1	mitotic arrest deficient 2 like 1	4085	-2.45158	1.26173e-07	0.000197991
PRSS3P2	protease, serine 3 pseudogene 2	154754	-2.45126	1.68578e-06	0.000418915
SPP1	secreted phosphoprotein 1	6696	-2.42132	0.000158279	0.00654296
MCM10	minichromosome maintenance 10 replication initiation factor	55388	-2.41643	1.89798e-06	0.000460809
UBE2C	ubiquitin conjugating enzyme E2 C	11065	-2.37162	5.44417e-06	0.00085315
CDC25A	cell division cycle 25A	993	-2.35534	2.01001e-07	0.000197991
E2F2	E2F transcription factor 2	1870	-2.3248	8.96314e-07	0.000320594
PRSS2	protease, serine 2	5645	-2.32163	1.01797e-06	0.000344073
DHRS9	dehydrogenase/reductase 9	10170	-2.30758	3.46467e-05	0.00257431
UBE2T	ubiquitin conjugating enzyme E2 T	29089	-2.29535	2.94533e-06	0.000586896
ELOVL6	ELOVL fatty acid elongase 6	79071	-2.29319	3.51715e-08	0.00013473
CENPN	centromere protein N	55839	-2.25191	4.67207e-08	0.000141279
ACAT2	acetyl-CoA acetyltransferase 2	39	-2.25015	1.19533e-06	0.000369306
DHCR24	24-dehydrocholesterol reductase	1718	-2.15464	3.0372e-07	0.000238736
NUSAP1	nucleolar and spindle associated protein 1	51203	-2.14318	9.72581e-06	0.00118903
NME4	NME/NM23 nucleoside diphosphate kinase 4	4833	-2.1096	1.49103e-06	0.000400815
CDC20	cell division cycle 20	991	-2.10861	2.10976e-05	0.00192423
PLK4	polo like kinase 4	10733	-2.0843	4.84806e-09	5.57139e-05
PRSS3	protease, serine 3	5646	-2.07851	1.2633e-06	0.000375878
UNG	uracil DNA glycosylase	7374	-2.07325	7.35073e-06	0.000993818
FKBP11	FK506 binding protein 11	51303	-2.07268	1.55049e-06	0.000404961
CLC	Charcot-Leyden crystal galectin	1178	-2.07118	1.39715e-06	0.000392524
ZWINT	ZW10 interacting kinetochore protein	11130	-2.06907	5.1978e-06	0.000827047
MCM4	minichromosome maintenance complex component 4	4173	-2.06421	5.92508e-05	0.00358355
PRG2	proteoglycan 2, pro eosinophil major basic protein	5553	-2.06103	1.58139e-05	0.00163724
RANBP1	RAN binding protein 1	5902	-2.05423	1.06823e-07	0.000197991
NHP2	NHP2 ribonucleoprotein	55651	-2.03594	2.24127e-09	3.8635e-05
CCNE1	cyclin E1	898	-2.01644	7.66522e-06	0.00102429
FEN1	flap structure-specific endonuclease 1	2237	-1.99748	1.72674e-05	0.00173053
CD52	CD52 molecule	1043	-1.99434	5.8804e-06	0.000896244
PCNA	proliferating cell nuclear antigen	5111	-1.97643	2.40405e-06	0.000534722
CKS2	CDC28 protein kinase regulatory subunit 2	1164	-1.96319	3.07303e-05	0.00240672
AIF1L	allograft inflammatory factor 1 like	83543	-1.94902	2.16029e-06	0.000510125
LRP3	LDL receptor related protein 3	4037	-1.94319	2.11526e-07	0.000202572
POC1A	POC1 centriolar protein A	25886	-1.93222	4.42276e-06	0.0007438
RNASE2	ribonuclease A family member 2	6036	-1.92077	6.59625e-07	0.000300379
LYZ	lysozyme	4069	-1.91135	3.8532e-05	0.00275608
TM7SF2	transmembrane 7 superfamily member 2	7108	-1.90297	4.019e-05	0.00284271
NME1	NME/NM23 nucleoside diphosphate kinase 1	4830	-1.88338	7.04633e-06	0.000985292
NAA38	N(alpha)-acetyltransferase 38, NatC auxiliary subunit	84316	-1.86397	3.47875e-06	0.000646343
MRPL12	mitochondrial ribosomal protein L12	6182	-1.86221	4.4083e-06	0.0007438
AVP	arginine vasopressin	551	-1.85513	2.60147e-05	0.00214053
CACYBP	calcyclin binding protein	27101	-1.84936	6.54646e-05	0.00378567
EGR1	early growth response 1	1958	-1.84548	0.00130276	0.0272701
NUDT1	nudix hydrolase 1	4521	-1.83329	3.0002e-06	0.000589116
CENPV	centromere protein V	201161	-1.81994	4.92947e-07	0.000290821
DUT	deoxyuridine triphosphatase	1854	-1.81972	1.18925e-05	0.00134428
PPA1	pyrophosphatase (inorganic) 1	5464	-1.80749	7.30972e-06	0.000993818
MATK	megakaryocyte-associated tyrosine kinase	4145	-1.78585	6.31848e-06	0.000927701
CHEK1	checkpoint kinase 1	1111	-1.77885	2.56335e-06	0.000548908
THOC3	THO complex 3	84321	-1.77097	0.000109876	0.00525395
C20orf27	chromosome 20 open reading frame 27	54976	-1.76309	6.37734e-06	0.000927701
KDELC2	KDEL motif containing 2	143888	-1.75549	2.63031e-06	0.00055107
ATAD2	ATPase family, AAA domain containing 2	29028	-1.74756	4.71861e-05	0.00311645
FABP5	fatty acid binding protein 5	2171	-1.74152	5.55657e-07	0.000290821
HES6	hes family bHLH transcription factor 6	55502	-1.7362	1.13583e-06	0.000365969
ALYREF	Aly/REF export factor	10189	-1.73498	1.58477e-06	0.000405159
PLD6	phospholipase D family member 6	201164	-1.72984	5.98918e-07	0.000290821
TK1	thymidine kinase 1	7083	-1.72202	3.17688e-05	0.00244916
POLQ	DNA polymerase theta	10721	-1.72194	0.000341573	0.0109038
MRPS15	mitochondrial ribosomal protein S15	64960	-1.71687	8.43804e-05	0.0044346
GAMT	guanidinoacetate N-methyltransferase	2593	-1.71615	4.18095e-05	0.00290616
RRM1	ribonucleotide reductase catalytic subunit M1	6240	-1.71128	2.87776e-05	0.00229661
THEM6	thioesterase superfamily member 6	51337	-1.70579	2.28002e-06	0.000520568
PRC1	protein regulator of cytokinesis 1	9055	-1.68741	2.3811e-05	0.00206258
GINS3	GINS complex subunit 3	64785	-1.68317	5.96448e-07	0.000290821
RRP7A	ribosomal RNA processing 7 homolog A	27341	-1.68052	0.000125089	0.00565955
ARHGAP22	Rho GTPase activating protein 22	58504	-1.67494	4.77816e-05	0.00313775
NTHL1	nth like DNA glycosylase 1	4913	-1.67078	3.48706e-06	0.000646343
SLIRP	SRA stem-loop interacting RNA binding protein	81892	-1.67028	5.41615e-06	0.000852635
POLD1	DNA polymerase delta 1, catalytic subunit	5424	-1.66408	2.96206e-06	0.000586896
POP7	POP7 homolog, ribonuclease P/MRP subunit	10248	-1.66394	2.42044e-07	0.000213967
ACTN1	actinin alpha 1	87	-1.66364	2.27443e-06	0.000520568
PGAM4	phosphoglycerate mutase family member 4	441531	-1.65922	5.90432e-06	0.000896244
NEFH	neurofilament heavy	4744	-1.6571	0.000123662	0.00561869
MRPS26	mitochondrial ribosomal protein S26	64949	-1.65553	5.97842e-05	0.00359142
KIFC1	kinesin family member C1	3833	-1.65399	1.65856e-05	0.00170181
DDIAS	DNA damage induced apoptosis suppressor	220042	-1.64868	0.000117128	0.00546139
SLC29A1	solute carrier family 29 member 1 (Augustine blood group)	2030	-1.64269	3.75307e-07	0.000257999
VRK1	vaccinia related kinase 1	7443	-1.6412	2.03112e-05	0.00186733
SORD	sorbitol dehydrogenase	6652	-1.6238	5.52327e-06	0.00086163
SCARB1	scavenger receptor class B member 1	949	-1.61971	1.37026e-06	0.000390421
C1orf112	chromosome 1 open reading frame 112	55732	-1.61772	6.89759e-05	0.00388339
BOLA3	bolA family member 3	388962	-1.61338	2.11653e-05	0.00192532
PPIH	peptidylprolyl isomerase H	10465	-1.61223	4.15912e-06	0.000720553
CD33	CD33 molecule	945	-1.60982	1.17818e-06	0.000369306
CCNA2	cyclin A2	890	-1.60859	0.000373322	0.0116476
RPS24	ribosomal protein S24	6229	-1.60708	5.89323e-05	0.00358321
TUBB	tubulin beta class I	203068	-1.60437	8.9935e-06	0.00112749
CLUH	clustered mitochondria homolog	23277	-1.60302	1.32182e-07	0.000197991
CDCA7L	cell division cycle associated 7 like	55536	-1.5997	3.32049e-05	0.00251046
GLA	galactosidase alpha	2717	-1.59948	5.62298e-06	0.000873233
NOLC1	nucleolar and coiled-body phosphoprotein 1	9221	-1.59688	5.51771e-05	0.00343373
HSP90AA1	heat shock protein 90 alpha family class A member 1	3320	-1.59445	0.00156557	0.0310378
STMN1	stathmin 1	3925	-1.57866	5.73758e-05	0.003526
RRS1	ribosome biogenesis regulator homolog	23212	-1.5725	4.69962e-05	0.00310986
MLLT11	MLLT11, transcription factor 7 cofactor	10962	-1.57057	0.00212819	0.0381745
RAD54L	RAD54 like	8438	-1.56782	9.28998e-05	0.00470918
DCTPP1	dCTP pyrophosphatase 1	79077	-1.55399	7.10483e-06	0.000987685
RFC5	replication factor C subunit 5	5985	-1.5507	2.24985e-05	0.00200735
DSCC1	DNA replication and sister chromatid cohesion 1	79075	-1.54899	3.83561e-05	0.00275466
CEP55	centrosomal protein 55	55165	-1.54856	2.36613e-06	0.000533167
CHAF1B	chromatin assembly factor 1 subunit B	8208	-1.54581	4.15296e-05	0.00290421
TTLL12	tubulin tyrosine ligase like 12	23170	-1.53199	0.000149997	0.00632187
TOMM40	translocase of outer mitochondrial membrane 40	10452	-1.52012	3.39422e-06	0.000635974
EXO1	exonuclease 1	9156	-1.50841	4.03821e-06	0.000707921
ALDOC	aldolase, fructose-bisphosphate C	230	-1.50759	3.48062e-05	0.0025806
MGST1	microsomal glutathione S-transferase 1	4257	-1.49976	1.95203e-07	0.000197991
TIMELESS	timeless circadian regulator	8914	-1.49292	0.000448582	0.0132295
SRM	spermidine synthase	6723	-1.49271	0.000201819	0.00768829
RRP1B	ribosomal RNA processing 1B	23076	-1.49248	6.97503e-05	0.00390375
SHMT1	serine hydroxymethyltransferase 1	6470	-1.49088	6.11678e-06	0.000912909
ISYNA1	inositol-3-phosphate synthase 1	51477	-1.48911	6.4473e-06	0.000927959
OAF	out at first homolog	220323	-1.48499	3.16306e-05	0.00244506
SPINK2	serine peptidase inhibitor, Kazal type 2	6691	-1.48337	3.54785e-06	0.000654094
IMPA2	inositol monophosphatase 2	3613	-1.48145	0.000716033	0.0181916
SLC2A5	solute carrier family 2 member 5	6518	-1.48121	1.12195e-07	0.000197991
PHB	prohibitin	5245	-1.47909	2.0004e-05	0.00185392
FANCG	Fanconi anemia complementation group G	2189	-1.47503	8.62454e-07	0.000320594
FDPS	farnesyl diphosphate synthase	2224	-1.47389	0.00144798	0.0294169
TPX2	TPX2, microtubule nucleation factor	22974	-1.46919	0.000164066	0.00673372
RPL6	ribosomal protein L6	6128	-1.46719	0.000504189	0.0142978
POLR3K	RNA polymerase III subunit K	51728	-1.46552	1.5645e-06	0.000405159
PFAS	phosphoribosylformylglycinamidine synthase	5198	-1.46255	0.000417959	0.0125519
TUBA4A	tubulin alpha 4a	7277	-1.45568	6.33106e-06	0.000927701
CCDC86	coiled-coil domain containing 86	79080	-1.45437	5.32861e-05	0.00336464
TMEM109	transmembrane protein 109	79073	-1.45415	6.75928e-05	0.00386456
PAICS	phosphoribosylaminoimidazole carboxylase and phosphoribosylaminoimidazolesuccinocarboxamide synthase	10606	-1.44627	3.40528e-07	0.000244584
DDX41	DEAD-box helicase 41	51428	-1.4442	0.00012386	0.00561869
NOP16	NOP16 nucleolar protein	51491	-1.43745	5.6136e-05	0.00346215
CDCA8	cell division cycle associated 8	55143	-1.43087	0.000510783	0.0143988
PRDX2	peroxiredoxin 2	7001	-1.42846	3.98493e-05	0.00282684
H2AFX	H2A histone family member X	3014	-1.42671	0.000324494	0.0105242
POLE2	DNA polymerase epsilon 2, accessory subunit	5427	-1.42627	2.95006e-06	0.000586896
DTL	denticleless E3 ubiquitin protein ligase homolog	51514	-1.42369	8.01371e-07	0.000317046
TXNDC17	thioredoxin domain containing 17	84817	-1.42093	0.0028708	0.0467078
RPA3	replication protein A3	6119	-1.41303	3.06109e-06	0.000592889
PRDX4	peroxiredoxin 4	10549	-1.41211	1.32704e-05	0.00143872
SIGMAR1	sigma non-opioid intracellular receptor 1	10280	-1.41158	1.99115e-07	0.000197991
SDF2L1	stromal cell derived factor 2 like 1	23753	-1.40744	0.000171181	0.00691869
TPI1	triosephosphate isomerase 1	7167	-1.39696	8.84365e-07	0.000320594
CUTA	cutA divalent cation tolerance homolog	51596	-1.39607	6.99338e-07	0.000305195
PNMA3	PNMA family member 3	29944	-1.39344	3.61771e-05	0.0026537
AHCY	adenosylhomocysteinase	191	-1.39319	1.79418e-05	0.0017557
LMNB1	lamin B1	4001	-1.39192	0.00293815	0.0473903
SLC37A4	solute carrier family 37 member 4	2542	-1.3902	2.91323e-05	0.00231421
MELK	maternal embryonic leucine zipper kinase	9833	-1.38945	5.00543e-05	0.00323112
DPP3	dipeptidyl peptidase 3	10072	-1.38905	4.99079e-05	0.00323112
MRPS7	mitochondrial ribosomal protein S7	51081	-1.38544	8.43647e-05	0.0044346
RRM2	ribonucleotide reductase regulatory subunit M2	6241	-1.38356	0.00131789	0.0275034
CTSC	cathepsin C	1075	-1.38329	3.18489e-06	0.00060331
PSME3	proteasome activator subunit 3	10197	-1.38066	0.000297769	0.00994903
POLE3	DNA polymerase epsilon 3, accessory subunit	54107	-1.37922	4.80075e-06	0.000791918
NCAPG2	non-SMC condensin II complex subunit G2	54892	-1.37846	7.15445e-05	0.00395283
CDCA7	cell division cycle associated 7	83879	-1.37735	6.81791e-06	0.000963337
FKBP4	FK506 binding protein 4	2288	-1.37676	0.000222543	0.00814729
RNASEH2A	ribonuclease H2 subunit A	10535	-1.37391	1.13412e-05	0.00131006
TECR	trans-2,3-enoyl-CoA reductase	9524	-1.36523	0.000274229	0.00937367
UCK2	uridine-cytidine kinase 2	7371	-1.3597	0.000101013	0.00495487
WDR12	WD repeat domain 12	55759	-1.35966	0.000104113	0.00505548
MANF	mesencephalic astrocyte derived neurotrophic factor	7873	-1.35656	0.00225584	0.0396191
FAH	fumarylacetoacetate hydrolase	2184	-1.34634	6.79591e-07	0.000300379
CDK1	cyclin dependent kinase 1	983	-1.33965	0.000139575	0.00608244
HSPA14	heat shock protein family A (Hsp70) member 14	51182	-1.33696	2.39478e-05	0.00206924
EBNA1BP2	EBNA1 binding protein 2	10969	-1.33529	3.08554e-05	0.00240672
RAN	RAN, member RAS oncogene family	5901	-1.33094	3.22004e-06	0.000606634
HAUS7	HAUS augmin like complex subunit 7	55559	-1.32899	0.00082766	0.0199681
CFD	complement factor D	1675	-1.32666	0.0027157	0.0449263
CELSR3	cadherin EGF LAG seven-pass G-type receptor 3	1951	-1.32446	0.000881852	0.0208667
PGAM1	phosphoglycerate mutase 1	5223	-1.32409	1.68126e-06	0.000418915
SLBP	stem-loop binding protein	7884	-1.32235	0.000170523	0.00690016
TUBA1B	tubulin alpha 1b	10376	-1.32226	9.06276e-05	0.00465645
MAD2L2	mitotic arrest deficient 2 like 2	10459	-1.31908	0.00255813	0.0432112
PAFAH1B3	platelet activating factor acetylhydrolase 1b catalytic subunit 3	5050	-1.31518	3.72791e-05	0.00271146
POLA2	DNA polymerase alpha 2, accessory subunit	23649	-1.31444	6.50191e-05	0.00377374
IFRD2	interferon related developmental regulator 2	7866	-1.31249	1.98702e-05	0.00185296
AHSA1	activator of HSP90 ATPase activity 1	10598	-1.31119	0.000728611	0.0183892
FCER1A	Fc fragment of IgE receptor Ia	2205	-1.31044	6.03339e-05	0.00360746
EXOSC5	exosome component 5	56915	-1.30798	2.18252e-05	0.00195949
AURKAIP1	aurora kinase A interacting protein 1	54998	-1.30771	3.34826e-07	0.000244584
PRR32	proline rich 32	100130613	-1.30738	0.000911944	0.0213531
SLC5A6	solute carrier family 5 member 6	8884	-1.30629	6.4766e-06	0.000927959
CCNE2	cyclin E2	9134	-1.30143	9.32167e-05	0.00470918
CCDC167	coiled-coil domain containing 167	154467	-1.29839	2.43123e-06	0.000537302
REC8	REC8 meiotic recombination protein	9985	-1.29831	7.15051e-05	0.00395283
RFC4	replication factor C subunit 4	5984	-1.29649	3.00679e-05	0.00237213
ACLY	ATP citrate lyase	47	-1.29564	1.26138e-05	0.00138938
PNPO	pyridoxamine 5'-phosphate oxidase	55163	-1.2942	0.000287443	0.00971556
STIL	STIL, centriolar assembly protein	6491	-1.2871	9.90841e-05	0.00490808
MIF	macrophage migration inhibitory factor	4282	-1.28679	8.2537e-08	0.000189703
EBP	emopamil binding protein (sterol isomerase)	10682	-1.28664	4.23167e-05	0.00292367
HSPD1	heat shock protein family D (Hsp60) member 1	3329	-1.28204	0.000151823	0.00637546
LDHB	lactate dehydrogenase B	3945	-1.27556	2.88595e-06	0.000581847
ALDH5A1	aldehyde dehydrogenase 5 family member A1	7915	-1.2753	0.000325369	0.0105427
ATP5G1	ATP synthase, H+ transporting, mitochondrial Fo complex subunit C1 (subunit 9)	516	-1.27422	2.38159e-06	0.000533167
PDIA6	protein disulfide isomerase family A member 6	10130	-1.27268	0.00019714	0.00755178
HSPB11	heat shock protein family B (small) member 11	51668	-1.2724	6.64036e-06	0.000942111
CSTF2	cleavage stimulation factor subunit 2	1478	-1.27139	7.5614e-05	0.00411178
RAD51AP1	RAD51 associated protein 1	10635	-1.26853	0.000797307	0.0194124
LIG1	DNA ligase 1	3978	-1.26843	0.000141901	0.00609996
CHCHD10	coiled-coil-helix-coiled-coil-helix domain containing 10	400916	-1.26709	2.43934e-05	0.00208682
PRPS2	phosphoribosyl pyrophosphate synthetase 2	5634	-1.26655	0.000521333	0.0145417
LSS	lanosterol synthase	4047	-1.26563	6.1387e-05	0.00364604
POLE	DNA polymerase epsilon, catalytic subunit	5426	-1.26245	0.00216523	0.0384984
YARS2	tyrosyl-tRNA synthetase 2	51067	-1.26126	9.43453e-05	0.00474839
MRPL20	mitochondrial ribosomal protein L20	55052	-1.26098	8.04671e-07	0.000317046
GCSH	glycine cleavage system protein H	2653	-1.25889	1.14744e-05	0.00131425
CCNB2	cyclin B2	9133	-1.25837	0.000504603	0.0142978
PTTG1	pituitary tumor-transforming 1	9232	-1.25579	6.73689e-07	0.000300379
GPI	glucose-6-phosphate isomerase	2821	-1.25004	0.00010485	0.00506985
FDFT1	farnesyl-diphosphate farnesyltransferase 1	2222	-1.24869	9.83062e-07	0.00033892
NUP205	nucleoporin 205	23165	-1.24845	2.59813e-05	0.00214053
MCM3	minichromosome maintenance complex component 3	4172	-1.24581	0.00011237	0.00531423
TMEM160	transmembrane protein 160	54958	-1.24385	1.17727e-05	0.00133512
POLR2F	RNA polymerase II subunit F	5435	-1.24374	5.92825e-07	0.000290821
TFDP1	transcription factor Dp-1	7027	-1.23993	3.68642e-06	0.00067245
PFKFB4	6-phosphofructo-2-kinase/fructose-2,6-biphosphatase 4	5210	-1.23923	4.29657e-05	0.00296257
UBASH3B	ubiquitin associated and SH3 domain containing B	84959	-1.23833	0.00187596	0.0349409
FASN	fatty acid synthase	2194	-1.23783	7.03136e-05	0.00391851
CTPS1	CTP synthase 1	1503	-1.23765	4.18068e-05	0.00290616
MCM2	minichromosome maintenance complex component 2	4171	-1.2348	0.00227691	0.0398066
CCT3	chaperonin containing TCP1 subunit 3	7203	-1.23399	0.000100226	0.00495043
CLYBL	citrate lyase beta like	171425	-1.23398	0.000147296	0.00622327
CARHSP1	calcium regulated heat stable protein 1	23589	-1.23355	0.00162238	0.0316958
HJURP	Holliday junction recognition protein	55355	-1.23043	0.000347478	0.0110804
MTHFD1	methylenetetrahydrofolate dehydrogenase, cyclohydrolase and formyltetrahydrofolate synthetase 1	4522	-1.22832	0.00216827	0.0385327
GTF3A	general transcription factor IIIA	2971	-1.22691	3.37741e-07	0.000244584
LDHA	lactate dehydrogenase A	3939	-1.22688	2.80148e-05	0.00225137
CD300A	CD300a molecule	11314	-1.22616	0.000335266	0.0107422
WDR61	WD repeat domain 61	80349	-1.22185	8.03022e-06	0.00104891
GMNN	geminin, DNA replication inhibitor	51053	-1.22026	8.36019e-05	0.00440712
PRKCB	protein kinase C beta	5579	-1.21411	0.00039492	0.0120489
MRPL50	mitochondrial ribosomal protein L50	54534	-1.21089	0.000916351	0.0213749
HMGCS1	3-hydroxy-3-methylglutaryl-CoA synthase 1	3157	-1.21027	3.68292e-05	0.00269581
C19orf48	chromosome 19 open reading frame 48	84798	-1.20977	5.36773e-05	0.00337697
ANAPC11	anaphase promoting complex subunit 11	51529	-1.20708	0.000100658	0.00495487
MCM7	minichromosome maintenance complex component 7	4176	-1.20666	0.000224982	0.00819057
NUP210	nucleoporin 210	23225	-1.20617	0.000474345	0.013754
FANCD2	Fanconi anemia complementation group D2	2177	-1.20439	1.47311e-06	0.000400815
CENPX	centromere protein X	201254	-1.20167	6.15333e-06	0.000914405
NME1-NME2	NME1-NME2 readthrough	654364	-1.20134	0.00107219	0.0238666
COPS6	COP9 signalosome subunit 6	10980	-1.20012	0.00154246	0.0307385
KATNB1	katanin regulatory subunit B1	10300	-1.20001	4.09886e-06	0.000713698
PSMB8	proteasome subunit beta 8	5696	-1.19941	6.03755e-05	0.00360746
NTPCR	nucleoside-triphosphatase, cancer-related	84284	-1.19717	0.00118654	0.0256122
IGLL1	immunoglobulin lambda like polypeptide 1	3543	-1.19174	0.000681763	0.0175932
RPL29	ribosomal protein L29	6159	-1.19042	2.74754e-06	0.000560499
CMBL	carboxymethylenebutenolidase homolog	134147	-1.18962	3.81655e-07	0.000257999
POLR1C	RNA polymerase I subunit C	9533	-1.18917	0.000584921	0.0157915
ACBD6	acyl-CoA binding domain containing 6	84320	-1.189	0.00180879	0.0341128
BIRC5	baculoviral IAP repeat containing 5	332	-1.18767	0.000932826	0.0215695
C1QBP	complement C1q binding protein	708	-1.18282	7.33668e-06	0.000993818
MLEC	malectin	9761	-1.18032	0.000155688	0.00646686
CHD1L	chromodomain helicase DNA binding protein 1 like	9557	-1.17988	0.00097259	0.0223391
SKP2	S-phase kinase associated protein 2	6502	-1.17975	4.18104e-05	0.00290616
CD93	CD93 molecule	22918	-1.17789	0.000391941	0.0120005
LRR1	leucine rich repeat protein 1	122769	-1.17757	0.000111721	0.00529942
TOMM5	translocase of outer mitochondrial membrane 5	401505	-1.17435	0.000473484	0.0137406
TUBA3D	tubulin alpha 3d	113457	-1.17391	0.000216111	0.00799426
CDK4	cyclin dependent kinase 4	1019	-1.17196	0.000191726	0.00741049
DLK1	delta like non-canonical Notch ligand 1	8788	-1.1705	0.000308529	0.0102081
QDPR	quinoid dihydropteridine reductase	5860	-1.16984	0.000442649	0.0130994
RAD51C	RAD51 paralog C	5889	-1.16975	0.00169731	0.0326907
METTL13	methyltransferase like 13	51603	-1.16928	0.000920161	0.0214203
NDUFB6	NADH:ubiquinone oxidoreductase subunit B6	4712	-1.16693	5.7421e-07	0.000290821
CCND3	cyclin D3	896	-1.1668	2.96459e-05	0.0023442
VKORC1	vitamin K epoxide reductase complex subunit 1	79001	-1.16589	9.8357e-08	0.000197991
NDUFB7	NADH:ubiquinone oxidoreductase subunit B7	4713	-1.16312	1.02637e-05	0.00122643
BCS1L	BCS1 homolog, ubiquinol-cytochrome c reductase complex chaperone	617	-1.16074	0.00023219	0.00835593
LRP8	LDL receptor related protein 8	7804	-1.15979	0.000824997	0.0199317
POLR3G	RNA polymerase III subunit G	10622	-1.15754	0.000163593	0.00672232
EXOSC2	exosome component 2	23404	-1.15729	0.000110537	0.00527717
HDDC3	HD domain containing 3	374659	-1.15635	0.000142336	0.00610345
AIF1	allograft inflammatory factor 1	199	-1.15582	9.36459e-06	0.00116134
ACAT1	acetyl-CoA acetyltransferase 1	38	-1.15374	1.17156e-05	0.00133303
PA2G4	proliferation-associated 2G4	5036	-1.15368	1.75013e-05	0.00173883
TACC3	transforming acidic coiled-coil containing protein 3	10460	-1.15326	0.000794522	0.0193906
G3BP1	G3BP stress granule assembly factor 1	10146	-1.15289	0.00077216	0.0190558
MRPL17	mitochondrial ribosomal protein L17	63875	-1.15227	1.34342e-06	0.000387425
MS4A3	membrane spanning 4-domains A3	932	-1.14884	1.44359e-05	0.00152199
POLD2	DNA polymerase delta 2, accessory subunit	5425	-1.14835	4.18991e-06	0.000722257
AURKB	aurora kinase B	9212	-1.14692	0.00282978	0.0462629
CDK5RAP1	CDK5 regulatory subunit associated protein 1	51654	-1.14438	0.000121243	0.00556963
NR2C2AP	nuclear receptor 2C2 associated protein	126382	-1.14258	0.000122081	0.00558945
DTYMK	deoxythymidylate kinase	1841	-1.14044	0.000224698	0.00819057
CEBPA	CCAAT/enhancer binding protein alpha	1050	-1.13842	0.00180864	0.0341128
AURKA	aurora kinase A	6790	-1.13836	3.81963e-05	0.00275466
DLEU1	deleted in lymphocytic leukemia 1 (non-protein coding)	10301	-1.13815	0.00052516	0.014624
MASTL	microtubule associated serine/threonine kinase like	84930	-1.13797	0.000927506	0.0214609
SLC22A16	solute carrier family 22 member 16	85413	-1.13722	0.0012937	0.0271299
NOP2	NOP2 nucleolar protein	4839	-1.13532	9.27258e-05	0.00470918
ALDH18A1	aldehyde dehydrogenase 18 family member A1	5832	-1.12918	0.00174526	0.033298
MIPEP	mitochondrial intermediate peptidase	4285	-1.12913	0.000293257	0.00984453
YIF1B	Yip1 interacting factor homolog B, membrane trafficking protein	90522	-1.12562	5.34653e-05	0.00336978
CENPM	centromere protein M	79019	-1.12561	2.02881e-05	0.00186733
NPM3	nucleophosmin/nucleoplasmin 3	10360	-1.12319	5.90792e-05	0.00358321
SLC25A22	solute carrier family 25 member 22	79751	-1.12264	4.42298e-05	0.00299786
ATAD3A	ATPase family, AAA domain containing 3A	55210	-1.12239	0.000505127	0.0142978
MCM5	minichromosome maintenance complex component 5	4174	-1.11813	0.00194187	0.0356411
RPA1	replication protein A1	6117	-1.11768	9.83752e-05	0.00489142
PHF19	PHD finger protein 19	26147	-1.1171	2.77587e-05	0.00224349
CTSW	cathepsin W	1521	-1.11694	0.000565442	0.0153982
PTTG3P	pituitary tumor-transforming 3, pseudogene	26255	-1.11488	0.000103018	0.00501648
NCAPD3	non-SMC condensin II complex subunit D3	23310	-1.11447	0.000186549	0.0073335
SLC25A1	solute carrier family 25 member 1	6576	-1.11417	6.86686e-05	0.00388339
GALK1	galactokinase 1	2584	-1.11364	4.49551e-06	0.000752365
NCAPG	non-SMC condensin I complex subunit G	64151	-1.11358	0.000238512	0.00852194
LSM4	LSM4 homolog, U6 small nuclear RNA and mRNA degradation associated	25804	-1.11267	0.000261065	0.00910059
PTMA	prothymosin, alpha	5757	-1.11237	9.52756e-06	0.00117312
MARS2	methionyl-tRNA synthetase 2, mitochondrial	92935	-1.11079	0.000420076	0.0125935
TMEM147	transmembrane protein 147	10430	-1.1088	6.45e-05	0.00376899
NIT2	nitrilase family member 2	56954	-1.10833	0.000665063	0.0172916
SMYD3	SET and MYND domain containing 3	64754	-1.10582	5.92712e-06	0.000896244
HACD3	3-hydroxyacyl-CoA dehydratase 3	51495	-1.10473	8.11347e-06	0.00105216
LAMTOR2	late endosomal/lysosomal adaptor, MAPK and MTOR activator 2	28956	-1.10438	0.000152416	0.00638308
THOP1	thimet oligopeptidase 1	7064	-1.10429	3.18968e-05	0.00244916
TEDC2	tubulin epsilon and delta complex 2	80178	-1.10333	0.000366313	0.0114908
NREP	neuronal regeneration related protein	9315	-1.10184	2.44757e-05	0.00208779
MRPL4	mitochondrial ribosomal protein L4	51073	-1.10106	2.06532e-05	0.00189372
NOP56	NOP56 ribonucleoprotein	10528	-1.10008	6.53608e-06	0.000931149
MTFP1	mitochondrial fission process 1	51537	-1.09925	6.55541e-05	0.00378567
POLA1	DNA polymerase alpha 1, catalytic subunit	5422	-1.09813	7.89255e-05	0.00422521
PSMD1	proteasome 26S subunit, non-ATPase 1	5707	-1.09766	0.000144964	0.00615185
COMMD10	COMM domain containing 10	51397	-1.0967	0.00240232	0.0413079
GAPDH	glyceraldehyde-3-phosphate dehydrogenase	2597	-1.0958	0.00223863	0.0394096
MGST2	microsomal glutathione S-transferase 2	4258	-1.09556	0.000472946	0.0137366
GEMIN5	gem nuclear organelle associated protein 5	25929	-1.09351	0.000987245	0.0225709
ENDOG	endonuclease G	2021	-1.09324	5.38212e-06	0.000851165
EXOSC9	exosome component 9	5393	-1.09309	0.00112355	0.0246252
ELAC2	elaC ribonuclease Z 2	60528	-1.09299	0.00149229	0.0301274
DEPTOR	DEP domain containing MTOR interacting protein	64798	-1.09282	1.91749e-05	0.00181454
TNFSF13B	TNF superfamily member 13b	10673	-1.08713	2.7332e-05	0.0022224
IMP3	IMP3, U3 small nucleolar ribonucleoprotein	55272	-1.08565	7.05903e-06	0.000985292
CEP131	centrosomal protein 131	22994	-1.08535	0.000212604	0.00792838
PRPS1	phosphoribosyl pyrophosphate synthetase 1	5631	-1.08532	7.44064e-06	0.00100204
PRIM2	DNA primase subunit 2	5558	-1.08514	0.00131311	0.0274369
GATM	glycine amidinotransferase	2628	-1.08315	7.75845e-06	0.00102877
GPD1L	glycerol-3-phosphate dehydrogenase 1 like	23171	-1.08237	4.89614e-06	0.000800246
POLR1E	RNA polymerase I subunit E	64425	-1.08162	0.000310637	0.0102483
VWCE	von Willebrand factor C and EGF domains	220001	-1.08136	7.3301e-05	0.00401769
SEH1L	SEH1 like nucleoporin	81929	-1.07899	0.000190721	0.00741049
GGH	gamma-glutamyl hydrolase	8836	-1.07865	7.01204e-05	0.0039181
PAQR4	progestin and adipoQ receptor family member 4	124222	-1.0781	1.67784e-05	0.00171139
OIP5-AS1	OIP5 antisense RNA 1	729082	-1.07521	6.15498e-05	0.00364604
SNRPF	small nuclear ribonucleoprotein polypeptide F	6636	-1.07087	8.14845e-06	0.00105216
YBX1	Y-box binding protein 1	4904	-1.07001	9.30189e-05	0.00470918
DHX33	DEAH-box helicase 33	56919	-1.06942	0.000149292	0.00629988
KPNA2	karyopherin subunit alpha 2	3838	-1.06871	0.00301206	0.0482545
TRAPPC2L	trafficking protein particle complex 2 like	51693	-1.06854	6.48678e-06	0.000927959
NINJ2	ninjurin 2	4815	-1.0681	0.000495309	0.0141672
GMPR	guanosine monophosphate reductase	2766	-1.06703	0.00223325	0.0393426
MDN1	midasin AAA ATPase 1	23195	-1.0657	0.000599084	0.0160186
TRA2B	transformer 2 beta homolog	6434	-1.06386	0.000392299	0.0120008
ALG8	ALG8, alpha-1,3-glucosyltransferase	79053	-1.06255	0.00258535	0.0435431
SPIN4	spindlin family member 4	139886	-1.06181	0.00164901	0.0320367
CRTAP	cartilage associated protein	10491	-1.06176	0.000538003	0.0148862
CHEK2	checkpoint kinase 2	11200	-1.06111	0.00148491	0.030008
PDSS1	decaprenyl diphosphate synthase subunit 1	23590	-1.06084	9.56853e-06	0.00117397
ENOSF1	enolase superfamily member 1	55556	-1.06029	0.00162446	0.0316958
CSRP1	cysteine and glycine rich protein 1	1465	-1.05954	0.000486361	0.0140199
IDH1	isocitrate dehydrogenase (NADP(+)) 1, cytosolic	3417	-1.0595	0.00234744	0.0406413
AUNIP	aurora kinase A and ninein interacting protein	79000	-1.05929	1.24377e-06	0.000375878
RAB27B	RAB27B, member RAS oncogene family	5874	-1.05791	0.00123347	0.0263313
MRTO4	MRT4 homolog, ribosome maturation factor	51154	-1.05761	0.000558366	0.0152417
METTL1	methyltransferase like 1	4234	-1.05735	1.8079e-05	0.0017557
HNRNPAB	heterogeneous nuclear ribonucleoprotein A/B	3182	-1.05721	1.55315e-05	0.00161772
POLR2D	RNA polymerase II subunit D	5433	-1.05715	0.00202176	0.0367884
CCT7	chaperonin containing TCP1 subunit 7	10574	-1.05695	0.000170306	0.00689947
CEP78	centrosomal protein 78	84131	-1.05678	0.000134885	0.00597725
EEF1B2	eukaryotic translation elongation factor 1 beta 2	1933	-1.05473	0.000606671	0.0161885
CKAP2L	cytoskeleton associated protein 2 like	150468	-1.05169	0.000518879	0.0145144
TBC1D10C	TBC1 domain family member 10C	374403	-1.05066	0.000416348	0.0125144
ERI1	exoribonuclease 1	90459	-1.04982	1.81367e-05	0.0017557
SNORA18	small nucleolar RNA, H/ACA box 18	677805	-1.04911	0.00214854	0.0382857
HMGB1	high mobility group box 1	3146	-1.04598	1.0316e-05	0.00122643
EEF1E1	eukaryotic translation elongation factor 1 epsilon 1	9521	-1.04544	2.28064e-07	0.000212507
SAAL1	serum amyloid A like 1	113174	-1.04375	0.000496668	0.0141788
COLGALT1	collagen beta(1-O)galactosyltransferase 1	79709	-1.04331	7.39942e-05	0.00404925
POP5	POP5 homolog, ribonuclease P/MRP subunit	51367	-1.04242	0.00123454	0.0263379
TRAP1	TNF receptor associated protein 1	10131	-1.04113	5.78729e-06	0.000890726
CETN2	centrin 2	1069	-1.04045	5.04833e-06	0.0008133
PNP	purine nucleoside phosphorylase	4860	-1.03735	5.79954e-05	0.00355339
LMNB2	lamin B2	84823	-1.03733	8.16571e-07	0.000317046
RFC3	replication factor C subunit 3	5983	-1.03722	0.000164449	0.00674141
MRPL18	mitochondrial ribosomal protein L18	29074	-1.03705	1.71785e-05	0.00172878
UCHL5	ubiquitin C-terminal hydrolase L5	51377	-1.03702	0.000546279	0.0150278
NIP7	NIP7, nucleolar pre-rRNA processing protein	51388	-1.03702	2.89139e-05	0.00230216
HSD17B10	hydroxysteroid 17-beta dehydrogenase 10	3028	-1.03656	0.000807685	0.0195959
CSE1L	chromosome segregation 1 like	1434	-1.03444	0.000152584	0.00638308
NME2	NME/NM23 nucleoside diphosphate kinase 2	4831	-1.03089	0.000726113	0.0183395
GLRX	glutaredoxin	2745	-1.02835	4.37512e-05	0.00298759
BYSL	bystin like	705	-1.02655	0.00144251	0.0293232
WDR74	WD repeat domain 74	54663	-1.02624	2.48575e-05	0.0020964
CPA3	carboxypeptidase A3	1359	-1.02596	0.000543768	0.0149856
FAM98A	family with sequence similarity 98 member A	25940	-1.02495	3.13924e-06	0.00060331
ABRACL	ABRA C-terminal like	58527	-1.02489	0.000372034	0.011618
MRPL24	mitochondrial ribosomal protein L24	79590	-1.02439	7.70882e-06	0.00102614
FAM46A	family with sequence similarity 46 member A	55603	-1.02244	0.00240515	0.041336
MTX1	metaxin 1	4580	-1.01996	0.000698474	0.0178639
TMEM250	transmembrane protein 250	90120	-1.01954	0.00154341	0.0307399
ZFP36L2	ZFP36 ring finger protein like 2	678	-1.01913	0.000146808	0.00621789
SLC25A5	solute carrier family 25 member 5	292	-1.01877	1.81803e-05	0.0017557
GNPDA1	glucosamine-6-phosphate deaminase 1	10007	-1.01872	0.000619337	0.0164375
PRIM1	DNA primase subunit 1	5557	-1.01814	4.49345e-05	0.00303163
RPS21	ribosomal protein S21	6227	-1.01688	0.00012745	0.00572877
ZCCHC17	zinc finger CCHC-type containing 17	51538	-1.01523	0.00149256	0.0301274
PPAT	phosphoribosyl pyrophosphate amidotransferase	5471	-1.01523	4.40477e-06	0.0007438
FH	fumarate hydratase	2271	-1.01422	0.00117279	0.0254283
IFITM1	interferon induced transmembrane protein 1	8519	-1.0136	0.0019318	0.0355014
DHX9	DExH-box helicase 9	1660	-1.01338	0.00107878	0.0239794
MAPKAPK3	mitogen-activated protein kinase-activated protein kinase 3	7867	-1.01244	6.02939e-05	0.00360746
NDUFS5	NADH:ubiquinone oxidoreductase subunit S5	4725	-1.01051	5.05888e-05	0.00325392
OIP5	Opa interacting protein 5	11339	-1.00799	0.00134159	0.0277961
IGFBP7	insulin like growth factor binding protein 7	3490	-1.00655	0.000320166	0.0104626
CALR	calreticulin	811	-1.00542	0.000241912	0.00862476
NMRAL1	NmrA like redox sensor 1	57407	-1.00457	0.000137724	0.00605182
GPATCH4	G-patch domain containing 4	54865	-1.00373	0.00062729	0.016572
CHTF18	chromosome transmission fidelity factor 18	63922	-1.00309	7.93735e-06	0.00104791
MAD2L1BP	MAD2L1 binding protein	9587	-1.00287	0.00077697	0.0191028
HADH	hydroxyacyl-CoA dehydrogenase	3033	-1.00278	0.000836314	0.0201205
GEMIN6	gem nuclear organelle associated protein 6	79833	-0.999617	0.000166729	0.00681994
SSBP1	single stranded DNA binding protein 1	6742	-0.999396	0.000770252	0.019036
CISD1	CDGSH iron sulfur domain 1	55847	-0.998908	3.18774e-05	0.00244916
SNORA10	small nucleolar RNA, H/ACA box 10	574042	-0.998249	0.00271711	0.0449281
ING2	inhibitor of growth family member 2	3622	-0.998244	0.000231265	0.00835593
RUVBL1	RuvB like AAA ATPase 1	8607	-0.997158	0.00162155	0.0316958
HAT1	histone acetyltransferase 1	8520	-0.995649	0.00183941	0.0345211
PIGU	phosphatidylinositol glycan anchor biosynthesis class U	128869	-0.994987	4.66564e-06	0.000777066
DCUN1D5	defective in cullin neddylation 1 domain containing 5	84259	-0.993633	7.0355e-05	0.00391851
IPO4	importin 4	79711	-0.993551	0.00239493	0.0412425
SUSD3	sushi domain containing 3	203328	-0.993425	8.9111e-05	0.00459909
LIPA	lipase A, lysosomal acid type	3988	-0.991025	0.00126798	0.0267832
HBQ1	hemoglobin subunit theta 1	3049	-0.988851	8.89896e-05	0.00459909
SDCCAG3	serologically defined colon cancer antigen 3	10807	-0.988694	0.000327626	0.010586
NSDHL	NAD(P) dependent steroid dehydrogenase-like	50814	-0.985881	3.49084e-07	0.000245613
SIVA1	SIVA1 apoptosis inducing factor	10572	-0.985707	4.23109e-05	0.00292367
ADAM15	ADAM metallopeptidase domain 15	8751	-0.983713	9.36976e-05	0.00472269
SSRP1	structure specific recognition protein 1	6749	-0.982879	0.0017345	0.0331845
POLR2I	RNA polymerase II subunit I	5438	-0.98113	0.00049452	0.0141604
RECQL4	RecQ like helicase 4	9401	-0.980619	0.000364624	0.0114488
TUFM	Tu translation elongation factor, mitochondrial	7284	-0.980019	4.9543e-06	0.000803698
GEMIN4	gem nuclear organelle associated protein 4	50628	-0.979853	0.000775648	0.0191009
LSM7	LSM7 homolog, U6 small nuclear RNA and mRNA degradation associated	51690	-0.975707	6.79768e-05	0.00387428
LRRC20	leucine rich repeat containing 20	55222	-0.975467	0.00153912	0.0306998
PEPD	peptidase D	5184	-0.975238	1.06451e-06	0.000349523
MYC	MYC proto-oncogene, bHLH transcription factor	4609	-0.972114	2.48801e-06	0.000540702
JPT1	Jupiter microtubule associated homolog 1	51155	-0.971951	5.60204e-05	0.00346122
U2AF1	U2 small nuclear RNA auxiliary factor 1	7307	-0.969371	0.00125462	0.0266343
MCM6	minichromosome maintenance complex component 6	4175	-0.968082	0.000386297	0.0119123
APEX1	apurinic/apyrimidinic endodeoxyribonuclease 1	328	-0.967528	4.33925e-05	0.00298114
SNORD100	small nucleolar RNA, C/D box 100	594838	-0.966784	0.000120248	0.00555309
SNORD31	small nucleolar RNA, C/D box 31	9298	-0.965724	0.00302871	0.0484763
FANCI	Fanconi anemia complementation group I	55215	-0.965243	0.00100986	0.0228752
C18orf54	chromosome 18 open reading frame 54	162681	-0.965186	0.000815937	0.0197544
SNORA61	small nucleolar RNA, H/ACA box 61	677838	-0.96282	4.45616e-05	0.00301236
GGCT	gamma-glutamylcyclotransferase	79017	-0.962336	2.35392e-05	0.00205762
RRP15	ribosomal RNA processing 15 homolog	51018	-0.960698	0.000766548	0.0189722
DCXR	dicarbonyl and L-xylulose reductase	51181	-0.95954	7.22129e-05	0.00398338
MRPS2	mitochondrial ribosomal protein S2	51116	-0.958079	0.00240215	0.0413079
KIF2C	kinesin family member 2C	11004	-0.955588	0.000377336	0.0117304
RASGRP2	RAS guanyl releasing protein 2	10235	-0.955165	0.00125822	0.0266944
GPSM2	G protein signaling modulator 2	29899	-0.954026	0.000184628	0.00728288
MRPL11	mitochondrial ribosomal protein L11	65003	-0.953949	2.58792e-05	0.00214053
SCARNA10	small Cajal body-specific RNA 10	692148	-0.953375	8.10687e-05	0.0042981
NPR3	natriuretic peptide receptor 3	4883	-0.952342	0.00258118	0.043494
SELL	selectin L	6402	-0.951976	0.00079683	0.0194124
TBC1D31	TBC1 domain family member 31	93594	-0.950678	0.00184934	0.034651
LGALS9	galectin 9	3965	-0.950438	0.000134451	0.00597339
ARPC1B	actin related protein 2/3 complex subunit 1B	10095	-0.949862	0.00232368	0.0403787
CPVL	carboxypeptidase, vitellogenic like	54504	-0.949842	0.000823281	0.0199042
LRPPRC	leucine rich pentatricopeptide repeat containing	10128	-0.949671	0.000915699	0.0213742
SCD	stearoyl-CoA desaturase	6319	-0.949346	3.73588e-05	0.00271154
SDHB	succinate dehydrogenase complex iron sulfur subunit B	6390	-0.947849	2.74686e-05	0.00222825
TPI1P2	triosephosphate isomerase 1 pseudogene 2	286016	-0.946459	0.00280886	0.0460696
MSH6	mutS homolog 6	2956	-0.94553	1.00243e-05	0.00120838
NUP85	nucleoporin 85	79902	-0.945417	0.000575874	0.0156207
GCHFR	GTP cyclohydrolase I feedback regulator	2644	-0.944811	0.00019227	0.00741049
KAT2A	lysine acetyltransferase 2A	2648	-0.942467	0.000115465	0.00539399
ADSL	adenylosuccinate lyase	158	-0.942342	1.03988e-05	0.00123199
ACTL6A	actin like 6A	86	-0.941267	0.000137988	0.0060525
SAMM50	SAMM50 sorting and assembly machinery component	25813	-0.940837	0.000774785	0.0190933
SFXN4	sideroflexin 4	119559	-0.940521	5.5345e-05	0.00343797
NUP35	nucleoporin 35	129401	-0.939626	0.000554004	0.0151706
GCAT	glycine C-acetyltransferase	23464	-0.938797	9.19548e-05	0.00470361
NUDC	nuclear distribution C, dynein complex regulator	10726	-0.937744	1.37012e-05	0.00146243
H2AFZ	H2A histone family member Z	3015	-0.93771	0.000399865	0.0121675
LYAR	Ly1 antibody reactive	55646	-0.935449	1.77285e-05	0.00174631
NUP107	nucleoporin 107	57122	-0.934329	2.41494e-05	0.00207413
GPHN	gephyrin	10243	-0.934256	0.00157164	0.0310907
TUBG1	tubulin gamma 1	7283	-0.934185	0.000224714	0.00819057
SRSF1	serine and arginine rich splicing factor 1	6426	-0.932377	0.000140545	0.00608325
TTC13	tetratricopeptide repeat domain 13	79573	-0.931714	0.000130491	0.00583503
SLC2A8	solute carrier family 2 member 8	29988	-0.931697	6.42023e-05	0.00376435
PREP	prolyl endopeptidase	5550	-0.931636	0.000348712	0.0110804
HNRNPD	heterogeneous nuclear ribonucleoprotein D	3184	-0.931537	0.00105643	0.0236352
TMED10P1	transmembrane p24 trafficking protein 10 pseudogene 1	286102	-0.929346	0.000764943	0.0189591
PDXP	pyridoxal phosphatase	57026	-0.92798	0.00025917	0.009062
APEX2	apurinic/apyrimidinic endodeoxyribonuclease 2	27301	-0.92764	0.00131554	0.027471
CCT6P3	chaperonin containing TCP1 subunit 6 pseudogene 3	643180	-0.926402	7.82157e-05	0.00420026
CENPJ	centromere protein J	55835	-0.92595	0.00256973	0.0433647
HMBS	hydroxymethylbilane synthase	3145	-0.925067	1.34669e-05	0.00145544
SRSF10	serine and arginine rich splicing factor 10	10772	-0.921886	0.00046505	0.0135989
PSMD6	proteasome 26S subunit, non-ATPase 6	9861	-0.921859	0.00153926	0.0306998
BST2	bone marrow stromal cell antigen 2	684	-0.921559	0.000625884	0.0165475
CHST13	carbohydrate sulfotransferase 13	166012	-0.919344	0.00253692	0.0429516
CENPW	centromere protein W	387103	-0.917584	2.78738e-05	0.00224527
LAGE3	L antigen family member 3	8270	-0.916186	0.000355815	0.0112336
ASF1B	anti-silencing function 1B histone chaperone	55723	-0.914129	0.00056806	0.0154573
CYC1	cytochrome c1	1537	-0.91259	0.000593465	0.0159597
PRELID1	PRELI domain containing 1	27166	-0.911849	0.000662997	0.0172551
RRP12	ribosomal RNA processing 12 homolog	23223	-0.911611	0.000654722	0.0171261
FBLN1	fibulin 1	2192	-0.911298	0.00051385	0.0144616
NCL	nucleolin	4691	-0.909456	0.00130772	0.0273409
CNOT7	CCR4-NOT transcription complex subunit 7	29883	-0.908179	0.000748359	0.0187231
NDUFS3	NADH:ubiquinone oxidoreductase core subunit S3	4722	-0.907967	3.79013e-06	0.000679252
COX8A	cytochrome c oxidase subunit 8A	1351	-0.905444	0.00014384	0.00613669
COA4	cytochrome c oxidase assembly factor 4 homolog	51287	-0.904596	0.00212332	0.0381667
FAM69B	family with sequence similarity 69 member B	138311	-0.904512	0.00217554	0.0386021
MYDGF	myeloid derived growth factor	56005	-0.904356	0.000385807	0.0119079
CCDC138	coiled-coil domain containing 138	165055	-0.903804	0.000233306	0.00837861
SLC25A19	solute carrier family 25 member 19	60386	-0.902248	0.000138435	0.00606442
RIOX1	ribosomal oxygenase 1	79697	-0.901895	4.40464e-05	0.00299516
MAP6D1	MAP6 domain containing 1	79929	-0.901756	2.52541e-05	0.00211096
MRPS11	mitochondrial ribosomal protein S11	64963	-0.90104	9.48159e-05	0.00476512
RPS7	ribosomal protein S7	6201	-0.900938	0.000870988	0.0206521
MYOZ3	myozenin 3	91977	-0.899778	0.000115465	0.00539399
STOM	stomatin	2040	-0.898931	4.34079e-05	0.00298114
STUB1	STIP1 homology and U-box containing protein 1	10273	-0.89678	0.000191741	0.00741049
IFITM2	interferon induced transmembrane protein 2	10581	-0.895216	0.000156238	0.00648188
ATP6V0E2	ATPase H+ transporting V0 subunit e2	155066	-0.894488	0.000268932	0.00925869
SNTB1	syntrophin beta 1	6641	-0.894375	0.00291059	0.0470891
DKC1	dyskerin pseudouridine synthase 1	1736	-0.894115	1.49974e-06	0.000400815
ACAD9	acyl-CoA dehydrogenase family member 9	28976	-0.893475	0.000254993	0.00894316
TUBA1A	tubulin alpha 1a	7846	-0.892804	6.22839e-05	0.0036706
ISOC1	isochorismatase domain containing 1	51015	-0.892143	0.000129023	0.00577688
ZMYM3	zinc finger MYM-type containing 3	9203	-0.891705	0.00305262	0.0487232
RGS18	regulator of G protein signaling 18	64407	-0.89141	0.000135793	0.00600976
GRWD1	glutamate rich WD repeat containing 1	83743	-0.889345	0.00135214	0.0278974
ALG3	ALG3, alpha-1,3- mannosyltransferase	10195	-0.888742	6.15448e-05	0.00364604
C1QTNF4	C1q and TNF related 4	114900	-0.888345	2.01921e-05	0.00186634
PTDSS1	phosphatidylserine synthase 1	9791	-0.888059	2.46903e-05	0.00209619
C17orf53	chromosome 17 open reading frame 53	78995	-0.887313	5.20563e-06	0.000827047
RPUSD2	RNA pseudouridylate synthase domain containing 2	27079	-0.884738	0.000290503	0.00977501
MAT2A	methionine adenosyltransferase 2A	4144	-0.883975	4.68539e-05	0.00310907
CKB	creatine kinase B	1152	-0.882712	0.000478684	0.0138565
PTGES2	prostaglandin E synthase 2	80142	-0.882075	0.000207776	0.00783729
PADI4	peptidyl arginine deiminase 4	23569	-0.881751	0.000844342	0.0202149
GMPS	guanine monophosphate synthase	8833	-0.880884	2.06154e-06	0.000490163
PGAM5	PGAM family member 5, mitochondrial serine/threonine protein phosphatase	192111	-0.879117	0.000232105	0.00835593
KNOP1	lysine rich nucleolar protein 1	400506	-0.876855	8.54727e-05	0.00446478
PPIA	peptidylprolyl isomerase A	5478	-0.87672	0.000355144	0.0112227
TIGD5	tigger transposable element derived 5	84948	-0.876477	0.000502342	0.0142776
KIF22	kinesin family member 22	3835	-0.875953	0.000187904	0.00736155
ISOC2	isochorismatase domain containing 2	79763	-0.875618	0.00097377	0.0223513
TIMM23	translocase of inner mitochondrial membrane 23	100287932	-0.875497	3.19721e-05	0.00244949
FAM122B	family with sequence similarity 122B	159090	-0.875203	0.00263331	0.0441567
TBRG4	transforming growth factor beta regulator 4	9238	-0.874784	0.0012432	0.0264572
CDC7	cell division cycle 7	8317	-0.873323	0.00208827	0.0377334
CHCHD2	coiled-coil-helix-coiled-coil-helix domain containing 2	51142	-0.872775	0.000248461	0.00875872
ANKRD9	ankyrin repeat domain 9	122416	-0.872653	1.40837e-05	0.00149861
MRPL1	mitochondrial ribosomal protein L1	65008	-0.871687	0.00134825	0.027845
NDUFB3	NADH:ubiquinone oxidoreductase subunit B3	4709	-0.866324	1.00377e-06	0.000342635
BCL2L12	BCL2 like 12	83596	-0.864516	0.000537139	0.0148742
ICMT	isoprenylcysteine carboxyl methyltransferase	23463	-0.86438	0.00190785	0.0352114
DNMT3B	DNA methyltransferase 3 beta	1789	-0.863217	9.03707e-05	0.00465018
SRSF2	serine and arginine rich splicing factor 2	6427	-0.862913	0.00180373	0.0340928
SERPINE2	serpin family E member 2	5270	-0.862151	0.00234452	0.0406179
FAAP100	Fanconi anemia core complex associated protein 100	80233	-0.862113	0.0021232	0.0381667
CTDSPL	CTD small phosphatase like	10217	-0.861562	3.77507e-05	0.00273423
CCT8	chaperonin containing TCP1 subunit 8	10694	-0.861025	0.000103726	0.00504383
UTP4	UTP4, small subunit processome component	84916	-0.860855	8.46268e-05	0.00444078
CLEC2D	C-type lectin domain family 2 member D	29121	-0.85911	0.00116096	0.0252684
CAT	catalase	847	-0.858055	2.55567e-05	0.00212311
SLC25A15	solute carrier family 25 member 15	10166	-0.85681	0.00011773	0.00547329
RUVBL2	RuvB like AAA ATPase 2	10856	-0.853919	2.49075e-05	0.0020964
CYTL1	cytokine like 1	54360	-0.851329	0.00115559	0.0251834
PTPMT1	protein tyrosine phosphatase, mitochondrial 1	114971	-0.850041	0.000680675	0.0175782
BRIX1	BRX1, biogenesis of ribosomes	55299	-0.846354	1.45236e-05	0.00152657
PDCL3	phosducin like 3	79031	-0.84577	6.18962e-05	0.00366026
MRPL23	mitochondrial ribosomal protein L23	6150	-0.845532	0.000206429	0.00782725
DNAJC9	DnaJ heat shock protein family (Hsp40) member C9	23234	-0.845469	0.000101035	0.00495487
AKR1B1	aldo-keto reductase family 1 member B	231	-0.844202	0.000184326	0.00728105
HDHD5	haloacid dehalogenase like hydrolase domain containing 5	27440	-0.843795	0.000768884	0.0190158
FAM30A	family with sequence similarity 30 member A	9834	-0.843066	0.000742771	0.0186152
LAP3	leucine aminopeptidase 3	51056	-0.842305	0.000570593	0.015514
ISY1	ISY1 splicing factor homolog	57461	-0.841183	0.000314087	0.0103143
ALKBH2	alkB homolog 2, alpha-ketoglutarate dependent dioxygenase	121642	-0.839487	6.44333e-05	0.00376899
INTS10	integrator complex subunit 10	55174	-0.839111	9.84693e-06	0.00119536
GAR1	GAR1 ribonucleoprotein	54433	-0.837737	0.00152752	0.0306001
COMMD4	COMM domain containing 4	54939	-0.837242	0.00214173	0.0382591
PEBP1	phosphatidylethanolamine binding protein 1	5037	-0.837053	0.000113268	0.00533473
PGRMC1	progesterone receptor membrane component 1	10857	-0.835539	0.00010773	0.00518727
SNRPA	small nuclear ribonucleoprotein polypeptide A	6626	-0.835067	2.67336e-06	0.00055107
RCC1	regulator of chromosome condensation 1	1104	-0.834058	0.00040418	0.0122879
CSTF3	cleavage stimulation factor subunit 3	1479	-0.833762	3.02453e-06	0.000589116
P4HB	prolyl 4-hydroxylase subunit beta	5034	-0.833541	8.93693e-05	0.00460552
BCCIP	BRCA2 and CDKN1A interacting protein	56647	-0.833042	0.000588722	0.0158693
FECH	ferrochelatase	2235	-0.832338	0.00291455	0.0471083
WDR5	WD repeat domain 5	11091	-0.831791	0.000240273	0.00857522
ATP1B3	ATPase Na+/K+ transporting subunit beta 3	483	-0.831053	0.00021414	0.00796407
AP2S1	adaptor related protein complex 2 sigma 1 subunit	1175	-0.830422	0.000153005	0.0063862
RBMX	RNA binding motif protein, X-linked	27316	-0.829725	0.00167551	0.0323976
TUBB8	tubulin beta 8 class VIII	347688	-0.82931	0.000142299	0.00610345
GNL3	G protein nucleolar 3	26354	-0.829075	0.000104684	0.00506985
PSMG1	proteasome assembly chaperone 1	8624	-0.828632	8.78652e-06	0.00110556
RPL39L	ribosomal protein L39 like	116832	-0.827339	0.00158218	0.0311698
LHFPL2	LHFPL tetraspan subfamily member 2	10184	-0.827141	0.00157646	0.0311105
METAP1	methionyl aminopeptidase 1	23173	-0.826161	2.23381e-06	0.000520506
SURF6	surfeit 6	6838	-0.824767	0.000986652	0.0225709
TPST2	tyrosylprotein sulfotransferase 2	8459	-0.824121	0.00253287	0.0429318
NUP37	nucleoporin 37	79023	-0.823893	6.54984e-05	0.00378567
TRPT1	tRNA phosphotransferase 1	83707	-0.823192	0.00126695	0.0267832
CHCHD4	coiled-coil-helix-coiled-coil-helix domain containing 4	131474	-0.823056	0.000535574	0.0148699
RRP1	ribosomal RNA processing 1	8568	-0.822894	0.000425475	0.0127112
NUCB2	nucleobindin 2	4925	-0.820863	8.73397e-06	0.00110298
TUBB4B	tubulin beta 4B class IVb	10383	-0.820522	0.00110141	0.0242635
NFIB	nuclear factor I B	4781	-0.820319	0.00267873	0.0446145
CCT2	chaperonin containing TCP1 subunit 2	10576	-0.820138	0.00106881	0.0238345
BZW2	basic leucine zipper and W2 domains 2	28969	-0.81959	0.00142869	0.0291117
PSMC3	proteasome 26S subunit, ATPase 3	5702	-0.816966	0.000143514	0.00613107
SLC39A14	solute carrier family 39 member 14	23516	-0.816899	0.00134472	0.0278339
UROS	uroporphyrinogen III synthase	7390	-0.815111	0.000516573	0.0144909
THOC6	THO complex 6	79228	-0.814642	0.0022756	0.039804
MLST8	MTOR associated protein, LST8 homolog	64223	-0.814258	0.000191466	0.00741049
RPL36AL	ribosomal protein L36a like	6166	-0.813745	0.00117471	0.0254283
ERH	ERH, mRNA splicing and mitosis factor	2079	-0.811975	0.00100499	0.0227881
ZMYND19	zinc finger MYND-type containing 19	116225	-0.810852	0.0010564	0.0236352
TSPAN13	tetraspanin 13	27075	-0.810042	0.000849119	0.0203011
IMP4	IMP4, U3 small nucleolar ribonucleoprotein	92856	-0.807862	0.000224905	0.00819057
MRPL35	mitochondrial ribosomal protein L35	51318	-0.807517	0.000120296	0.00555309
ATP5J2	ATP synthase, H+ transporting, mitochondrial Fo complex subunit F2	9551	-0.8074	1.58651e-06	0.000405159
POLR2H	RNA polymerase II subunit H	5437	-0.807192	1.90141e-05	0.00181306
ABHD14A	abhydrolase domain containing 14A	25864	-0.806579	0.000510005	0.0143886
PUS7	pseudouridylate synthase 7 (putative)	54517	-0.804884	0.000747079	0.0187047
ALDH7A1	aldehyde dehydrogenase 7 family member A1	501	-0.804845	0.00128765	0.0270671
CANX	calnexin	821	-0.804068	0.0018161	0.0341954
RITA1	RBPJ interacting and tubulin associated 1	84934	-0.802963	6.3746e-06	0.000927701
STMN3	stathmin 3	50861	-0.801916	6.22405e-05	0.0036706
VDAC3	voltage dependent anion channel 3	7419	-0.800523	0.000366629	0.0114908
IDH2	isocitrate dehydrogenase (NADP(+)) 2, mitochondrial	3418	-0.800448	0.000615438	0.0163708
TMEM177	transmembrane protein 177	80775	-0.800301	0.000828817	0.019982
NRARP	NOTCH regulated ankyrin repeat protein	441478	-0.798242	8.11597e-05	0.0042981
PSMB5	proteasome subunit beta 5	5693	-0.796914	0.000321814	0.0104866
COX7B	cytochrome c oxidase subunit 7B	1349	-0.795905	0.000320893	0.0104665
COQ3	coenzyme Q3, methyltransferase	51805	-0.795087	0.00153232	0.0306606
IL17D	interleukin 17D	53342	-0.793506	0.000622575	0.0164943
VARS2	valyl-tRNA synthetase 2, mitochondrial	57176	-0.792809	0.00244452	0.0418458
JMJD8	jumonji domain containing 8	339123	-0.792625	0.000557331	0.0152255
DPM3	dolichyl-phosphate mannosyltransferase subunit 3	54344	-0.792607	2.47462e-05	0.00209619
MAP7	microtubule associated protein 7	9053	-0.792245	0.00149962	0.0302168
COX5A	cytochrome c oxidase subunit 5A	9377	-0.790346	0.00107232	0.0238666
HSP90AB1	heat shock protein 90 alpha family class B member 1	3326	-0.78936	0.00295494	0.0475557
NAT10	N-acetyltransferase 10	55226	-0.788674	0.000151466	0.00637546
ADCK2	aarF domain containing kinase 2	90956	-0.788273	0.000760164	0.0189058
CPSF1	cleavage and polyadenylation specific factor 1	29894	-0.787952	0.00117689	0.0254545
CD320	CD320 molecule	51293	-0.787911	0.00031443	0.0103143
CNPY2	canopy FGF signaling regulator 2	10330	-0.787895	0.000490247	0.014093
GSPT1	G1 to S phase transition 1	2935	-0.787705	1.7569e-05	0.00174054
SSB	Sjogren syndrome antigen B	6741	-0.786866	0.00111213	0.0244683
TUBB6	tubulin beta 6 class V	84617	-0.786747	0.000813594	0.0197254
MARC1	mitochondrial amidoxime reducing component 1	64757	-0.7848	0.000246263	0.00870786
RPL34	ribosomal protein L34	6164	-0.78242	0.000720854	0.0182334
DUS1L	dihydrouridine synthase 1 like	64118	-0.782321	0.00189884	0.0351203
C19orf70	chromosome 19 open reading frame 70	125988	-0.781365	0.000318504	0.0104182
MRPL3	mitochondrial ribosomal protein L3	11222	-0.781294	0.000192377	0.00741049
HEATR1	HEAT repeat containing 1	55127	-0.776529	0.000100857	0.00495487
MAP4K1	mitogen-activated protein kinase kinase kinase kinase 1	11184	-0.776302	0.000184371	0.00728105
RAC3	Rac family small GTPase 3	5881	-0.775143	0.00304385	0.0486392
PAAF1	proteasomal ATPase associated factor 1	80227	-0.775097	0.000868058	0.0205968
HAUS8	HAUS augmin like complex subunit 8	93323	-0.773663	0.00113431	0.0248294
AK2	adenylate kinase 2	204	-0.77315	0.00281278	0.0461119
MYH10	myosin heavy chain 10	4628	-0.772712	3.09631e-05	0.00240967
AACS	acetoacetyl-CoA synthetase	65985	-0.77137	0.00248727	0.0424124
TUBA1C	tubulin alpha 1c	84790	-0.770906	5.97945e-05	0.00359142
NDUFAB1	NADH:ubiquinone oxidoreductase subunit AB1	4706	-0.77011	0.000460358	0.0134845
PDZD8	PDZ domain containing 8	118987	-0.769928	0.00055967	0.0152652
NIPSNAP1	nipsnap homolog 1	8508	-0.767402	1.05297e-05	0.00123898
MAGED1	MAGE family member D1	9500	-0.767386	0.00011075	0.00527717
LSM5	LSM5 homolog, U6 small nuclear RNA and mRNA degradation associated	23658	-0.76647	1.99036e-05	0.00185296
CDCA4	cell division cycle associated 4	55038	-0.766261	0.000657769	0.0171667
EIF2B5	eukaryotic translation initiation factor 2B subunit epsilon	8893	-0.7661	0.00162395	0.0316958
MAGOH	mago homolog, exon junction complex core component	4116	-0.763701	0.00151936	0.0304918
ORC1	origin recognition complex subunit 1	4998	-0.763697	0.00169842	0.0326938
XXYLT1	xyloside xylosyltransferase 1	152002	-0.763465	0.00165718	0.0321152
RPF2	ribosome production factor 2 homolog	84154	-0.762548	0.000437159	0.0129703
NAA15	N(alpha)-acetyltransferase 15, NatA auxiliary subunit	80155	-0.762194	0.00134061	0.0277961
PSMB2	proteasome subunit beta 2	5690	-0.762	5.99193e-06	0.000902087
SLC17A9	solute carrier family 17 member 9	63910	-0.761984	5.0803e-06	0.000814644
PRMT1	protein arginine methyltransferase 1	3276	-0.759229	0.00182308	0.0342893
FAM86C2P	family with sequence similarity 86, member A pseudogene	645332	-0.757635	0.000859598	0.0204524
ILF3	interleukin enhancer binding factor 3	3609	-0.757534	0.000208435	0.00784359
MZB1	marginal zone B and B1 cell specific protein	51237	-0.756974	0.000693057	0.0177517
AKR7A2	aldo-keto reductase family 7 member A2	8574	-0.755615	3.39955e-05	0.00254474
SNRNP40	small nuclear ribonucleoprotein U5 subunit 40	9410	-0.755242	0.000505023	0.0142978
ARHGDIA	Rho GDP dissociation inhibitor alpha	396	-0.754472	0.00217304	0.0385776
S100A4	S100 calcium binding protein A4	6275	-0.754462	0.000622186	0.0164943
SNRPG	small nuclear ribonucleoprotein polypeptide G	6637	-0.753165	0.000119606	0.0055424
ERP29	endoplasmic reticulum protein 29	10961	-0.752622	0.000866707	0.0205789
SMC2	structural maintenance of chromosomes 2	10592	-0.751184	0.000212661	0.00792838
CDK2	cyclin dependent kinase 2	1017	-0.749446	0.00010475	0.00506985
UTP14A	UTP14A, small subunit processome component	10813	-0.747964	0.000109716	0.00525356
FOXM1	forkhead box M1	2305	-0.747909	9.6561e-05	0.00482469
PYM1	PYM homolog 1, exon junction complex associated factor	84305	-0.746645	0.00166299	0.0321915
DNAAF5	dynein axonemal assembly factor 5	54919	-0.746286	0.00134847	0.027845
RNF113A	ring finger protein 113A	7737	-0.745068	0.000783075	0.0192015
PDIA5	protein disulfide isomerase family A member 5	10954	-0.74482	0.00158687	0.0312087
NTMT1	N-terminal Xaa-Pro-Lys N-methyltransferase 1	28989	-0.744443	0.000757097	0.018846
EIF3G	eukaryotic translation initiation factor 3 subunit G	8666	-0.744339	0.000381719	0.0118453
ATP5H	ATP synthase, H+ transporting, mitochondrial Fo complex subunit D	10476	-0.743945	0.000107322	0.00517486
AIFM1	apoptosis inducing factor mitochondria associated 1	9131	-0.743224	0.00035264	0.011164
IMMT	inner membrane mitochondrial protein	10989	-0.743167	0.00105713	0.0236352
LPCAT1	lysophosphatidylcholine acyltransferase 1	79888	-0.742801	0.00214178	0.0382591
RNPS1	RNA binding protein with serine rich domain 1	10921	-0.742682	0.000996035	0.0226662
CDC123	cell division cycle 123	8872	-0.741007	0.000508169	0.0143604
ZNF593	zinc finger protein 593	51042	-0.740883	0.000179168	0.00714102
PEMT	phosphatidylethanolamine N-methyltransferase	10400	-0.74022	0.00014507	0.00615185
OSBPL1A	oxysterol binding protein like 1A	114876	-0.737358	0.000484311	0.0139725
FCER1G	Fc fragment of IgE receptor Ig	2207	-0.733147	0.00284985	0.0464546
UQCRH	ubiquinol-cytochrome c reductase hinge protein	7388	-0.73282	6.88621e-05	0.00388339
RAB8A	RAB8A, member RAS oncogene family	4218	-0.731396	7.23521e-06	0.000993818
TRMT5	tRNA methyltransferase 5	57570	-0.730526	0.000859378	0.0204524
CEP72	centrosomal protein 72	55722	-0.729734	0.000754842	0.018817
NDUFA11	NADH:ubiquinone oxidoreductase subunit A11	126328	-0.729029	0.000927445	0.0214609
LHX6	LIM homeobox 6	26468	-0.728868	0.000428022	0.0127651
NPC2	NPC intracellular cholesterol transporter 2	10577	-0.728778	3.83317e-05	0.00275466
EXOSC7	exosome component 7	23016	-0.728558	0.00309485	0.0491696
PNKP	polynucleotide kinase 3'-phosphatase	11284	-0.728118	0.0023099	0.0402406
UROD	uroporphyrinogen decarboxylase	7389	-0.726587	5.01406e-05	0.00323112
RPA2	replication protein A2	6118	-0.725694	0.00133676	0.0277794
SGO2	shugoshin 2	151246	-0.725527	0.000884262	0.0208948
AMD1	adenosylmethionine decarboxylase 1	262	-0.72489	0.000357743	0.0112738
EIF4E2	eukaryotic translation initiation factor 4E family member 2	9470	-0.722458	0.00267424	0.0445716
TMED3	transmembrane p24 trafficking protein 3	23423	-0.72146	0.000978562	0.0224315
MAPKAPK5	mitogen-activated protein kinase-activated protein kinase 5	8550	-0.719254	0.00244384	0.0418458
CCDC189	coiled-coil domain containing 189	90835	-0.718764	0.0010483	0.0235295
COL5A1	collagen type V alpha 1 chain	1289	-0.718703	0.00183169	0.0344326
HPRT1	hypoxanthine phosphoribosyltransferase 1	3251	-0.71734	0.000314354	0.0103143
MCM8	minichromosome maintenance 8 homologous recombination repair factor	84515	-0.714443	0.000842471	0.0202149
MCRIP2	MAPK regulated corepressor interacting protein 2	84331	-0.713638	0.000405465	0.0123161
SVOPL	SVOP like	136306	-0.712979	0.000925487	0.0214609
WDR90	WD repeat domain 90	197335	-0.71275	0.000178529	0.00713103
BUD23	BUD23, rRNA methyltransferase and ribosome maturation factor	114049	-0.711957	0.00269821	0.0447658
SOD1	superoxide dismutase 1	6647	-0.711785	0.000379093	0.0117744
PRKDC	protein kinase, DNA-activated, catalytic polypeptide	5591	-0.710157	0.000190186	0.00741049
AVPI1	arginine vasopressin induced 1	60370	-0.710062	0.00309326	0.049167
NDUFA3	NADH:ubiquinone oxidoreductase subunit A3	4696	-0.709608	0.00180894	0.0341128
TOMM6	translocase of outer mitochondrial membrane 6	100188893	-0.709509	4.96542e-06	0.000803698
IGLL3P	immunoglobulin lambda like polypeptide 3, pseudogene	91353	-0.706914	0.00041536	0.0124956
HACD1	3-hydroxyacyl-CoA dehydratase 1	9200	-0.706642	0.00230075	0.0401014
PPT1	palmitoyl-protein thioesterase 1	5538	-0.70534	0.000683332	0.0176073
PSMC3IP	PSMC3 interacting protein	29893	-0.702276	0.000390496	0.0119775
SF3B5	splicing factor 3b subunit 5	83443	-0.700466	2.52581e-05	0.00211096
KDM1A	lysine demethylase 1A	23028	-0.69915	0.00226271	0.0396856
MRPL46	mitochondrial ribosomal protein L46	26589	-0.698969	0.000154796	0.00645313
H2AFY	H2A histone family member Y	9555	-0.698262	0.000385333	0.0119039
SNORA24	small nucleolar RNA, H/ACA box 24	677809	-0.6979	0.00174506	0.033298
COX5B	cytochrome c oxidase subunit 5B	1329	-0.697525	0.000219368	0.00808166
MDH1	malate dehydrogenase 1	4190	-0.696847	5.19696e-05	0.0033303
DNAJA3	DnaJ heat shock protein family (Hsp40) member A3	9093	-0.696652	0.00031321	0.0103135
PRMT6	protein arginine methyltransferase 6	55170	-0.69658	1.53632e-05	0.00160503
MFSD3	major facilitator superfamily domain containing 3	113655	-0.696247	0.000998133	0.022699
CLP1	cleavage and polyadenylation factor I subunit 1	10978	-0.696167	0.00268495	0.0446749
ENOPH1	enolase-phosphatase 1	58478	-0.695752	0.00194406	0.0356508
EIF3B	eukaryotic translation initiation factor 3 subunit B	8662	-0.695097	8.00965e-05	0.00427156
PMPCA	peptidase, mitochondrial processing alpha subunit	23203	-0.694146	0.000231037	0.00835593
TRMT112	tRNA methyltransferase subunit 11-2	51504	-0.693822	0.000184989	0.00728878
CCT6P1	chaperonin containing TCP1 subunit 6 pseudogene 1	643253	-0.693635	0.000923272	0.0214493
BRCA1	BRCA1, DNA repair associated	672	-0.692078	0.00143073	0.0291352
SPC25	SPC25, NDC80 kinetochore complex component	57405	-0.691473	0.00120198	0.025803
COG2	component of oligomeric golgi complex 2	22796	-0.691445	0.00157508	0.0311105
GTPBP4	GTP binding protein 4	23560	-0.687534	0.000289402	0.00976265
PDCD2	programmed cell death 2	5134	-0.687053	0.00108748	0.0241416
PSMD2	proteasome 26S subunit, non-ATPase 2	5708	-0.684342	0.000906895	0.0212727
SNU13	small nuclear ribonucleoprotein 13	4809	-0.683823	2.12709e-05	0.00192719
IMPDH1	inosine monophosphate dehydrogenase 1	3614	-0.683346	0.00102718	0.0231457
NCBP2	nuclear cap binding protein subunit 2	22916	-0.683153	0.00159045	0.0312436
ASCL2	achaete-scute family bHLH transcription factor 2	430	-0.68297	0.00133586	0.0277775
USP1	ubiquitin specific peptidase 1	7398	-0.681296	5.0014e-05	0.00323112
SYNCRIP	synaptotagmin binding cytoplasmic RNA interacting protein	10492	-0.680239	0.000108638	0.00521643
PAK1IP1	PAK1 interacting protein 1	55003	-0.679673	0.00221477	0.039097
PPM1G	protein phosphatase, Mg2+/Mn2+ dependent 1G	5496	-0.67957	0.00024238	0.00863255
KLHL8	kelch like family member 8	57563	-0.676444	0.002912	0.0470891
RPIA	ribose 5-phosphate isomerase A	22934	-0.675874	0.000658672	0.0171773
TMEM256	transmembrane protein 256	254863	-0.674969	0.000493629	0.0141466
ECI2	enoyl-CoA delta isomerase 2	10455	-0.674386	0.00180805	0.0341128
DPM2	dolichyl-phosphate mannosyltransferase subunit 2, regulatory	8818	-0.673508	0.00187221	0.0349409
PRDX3	peroxiredoxin 3	10935	-0.672537	0.00209131	0.0377487
STK32B	serine/threonine kinase 32B	55351	-0.671133	0.00105565	0.0236352
BIN1	bridging integrator 1	274	-0.671025	0.00078962	0.0193208
XRCC6	X-ray repair cross complementing 6	2547	-0.67102	0.000859004	0.0204524
ATP5G2	ATP synthase, H+ transporting, mitochondrial Fo complex subunit C2 (subunit 9)	517	-0.670812	1.32519e-05	0.00143872
C5	complement C5	727	-0.670694	0.0012367	0.0263669
DAD1	defender against cell death 1	1603	-0.670529	8.8661e-05	0.00458961
OSTC	oligosaccharyltransferase complex non-catalytic subunit	58505	-0.670034	0.000685229	0.0176167
GPS1	G protein pathway suppressor 1	2873	-0.668731	0.00174068	0.0332474
LOC93622	Morf4 family associated protein 1 like 1 pseudogene	93622	-0.667545	0.000865489	0.0205642
CALM3	calmodulin 3	808	-0.665783	8.1207e-06	0.00105216
SLC19A1	solute carrier family 19 member 1	6573	-0.665474	0.00226328	0.0396856
C21orf33	chromosome 21 open reading frame 33	8209	-0.664895	0.000515075	0.0144838
C19orf53	chromosome 19 open reading frame 53	28974	-0.664396	2.36736e-05	0.00206104
FASTKD5	FAST kinase domains 5	60493	-0.663296	0.00049681	0.0141788
FAM136A	family with sequence similarity 136 member A	84908	-0.66318	0.000134693	0.0059764
TMEM203	transmembrane protein 203	94107	-0.662343	0.000334071	0.0107397
SH3BP1	SH3 domain binding protein 1	23616	-0.662011	0.00311862	0.0494106
STOML2	stomatin like 2	30968	-0.657748	2.45259e-05	0.00208779
ATP5J	ATP synthase, H+ transporting, mitochondrial Fo complex subunit F6	522	-0.656285	5.32031e-05	0.00336464
OTUD3	OTU deubiquitinase 3	23252	-0.655261	0.00252956	0.0429318
TOMM22	translocase of outer mitochondrial membrane 22	56993	-0.655155	0.000111923	0.00530033
LRRCC1	leucine rich repeat and coiled-coil centrosomal protein 1	85444	-0.652623	0.00248747	0.0424124
MRPL43	mitochondrial ribosomal protein L43	84545	-0.652438	0.000425963	0.0127147
SLC35B2	solute carrier family 35 member B2	347734	-0.651935	0.000491537	0.0141101
EIF4A3	eukaryotic translation initiation factor 4A3	9775	-0.650305	0.000269007	0.00925869
EIF4G1	eukaryotic translation initiation factor 4 gamma 1	1981	-0.649331	0.0020601	0.0373025
DUSP23	dual specificity phosphatase 23	54935	-0.649208	0.000790252	0.0193225
AIMP2	aminoacyl tRNA synthetase complex interacting multifunctional protein 2	7965	-0.648608	0.00132781	0.0276563
COA3	cytochrome c oxidase assembly factor 3	28958	-0.648112	0.000184236	0.00728105
FBL	fibrillarin	2091	-0.648101	0.0011159	0.0245071
MLKL	mixed lineage kinase domain like pseudokinase	197259	-0.645768	0.00233712	0.0405305
MNS1	meiosis specific nuclear structural 1	55329	-0.64485	0.000348533	0.0110804
SF3A3	splicing factor 3a subunit 3	10946	-0.644779	0.000123615	0.00561869
KLRG1	killer cell lectin like receptor G1	10219	-0.64445	0.000140974	0.00609051
TCP1	t-complex 1	6950	-0.644195	0.000414681	0.0124956
ATP5I	ATP synthase, H+ transporting, mitochondrial Fo complex subunit E	521	-0.644084	0.00014428	0.006141
EFTUD2	elongation factor Tu GTP binding domain containing 2	9343	-0.643876	0.00161197	0.0315942
SDHA	succinate dehydrogenase complex flavoprotein subunit A	6389	-0.642993	0.000679464	0.0175687
GLO1	glyoxalase I	2739	-0.642613	0.000536119	0.0148699
ATIC	5-aminoimidazole-4-carboxamide ribonucleotide formyltransferase/IMP cyclohydrolase	471	-0.641987	0.00180973	0.0341128
NDUFS7	NADH:ubiquinone oxidoreductase core subunit S7	374291	-0.641052	0.00191394	0.0352484
HARS	histidyl-tRNA synthetase	3035	-0.640444	0.000207056	0.00782725
NUDT6	nudix hydrolase 6	11162	-0.639548	0.000719517	0.0182264
IPO11	importin 11	51194	-0.63637	0.000659397	0.0171832
SNRPD2	small nuclear ribonucleoprotein D2 polypeptide	6633	-0.635264	6.10221e-05	0.0036335
PARPBP	PARP1 binding protein	55010	-0.633746	0.00162543	0.0316958
TTC3	tetratricopeptide repeat domain 3	7267	-0.630774	0.000236298	0.00846842
FAM216A	family with sequence similarity 216 member A	29902	-0.630723	0.000424373	0.0126895
TIMM21	translocase of inner mitochondrial membrane 21	29090	-0.629774	0.000622913	0.0164943
URI1	URI1, prefoldin like chaperone	8725	-0.629773	0.000735183	0.0185414
PPHLN1	periphilin 1	51535	-0.629296	0.00205932	0.0373025
PSMC1	proteasome 26S subunit, ATPase 1	5700	-0.629125	0.0013764	0.0282794
KIAA0586	KIAA0586	9786	-0.628222	0.000187774	0.00736155
TMSB10	thymosin beta 10	9168	-0.627906	0.000265849	0.009193
REXO2	RNA exonuclease 2	25996	-0.627359	0.000742966	0.0186152
EBPL	emopamil binding protein like	84650	-0.626808	0.00194981	0.035705
SEPT9	septin 9	10801	-0.625788	0.00117928	0.025489
BANF1	barrier to autointegration factor 1	8815	-0.625625	0.00313433	0.0495911
GP9	glycoprotein IX platelet	2815	-0.625331	0.0014252	0.0290912
MPHOSPH10	M-phase phosphoprotein 10	10199	-0.623236	0.000970522	0.0223065
GSTK1	glutathione S-transferase kappa 1	373156	-0.62175	0.00137925	0.0283211
MTAP	methylthioadenosine phosphorylase	4507	-0.621621	0.00038866	0.0119425
SSR2	signal sequence receptor subunit 2	6746	-0.621405	0.00159005	0.0312436
SNX5	sorting nexin 5	27131	-0.621204	0.00032064	0.0104665
KDELR2	KDEL endoplasmic reticulum protein retention receptor 2	11014	-0.62086	0.00260258	0.0437263
MEGF6	multiple EGF like domains 6	1953	-0.615916	8.60757e-05	0.0044827
LEF1	lymphoid enhancer binding factor 1	51176	-0.615402	0.0012599	0.0267137
WDR54	WD repeat domain 54	84058	-0.615357	0.00142831	0.0291117
COMMD9	COMM domain containing 9	29099	-0.614463	0.000490533	0.014093
EIF5A	eukaryotic translation initiation factor 5A	1984	-0.611714	0.000388538	0.0119425
FAM217B	family with sequence similarity 217 member B	63939	-0.6115	0.00205785	0.037301
SRI	sorcin	6717	-0.611142	0.00170933	0.0328215
MRPL55	mitochondrial ribosomal protein L55	128308	-0.610692	0.00170301	0.0327273
GART	phosphoribosylglycinamide formyltransferase, phosphoribosylglycinamide synthetase, phosphoribosylaminoimidazole synthetase	2618	-0.610539	0.000676991	0.0175356
HNRNPR	heterogeneous nuclear ribonucleoprotein R	10236	-0.610333	0.000716834	0.0181985
GTF2H4	general transcription factor IIH subunit 4	2968	-0.609807	0.000374701	0.0116648
MRPL37	mitochondrial ribosomal protein L37	51253	-0.609625	0.00177149	0.033594
ACSS1	acyl-CoA synthetase short chain family member 1	84532	-0.609395	0.00283004	0.0462629
POLR2J3	RNA polymerase II subunit J3	548644	-0.609238	0.00310076	0.0492408
SDHC	succinate dehydrogenase complex subunit C	6391	-0.607588	0.0019385	0.0356057
NDUFA13	NADH:ubiquinone oxidoreductase subunit A13	51079	-0.607255	0.00284926	0.0464546
UQCRQ	ubiquinol-cytochrome c reductase complex III subunit VII	27089	-0.607169	0.000711981	0.018102
VMA21	VMA21, vacuolar ATPase assembly factor	203547	-0.606594	9.09299e-05	0.00466503
CTSA	cathepsin A	5476	-0.605904	0.000845634	0.0202318
UQCRHL	ubiquinol-cytochrome c reductase hinge protein like	440567	-0.605505	0.00228084	0.039835
SMS	spermine synthase	6611	-0.60517	1.42289e-05	0.00150803
GTPBP3	GTP binding protein 3, mitochondrial	84705	-0.604253	0.000709044	0.018094
PTEN	phosphatase and tensin homolog	5728	-0.603973	0.000556986	0.0152255
RPUSD1	RNA pseudouridylate synthase domain containing 1	113000	-0.602852	0.000470957	0.0137216
MFSD5	major facilitator superfamily domain containing 5	84975	-0.601703	0.00177094	0.033594
DIAPH3	diaphanous related formin 3	81624	-0.601523	0.00231427	0.0402907
GATD1	glutamine amidotransferase like class 1 domain containing 1	347862	-0.601274	0.00027055	0.0092891
TMA7	translation machinery associated 7 homolog	51372	-0.601017	5.40075e-05	0.00338539
UBL5	ubiquitin like 5	59286	-0.599483	0.000741991	0.0186152
ERI3	ERI1 exoribonuclease family member 3	79033	-0.599456	0.000270784	0.0092891
PFN1	profilin 1	5216	-0.599449	0.000711862	0.018102
NDUFAF4	NADH:ubiquinone oxidoreductase complex assembly factor 4	29078	-0.599309	0.00290465	0.0470364
PGRMC2	progesterone receptor membrane component 2	10424	-0.598572	0.00240115	0.0413079
ABCE1	ATP binding cassette subfamily E member 1	6059	-0.598397	0.000710894	0.018102
GALE	UDP-galactose-4-epimerase	2582	-0.597916	0.000182176	0.00723193
GUCD1	guanylyl cyclase domain containing 1	83606	-0.596009	0.000123256	0.00561869
AFG3L2	AFG3 like matrix AAA peptidase subunit 2	10939	-0.595387	0.00117032	0.025424
CBFB	core-binding factor beta subunit	865	-0.595078	0.001039	0.0233663
PDCD5	programmed cell death 5	9141	-0.595041	0.000390392	0.0119775
MIEF1	mitochondrial elongation factor 1	54471	-0.594495	0.000195534	0.0074986
NAE1	NEDD8 activating enzyme E1 subunit 1	8883	-0.59218	0.000542239	0.0149674
SLC38A10	solute carrier family 38 member 10	124565	-0.59216	0.00275293	0.0453465
UQCRFS1	ubiquinol-cytochrome c reductase, Rieske iron-sulfur polypeptide 1	7386	-0.589943	6.65298e-05	0.00381768
ODC1	ornithine decarboxylase 1	4953	-0.589711	0.00119394	0.0256943
FBXO5	F-box protein 5	26271	-0.589562	0.00151474	0.0304504
NDUFA8	NADH:ubiquinone oxidoreductase subunit A8	4702	-0.587919	0.00279734	0.0459243
SUPT16H	SPT16 homolog, facilitates chromatin remodeling subunit	11198	-0.587425	0.000831408	0.0200305
PSMB1	proteasome subunit beta 1	5689	-0.586765	0.0023393	0.0405479
PAGR1	PAXIP1 associated glutamate rich protein 1	79447	-0.586723	0.00102094	0.0230806
ERLIN1	ER lipid raft associated 1	10613	-0.586663	0.00110131	0.0242635
SNRPC	small nuclear ribonucleoprotein polypeptide C	6631	-0.586255	0.00164941	0.0320367
G6PD	glucose-6-phosphate dehydrogenase	2539	-0.585978	0.00127018	0.0267832
ZNF672	zinc finger protein 672	79894	-0.585094	0.000160457	0.00660921
DDB1	damage specific DNA binding protein 1	1642	-0.584875	0.000206972	0.00782725

## Sheet: UP
Supplementary Table 2: up-regulated genes of HSPCs after treatment with KG-1 derived-EVs
Symbol	Name	EntrezID	logFC	P.Value	adj.P.Val
CSF2	colony stimulating factor 2	1437	4.24866	5.68614e-07	0.000290821
FEZ1	fasciculation and elongation protein zeta 1	9638	4.23478	2.50177e-07	0.000215628
CCL2	C-C motif chemokine ligand 2	6347	4.22052	5.95405e-07	0.000290821
CCL3L3	C-C motif chemokine ligand 3 like 3	414062	3.86751	3.84323e-05	0.00275466
TMEM120A	transmembrane protein 120A	83862	3.84016	6.21371e-07	0.000293457
CCL3	C-C motif chemokine ligand 3	6348	3.63532	5.49998e-05	0.00342889
CXCL8	C-X-C motif chemokine ligand 8	3576	3.53715	0.000189826	0.00741049
COL7A1	collagen type VII alpha 1 chain	1294	3.45176	6.85243e-10	2.36244e-05
IER3	immediate early response 3	8870	3.35931	1.05504e-08	6.9203e-05
THBS1	thrombospondin 1	7057	3.25462	1.94557e-07	0.000197991
RGS1	regulator of G protein signaling 1	5996	3.23095	8.36041e-06	0.00106753
IL1A	interleukin 1 alpha	3552	3.01706	3.17716e-06	0.00060331
CCR7	C-C motif chemokine receptor 7	1236	3.00774	1.28854e-05	0.00141027
TRAF1	TNF receptor associated factor 1	7185	2.94954	4.6895e-07	0.000288706
PTGS2	prostaglandin-endoperoxide synthase 2	5743	2.84065	1.714e-05	0.00172878
IL1RL1	interleukin 1 receptor like 1	9173	2.80545	0.000231774	0.00835593
VASH1	vasohibin 1	22846	2.70914	9.43638e-07	0.000331968
BHLHE40	basic helix-loop-helix family member e40	8553	2.67268	5.25682e-08	0.000141279
MIR100HG	mir-100-let-7a-2-mir-125b-1 cluster host gene	399959	2.66554	2.24792e-06	0.000520506
NCOA7	nuclear receptor coactivator 7	135112	2.64342	1.4468e-07	0.000197991
DDIT4	DNA damage inducible transcript 4	54541	2.6051	1.40041e-06	0.000392524
IL10RA	interleukin 10 receptor subunit alpha	3587	2.55004	6.43965e-06	0.000927959
QPCT	glutaminyl-peptide cyclotransferase	25797	2.50452	1.54288e-06	0.000404961
RHOU	ras homolog family member U	58480	2.49754	3.22788e-05	0.00245661
KLF6	Kruppel like factor 6	1316	2.48489	8.28742e-06	0.00106215
TNFSF10	TNF superfamily member 10	8743	2.46258	3.0422e-05	0.00238913
RGS16	regulator of G protein signaling 16	6004	2.425	1.04106e-06	0.000346996
CYP1B1	cytochrome P450 family 1 subfamily B member 1	1545	2.41658	0.000578774	0.0156789
ADORA2A	adenosine A2a receptor	135	2.40878	3.9218e-07	0.000260015
H1F0	H1 histone family member 0	3005	2.40519	0.000779569	0.0191291
NFKB1	nuclear factor kappa B subunit 1	4790	2.40187	6.44936e-07	0.000300379
NFKBIA	NFKB inhibitor alpha	4792	2.3794	0.00012321	0.00561869
RASGRP3	RAS guanyl releasing protein 3	25780	2.36794	1.20437e-08	6.9203e-05
TNFRSF9	TNF receptor superfamily member 9	3604	2.36649	8.85654e-07	0.000320594
MTSS1	MTSS1, I-BAR domain containing	9788	2.36209	2.36239e-06	0.000533167
SLC25A24	solute carrier family 25 member 24	29957	2.36209	0.000114392	0.005373
IL21R	interleukin 21 receptor	50615	2.34733	1.04675e-06	0.000346996
CCL19	C-C motif chemokine ligand 19	6363	2.30874	0.00031233	0.0102944
KYNU	kynureninase	8942	2.30727	8.84511e-07	0.000320594
GATA2	GATA binding protein 2	2624	2.30255	7.91126e-07	0.000317046
CYP1A1	cytochrome P450 family 1 subfamily A member 1	1543	2.29975	5.8669e-05	0.00358321
IL6	interleukin 6	3569	2.28769	0.0016243	0.0316958
CXCL13	C-X-C motif chemokine ligand 13	10563	2.28327	8.22302e-08	0.000189703
GUCY1B2	guanylate cyclase 1 soluble subunit beta 2 (pseudogene)	2974	2.26776	1.81413e-07	0.000197991
TM6SF1	transmembrane 6 superfamily member 1	53346	2.25618	1.34193e-06	0.000387425
IL2RA	interleukin 2 receptor subunit alpha	3559	2.25076	0.000182915	0.00724848
JUN	Jun proto-oncogene, AP-1 transcription factor subunit	3725	2.21648	0.00203918	0.0370014
RGL1	ral guanine nucleotide dissociation stimulator like 1	23179	2.20731	0.000111264	0.00529096
ADGRE5	adhesion G protein-coupled receptor E5	976	2.20708	1.47949e-08	7.28669e-05
RIPOR3	RIPOR family member 3	140876	2.19534	1.13789e-08	6.9203e-05
SDC4	syndecan 4	6385	2.19234	1.68898e-06	0.000418915
BIRC2	baculoviral IAP repeat containing 2	329	2.16041	5.73058e-06	0.000885953
C15orf48	chromosome 15 open reading frame 48	84419	2.16016	0.000260503	0.0090994
MAFF	MAF bZIP transcription factor F	23764	2.15122	0.000156747	0.00649209
HAS2	hyaluronan synthase 2	3037	2.14946	5.45162e-07	0.000290821
RNF19B	ring finger protein 19B	127544	2.14582	2.49486e-06	0.000540702
IL32	interleukin 32	9235	2.1452	1.16225e-07	0.000197991
TUBB2B	tubulin beta 2B class IIb	347733	2.14181	3.0201e-05	0.00237719
NFKBIZ	NFKB inhibitor zeta	64332	2.11156	1.82961e-06	0.000450554
UPP1	uridine phosphorylase 1	7378	2.08075	1.30871e-05	0.00142782
CCL5	C-C motif chemokine ligand 5	6352	2.05091	8.16571e-05	0.00431781
LRIG1	leucine rich repeats and immunoglobulin like domains 1	26018	2.04557	5.79241e-07	0.000290821
NFKB2	nuclear factor kappa B subunit 2	4791	2.04525	5.32727e-08	0.000141279
PPP1R15A	protein phosphatase 1 regulatory subunit 15A	23645	2.0157	0.000265799	0.009193
CXCL2	C-X-C motif chemokine ligand 2	2920	2.01236	6.10997e-06	0.000912909
SMAD3	SMAD family member 3	4088	1.98946	7.05266e-06	0.000985292
RPS6KA2	ribosomal protein S6 kinase A2	6196	1.98898	2.40481e-07	0.000213967
SOD2	superoxide dismutase 2	6648	1.9837	3.60902e-05	0.00265298
SPOCK1	SPARC/osteonectin, cwcv and kazal like domains proteoglycan 1	6695	1.98358	4.71831e-06	0.00078206
TNFAIP8	TNF alpha induced protein 8	25816	1.94948	0.000152621	0.00638308
ZSWIM4	zinc finger SWIM-type containing 4	65249	1.93149	0.000418669	0.0125623
CD83	CD83 molecule	9308	1.9198	0.00029839	0.00994903
FTH1	ferritin heavy chain 1	2495	1.91058	6.11662e-07	0.000292884
ADAM8	ADAM metallopeptidase domain 8	101	1.87912	0.000841822	0.0202149
CCL1	C-C motif chemokine ligand 1	6346	1.87613	1.15202e-05	0.00131514
TNFRSF4	TNF receptor superfamily member 4	7293	1.86938	0.000351019	0.0111229
IL18R1	interleukin 18 receptor 1	8809	1.86625	4.14901e-07	0.000269889
KIFAP3	kinesin associated protein 3	22920	1.85714	1.03163e-05	0.00122643
CD70	CD70 molecule	970	1.8309	8.27652e-07	0.000317046
ALPK2	alpha kinase 2	115701	1.81771	1.865e-05	0.00179102
ELL2	elongation factor for RNA polymerase II 2	22936	1.81255	2.65595e-05	0.00217328
FAM129A	family with sequence similarity 129 member A	116496	1.80735	1.08109e-07	0.000197991
H1FX	H1 histone family member X	8971	1.80122	0.000465649	0.0136048
HLX	H2.0 like homeobox	3142	1.79548	1.0577e-05	0.00124031
FAM107B	family with sequence similarity 107 member B	83641	1.78339	7.496e-07	0.000315161
EHD1	EH domain containing 1	10938	1.76694	8.16855e-07	0.000317046
VEGFA	vascular endothelial growth factor A	7422	1.76602	1.188e-06	0.000369306
ATF3	activating transcription factor 3	467	1.7642	2.30737e-05	0.00202931
NFAT5	nuclear factor of activated T-cells 5	10725	1.75151	4.27851e-06	0.00073386
TNFSF4	TNF superfamily member 4	7292	1.7471	0.000509939	0.0143886
MBNL2	muscleblind like splicing regulator 2	10150	1.74571	9.27343e-05	0.00470918
RELB	RELB proto-oncogene, NF-kB subunit	5971	1.70874	1.92107e-05	0.00181454
FCGR2A	Fc fragment of IgG receptor IIa	2212	1.70577	0.00170077	0.0327207
STC2	stanniocalcin 2	8614	1.70197	1.05165e-05	0.00123898
IER5	immediate early response 5	51278	1.69848	3.70736e-05	0.00270795
IL4R	interleukin 4 receptor	3566	1.69775	0.000786553	0.0192594
OPTN	optineurin	10133	1.69585	7.12443e-05	0.00395283
PFKFB3	6-phosphofructo-2-kinase/fructose-2,6-biphosphatase 3	5209	1.68454	8.03749e-05	0.00427624
FTH1P3	ferritin heavy chain 1 pseudogene 3	2498	1.67803	4.90053e-05	0.00319982
PLA2G4C	phospholipase A2 group IVC	8605	1.67386	0.000187633	0.00736155
FERMT2	fermitin family member 2	10979	1.66922	8.65617e-05	0.00450121
OSBPL8	oxysterol binding protein like 8	114882	1.65788	3.9824e-05	0.00282684
TXNIP	thioredoxin interacting protein	10628	1.65691	0.000393884	0.0120279
BTG1	BTG anti-proliferation factor 1	694	1.6499	0.0001768	0.00711245
RFTN1	raftlin, lipid raft linker 1	23180	1.64828	3.21122e-05	0.00245476
TNFAIP3	TNF alpha induced protein 3	7128	1.64687	0.00043607	0.0129603
CCSER2	coiled-coil serine rich protein 2	54462	1.64344	3.95388e-06	0.000699046
PMEPA1	prostate transmembrane protein, androgen induced 1	56937	1.64036	1.88639e-07	0.000197991
RAB9A	RAB9A, member RAS oncogene family	9367	1.6329	9.87975e-05	0.00490092
CEBPG	CCAAT/enhancer binding protein gamma	1054	1.62453	7.29525e-07	0.000310508
ALOX5AP	arachidonate 5-lipoxygenase activating protein	241	1.62433	4.61392e-05	0.00308274
SRC	SRC proto-oncogene, non-receptor tyrosine kinase	6714	1.61752	1.21045e-06	0.000369306
KIF1A	kinesin family member 1A	547	1.61286	1.00793e-05	0.00121079
PIM1	Pim-1 proto-oncogene, serine/threonine kinase	5292	1.6042	4.09308e-05	0.00286815
ATP2B1-AS1	ATP2B1 antisense RNA 1	338758	1.59758	0.000226073	0.0082216
TNFAIP6	TNF alpha induced protein 6	7130	1.5801	0.00106977	0.0238407
IL1B	interleukin 1 beta	3553	1.573	7.65692e-05	0.00415716
CYTH4	cytohesin 4	27128	1.56538	0.000263671	0.0091544
CTSH	cathepsin H	1512	1.56404	7.53975e-05	0.00411178
YPEL5	yippee like 5	51646	1.55806	0.00044487	0.0131538
NFE2L1	nuclear factor, erythroid 2 like 1	4779	1.55145	8.27374e-07	0.000317046
ZC3H12A	zinc finger CCCH-type containing 12A	80149	1.55111	2.1594e-05	0.00194379
PARP12	poly(ADP-ribose) polymerase family member 12	64761	1.54904	0.000445553	0.0131627
GBP5	guanylate binding protein 5	115362	1.54785	0.000101268	0.00495925
HLA-E	major histocompatibility complex, class I, E	3133	1.54575	5.91381e-05	0.00358321
BMF	Bcl2 modifying factor	90427	1.5447	1.56229e-05	0.00162233
KIAA1147	KIAA1147	57189	1.5426	6.65342e-05	0.00381768
GBP4	guanylate binding protein 4	115361	1.54099	0.000223845	0.00818376
SLC11A2	solute carrier family 11 member 2	4891	1.54068	3.14199e-05	0.00243972
TRIB2	tribbles pseudokinase 2	28951	1.53375	0.00126683	0.0267832
MMP9	matrix metallopeptidase 9	4318	1.52656	0.00167815	0.0324123
GPRC5C	G protein-coupled receptor class C group 5 member C	55890	1.52603	9.55393e-05	0.00479449
MARCKS	myristoylated alanine rich protein kinase C substrate	4082	1.52423	5.97832e-05	0.00359142
HLA-F	major histocompatibility complex, class I, F	3134	1.52175	9.7039e-05	0.00484156
TYMP	thymidine phosphorylase	1890	1.51435	0.000162354	0.00667936
RNF145	ring finger protein 145	153830	1.51117	8.79427e-05	0.00455927
RIPOR1	RHO family interacting cell polarization regulator 1	79567	1.50952	0.000199925	0.00764147
C1QTNF1	C1q and TNF related 1	114897	1.50514	5.38851e-05	0.00338387
DSE	dermatan sulfate epimerase	29940	1.50017	0.000737309	0.0185794
PLAU	plasminogen activator, urokinase	5328	1.49807	6.27597e-06	0.000927701
CEP135	centrosomal protein 135	9662	1.49721	1.50855e-05	0.00158082
ZFAS1	ZNFX1 antisense RNA 1	441951	1.48923	0.000539923	0.0149273
NINJ1	ninjurin 1	4814	1.48869	0.00213842	0.0382586
DUSP5	dual specificity phosphatase 5	1847	1.48748	0.00024353	0.00864084
IRF1	interferon regulatory factor 1	3659	1.48081	0.000615452	0.0163708
PTGER4	prostaglandin E receptor 4	5734	1.45452	0.00243529	0.0417498
SLC8A3	solute carrier family 8 member A3	6547	1.44793	1.71697e-05	0.00172878
BTG2	BTG anti-proliferation factor 2	7832	1.44572	3.53223e-05	0.00261324
VWA5A	von Willebrand factor A domain containing 5A	4013	1.43934	7.31433e-05	0.00401543
MAP3K8	mitogen-activated protein kinase kinase kinase 8	1326	1.43775	0.000114599	0.0053754
RUNX3	runt related transcription factor 3	864	1.43696	0.000276753	0.00941888
SAT1	spermidine/spermine N1-acetyltransferase 1	6303	1.42953	0.000353572	0.0111833
FOXC2	forkhead box C2	2303	1.42635	0.000707784	0.0180752
SYTL3	synaptotagmin like 3	94120	1.42212	0.000131209	0.00585952
SARS	seryl-tRNA synthetase	6301	1.42006	9.02009e-07	0.000320594
TMEM51	transmembrane protein 51	55092	1.41715	8.52813e-05	0.00446478
STARD10	StAR related lipid transfer domain containing 10	10809	1.41691	2.3788e-05	0.00206258
DUSP10	dual specificity phosphatase 10	11221	1.40894	0.00023201	0.00835593
IFIH1	interferon induced with helicase C domain 1	64135	1.40561	0.000553522	0.0151695
PQLC1	PQ loop repeat containing 1	80148	1.40431	4.99726e-05	0.00323112
LACTB	lactamase beta	114294	1.40187	1.12232e-05	0.0013028
KCNMB1	potassium calcium-activated channel subfamily M regulatory beta subunit 1	3779	1.39941	1.52175e-06	0.000403569
PSEN2	presenilin 2	5664	1.397	4.38381e-05	0.00298759
DENND5A	DENN domain containing 5A	23258	1.38087	1.90372e-05	0.00181306
CYTIP	cytohesin 1 interacting protein	9595	1.37902	0.000578932	0.0156789
SQSTM1	sequestosome 1	8878	1.37767	2.87619e-05	0.00229661
MYCBP2	MYC binding protein 2, E3 ubiquitin protein ligase	23077	1.37472	4.23887e-07	0.000270628
KIAA0355	KIAA0355	9710	1.37448	2.67378e-06	0.00055107
C6orf48	chromosome 6 open reading frame 48	50854	1.36943	3.88534e-06	0.000690469
CSRNP1	cysteine and serine rich nuclear protein 1	64651	1.3546	0.00139372	0.0285502
TNIP1	TNFAIP3 interacting protein 1	10318	1.35013	0.000348674	0.0110804
IFRD1	interferon related developmental regulator 1	3475	1.34088	0.000467659	0.013652
TPST1	tyrosylprotein sulfotransferase 1	8460	1.33351	0.0022017	0.0389461
CREBBP	CREB binding protein	1387	1.33279	0.000193887	0.00744782
GABARAPL1	GABA type A receptor associated protein like 1	23710	1.32684	0.00021272	0.00792838
SAMSN1	SAM domain, SH3 domain and nuclear localization signals 1	64092	1.32057	0.00223934	0.0394096
PLEKHA1	pleckstrin homology domain containing A1	59338	1.31918	1.74881e-05	0.00173883
INTS6	integrator complex subunit 6	26512	1.3184	1.36841e-05	0.00146243
ASNS	asparagine synthetase (glutamine-hydrolyzing)	440	1.30682	1.23088e-05	0.00138227
ANO9	anoctamin 9	338440	1.28683	3.44637e-05	0.0025718
ITGA5	integrin subunit alpha 5	3678	1.28377	4.73057e-05	0.00311838
RALA	RAS like proto-oncogene A	5898	1.28294	1.79105e-05	0.0017557
LPXN	leupaxin	9404	1.28213	0.000185822	0.00731323
WARS	tryptophanyl-tRNA synthetase	7453	1.2812	2.88337e-06	0.000581847
FLOT1	flotillin 1	10211	1.28059	0.000167382	0.00683219
P2RX4	purinergic receptor P2X 4	5025	1.26951	2.12977e-05	0.00192719
EPB41L4A-AS1	EPB41L4A antisense RNA 1	114915	1.26675	2.2895e-05	0.00202392
FAM117A	family with sequence similarity 117 member A	81558	1.25652	0.00252055	0.0428283
SETBP1	SET binding protein 1	26040	1.25576	0.000317373	0.010391
PIM2	Pim-2 proto-oncogene, serine/threonine kinase	11040	1.25423	0.000636136	0.016716
SPPL2A	signal peptide peptidase like 2A	84888	1.25232	0.00012356	0.00561869
CHIC2	cysteine rich hydrophobic domain 2	26511	1.25231	2.70132e-07	0.000227148
TNFRSF10B	TNF receptor superfamily member 10b	8795	1.2481	0.000210347	0.00787398
SLC7A2	solute carrier family 7 member 2	6542	1.24803	0.000692967	0.0177517
BAZ2B	bromodomain adjacent to zinc finger domain 2B	29994	1.24367	0.000291298	0.0097883
STK24	serine/threonine kinase 24	8428	1.24298	7.88902e-05	0.00422521
SEMA4A	semaphorin 4A	64218	1.2424	0.00121903	0.0261202
FYN	FYN proto-oncogene, Src family tyrosine kinase	2534	1.23954	2.62525e-06	0.00055107
MIR302C	microRNA 302c	442895	1.23844	0.000260772	0.00909956
PPP1R16B	protein phosphatase 1 regulatory subunit 16B	26051	1.23694	0.0013874	0.0284545
EIF1	eukaryotic translation initiation factor 1	10209	1.23163	1.91898e-05	0.00181454
MGEA5	meningioma expressed antigen 5 (hyaluronidase)	10724	1.23073	4.42601e-05	0.00299786
SLC3A2	solute carrier family 3 member 2	6520	1.22922	1.10536e-06	0.000359515
IRF2BP2	interferon regulatory factor 2 binding protein 2	359948	1.22922	2.62733e-06	0.00055107
N4BP2L2	NEDD4 binding protein 2 like 2	10443	1.22802	5.13185e-05	0.00329471
CEBPB	CCAAT/enhancer binding protein beta	1051	1.22632	1.60962e-07	0.000197991
GPR137	G protein-coupled receptor 137	56834	1.22529	1.28459e-05	0.00141027
KAT2B	lysine acetyltransferase 2B	8850	1.22461	0.000406981	0.0123513
RAB21	RAB21, member RAS oncogene family	23011	1.22441	0.000495579	0.0141672
IRF7	interferon regulatory factor 7	3665	1.21878	2.29773e-05	0.002026
ACKR3	atypical chemokine receptor 3	57007	1.21869	1.71995e-05	0.00172878
TUBAL3	tubulin alpha like 3	79861	1.21438	1.24405e-05	0.00138803
HLA-DQA2	major histocompatibility complex, class II, DQ alpha 2	3118	1.21356	9.77756e-06	0.00119113
WT1-AS	WT1 antisense RNA	51352	1.21221	5.27476e-05	0.00336142
LY6H	lymphocyte antigen 6 family member H	4062	1.20882	0.000137797	0.00605182
MTMR10	myotubularin related protein 10	54893	1.20762	1.08452e-05	0.00126318
JDP2	Jun dimerization protein 2	122953	1.20535	0.00198779	0.0362407
KHNYN	KH and NYN domain containing	23351	1.20122	7.56033e-05	0.00411178
ITGAV	integrin subunit alpha V	3685	1.19529	0.00303228	0.0485109
MAP1LC3A	microtubule associated protein 1 light chain 3 alpha	84557	1.19425	5.93516e-05	0.00358355
JUNB	JunB proto-oncogene, AP-1 transcription factor subunit	3726	1.19123	7.32057e-06	0.000993818
TP53BP2	tumor protein p53 binding protein 2	7159	1.19098	2.49311e-05	0.0020964
IL6ST	interleukin 6 signal transducer	3572	1.18912	2.25329e-05	0.00200735
MYO1G	myosin IG	64005	1.18766	1.9241e-06	0.000463882
ANXA3	annexin A3	306	1.18288	9.84639e-05	0.00489142
SLC27A2	solute carrier family 27 member 2	11001	1.18072	0.000106508	0.0051428
PHF21A	PHD finger protein 21A	51317	1.17737	0.000711269	0.018102
STX5	syntaxin 5	6811	1.17665	3.26821e-05	0.00248182
ALOX5	arachidonate 5-lipoxygenase	240	1.1738	0.000692945	0.0177517
BORCS7	BLOC-1 related complex subunit 7	119032	1.17237	0.000604903	0.0161539
EHBP1L1	EH domain binding protein 1 like 1	254102	1.17023	1.19454e-05	0.00134585
BASP1	brain abundant membrane attached signal protein 1	10409	1.16654	1.3485e-06	0.000387425
CD47	CD47 molecule	961	1.16577	0.00196542	0.0359087
GPR132	G protein-coupled receptor 132	29933	1.16471	0.00102323	0.0230828
WWC3	WWC family member 3	55841	1.15894	0.00117996	0.025489
HLA-DQA1	major histocompatibility complex, class II, DQ alpha 1	3117	1.15707	5.40037e-07	0.000290821
DNAJB2	DnaJ heat shock protein family (Hsp40) member B2	3300	1.15196	0.000118868	0.00551558
SMOX	spermine oxidase	54498	1.14917	0.000193994	0.00744782
AGA	aspartylglucosaminidase	175	1.14887	1.25426e-05	0.00138938
BCL3	B-cell CLL/lymphoma 3	602	1.14141	2.41728e-05	0.00207413
CYTH1	cytohesin 1	9267	1.13903	4.3513e-05	0.00298242
PELI1	pellino E3 ubiquitin protein ligase 1	57162	1.1379	0.000278145	0.00943977
SPACA6	sperm acrosome associated 6	147650	1.13709	5.06917e-07	0.000290821
TMEM91	transmembrane protein 91	641649	1.13671	0.000515899	0.0144838
SLC35D2	solute carrier family 35 member D2	11046	1.13438	0.000127207	0.00572877
RAPGEF1	Rap guanine nucleotide exchange factor 1	2889	1.13254	0.000310283	0.0102465
WDR11	WD repeat domain 11	55717	1.13044	2.60936e-05	0.00214191
COL6A1	collagen type VI alpha 1 chain	1291	1.13003	0.000652971	0.0170933
ZHX2	zinc fingers and homeoboxes 2	22882	1.12523	1.49656e-06	0.000400815
HIST2H2AC	histone cluster 2 H2A family member c	8338	1.12218	0.000388542	0.0119425
EBF4	early B-cell factor 4	57593	1.11841	1.23587e-05	0.00138337
ZMIZ1	zinc finger MIZ-type containing 1	57178	1.11805	9.26184e-06	0.00115275
SLC50A1	solute carrier family 50 member 1	55974	1.11506	0.000498921	0.0142267
MARCH3	membrane associated ring-CH-type finger 3	115123	1.11041	0.000140412	0.00608325
GHRL	ghrelin and obestatin prepropeptide	51738	1.10688	0.00262793	0.0440878
ACSL1	acyl-CoA synthetase long chain family member 1	2180	1.10583	0.0030727	0.0489427
CALM1	calmodulin 1	801	1.1044	9.94409e-06	0.00120292
PICALM	phosphatidylinositol binding clathrin assembly protein	8301	1.10386	1.07789e-05	0.00125971
PTAFR	platelet activating factor receptor	5724	1.10384	0.00308217	0.0490134
ICAM1	intercellular adhesion molecule 1	3383	1.10328	0.000678602	0.0175642
FMNL3	formin like 3	91010	1.09884	7.69721e-05	0.00417247
CLIP2	CAP-Gly domain containing linker protein 2	7461	1.09224	0.000190864	0.00741049
PMAIP1	phorbol-12-myristate-13-acetate-induced protein 1	5366	1.09192	0.00162339	0.0316958
CCDC28A	coiled-coil domain containing 28A	25901	1.08883	8.72021e-05	0.00452768
TANK	TRAF family member associated NFKB activator	10010	1.08666	4.94237e-05	0.00322104
TCFL5	transcription factor like 5	10732	1.08352	1.80351e-07	0.000197991
CXCR4	C-X-C motif chemokine receptor 4	7852	1.08178	0.00107687	0.0239523
ACVR1B	activin A receptor type 1B	91	1.08178	0.000584037	0.0157915
TSC22D2	TSC22 domain family member 2	9819	1.08166	0.000278188	0.00943977
PARP10	poly(ADP-ribose) polymerase family member 10	84875	1.08142	0.000892683	0.021022
SLC43A2	solute carrier family 43 member 2	124935	1.08096	0.0027153	0.0449263
LFNG	LFNG O-fucosylpeptide 3-beta-N-acetylglucosaminyltransferase	3955	1.08053	0.0011879	0.0256122
NCOA3	nuclear receptor coactivator 3	8202	1.07666	0.000326064	0.0105553
ANAPC16	anaphase promoting complex subunit 16	119504	1.07627	0.00153962	0.0306998
CARS	cysteinyl-tRNA synthetase	833	1.07469	2.59197e-05	0.00214053
SDCBP	syndecan binding protein	6386	1.07344	0.000277722	0.00943977
C11orf96	chromosome 11 open reading frame 96	387763	1.06879	0.0017027	0.0327273
ST6GAL1	ST6 beta-galactoside alpha-2,6-sialyltransferase 1	6480	1.06455	0.000913812	0.0213531
TLE4	transducin like enhancer of split 4	7091	1.06418	0.00110818	0.0243969
KLF13	Kruppel like factor 13	51621	1.06356	0.000921801	0.0214295
FAM129B	family with sequence similarity 129 member B	64855	1.06327	0.00126955	0.0267832
PDE4D	phosphodiesterase 4D	5144	1.06127	1.96012e-05	0.00184637
MMD	monocyte to macrophage differentiation associated	23531	1.06011	0.000328638	0.0106087
APBA3	amyloid beta precursor protein binding family A member 3	9546	1.05497	0.000428923	0.0127809
OGT	O-linked N-acetylglucosamine (GlcNAc) transferase	8473	1.05492	4.05405e-05	0.00285558
FBRS	fibrosin	64319	1.05412	2.14283e-05	0.00193393
TMEM114	transmembrane protein 114	283953	1.05109	0.000720464	0.0182334
SVIL	supervillin	6840	1.05058	0.00117454	0.0254283
PRR5L	proline rich 5 like	79899	1.04697	1.14448e-05	0.00131425
LINC00623	long intergenic non-protein coding RNA 623	728855	1.04494	0.000307572	0.0102058
S100A11	S100 calcium binding protein A11	6282	1.04226	0.000128377	0.00576291
CXCL10	C-X-C motif chemokine ligand 10	3627	1.03561	0.000298169	0.00994903
ANXA2	annexin A2	302	1.03445	0.000452326	0.0132944
ACVR1	activin A receptor type 1	90	1.03297	0.000159319	0.00657017
SNHG8	small nucleolar RNA host gene 8	100093630	1.03209	0.000480255	0.0138787
RAP1GAP	RAP1 GTPase activating protein	5909	1.03111	0.00214455	0.0382689
H3F3C	H3 histone family member 3C	440093	1.03107	0.0027936	0.0458848
MAL	mal, T-cell differentiation protein	4118	1.03087	0.000717486	0.0182017
JAML	junction adhesion molecule like	120425	1.02004	0.000395394	0.0120527
PLIN2	perilipin 2	123	1.01923	1.2647e-06	0.000375878
BMPR2	bone morphogenetic protein receptor type 2	659	1.01909	0.00033559	0.0107426
MTHFD2	methylenetetrahydrofolate dehydrogenase (NADP+ dependent) 2, methenyltetrahydrofolate cyclohydrolase	10797	1.01783	0.000155354	0.00646078
SLC38A2	solute carrier family 38 member 2	54407	1.01742	0.000597634	0.0159969
GRB10	growth factor receptor bound protein 10	2887	1.01728	2.94977e-05	0.00233785
NLRP3	NLR family pyrin domain containing 3	114548	1.01727	2.72905e-05	0.0022224
CBLB	Cbl proto-oncogene B	868	1.01522	0.00020596	0.00782725
RHOQ	ras homolog family member Q	23433	1.00777	5.8865e-06	0.000896244
PCED1B	PC-esterase domain containing 1B	91523	1.0073	0.000536932	0.0148742
VIM	vimentin	7431	1.00353	0.00116564	0.0253544
TSPAN31	tetraspanin 31	6302	1.00172	0.000555634	0.0152032
RASGRP1	RAS guanyl releasing protein 1	10125	1.00161	0.00126119	0.0267245
COQ10B	coenzyme Q10B	80219	1.00118	0.00190489	0.0351944
WDR48	WD repeat domain 48	57599	1.00101	4.68661e-05	0.00310907
TNS3	tensin 3	64759	1.001	0.000574792	0.0156036
S1PR1	sphingosine-1-phosphate receptor 1	1901	0.999709	0.00206378	0.0373496
PRNP	prion protein	5621	0.999338	0.000593173	0.0159597
ZNF788	zinc finger family member 788	388507	0.997608	6.84829e-05	0.00388339
TNFRSF10D	TNF receptor superfamily member 10d	8793	0.996799	1.77226e-05	0.00174631
LYSMD2	LysM domain containing 2	256586	0.993614	0.00176938	0.0335909
MFAP4	microfibril associated protein 4	4239	0.991348	0.0029531	0.0475531
NCOA1	nuclear receptor coactivator 1	8648	0.981984	0.000192229	0.00741049
OPLAH	5-oxoprolinase, ATP-hydrolysing	26873	0.980495	0.000226581	0.00823141
TRIM8	tripartite motif containing 8	81603	0.980044	0.00222194	0.0391833
ATP2C1	ATPase secretory pathway Ca2+ transporting 1	27032	0.9793	0.00154741	0.0307839
CDKN2D	cyclin dependent kinase inhibitor 2D	1032	0.978453	0.000433533	0.012896
SS18	SS18, nBAF chromatin remodeling complex subunit	6760	0.976622	4.66369e-05	0.00310907
CHMP4B	charged multivesicular body protein 4B	128866	0.976445	0.000113007	0.00532973
FOXO1	forkhead box O1	2308	0.976312	0.000126038	0.00569498
STYXL1	serine/threonine/tyrosine interacting like 1	51657	0.975924	0.00018059	0.00718113
LMNA	lamin A/C	4000	0.97421	1.2581e-05	0.00138938
NFE2L2	nuclear factor, erythroid 2 like 2	4780	0.974106	0.00232801	0.0404335
PTPRN	protein tyrosine phosphatase, receptor type N	5798	0.973671	0.00209702	0.0378122
BCOR	BCL6 corepressor	54880	0.972148	0.000989315	0.0225729
TNFRSF18	TNF receptor superfamily member 18	8784	0.970912	4.98549e-05	0.00323112
CD69	CD69 molecule	969	0.970204	0.000853734	0.0203973
PLEKHM2	pleckstrin homology and RUN domain containing M2	23207	0.970147	0.000190841	0.00741049
SWAP70	switching B-cell complex subunit SWAP70	23075	0.969304	0.000382896	0.0118595
RASAL3	RAS protein activator like 3	64926	0.968755	0.000237339	0.0084969
CRAMP1	cramped chromatin regulator homolog 1	57585	0.968702	0.00149541	0.0301568
ZBTB21	zinc finger and BTB domain containing 21	49854	0.968671	7.26361e-05	0.00399394
ZBTB17	zinc finger and BTB domain containing 17	7709	0.967671	0.000136363	0.00602724
EMP3	epithelial membrane protein 3	2014	0.965877	0.000256965	0.00900317
LAMA5	laminin subunit alpha 5	3911	0.963411	3.08322e-05	0.00240672
FOXO4	forkhead box O4	4303	0.961931	0.000189283	0.00739876
MIIP	migration and invasion inhibitory protein	60672	0.961195	0.00172512	0.0330418
SHROOM2	shroom family member 2	357	0.959386	0.00015686	0.00649209
STAT3	signal transducer and activator of transcription 3	6774	0.959153	0.000297914	0.00994903
HLA-A	major histocompatibility complex, class I, A	3105	0.958767	0.00128382	0.0270049
ZFAND3	zinc finger AN1-type containing 3	60685	0.957737	0.000215425	0.007986
PPFIBP1	PPFIA binding protein 1	8496	0.95619	0.00202702	0.0368196
SEMA6B	semaphorin 6B	10501	0.955214	0.00134123	0.0277961
ANPEP	alanyl aminopeptidase, membrane	290	0.953763	0.000141322	0.00609394
CD74	CD74 molecule	972	0.951233	0.00307965	0.0489958
RAB2B	RAB2B, member RAS oncogene family	84932	0.950413	1.69334e-05	0.00172211
PPP1R2	protein phosphatase 1 regulatory inhibitor subunit 2	5504	0.948063	2.54846e-05	0.00212224
HOXB5	homeobox B5	3215	0.943918	0.001174	0.0254283
SOCS2	suppressor of cytokine signaling 2	8835	0.941372	5.58037e-05	0.00346023
C2orf92	chromosome 2 open reading frame 92	728537	0.940304	0.000635153	0.0167029
NSUN7	NOP2/Sun RNA methyltransferase family member 7	79730	0.926867	0.000988286	0.0225709
MAP1LC3B	microtubule associated protein 1 light chain 3 beta	81631	0.926653	0.00089228	0.021022
RAB33A	RAB33A, member RAS oncogene family	9363	0.925873	0.00012378	0.00561869
RDX	radixin	5962	0.924139	0.000523431	0.0145884
C11orf54	chromosome 11 open reading frame 54	28970	0.923776	0.000369224	0.0115407
HLA-B	major histocompatibility complex, class I, B	3106	0.920678	0.00303656	0.0485569
MXD1	MAX dimerization protein 1	4084	0.920494	0.000334903	0.0107422
CHN2	chimerin 2	1124	0.918339	6.71191e-05	0.00384385
RNF41	ring finger protein 41	10193	0.916296	8.72747e-06	0.00110298
TP53INP1	tumor protein p53 inducible nuclear protein 1	94241	0.914702	0.00196151	0.0358944
NCS1	neuronal calcium sensor 1	23413	0.913869	0.000751566	0.0187761
C17orf58	chromosome 17 open reading frame 58	284018	0.912963	7.7163e-05	0.00417625
BSDC1	BSD domain containing 1	55108	0.911379	0.000573357	0.0155769
SORT1	sortilin 1	6272	0.908611	1.63818e-05	0.00168591
GRIPAP1	GRIP1 associated protein 1	56850	0.90347	1.60476e-06	0.000406807
ANTXR2	anthrax toxin receptor 2	118429	0.902892	6.90486e-05	0.00388339
UBL3	ubiquitin like 3	5412	0.899978	0.00135726	0.0279861
LRRFIP2	LRR binding FLII interacting protein 2	9209	0.897134	0.000144001	0.00613669
H2AFY2	H2A histone family member Y2	55506	0.896657	0.00102361	0.0230828
KLHL5	kelch like family member 5	51088	0.89155	0.000472162	0.0137253
PPP2R2A	protein phosphatase 2 regulatory subunit Balpha	5520	0.888463	0.000243616	0.00864084
RCOR3	REST corepressor 3	55758	0.887054	7.09084e-05	0.00394296
CCNDBP1	cyclin D1 binding protein 1	23582	0.884582	1.26124e-05	0.00138938
CAMK1D	calcium/calmodulin dependent protein kinase ID	57118	0.88449	3.72032e-05	0.00271146
TRAPPC6B	trafficking protein particle complex 6B	122553	0.883533	0.000177574	0.00712183
ZMAT3	zinc finger matrin-type 3	64393	0.882742	0.00152602	0.0305884
KDM6A	lysine demethylase 6A	7403	0.881902	0.000670452	0.0174055
IDNK	IDNK, gluconokinase	414328	0.87418	0.000946648	0.0218159
DCTN2	dynactin subunit 2	10540	0.872411	8.58299e-05	0.00447666
ZC3H7A	zinc finger CCCH-type containing 7A	29066	0.870397	0.000214071	0.00796407
RAB5A	RAB5A, member RAS oncogene family	5868	0.869689	0.000937634	0.0216661
TMBIM1	transmembrane BAX inhibitor motif containing 1	64114	0.866861	0.000235619	0.00845287
HIST1H1C	histone cluster 1 H1 family member c	3006	0.866342	0.00088486	0.0208948
PAFAH1B1	platelet activating factor acetylhydrolase 1b regulatory subunit 1	5048	0.865737	1.42761e-06	0.000396923
ZFHX3	zinc finger homeobox 3	463	0.865244	0.00259619	0.0436616
JAZF1	JAZF zinc finger 1	221895	0.865	0.000597589	0.0159969
ELF2	E74 like ETS transcription factor 2	1998	0.864861	0.00053606	0.0148699
WASHC3	WASH complex subunit 3	51019	0.863723	0.0012483	0.0265328
AARS	alanyl-tRNA synthetase	16	0.863714	4.04515e-06	0.000707921
HBP1	HMG-box transcription factor 1	26959	0.863275	0.00100536	0.0227881
WASF2	WAS protein family member 2	10163	0.862609	0.00173774	0.0332119
PHYKPL	5-phosphohydroxy-L-lysine phospho-lyase	85007	0.860841	0.000132744	0.00592041
IQGAP1	IQ motif containing GTPase activating protein 1	8826	0.860734	0.00187047	0.034933
UBAP1	ubiquitin associated protein 1	51271	0.859856	0.000737765	0.0185794
ARSD	arylsulfatase D	414	0.859254	1.67644e-05	0.00171139
LGALS1	galectin 1	3956	0.859235	0.000518741	0.0145144
RASSF5	Ras association domain family member 5	83593	0.858	4.4207e-06	0.0007438
TSC22D1	TSC22 domain family member 1	8848	0.857407	0.00092104	0.0214263
NUDT14	nudix hydrolase 14	256281	0.853288	0.00135861	0.0279973
FAM24B	family with sequence similarity 24 member B	196792	0.852479	0.00169606	0.032685
TMEM243	transmembrane protein 243	79161	0.852273	0.00090531	0.0212612
SINHCAF	SIN3-HDAC complex associated factor	58516	0.852253	0.000243075	0.00863944
TMEM205	transmembrane protein 205	374882	0.849653	0.00157197	0.0310907
SMAD6	SMAD family member 6	4091	0.84883	0.00128042	0.0269827
RASSF2	Ras association domain family member 2	9770	0.848591	0.000115237	0.00539399
TJP2	tight junction protein 2	9414	0.846481	0.00045272	0.0132947
ARRDC3	arrestin domain containing 3	57561	0.845473	0.00176205	0.0334702
P4HA2	prolyl 4-hydroxylase subunit alpha 2	8974	0.845347	0.000679795	0.0175687
NUB1	negative regulator of ubiquitin like proteins 1	51667	0.844586	6.48307e-05	0.00377336
MAP2K1	mitogen-activated protein kinase kinase 1	5604	0.844429	0.000471635	0.0137216
UBR4	ubiquitin protein ligase E3 component n-recognin 4	23352	0.843657	2.24955e-06	0.000520506
RALGAPA2	Ral GTPase activating protein catalytic alpha subunit 2	57186	0.843099	0.00124445	0.0264674
STK19	serine/threonine kinase 19	8859	0.842882	0.00190954	0.0352238
ZNFX1	zinc finger NFX1-type containing 1	57169	0.838636	0.00119813	0.0257684
SYNJ2	synaptojanin 2	8871	0.83806	0.00307111	0.0489427
IRF9	interferon regulatory factor 9	10379	0.837456	0.00136895	0.0281766
TMUB2	transmembrane and ubiquitin like domain containing 2	79089	0.836065	0.000457052	0.0133991
PHF1	PHD finger protein 1	5252	0.834457	3.39547e-05	0.00254474
IFNAR1	interferon alpha and beta receptor subunit 1	3454	0.834256	0.00132017	0.0275342
FHDC1	FH2 domain containing 1	85462	0.832353	0.000525558	0.014624
SNHG5	small nucleolar RNA host gene 5	387066	0.83141	0.000739046	0.018592
ETS2	ETS proto-oncogene 2, transcription factor	2114	0.827817	0.00183424	0.0344616
SMAP2	small ArfGAP2	64744	0.825423	1.97113e-05	0.00184665
CPXM1	carboxypeptidase X, M14 family member 1	56265	0.825327	0.00151946	0.0304918
PCMTD1	protein-L-isoaspartate (D-aspartate) O-methyltransferase domain containing 1	115294	0.824191	5.67571e-05	0.00349421
PKIA	cAMP-dependent protein kinase inhibitor alpha	5569	0.823899	0.00014063	0.00608325
B4GALT5	beta-1,4-galactosyltransferase 5	9334	0.822475	0.00172045	0.0329707
ZSWIM8	zinc finger SWIM-type containing 8	23053	0.820034	0.00298383	0.0479136
ANKRD6	ankyrin repeat domain 6	22881	0.819778	0.00213418	0.0382536
MVP	major vault protein	9961	0.819707	0.000533151	0.0148233
MADD	MAP kinase activating death domain	8567	0.818484	0.00231659	0.040296
SLC9A8	solute carrier family 9 member A8	23315	0.817858	0.000967885	0.0222607
SPSB3	splA/ryanodine receptor domain and SOCS box containing 3	90864	0.8171	0.000298999	0.00995008
RBM33	RNA binding motif protein 33	155435	0.815764	9.26833e-05	0.00470918
GPSM3	G protein signaling modulator 3	63940	0.8131	4.80457e-05	0.00314909
PDE4B	phosphodiesterase 4B	5142	0.81263	0.00145492	0.0295232
SYT11	synaptotagmin 11	23208	0.811795	0.00044994	0.0132582
ATP6V0A1	ATPase H+ transporting V0 subunit a1	535	0.810188	0.000799284	0.0194331
ABR	active BCR-related	29	0.808875	7.52658e-06	0.00100967
LAPTM5	lysosomal protein transmembrane 5	7805	0.807719	0.00268009	0.0446155
ANKRD11	ankyrin repeat domain 11	29123	0.807252	0.00129295	0.0271299
CKAP4	cytoskeleton associated protein 4	10970	0.807122	0.000547912	0.0150516
ETS1	ETS proto-oncogene 1, transcription factor	2113	0.806931	0.00136125	0.0280349
BRPF3	bromodomain and PHD finger containing 3	27154	0.806364	3.54604e-05	0.00261785
CCDC50	coiled-coil domain containing 50	152137	0.805587	9.58376e-05	0.00480247
AKAP12	A-kinase anchoring protein 12	9590	0.801612	0.00105664	0.0236352
VEZF1	vascular endothelial zinc finger 1	7716	0.799345	7.96355e-06	0.00104791
ULK1	unc-51 like autophagy activating kinase 1	8408	0.799198	0.000608409	0.0162224
NDRG1	N-myc downstream regulated 1	10397	0.798604	0.0017507	0.0333649
ACSL4	acyl-CoA synthetase long chain family member 4	2182	0.798564	7.79392e-05	0.00419194
SENP7	SUMO1/sentrin specific peptidase 7	57337	0.798056	0.000984135	0.0225442
SPAG9	sperm associated antigen 9	9043	0.792193	0.000206717	0.00782725
RFX5	regulatory factor X5	5993	0.790719	0.000672168	0.0174369
GPT2	glutamic--pyruvic transaminase 2	84706	0.787046	0.00220546	0.0389725
SCYL3	SCY1 like pseudokinase 3	57147	0.785947	0.000330165	0.0106481
LPP	LIM domain containing preferred translocation partner in lipoma	4026	0.785884	0.000499314	0.0142267
KDM7A	lysine demethylase 7A	80853	0.78295	0.00123771	0.0263669
SLC1A4	solute carrier family 1 member 4	6509	0.782082	6.94609e-05	0.00389983
LRRC8D	leucine rich repeat containing 8 VRAC subunit D	55144	0.781565	0.000798296	0.0194228
PPP1R18	protein phosphatase 1 regulatory subunit 18	170954	0.780304	0.000267443	0.0092296
ZFP36	ZFP36 ring finger protein	7538	0.780122	0.00189048	0.0350846
NUMB	NUMB, endocytic adaptor protein	8650	0.772664	0.00050189	0.0142776
SGPL1	sphingosine-1-phosphate lyase 1	8879	0.77251	0.00159434	0.031302
ATP6V1B2	ATPase H+ transporting V1 subunit B2	526	0.769718	2.77865e-05	0.00224349
NCF4	neutrophil cytosolic factor 4	4689	0.767769	0.00305035	0.0487094
VPS37B	VPS37B, ESCRT-I subunit	79720	0.766418	0.000991905	0.0226021
INO80D	INO80 complex subunit D	54891	0.76607	0.00188631	0.035058
RNF115	ring finger protein 115	27246	0.765665	0.00080421	0.0195391
MTMR14	myotubularin related protein 14	64419	0.763922	0.00153962	0.0306998
PROSER1	proline and serine rich 1	80209	0.762755	9.12422e-05	0.0046741
MARF1	meiosis regulator and mRNA stability factor 1	9665	0.759923	0.000475859	0.0137863
ARL6IP5	ADP ribosylation factor like GTPase 6 interacting protein 5	10550	0.759351	0.000778826	0.0191245
WNK1	WNK lysine deficient protein kinase 1	65125	0.759107	0.000308305	0.0102081
YTHDC1	YTH domain containing 1	91746	0.757999	0.00011175	0.00529942
APH1B	aph-1 homolog B, gamma-secretase subunit	83464	0.757251	0.00106744	0.0238195
NET1	neuroepithelial cell transforming 1	10276	0.755596	1.73173e-05	0.00173053
GPR137B	G protein-coupled receptor 137B	7107	0.755315	0.000167665	0.00683265
ZNF385C	zinc finger protein 385C	201181	0.752298	0.000290228	0.00977501
WDR26	WD repeat domain 26	80232	0.749374	0.000144868	0.00615185
RBMS1	RNA binding motif single stranded interacting protein 1	5937	0.74897	0.000776424	0.0191028
U2AF1L4	U2 small nuclear RNA auxiliary factor 1 like 4	199746	0.748716	0.00209645	0.0378122
JARID2	jumonji and AT-rich interaction domain containing 2	3720	0.746712	0.000657471	0.0171667
DUSP22	dual specificity phosphatase 22	56940	0.746529	0.000761455	0.0189135
CLEC16A	C-type lectin domain containing 16A	23274	0.744859	1.98652e-06	0.000475605
ZBTB5	zinc finger and BTB domain containing 5	9925	0.743956	4.21059e-05	0.00292081
PIK3CD	phosphatidylinositol-4,5-bisphosphate 3-kinase catalytic subunit delta	5293	0.743393	0.000724649	0.018316
INPPL1	inositol polyphosphate phosphatase like 1	3636	0.743355	0.000616562	0.0163764
PRMT2	protein arginine methyltransferase 2	3275	0.743311	0.0015176	0.0304899
ZFC3H1	zinc finger C3H1-type containing	196441	0.738715	0.000431062	0.0128336
TRIP4	thyroid hormone receptor interactor 4	9325	0.737794	0.000137283	0.00604466
ANKRD12	ankyrin repeat domain 12	23253	0.737477	0.000614239	0.0163651
AGAP3	ArfGAP with GTPase domain, ankyrin repeat and PH domain 3	116988	0.736183	0.000247534	0.00874384
CARD11	caspase recruitment domain family member 11	84433	0.735979	0.00290147	0.0470071
PIP4K2A	phosphatidylinositol-5-phosphate 4-kinase type 2 alpha	5305	0.73542	3.40273e-05	0.00254474
TJAP1	tight junction associated protein 1	93643	0.73344	0.000896292	0.0210782
XRN1	5'-3' exoribonuclease 1	54464	0.733429	0.000597587	0.0159969
PSD2	pleckstrin and Sec7 domain containing 2	84249	0.73341	0.00158541	0.0311979
TAX1BP1	Tax1 binding protein 1	8887	0.733279	0.00111603	0.0245071
STXBP3	syntaxin binding protein 3	6814	0.731184	0.00141136	0.0288771
NCOR2	nuclear receptor corepressor 2	9612	0.729603	5.80276e-05	0.00355339
TYK2	tyrosine kinase 2	7297	0.728227	0.000209522	0.00785161
PARP14	poly(ADP-ribose) polymerase family member 14	54625	0.728213	1.8055e-05	0.0017557
SUSD1	sushi domain containing 1	64420	0.726475	0.000266353	0.00920119
SIAH1	siah E3 ubiquitin protein ligase 1	6477	0.726102	0.000208468	0.00784359
BEX2	brain expressed X-linked 2	84707	0.726002	0.000137045	0.0060419
MARS	methionyl-tRNA synthetase	4141	0.725134	0.000142558	0.00610538
JAK2	Janus kinase 2	3717	0.724145	0.00117494	0.0254283
DYNLT1	dynein light chain Tctex-type 1	6993	0.722688	0.00149577	0.0301568
RHBDD2	rhomboid domain containing 2	57414	0.720328	6.49031e-05	0.00377336
SSR3	signal sequence receptor subunit 3	6747	0.720126	0.00162425	0.0316958
LRP10	LDL receptor related protein 10	26020	0.719395	0.000282289	0.00956012
ELMO1	engulfment and cell motility 1	9844	0.718201	7.42039e-05	0.00405428
HLA-DOA	major histocompatibility complex, class II, DO alpha	3111	0.717884	0.00175262	0.0333831
BCL2L13	BCL2 like 13	23786	0.711386	0.000393588	0.0120279
HERC1	HECT and RLD domain containing E3 ubiquitin protein ligase family member 1	8925	0.70609	1.59325e-05	0.00164458
DUSP3	dual specificity phosphatase 3	1845	0.7048	0.00234921	0.0406413
POLB	DNA polymerase beta	5423	0.704782	0.00254787	0.0430801
CRLF2	cytokine receptor like factor 2	64109	0.703996	0.000141584	0.00609394
AKIRIN2	akirin 2	55122	0.703964	0.000121976	0.00558945
TMOD1	tropomodulin 1	7111	0.701243	0.00168585	0.0325251
PTK2	protein tyrosine kinase 2	5747	0.70037	0.000244888	0.00867705
TMEM35B	transmembrane protein 35B	100506144	0.700203	0.000141466	0.00609394
MMADHC	methylmalonic aciduria and homocystinuria, cblD type	27249	0.700142	0.000208853	0.00784359
MKLN1	muskelin 1	4289	0.69832	0.00218999	0.0387986
PHF11	PHD finger protein 11	51131	0.696726	0.00105782	0.0236353
RBM5	RNA binding motif protein 5	10181	0.696055	0.00248965	0.0424287
FOXO3	forkhead box O3	2309	0.695444	6.48069e-05	0.00377336
RARA	retinoic acid receptor alpha	5914	0.694597	0.00264918	0.0443365
PRRC2C	proline rich coiled-coil 2C	23215	0.691666	0.00021802	0.00804758
RNF144A	ring finger protein 144A	9781	0.691169	0.00016676	0.00681994
MAP2K3	mitogen-activated protein kinase kinase 3	5606	0.690312	0.000103001	0.00501648
SLC7A5	solute carrier family 7 member 5	8140	0.688606	0.00103355	0.023259
RNF14	ring finger protein 14	9604	0.688567	0.00019806	0.00757862
ANXA5	annexin A5	308	0.688126	0.0012972	0.0271867
UNC119	unc-119 lipid binding chaperone	9094	0.687656	0.00217144	0.0385691
RAB3GAP1	RAB3 GTPase activating protein catalytic subunit 1	22930	0.687302	2.08547e-05	0.00190713
RHOG	ras homolog family member G	391	0.68648	8.33222e-05	0.00439911
UBE2D3	ubiquitin conjugating enzyme E2 D3	7323	0.686266	0.000293697	0.0098497
GPBP1	GC-rich promoter binding protein 1	65056	0.686058	0.000792938	0.0193744
FNIP1	folliculin interacting protein 1	96459	0.685696	0.000440505	0.0130583
FEZ2	fasciculation and elongation protein zeta 2	9637	0.685343	0.00212739	0.0381745
GNA15	G protein subunit alpha 15	2769	0.684766	0.00243403	0.0417491
AKAP13	A-kinase anchoring protein 13	11214	0.683084	0.000884838	0.0208948
LINC01018	long intergenic non-protein coding RNA 1018	255167	0.679911	0.00150472	0.0303019
LAMP3	lysosomal associated membrane protein 3	27074	0.677922	0.000356416	0.0112423
ZCWPW1	zinc finger CW-type and PWWP domain containing 1	55063	0.677851	0.000943706	0.0217627
APPBP2	amyloid beta precursor protein binding protein 2	10513	0.676953	0.000309053	0.0102156
RAB5B	RAB5B, member RAS oncogene family	5869	0.675749	0.000914161	0.0213531
ZNF518B	zinc finger protein 518B	85460	0.672581	0.000177581	0.00712183
PTPRD	protein tyrosine phosphatase, receptor type D	5789	0.668496	0.00038789	0.0119425
TGIF2	TGFB induced factor homeobox 2	60436	0.668418	0.000391351	0.0119931
NPHP3	nephrocystin 3	27031	0.667114	0.00095523	0.021999
IDS	iduronate 2-sulfatase	3423	0.666067	0.000383231	0.0118595
LMBRD1	LMBR1 domain containing 1	55788	0.664132	0.0019868	0.0362407
RGS21	regulator of G protein signaling 21	431704	0.663643	0.00229436	0.0400306
MAP3K1	mitogen-activated protein kinase kinase kinase 1	4214	0.66274	0.00178395	0.0338117
RNF38	ring finger protein 38	152006	0.662185	0.000771754	0.0190558
DYNC1I2	dynein cytoplasmic 1 intermediate chain 2	1781	0.661968	0.000140044	0.00608244
IRX1	iroquois homeobox 1	79192	0.660497	0.000795287	0.0193906
SLC7A1	solute carrier family 7 member 1	6541	0.658995	4.74639e-05	0.00312283
PIP5K1C	phosphatidylinositol-4-phosphate 5-kinase type 1 gamma	23396	0.658184	0.000350347	0.0111221
ZNF274	zinc finger protein 274	10782	0.657791	3.90718e-05	0.00278314
R3HDM4	R3H domain containing 4	91300	0.657376	0.00151018	0.030394
DPP4	dipeptidyl peptidase 4	1803	0.657204	0.001419	0.0290163
PTPN9	protein tyrosine phosphatase, non-receptor type 9	5780	0.655334	9.83755e-05	0.00489142
YPEL2	yippee like 2	388403	0.654378	0.00142873	0.0291117
RIOK3	RIO kinase 3	8780	0.652633	0.000169337	0.00687642
ARHGEF7	Rho guanine nucleotide exchange factor 7	8874	0.651518	0.00273183	0.0451282
RASA1	RAS p21 protein activator 1	5921	0.648996	0.00160162	0.031423
GRINA	glutamate ionotropic receptor NMDA type subunit associated protein 1	2907	0.648224	0.00237724	0.0410404
PAPD4	poly(A) RNA polymerase D4, non-canonical	167153	0.646261	0.00220085	0.0389461
EDEM1	ER degradation enhancing alpha-mannosidase like protein 1	9695	0.645855	9.98766e-05	0.00494024
RBM39	RNA binding motif protein 39	9584	0.645586	0.000407985	0.0123522
SERINC3	serine incorporator 3	10955	0.644376	0.000599374	0.0160186
NR2C2	nuclear receptor subfamily 2 group C member 2	7182	0.639901	0.00015515	0.00646007
KBTBD2	kelch repeat and BTB domain containing 2	25948	0.639243	0.000215691	0.00798729
COPB1	coatomer protein complex subunit beta 1	1315	0.636277	0.00191269	0.0352484
ZNF189	zinc finger protein 189	7743	0.634795	0.00287555	0.0467629
CMTM3	CKLF like MARVEL transmembrane domain containing 3	123920	0.633383	0.000222611	0.00814729
LRRC8B	leucine rich repeat containing 8 VRAC subunit B	23507	0.632805	0.00274806	0.0453094
HECTD4	HECT domain E3 ubiquitin protein ligase 4	283450	0.632121	0.0019425	0.0356411
CAB39	calcium binding protein 39	51719	0.6317	0.00191346	0.0352484
MAFG	MAF bZIP transcription factor G	4097	0.630967	0.000407551	0.0123522
NABP1	nucleic acid binding protein 1	64859	0.630898	0.00270446	0.0448048
CHM	CHM, Rab escort protein 1	1121	0.630748	0.00253535	0.0429516
PPFIA1	PTPRF interacting protein alpha 1	8500	0.629954	0.000229986	0.00832878
VPS4B	vacuolar protein sorting 4 homolog B	9525	0.628483	0.000760596	0.0189058
ELF1	E74 like ETS transcription factor 1	1997	0.62839	0.000594336	0.0159706
TNIP2	TNFAIP3 interacting protein 2	79155	0.624352	0.00218381	0.038709
SMG1	SMG1, nonsense mediated mRNA decay associated PI3K related kinase	23049	0.624033	0.000110821	0.00527717
CSNK2A2	casein kinase 2 alpha 2	1459	0.623763	0.00164728	0.0320313
HUWE1	HECT, UBA and WWE domain containing 1, E3 ubiquitin protein ligase	10075	0.623292	0.000544343	0.0149894
TNRC6B	trinucleotide repeat containing 6B	23112	0.622441	0.00154722	0.0307839
CSGALNACT2	chondroitin sulfate N-acetylgalactosaminyltransferase 2	55454	0.622279	0.00189971	0.0351203
UBXN1	UBX domain protein 1	51035	0.62151	0.0006929	0.0177517
LINC00294	long intergenic non-protein coding RNA 294	283267	0.621328	0.000127211	0.00572877
UFM1	ubiquitin fold modifier 1	51569	0.61792	0.000470343	0.0137187
OTUD4	OTU deubiquitinase 4	54726	0.616115	0.00045226	0.0132944
USP24	ubiquitin specific peptidase 24	23358	0.615026	0.00025752	0.00901345
YARS	tyrosyl-tRNA synthetase	8565	0.613056	3.80252e-06	0.000679252
CREB1	cAMP responsive element binding protein 1	1385	0.611135	0.000396945	0.0120893
LCAT	lecithin-cholesterol acyltransferase	3931	0.610607	0.0027908	0.0458606
ELK3	ELK3, ETS transcription factor	2004	0.609346	0.00184863	0.034651
PHGDH	phosphoglycerate dehydrogenase	26227	0.609228	0.00249887	0.0425436
CD22	CD22 molecule	933	0.608905	0.00140565	0.0287775
TMEM131	transmembrane protein 131	23505	0.608257	9.27143e-05	0.00470918
TAPBP	TAP binding protein	6892	0.606064	0.000702921	0.0179644
UBLCP1	ubiquitin like domain containing CTD phosphatase 1	134510	0.603598	0.00173009	0.0331185
DOCK10	dedicator of cytokinesis 10	55619	0.602909	0.000290619	0.00977501
KDM5B	lysine demethylase 5B	10765	0.600341	0.000178573	0.00713103
FBXO11	F-box protein 11	80204	0.598029	0.000873014	0.0206859
NRP1	neuropilin 1	8829	0.597984	0.000180273	0.0071768
POC5	POC5 centriolar protein	134359	0.596691	0.000288309	0.00973529
RP9	RP9, pre-mRNA splicing factor	6100	0.595074	0.00102864	0.0231634
PLEKHA2	pleckstrin homology domain containing A2	59339	0.595031	0.0002333	0.00837861
STAT2	signal transducer and activator of transcription 2	6773	0.594658	0.00245386	0.0419847
EEF1A2	eukaryotic translation elongation factor 1 alpha 2	1917	0.594475	0.00225459	0.0396173
WAC	WW domain containing adaptor with coiled-coil	51322	0.593398	0.000888791	0.0209733
RNF103	ring finger protein 103	7844	0.587738	0.000615875	0.0163708
TMEM217	transmembrane protein 217	221468	0.583274	0.000414536	0.0124956
DDX58	DExD/H-box helicase 58	23586	0.581936	0.00170981	0.0328215
FNDC3B	fibronectin type III domain containing 3B	64778	0.580544	0.00134503	0.0278339
