# Supplementary material for: Acute Myeloid Leukemia Cells Functionally Compromise Hematopoietic Stem/Progenitor Cells Inhibiting Normal Hematopoiesis Through the Release of Extracellular Vesicles
Source: Front Oncol. 2022 Mar 16;12:824562. doi: 10.3389/fonc.2022.824562 (PMC8965808; doi:10.3389/fonc.2022.824562)
Supplement: Supplementary file 3 [file Table_3.xlsx]

## Sheet: UP
Supplemental Table 3: Gene Ontology (GO) for up regulated genes of HSPCs after treatment with KG1 derived -EVs
ID	Description	enrichmentScore	NES	pvalue	p.adjust	core_enrichment
GO_CXCR_CHEMOKINE_RECEPTOR_BINDING	GO_CXCR_CHEMOKINE_RECEPTOR_BINDING	0.882802	1.98397	0.00238663	0.0351395	CXCL13/YARS/CXCL8/CXCL10/ITCH
GO_DENDRITIC_CELL_ANTIGEN_PROCESSING_AND_PRESENTATION	GO_DENDRITIC_CELL_ANTIGEN_PROCESSING_AND_PRESENTATION	0.8601	1.89722	0.0045977	0.0351395	THBS1/CCR7/CCL19/CD74
GO_REGULATION_OF_CELL_CELL_ADHESION_MEDIATED_BY_INTEGRIN	GO_REGULATION_OF_CELL_CELL_ADHESION_MEDIATED_BY_INTEGRIN	0.84372	1.89614	0.00477327	0.0351395	CXCL13/CCL5/WNK1/SWAP70/DPP4/FERMT3/ADA
GO_SECONDARY_LYSOSOME	GO_SECONDARY_LYSOSOME	0.839728	1.97569	0.00251256	0.0351395	FTH1/SQSTM1/MAP1LC3A/ADAM8/LAMP1/NCF4/LAMP2
GO_MEMBRANE_RAFT_ASSEMBLY	GO_MEMBRANE_RAFT_ASSEMBLY	0.830772	1.89645	0.00244499	0.0351395	RFTN1/FLOT1/ANXA2/PACSIN2/S100A10/CAV2
GO_HYALURONAN_BIOSYNTHETIC_PROCESS	GO_HYALURONAN_BIOSYNTHETIC_PROCESS	0.828486	1.89123	0.00244499	0.0351395	HAS2/NFKB1/IL1B
GO_LEUKOCYTE_AGGREGATION	GO_LEUKOCYTE_AGGREGATION	0.825337	1.88404	0.00244499	0.0351395	HAS2/IL1B/RAC2/MSN/CD44/NR4A3
GO_REGULATION_OF_T_HELPER_1_CELL_DIFFERENTIATION	GO_REGULATION_OF_T_HELPER_1_CELL_DIFFERENTIATION	0.822615	1.81454	0.0045977	0.0351395	HLX/CCL19/TNFSF4/IL4R/RIPK2
GO_POSITIVE_REGULATION_OF_HEAT_GENERATION	GO_POSITIVE_REGULATION_OF_HEAT_GENERATION	0.816799	1.83564	0.0071599	0.0383872	PTGS2/IL1B/ABAT/PTGER3/TNF/NMU/CNR1
GO_ANTIGEN_PROCESSING_AND_PRESENTATION_OF_ENDOGENOUS_PEPTIDE_ANTIGEN	GO_ANTIGEN_PROCESSING_AND_PRESENTATION_OF_ENDOGENOUS_PEPTIDE_ANTIGEN	0.8079	1.95964	0.00501253	0.0351395	HLA-E/HLA-F/TAPBP/HLA-A/HLA-B/TAP1/HLA-H
GO_REGULATION_OF_HEAT_GENERATION	GO_REGULATION_OF_HEAT_GENERATION	0.798593	1.87891	0.00502513	0.0351395	PTGS2/IL1B/ARRDC3/ABAT/PTGER3/TNF/NMU/CNR1
GO_ESTABLISHMENT_OF_LYMPHOCYTE_POLARITY	GO_ESTABLISHMENT_OF_LYMPHOCYTE_POLARITY	0.79202	1.74705	0.0091954	0.0455051	CCR7/CCL19/MYH9
GO_TRANSFORMING_GROWTH_FACTOR_BETA_RECEPTOR_CYTOPLASMIC_MEDIATOR_ACTIVITY	GO_TRANSFORMING_GROWTH_FACTOR_BETA_RECEPTOR_CYTOPLASMIC_MEDIATOR_ACTIVITY	0.789868	1.7423	0.0091954	0.0455051	SMAD3/SMAD7/SMAD6/SMAD4
GO_MAP_KINASE_PHOSPHATASE_ACTIVITY	GO_MAP_KINASE_PHOSPHATASE_ACTIVITY	0.779435	1.89059	0.00501253	0.0351395	DUSP10/DUSP5/DUSP3/DUSP8/DUSP6/DUSP16/DUSP1
GO_RESPONSE_TO_INTERLEUKIN_15	GO_RESPONSE_TO_INTERLEUKIN_15	0.778343	1.83126	0.00502513	0.0351395	ACSL4/STAT3/JAK1/IL15/IL2RG
GO_MAST_CELL_MIGRATION	GO_MAST_CELL_MIGRATION	0.776346	1.77221	0.00977995	0.04747	VEGFA/SWAP70/RAC2/PIK3CD/KIT/RAC1
GO_POSITIVE_REGULATION_OF_INTERLEUKIN_2_BIOSYNTHETIC_PROCESS	GO_POSITIVE_REGULATION_OF_INTERLEUKIN_2_BIOSYNTHETIC_PROCESS	0.773413	1.81967	0.00502513	0.0351395	IL1A/IL1B/CARD11/PRKCQ/CD86/IRF4
GO_CELL_CELL_ADHESION_MEDIATED_BY_INTEGRIN	GO_CELL_CELL_ADHESION_MEDIATED_BY_INTEGRIN	0.77274	1.92068	0.00501253	0.0351395	CXCL13/ITGA5/CCL5/WNK1/SWAP70/DPP4/FERMT3/ADA
GO_POSITIVE_REGULATION_OF_INTERLEUKIN_5_PRODUCTION	GO_POSITIVE_REGULATION_OF_INTERLEUKIN_5_PRODUCTION	0.772422	1.81733	0.00502513	0.0351395	PDE4D/NLRP3/CRLF2/IL1RL1/RARA
GO_ANTIGEN_PROCESSING_AND_PRESENTATION_OF_ENDOGENOUS_ANTIGEN	GO_ANTIGEN_PROCESSING_AND_PRESENTATION_OF_ENDOGENOUS_ANTIGEN	0.769505	1.98312	0.00258398	0.0351395	HLA-E/HLA-F/TAPBP/HLA-A/HLA-B/CD74/TAP1/HLA-H
GO_HEAT_GENERATION	GO_HEAT_GENERATION	0.768361	1.92275	0.00514139	0.0351395	IL1A/PTGS2/IL1B/ARRDC3/ABAT/PTGER3/TNF/NMU/CNR1
GO_POSITIVE_REGULATION_OF_GLYCOPROTEIN_BIOSYNTHETIC_PROCESS	GO_POSITIVE_REGULATION_OF_GLYCOPROTEIN_BIOSYNTHETIC_PROCESS	0.76718	1.9198	0.00514139	0.0351395	CCR7/CTNNB1/CCL19/IL15/NCSTN/ARFGEF1/POMT1
GO_NEGATIVE_REGULATION_OF_T_HELPER_CELL_DIFFERENTIATION	GO_NEGATIVE_REGULATION_OF_T_HELPER_CELL_DIFFERENTIATION	0.764986	1.88121	0.00501253	0.0351395	HLX/ZC3H12A/SMAD7/TNFSF4/IL4R
GO_ENTRY_OF_BACTERIUM_INTO_HOST_CELL	GO_ENTRY_OF_BACTERIUM_INTO_HOST_CELL	0.762798	1.85024	0.00501253	0.0351395	SRC/CTNNB1/CXCL8/ITGAV/EXOC2/EXOC7
GO_POSITIVE_REGULATION_OF_T_HELPER_CELL_DIFFERENTIATION	GO_POSITIVE_REGULATION_OF_T_HELPER_CELL_DIFFERENTIATION	0.762546	1.96519	0.00258398	0.0351395	NFKBIZ/HLX/NLRP3/CCL19/TNFSF4/IL4R/RARA/RIPK2/IL23A/CD86/MIR21
GO_T_HELPER_2_CELL_DIFFERENTIATION	GO_T_HELPER_2_CELL_DIFFERENTIATION	0.756158	1.77907	0.0100503	0.0481018	HLX/BCL3/NLRP3/TNFSF4/IL4R/RARA
GO_REGULATION_OF_T_HELPER_1_TYPE_IMMUNE_RESPONSE	GO_REGULATION_OF_T_HELPER_1_TYPE_IMMUNE_RESPONSE	0.751496	2.01226	0.00260417	0.0351395	IL18R1/HLX/IL1B/IL1RL1/CCL19/TNFSF4/IL4R/RIPK2
GO_POSITIVE_REGULATION_OF_VACUOLE_ORGANIZATION	GO_POSITIVE_REGULATION_OF_VACUOLE_ORGANIZATION	0.751377	1.76782	0.0100503	0.0481018	RAB3GAP1/PIP4K2A/ANXA2/ULK1/LRSAM1/SH3GLB1/GRN/RAB3GAP2
GO_REGULATION_OF_CARDIAC_MUSCLE_ADAPTATION	GO_REGULATION_OF_CARDIAC_MUSCLE_ADAPTATION	0.750132	1.76489	0.0100503	0.0481018	SMAD3/LMNA/FOXO1/PPP3CA
GO_REGULATION_OF_T_HELPER_17_TYPE_IMMUNE_RESPONSE	GO_REGULATION_OF_T_HELPER_17_TYPE_IMMUNE_RESPONSE	0.750058	1.87695	0.00514139	0.0351395	NFKBIZ/ZC3H12A/NLRP3/SMAD7/PRKCQ/IL23A/MIR21
GO_GUANYL_NUCLEOTIDE_EXCHANGE_FACTOR_COMPLEX	GO_GUANYL_NUCLEOTIDE_EXCHANGE_FACTOR_COMPLEX	0.74502	1.75286	0.0100503	0.0481018	RASGRP3/ELMO1/ULK1
GO_SEMAPHORIN_PLEXIN_SIGNALING_PATHWAY_INVOLVED_IN_NEURON_PROJECTION_GUIDANCE	GO_SEMAPHORIN_PLEXIN_SIGNALING_PATHWAY_INVOLVED_IN_NEURON_PROJECTION_GUIDANCE	0.744721	1.75216	0.0100503	0.0481018	NRP1/PLXNA3/PLXNA1/PLXNB2/PLXNA4
GO_EMBRYONIC_HEMOPOIESIS	GO_EMBRYONIC_HEMOPOIESIS	0.742249	1.96634	0.00255754	0.0351395	GATA2/VEGFA/SH2B3/STK4/TGFBR2/KIT/KMT2A/HIF1A
GO_REGULATION_OF_AXON_GUIDANCE	GO_REGULATION_OF_AXON_GUIDANCE	0.740352	2.32478	0.00282486	0.0351395	MYCBP2/VEGFA/TUBB2B/NRP1/BMPR2/ZSWIM4/SEMA4A/SEMA6B/ZSWIM8/SEMA3C/ZSWIM6/PLXNA3/SEMA6D/DSCAM/SEMA6A/PLXNA4/RYK
GO_REGULATION_OF_MYOBLAST_FUSION	GO_REGULATION_OF_MYOBLAST_FUSION	0.739842	1.88856	0.00508906	0.0351395	EHD1/FLOT1/CXCL10/IL4R/MYOG/CD53/GDF15/MAPK14
GO_VENOUS_BLOOD_VESSEL_DEVELOPMENT	GO_VENOUS_BLOOD_VESSEL_DEVELOPMENT	0.739474	1.81847	0.00501253	0.0351395	VEGFA/BMPR2/SEMA3C/CCM2/HEG1
GO_POSITIVE_REGULATION_OF_TYPE_2_IMMUNE_RESPONSE	GO_POSITIVE_REGULATION_OF_TYPE_2_IMMUNE_RESPONSE	0.738735	1.79187	0.0075188	0.0400494	NLRP3/TNFSF4/IL4R/IL6/RARA/CD74
GO_MYD88_INDEPENDENT_TOLL_LIKE_RECEPTOR_SIGNALING_PATHWAY	GO_MYD88_INDEPENDENT_TOLL_LIKE_RECEPTOR_SIGNALING_PATHWAY	0.732148	1.98794	0.00263852	0.0351395	BIRC2/IRF7/TANK/UBE2D3/UBC/BIRC3/LY96/IKBKB/RPS27A/PRKCE/UBE2D2/TICAM1/UBE2D1/IRF3/CD14
GO_NEGATIVE_REGULATION_OF_PROTEIN_LOCALIZATION_TO_CELL_PERIPHERY	GO_NEGATIVE_REGULATION_OF_PROTEIN_LOCALIZATION_TO_CELL_PERIPHERY	0.731852	1.95966	0.00520833	0.0351395	RHOQ/PICALM/PPFIA1/TMBIM1/NUMB/DAB2/CSK/PPP2R5A/LYPD1/TMEM59
GO_CCR_CHEMOKINE_RECEPTOR_BINDING	GO_CCR_CHEMOKINE_RECEPTOR_BINDING	0.730066	2.18388	0.00262467	0.0351395	CXCL13/CCL2/CCL1/CCL3L3/CCL3/CCL5/STAT3/CCL19/JAK1/CCL3L1/CNIH4
GO_PERK_MEDIATED_UNFOLDED_PROTEIN_RESPONSE	GO_PERK_MEDIATED_UNFOLDED_PROTEIN_RESPONSE	0.727399	1.927	0.00511509	0.0351395	CCL2/ASNS/ATF3/CXCL8/PPP1R15A/NFE2L2/DDIT3/NCK2
GO_NEGATIVE_REGULATION_OF_NECROTIC_CELL_DEATH	GO_NEGATIVE_REGULATION_OF_NECROTIC_CELL_DEATH	0.727066	1.85595	0.00508906	0.0351395	FTH1/BIRC2/PELI1/BIRC3/ARHGEF2/MIR223/RBCK1
GO_REGULATION_OF_T_CELL_CHEMOTAXIS	GO_REGULATION_OF_T_CELL_CHEMOTAXIS	0.726887	1.78751	0.00501253	0.0351395	CXCL13/CCL5/CXCL10/WNK1/OXSR1/ADAM17
GO_POSITIVE_REGULATION_OF_T_CELL_CYTOKINE_PRODUCTION	GO_POSITIVE_REGULATION_OF_T_CELL_CYTOKINE_PRODUCTION	0.726479	1.8057	0.00501253	0.0351395	IL18R1/NLRP3/IL1B/TNFSF4/IL6
GO_TOLL_LIKE_RECEPTOR_3_SIGNALING_PATHWAY	GO_TOLL_LIKE_RECEPTOR_3_SIGNALING_PATHWAY	0.723584	1.8107	0.00514139	0.0351395	RFTN1/FLOT1/PELI1/TNFAIP3/TNIP2/UBQLN1/WDFY1/TICAM1
GO_REGULATION_OF_PODOSOME_ASSEMBLY	GO_REGULATION_OF_PODOSOME_ASSEMBLY	0.720147	1.74678	0.0075188	0.0400494	CSF2/SRC/MSN/ASAP1/ARHGEF2/FSCN1
GO_INHIBITORY_POSTSYNAPTIC_POTENTIAL	GO_INHIBITORY_POSTSYNAPTIC_POTENTIAL	0.718898	1.76787	0.00501253	0.0351395	ADORA2A/GABRB3/ABAT
GO_GERMINAL_CENTER_FORMATION	GO_GERMINAL_CENTER_FORMATION	0.718554	1.76702	0.00501253	0.0351395	NFKB2/CXCL13/BCL3/KLHL6/TNFAIP3/MEF2C/ADA/ADAM17
GO_REGULATION_OF_EXOSOMAL_SECRETION	GO_REGULATION_OF_EXOSOMAL_SECRETION	0.718413	1.78565	0.00501253	0.0351395	SDC4/SDCBP/VPS4B/PDCD6IP/HGS/STAM
GO_POSTSYNAPTIC_SPECIALIZATION_INTRACELLULAR_COMPONENT	GO_POSTSYNAPTIC_SPECIALIZATION_INTRACELLULAR_COMPONENT	0.717924	1.9019	0.00511509	0.0351395	SRC/FYN/ABR/CTNNB1/LYN/DNM2/ARHGEF2
GO_RESPONSE_TO_PLATELET_DERIVED_GROWTH_FACTOR	GO_RESPONSE_TO_PLATELET_DERIVED_GROWTH_FACTOR	0.717636	1.84945	0.00775194	0.0405016	HAS2/SRC/FYN/MARS/CREB1/RDX/IQGAP1
GO_INTERLEUKIN_17_PRODUCTION	GO_INTERLEUKIN_17_PRODUCTION	0.715252	1.9524	0.00268817	0.0351395	CCL1/RFTN1/TNFSF4/PRNP/IL21/IL15/PRKCQ/IL23A
GO_PODOSOME	GO_PODOSOME	0.71233	1.98224	0.00263852	0.0351395	SRC/RHOU/LPXN/ADAM8/WDR1/SVIL/VCAM1/CTTN/FERMT3/ASAP1/ARHGEF2/FSCN1/VCL
GO_POSTSYNAPTIC_DENSITY_INTRACELLULAR_COMPONENT	GO_POSTSYNAPTIC_DENSITY_INTRACELLULAR_COMPONENT	0.712177	1.77015	0.00501253	0.0351395	FYN/ABR/CTNNB1/DNM2/ARHGEF2
GO_COSTAMERE	GO_COSTAMERE	0.711893	1.83465	0.00775194	0.0405016	SDC4/SVIL/KRT8/PLEC/AHNAK/FXR1/ILK/ANK3/VCL/AHNAK2/SMPX/SYNM
GO_REGULATION_OF_LYMPHOCYTE_CHEMOTAXIS	GO_REGULATION_OF_LYMPHOCYTE_CHEMOTAXIS	0.711535	1.93197	0.00263852	0.0351395	CXCL13/CCL2/CCL3/CCL5/CXCL10/WNK1/OXSR1/ADAM17/CCL4
GO_T_HELPER_17_TYPE_IMMUNE_RESPONSE	GO_T_HELPER_17_TYPE_IMMUNE_RESPONSE	0.709265	1.93526	0.00262467	0.0351395	NFKBIZ/ZC3H12A/NLRP3/STAT3/SMAD7/IL6/PRKCQ/IL23A/MIR21/IRF4
GO_ANTIGEN_PROCESSING_AND_PRESENTATION_VIA_MHC_CLASS_IB	GO_ANTIGEN_PROCESSING_AND_PRESENTATION_VIA_MHC_CLASS_IB	0.70899	1.71972	0.0100251	0.0481018	HLA-E/HLA-F/HLA-A/HLA-B/HLA-H
GO_POSITIVE_REGULATION_OF_T_HELPER_1_TYPE_IMMUNE_RESPONSE	GO_POSITIVE_REGULATION_OF_T_HELPER_1_TYPE_IMMUNE_RESPONSE	0.707996	1.75976	0.00501253	0.0351395	IL18R1/HLX/IL1B/CCL19/RIPK2
GO_CD4_POSITIVE_ALPHA_BETA_T_CELL_CYTOKINE_PRODUCTION	GO_CD4_POSITIVE_ALPHA_BETA_T_CELL_CYTOKINE_PRODUCTION	0.70771	1.82387	0.00775194	0.0405016	IL18R1/NLRP3/IL1B/IL6/IL18RAP/DENND1B
GO_REGULATION_OF_T_HELPER_CELL_DIFFERENTIATION	GO_REGULATION_OF_T_HELPER_CELL_DIFFERENTIATION	0.707436	2.02302	0.00263852	0.0351395	NFKBIZ/HLX/ZC3H12A/NLRP3/CCL19/SMAD7/TNFSF4/IL4R/RARA/RIPK2
GO_MOTOR_NEURON_AXON_GUIDANCE	GO_MOTOR_NEURON_AXON_GUIDANCE	0.706895	1.92879	0.00262467	0.0351395	MYCBP2/NRP1/RAC2/PLXNA3/EPHA4/RAC1/PLXNA4/ALCAM/HOXA2
GO_RETINOID_X_RECEPTOR_BINDING	GO_RETINOID_X_RECEPTOR_BINDING	0.706747	1.75665	0.00501253	0.0351395	NCOA1/NCOA6/VDR/RARB/FUS/NR4A2/HMGA1/NRIP1/NR1H2/ARID5A
GO_NEGATIVE_REGULATION_OF_INTERLEUKIN_1_SECRETION	GO_NEGATIVE_REGULATION_OF_INTERLEUKIN_1_SECRETION	0.706543	1.71378	0.0100251	0.0481018	ZC3H12A/NLRP3/TNFAIP3/NLRP12/CARD18/CPTP
GO_CONNECTIVE_TISSUE_REPLACEMENT	GO_CONNECTIVE_TISSUE_REPLACEMENT	0.705045	1.71015	0.0100251	0.0481018	IL1A/PPP3CA/HIF1A
GO_MATURE_B_CELL_DIFFERENTIATION_INVOLVED_IN_IMMUNE_RESPONSE	GO_MATURE_B_CELL_DIFFERENTIATION_INVOLVED_IN_IMMUNE_RESPONSE	0.704792	1.76367	0.00514139	0.0351395	BCL3/DOCK10/LGALS1/LFNG/GPR183/ADA
GO_POSITIVE_REGULATION_OF_NATURAL_KILLER_CELL_ACTIVATION	GO_POSITIVE_REGULATION_OF_NATURAL_KILLER_CELL_ACTIVATION	0.703553	1.79593	0.00508906	0.0351395	HLA-E/HLA-F/RASGRP1/LAMP1/AXL/IL15/IL23A/TICAM1
GO_LYMPHANGIOGENESIS	GO_LYMPHANGIOGENESIS	0.702152	1.74523	0.00501253	0.0351395	VASH1/BMPR2/FOXC2/PPP3CB
GO_T_CELL_CHEMOTAXIS	GO_T_CELL_CHEMOTAXIS	0.70212	1.90641	0.00263852	0.0351395	CXCL13/CCL3/CCL5/CXCL10/WNK1/PIK3CD/GPR183/OXSR1/ADAM17
GO_CIRCADIAN_SLEEP_WAKE_CYCLE_SLEEP	GO_CIRCADIAN_SLEEP_WAKE_CYCLE_SLEEP	0.701719	1.85897	0.00767263	0.0404417	ADORA2A/CSF2/GHRL/ADA/DRD3/BTBD9/ADORA1/NMU
GO_LYMPH_VESSEL_MORPHOGENESIS	GO_LYMPH_VESSEL_MORPHOGENESIS	0.699805	1.8035	0.00775194	0.0405016	VASH1/VEGFA/BMPR2/FOXC2/PPP3CB
GO_CELLULAR_RESPONSE_TO_FLUID_SHEAR_STRESS	GO_CELLULAR_RESPONSE_TO_FLUID_SHEAR_STRESS	0.699089	1.85201	0.00767263	0.0404417	HAS2/SRC/MTSS1/PTGS2/NFE2L2/MEF2C/KLF2/PKD2/MIR126/KLF4
GO_NEGATIVE_REGULATION_OF_PROGRAMMED_NECROTIC_CELL_DEATH	GO_NEGATIVE_REGULATION_OF_PROGRAMMED_NECROTIC_CELL_DEATH	0.698605	1.69453	0.0100251	0.0481018	BIRC2/PELI1/BIRC3/ARHGEF2/RBCK1
GO_POSITIVE_REGULATION_OF_MACROPHAGE_MIGRATION	GO_POSITIVE_REGULATION_OF_MACROPHAGE_MIGRATION	0.698391	1.74766	0.00514139	0.0351395	THBS1/P2RX4/CCL3/CCL5
GO_NEGATIVE_REGULATION_OF_T_CELL_MEDIATED_IMMUNITY	GO_NEGATIVE_REGULATION_OF_T_CELL_MEDIATED_IMMUNITY	0.698025	1.79891	0.00775194	0.0405016	HLA-F/SMAD7/DUSP22/PPP3CB/IL7R
GO_CHEMOKINE_RECEPTOR_BINDING	GO_CHEMOKINE_RECEPTOR_BINDING	0.697349	2.30974	0.00297619	0.0351395	CXCL13/CCL2/YARS/CXCL2/CCL1/CCL3L3/CCL3/CCL5/CXCL8/STAT3/CXCL10/CCL19/ITCH/JAK1/CCL3L1/CNIH4/CXCL6/PPBP
GO_EXTRACELLULAR_VESICLE_BIOGENESIS	GO_EXTRACELLULAR_VESICLE_BIOGENESIS	0.696448	1.86486	0.0078125	0.040656	SDC4/SDCBP/VPS4B/PDCD6IP/ARRDC4/RAB27A/HGS/RAB11A/STAM
GO_REGULATION_OF_EARLY_ENDOSOME_TO_LATE_ENDOSOME_TRANSPORT	GO_REGULATION_OF_EARLY_ENDOSOME_TO_LATE_ENDOSOME_TRANSPORT	0.696207	1.73046	0.00501253	0.0351395	SRC/MAP2K1/RAB21/RDX/DAB2/MSN
GO_POSITIVE_REGULATION_OF_ENDOTHELIAL_CELL_DIFFERENTIATION	GO_POSITIVE_REGULATION_OF_ENDOTHELIAL_CELL_DIFFERENTIATION	0.695807	1.88927	0.00263852	0.0351395	VEZF1/CTNNB1/BTG1/ADD1/BMP6
GO_POSITIVE_REGULATION_OF_FOCAL_ADHESION_ASSEMBLY	GO_POSITIVE_REGULATION_OF_FOCAL_ADHESION_ASSEMBLY	0.695428	1.89829	0.00537634	0.0351395	VEGFA/SDC4/SMAD3/MAP4K4/NRP1/IQGAP1/LIMS1/S100A10/RAC1
GO_NEURON_PROJECTION_EXTENSION_INVOLVED_IN_NEURON_PROJECTION_GUIDANCE	GO_NEURON_PROJECTION_EXTENSION_INVOLVED_IN_NEURON_PROJECTION_GUIDANCE	0.694751	2.09775	0.00262467	0.0351395	VEGFA/NRP1/BMPR2/SEMA4A/SEMA6B/SEMA3C/PLXNA3/SEMA6D/DSCAM/SEMA6A/PLXNA4/RYK/ALCAM
GO_INTERLEUKIN_2_BIOSYNTHETIC_PROCESS	GO_INTERLEUKIN_2_BIOSYNTHETIC_PROCESS	0.693844	1.83811	0.00767263	0.0404417	IL1A/IL1B/ZFP36/CARD11/PRKCQ/CD86/IRF4/IL1RAP
GO_CHEMOKINE_ACTIVITY	GO_CHEMOKINE_ACTIVITY	0.692541	2.18837	0.00280899	0.0351395	CXCL13/CCL2/CXCL2/CCL1/CCL3L3/CCL3/CCL5/CXCL8/CXCL10/CCL19/CCL3L1/CXCL6/PPBP
GO_POSITIVE_REGULATION_OF_LYMPHOCYTE_CHEMOTAXIS	GO_POSITIVE_REGULATION_OF_LYMPHOCYTE_CHEMOTAXIS	0.692204	1.7839	0.00775194	0.0405016	CXCL13/CCL3/CCL5/WNK1/OXSR1/ADAM17/CCL4
GO_POSITIVE_REGULATION_OF_BLOOD_VESSEL_ENDOTHELIAL_CELL_PROLIFERATION_INVOLVED_IN_SPROUTING_ANGIOGENESIS	GO_POSITIVE_REGULATION_OF_BLOOD_VESSEL_ENDOTHELIAL_CELL_PROLIFERATION_INVOLVED_IN_SPROUTING_ANGIOGENESIS	0.691771	1.83262	0.00767263	0.0404417	GATA2/VEGFA/PPP1R16B/MIR146A
GO_MHC_PROTEIN_COMPLEX	GO_MHC_PROTEIN_COMPLEX	0.691017	1.88625	0.00537634	0.0351395	HLA-DQA1/HLA-DQA2/HLA-E/HLA-F/HLA-A/HLA-DOA/HLA-B/CD74/HLA-H/HLA-DRA/HLA-DQB2/HLA-DRB3/MR1/HLA-DMB
GO_PERICARDIUM_DEVELOPMENT	GO_PERICARDIUM_DEVELOPMENT	0.689293	1.82606	0.00767263	0.0404417	SMAD3/BMP2/SETD2/WT1/CCM2/HEG1/SOS1
GO_LIPASE_INHIBITOR_ACTIVITY	GO_LIPASE_INHIBITOR_ACTIVITY	0.687326	1.69023	0.0100251	0.0481018	ANXA3/ANXA2/ANXA5/PDC/FAF2
GO_GASTRIC_ACID_SECRETION	GO_GASTRIC_ACID_SECRETION	0.68685	1.71878	0.00771208	0.0405016	GHRL/PTGER3/OPRL1/SGK1/NMU/HIP1R/SLC26A7/UCN/TFF2/TRPV1
GO_REGULATION_OF_CIRCADIAN_SLEEP_WAKE_CYCLE	GO_REGULATION_OF_CIRCADIAN_SLEEP_WAKE_CYCLE	0.686414	1.81843	0.00767263	0.0404417	ADORA2A/CSF2/GHRL/ADA/DRD3
GO_POSITIVE_REGULATION_OF_ACUTE_INFLAMMATORY_RESPONSE	GO_POSITIVE_REGULATION_OF_ACUTE_INFLAMMATORY_RESPONSE	0.686376	1.91002	0.00263852	0.0351395	CCR7/PTGS2/IL6ST/HLA-E/IL1B/ADAM8/IL6/C3/PTGER3
GO_MYELOID_DENDRITIC_CELL_DIFFERENTIATION	GO_MYELOID_DENDRITIC_CELL_DIFFERENTIATION	0.686301	1.70583	0.00501253	0.0351395	CSF2/RELB/TGFBR2/SPI1/BATF2/IRF4/UBD
GO_EOSINOPHIL_CHEMOTAXIS	GO_EOSINOPHIL_CHEMOTAXIS	0.684931	1.74839	0.00763359	0.0404309	CCL2/CCL1/CCL3/CCL5
GO_LAMELLAR_BODY	GO_LAMELLAR_BODY	0.682993	1.69761	0.0075188	0.0400494	CTSH/LAMP3/CKAP4/LAMP1/SMPD1
GO_POSITIVE_REGULATION_OF_CELL_JUNCTION_ASSEMBLY	GO_POSITIVE_REGULATION_OF_CELL_JUNCTION_ASSEMBLY	0.682115	1.98838	0.00263158	0.0351395	VEGFA/SDC4/SMAD3/FLOT1/MAP4K4/NRP1/IQGAP1/LIMS1/S100A10/RAC1
GO_MEMBRANE_PROTEIN_INTRACELLULAR_DOMAIN_PROTEOLYSIS	GO_MEMBRANE_PROTEIN_INTRACELLULAR_DOMAIN_PROTEOLYSIS	0.680236	1.70223	0.00771208	0.0405016	NFKB1/PSEN2/SPPL2A/APH1B/SPPL2B/ADAM17/NCSTN/MBTPS1/RELA
GO_RESPONSE_TO_ANGIOTENSIN	GO_RESPONSE_TO_ANGIOTENSIN	0.680076	1.85561	0.00524934	0.0351395	NFKB1/SRC/PTGS2/IQGAP1/NFE2L2/CYBA
GO_REGULATION_OF_ENDOTHELIAL_CELL_CHEMOTAXIS	GO_REGULATION_OF_ENDOTHELIAL_CELL_CHEMOTAXIS	0.679666	1.85449	0.00524934	0.0351395	CXCL13/THBS1/VEGFA/P2RX4
GO_REGULATION_OF_ANTIGEN_PROCESSING_AND_PRESENTATION	GO_REGULATION_OF_ANTIGEN_PROCESSING_AND_PRESENTATION	0.679187	1.6996	0.00771208	0.0405016	THBS1/CCR7/CCL19/HLA-DOA/CD74
GO_ATRIOVENTRICULAR_VALVE_DEVELOPMENT	GO_ATRIOVENTRICULAR_VALVE_DEVELOPMENT	0.67766	1.83999	0.00263852	0.0351395	ACVR1/BMPR2/SMAD6/BMP2/TGFBR2/OLFM1/SMAD4/GJA5/MDM2
GO_R_SMAD_BINDING	GO_R_SMAD_BINDING	0.674932	1.80725	0.0078125	0.040656	PMEPA1/SMAD3/SMAD6/JUN/TRIM33/SMAD4/ZEB2
GO_REGULATION_OF_SYNCYTIUM_FORMATION_BY_PLASMA_MEMBRANE_FUSION	GO_REGULATION_OF_SYNCYTIUM_FORMATION_BY_PLASMA_MEMBRANE_FUSION	0.6737	1.83897	0.00806452	0.0415389	EHD1/FLOT1/CXCL10/IL4R/MYOG/CD53/GDF15/MAPK14
GO_RESPONSE_TO_FLUID_SHEAR_STRESS	GO_RESPONSE_TO_FLUID_SHEAR_STRESS	0.673456	1.96314	0.00263158	0.0351395	HAS2/CSF2/SRC/MTSS1/PTGS2/P2RX4/SMAD7/SMAD6/ETS1/NFE2L2/MEF2C/KLF2/PKD2/ABCA1/MIR126/KLF4
GO_GROWTH_PLATE_CARTILAGE_MORPHOGENESIS	GO_GROWTH_PLATE_CARTILAGE_MORPHOGENESIS	0.672549	1.68299	0.00771208	0.0405016	COL7A1/COL6A1/COL6A2/VWA1
GO_POSITIVE_REGULATION_OF_FILOPODIUM_ASSEMBLY	GO_POSITIVE_REGULATION_OF_FILOPODIUM_ASSEMBLY	0.668473	1.8457	0.00530504	0.0351395	RHOQ/CCR7/RALA/NRP1/TENM1/ARAP1/FSCN1/AGRN/CDC42/PALM/DOCK11/MIEN1
GO_NEGATIVE_REGULATION_OF_NEURAL_PRECURSOR_CELL_PROLIFERATION	GO_NEGATIVE_REGULATION_OF_NEURAL_PRECURSOR_CELL_PROLIFERATION	0.667907	1.77867	0.0104167	0.0490324	GATA2/BTG2/RAPGEF1/APPL2/ILK/SIRT2/CTNNA1/KDM2B/ID2/NR2E1/CEND1/NF1/VAX1
GO_LYMPHOCYTE_CHEMOTAXIS	GO_LYMPHOCYTE_CHEMOTAXIS	0.666339	2.16042	0.00303951	0.0351395	CXCL13/CCL2/CCL1/CCL3L3/CCL3/CCL5/CXCL10/WNK1/CCL19/PIK3CD/ADAM8/GPR183/CCL3L1/OXSR1/ADAM17
GO_POSITIVE_REGULATION_OF_STEROID_BIOSYNTHETIC_PROCESS	GO_POSITIVE_REGULATION_OF_STEROID_BIOSYNTHETIC_PROCESS	0.666239	1.77423	0.0104167	0.0490324	IL1B/BMP6/PRKAA1/SREBF1/POR/ABCG1/TNF
GO_POSITIVE_REGULATION_OF_PRI_MIRNA_TRANSCRIPTION_BY_RNA_POLYMERASE_II	GO_POSITIVE_REGULATION_OF_PRI_MIRNA_TRANSCRIPTION_BY_RNA_POLYMERASE_II	0.666037	1.83898	0.00530504	0.0351395	GATA2/SMAD3/STAT3/SMAD6/JUN/BMP2/SPI1/WT1/HIF1A
GO_CELL_PROLIFERATION_INVOLVED_IN_HEART_MORPHOGENESIS	GO_CELL_PROLIFERATION_INVOLVED_IN_HEART_MORPHOGENESIS	0.664728	1.69682	0.00763359	0.0404309	PIM1/CTNNB1/BMPR2/SMAD4/SOX9/PITX2/ISL1/EYA1/NOTCH1/BMP4/RBPJ
GO_MUSCLE_CELL_FATE_COMMITMENT	GO_MUSCLE_CELL_FATE_COMMITMENT	0.664589	1.69646	0.00763359	0.0404309	ACVR1/WT1/MEF2C/MYOG/TBX1/DKK1/MYOD1/RBPJ/MYL2/MYF6
GO_OSTEOCLAST_DEVELOPMENT	GO_OSTEOCLAST_DEVELOPMENT	0.663004	1.69242	0.00763359	0.0404309	SRC/PAFAH1B1/ANXA2/FOXP1/GPR68
GO_CELLULAR_RESPONSE_TO_GROWTH_HORMONE_STIMULUS	GO_CELLULAR_RESPONSE_TO_GROWTH_HORMONE_STIMULUS	0.662538	1.77406	0.0078125	0.040656	SOCS2/PTK2/STAT3/JAK2/GHRL/LYN/CSHL1/GDF15/GH2
GO_REGULATION_OF_CALCIUM_ION_IMPORT	GO_REGULATION_OF_CALCIUM_ION_IMPORT	0.660819	1.90189	0.00265957	0.0351395	CCL2/FYN/PSEN2/CTNNB1/CCL3/PRNP/CASK/LGALS3/PKD2
GO_POSITIVE_REGULATION_OF_CD4_POSITIVE_ALPHA_BETA_T_CELL_ACTIVATION	GO_POSITIVE_REGULATION_OF_CD4_POSITIVE_ALPHA_BETA_T_CELL_ACTIVATION	0.660816	1.8897	0.00263852	0.0351395	NFKBIZ/HLX/NLRP3/CD83/CCL19/TNFSF4/IL4R/RARA/TGFBR2/RIPK2/PRKCQ/IL23A/CD86
GO_CELL_DIFFERENTIATION_IN_HINDBRAIN	GO_CELL_DIFFERENTIATION_IN_HINDBRAIN	0.659221	1.68276	0.00763359	0.0404309	GATA2/HERC1/AGTPBP1/PHOX2B/CEND1/CBLN1
GO_RESPONSE_TO_MURAMYL_DIPEPTIDE	GO_RESPONSE_TO_MURAMYL_DIPEPTIDE	0.658233	1.69636	0.0103359	0.0487924	NFKBIA/TNFAIP3/VIM/RIPK2/CHMP5/ARHGEF2/RELA/MAPK14/NLRP1/PTPN22/ERBIN
GO_OUTFLOW_TRACT_SEPTUM_MORPHOGENESIS	GO_OUTFLOW_TRACT_SEPTUM_MORPHOGENESIS	0.657942	1.81663	0.00530504	0.0351395	NRP1/BMPR2/SMAD6/RARA/TGFBR2/SEMA3C/SMAD4/RARB/ISL1/TBX1/PARVA/ZFPM2/BMP4/TBX20/FGFR2
GO_CELLULAR_RESPONSE_TO_COPPER_ION	GO_CELLULAR_RESPONSE_TO_COPPER_ION	0.65604	1.79299	0.0105541	0.0493603	NFE2L1/CYP1A1/MAP1LC3A/PRNP/NFE2L2
GO_OVULATION	GO_OVULATION	0.654289	1.68619	0.0103359	0.0487924	PTGS2/FOXO3/IL4R/TNFAIP6/MMP19/KMT2B/RGS2
GO_NEGATIVE_REGULATION_OF_T_CELL_APOPTOTIC_PROCESS	GO_NEGATIVE_REGULATION_OF_T_CELL_APOPTOTIC_PROCESS	0.652064	1.72743	0.0102302	0.048573	CCL5/TNFRSF4/IL7R/TSC22D3/ADA/HIF1A/SLC46A2/PRKCQ
GO_POSITIVE_REGULATION_OF_AXON_EXTENSION	GO_POSITIVE_REGULATION_OF_AXON_EXTENSION	0.650312	1.99671	0.00268817	0.0351395	VEGFA/PAFAH1B1/NRP1/BMPR2/NDEL1/ILK/SHTN1/DSCAM/GOLGA4/RUFY3/RAB11A/FN1/ADNP
GO_REGULATION_OF_FILOPODIUM_ASSEMBLY	GO_REGULATION_OF_FILOPODIUM_ASSEMBLY	0.649618	1.97722	0.00266667	0.0351395	RHOQ/CCR7/RALA/NRP1/RAB5A/PPP1R16B/TENM1/ARAP1/FSCN1/AGRN/CDC42/PALM/DOCK11/MIEN1/GAP43
GO_POSITIVE_REGULATION_OF_LAMELLIPODIUM_ORGANIZATION	GO_POSITIVE_REGULATION_OF_LAMELLIPODIUM_ORGANIZATION	0.649185	1.80653	0.00527704	0.0351395	SRC/RAC2/WASF2/ARHGEF7/NCKAP1/DNM2/CLRN1/FSCN1/RAC1/CDC42
GO_K63_LINKED_POLYUBIQUITIN_MODIFICATION_DEPENDENT_PROTEIN_BINDING	GO_K63_LINKED_POLYUBIQUITIN_MODIFICATION_DEPENDENT_PROTEIN_BINDING	0.648494	1.71797	0.0102302	0.048573	SQSTM1/OPTN/TNFAIP3/PARP10/TNIP2/UIMC1/FAAP20/SPRTN
GO_REGULATION_OF_CELL_ADHESION_MEDIATED_BY_INTEGRIN	GO_REGULATION_OF_CELL_ADHESION_MEDIATED_BY_INTEGRIN	0.647986	2.05764	0.00284091	0.0351395	CXCL13/PLAU/CCL5/LPXN/PTK2/WNK1/SWAP70/CYP1B1/FOXC2/DPP4/LYN/FERMT3/CRK/ADA/CRKL
GO_POSITIVE_REGULATION_OF_ADHERENS_JUNCTION_ORGANIZATION	GO_POSITIVE_REGULATION_OF_ADHERENS_JUNCTION_ORGANIZATION	0.647776	1.83851	0.00527704	0.0351395	VEGFA/SDC4/SMAD3/MAP4K4/NRP1/IQGAP1/DUSP3/ADD1/LIMS1/S100A10/RAC1
GO_ENDOTHELIAL_CELL_CHEMOTAXIS	GO_ENDOTHELIAL_CELL_CHEMOTAXIS	0.645885	1.83314	0.00527704	0.0351395	CXCL13/THBS1/VEGFA/P2RX4/NRP1/RAB13
GO_ACUTE_PHASE_RESPONSE	GO_ACUTE_PHASE_RESPONSE	0.645691	2.04879	0.00280112	0.0351395	CEBPB/IL1A/PTGS2/IL1B/STAT3/IL6/HAMP/PTGER3/SERPINA1/CD163/FN1/TNF
GO_POSITIVE_REGULATION_OF_INTERLEUKIN_2_PRODUCTION	GO_POSITIVE_REGULATION_OF_INTERLEUKIN_2_PRODUCTION	0.644587	1.82401	0.00519481	0.0351395	IL1A/PDE4D/IL1B/CD83/PDE4B/CARD11/RIPK2/SPTBN1/PRKCQ/CD86/MAP3K7/IRF4/SASH3/CCR2/ABL1
GO_POSITIVE_REGULATION_OF_ENDOTHELIAL_CELL_APOPTOTIC_PROCESS	GO_POSITIVE_REGULATION_OF_ENDOTHELIAL_CELL_APOPTOTIC_PROCESS	0.640805	1.74918	0.0107527	0.0498624	THBS1/CCL2/FOXO3/ANO6/CD40
GO_TYPE_2_IMMUNE_RESPONSE	GO_TYPE_2_IMMUNE_RESPONSE	0.640286	1.86645	0.00263158	0.0351395	HLX/BCL3/NLRP3/TNFSF4/IL4R/IL6/RARA/CD74/STAT6/DENND1B/CD86
GO_NEUTRAL_AMINO_ACID_TRANSPORT	GO_NEUTRAL_AMINO_ACID_TRANSPORT	0.639669	1.87823	0.00262467	0.0351395	NFE2L1/SLC3A2/SLC1A4/SLC38A2/SLC7A5/SLC43A2/SLC38A1/SLC6A9/CTNS/SLC25A38/RGS2/SLC6A19/SLC38A9/SLC36A4
GO_NEGATIVE_REGULATION_OF_FAT_CELL_DIFFERENTIATION	GO_NEGATIVE_REGULATION_OF_FAT_CELL_DIFFERENTIATION	0.639426	2.00787	0.00282486	0.0351395	GATA2/SMAD3/SORT1/FOXO1/TRIB2/IL6/JDP2/DDIT3/TRIB3/ASXL1/ARNTL/SIRT2/TNF/TRIO/GATA3/TRPV4/SIRT1/FAM57B/TGFB1I1/GPER1/ZFPM2
GO_POSITIVE_REGULATION_OF_EPITHELIAL_CELL_APOPTOTIC_PROCESS	GO_POSITIVE_REGULATION_OF_EPITHELIAL_CELL_APOPTOTIC_PROCESS	0.637637	1.92529	0.00262467	0.0351395	THBS1/CCL2/SORT1/FOXO3/JAK2/IL6/ANO6/CD40
GO_REGULATION_OF_PROTEIN_AUTOPHOSPHORYLATION	GO_REGULATION_OF_PROTEIN_AUTOPHOSPHORYLATION	0.637018	2.01292	0.00280899	0.0351395	VEGFA/SRC/CALM1/RASSF2/MVP/IQGAP1/JUN/PPP2R5B/PPP2R5E/PPP2R5A/MOB1B/GFRA2/GREM1/NLRP12/PDGFA/RAP2C
GO_REGULATION_OF_T_CELL_MEDIATED_CYTOTOXICITY	GO_REGULATION_OF_T_CELL_MEDIATED_CYTOTOXICITY	0.636718	1.77184	0.00527704	0.0351395	HLA-E/HLA-F/HLA-A/PPP3CB/IL7R/HLA-B/HLA-H/NECTIN2/IL23A
GO_NEGATIVE_REGULATION_OF_PROTEIN_LOCALIZATION_TO_MEMBRANE	GO_NEGATIVE_REGULATION_OF_PROTEIN_LOCALIZATION_TO_MEMBRANE	0.634409	1.79521	0.00519481	0.0351395	RHOQ/PICALM/PPFIA1/TMBIM1/NUMB/DAB2/CSK/PPP2R5A/LYPD1/TMEM59
GO_REGULATION_OF_POSITIVE_CHEMOTAXIS	GO_REGULATION_OF_POSITIVE_CHEMOTAXIS	0.633814	1.72094	0.0105541	0.0493603	VEGFA/SMAD3/CXCL8/S1PR1/CCR4
GO_NEGATIVE_REGULATION_OF_NIK_NF_KAPPAB_SIGNALING	GO_NEGATIVE_REGULATION_OF_NIK_NF_KAPPAB_SIGNALING	0.630656	1.74129	0.0106101	0.049481	ZC3H12A/NLRP3/RASSF2/FBXW11/MIR146A/TRIM40/NLRP12/MIR223/ADGRG3/PPM1A/RELA/MIR21/LITAF/TSPAN6
GO_NEGATIVE_REGULATION_OF_ADAPTIVE_IMMUNE_RESPONSE	GO_NEGATIVE_REGULATION_OF_ADAPTIVE_IMMUNE_RESPONSE	0.629741	1.97745	0.00282486	0.0351395	ZC3H12A/HLA-F/IL1RL1/SMAD7/TNFSF4/DUSP22/IL4R/PPP3CB/SAMSN1/IL7R
GO_NEGATIVE_REGULATION_OF_RECEPTOR_MEDIATED_ENDOCYTOSIS	GO_NEGATIVE_REGULATION_OF_RECEPTOR_MEDIATED_ENDOCYTOSIS	0.629715	1.70981	0.0105541	0.0493603	PICALM/SDCBP/SYT11/UNC119/RAC1/ATXN2
GO_NEUTRAL_AMINO_ACID_TRANSMEMBRANE_TRANSPORTER_ACTIVITY	GO_NEUTRAL_AMINO_ACID_TRANSMEMBRANE_TRANSPORTER_ACTIVITY	0.629541	1.75186	0.00791557	0.0409325	SLC3A2/SLC1A4/SLC38A2/SLC7A5/SLC43A2/SLC38A1/SLC6A9/SLC25A38/SLC6A19/SLC38A9/SLC36A4/SLC7A11/SLC7A9/SLC32A1
GO_REGULATION_OF_TYPE_2_IMMUNE_RESPONSE	GO_REGULATION_OF_TYPE_2_IMMUNE_RESPONSE	0.629011	1.73675	0.0106101	0.049481	HLX/NLRP3/TNFSF4/IL4R/IL6/RARA/CD74/STAT6
GO_EPITHELIAL_TUBE_BRANCHING_INVOLVED_IN_LUNG_MORPHOGENESIS	GO_EPITHELIAL_TUBE_BRANCHING_INVOLVED_IN_LUNG_MORPHOGENESIS	0.628452	1.77835	0.00779221	0.0406472	CTNNB1/CTSH/KRAS/VANGL2/SPRY1/RDH10/SOX9/TNF/FOXA1/CELSR1/HHIP/TNC/DLG5/WNT2B/BMP4/CTSZ/FGFR2
GO_CARTILAGE_MORPHOGENESIS	GO_CARTILAGE_MORPHOGENESIS	0.628277	1.71711	0.0105541	0.0493603	COL7A1/COL6A1/COL6A2/MEF2C/VWA1
GO_RESPONSE_TO_CHEMOKINE	GO_RESPONSE_TO_CHEMOKINE	0.626993	2.21247	0.0031348	0.0351395	CXCL13/CCL2/CXCL2/CCL1/CCR7/ACKR3/ZC3H12A/CCL3L3/CCL3/CCL5/CXCL8/CXCL10/WNK1/CCL19/CXCR4/HIF1A/CCL3L1/CXCL6/CCR4/OXSR1/DUSP1/PPBP
GO_POSITIVE_REGULATION_OF_CELL_MATRIX_ADHESION	GO_POSITIVE_REGULATION_OF_CELL_MATRIX_ADHESION	0.626036	2.00059	0.00291545	0.0351395	VEGFA/SDC4/SMAD3/CCR7/MAP4K4/NRP1/PLEKHA2/IQGAP1/NINJ1/LIMS1/S100A10/JUP/ILK/RAC1
GO_POSITIVE_REGULATION_OF_SYNAPTIC_TRANSMISSION_GLUTAMATERGIC	GO_POSITIVE_REGULATION_OF_SYNAPTIC_TRANSMISSION_GLUTAMATERGIC	0.624593	1.78612	0.00263852	0.0351395	ADORA2A/CCL2/PTGS2/RAB3GAP1
GO_AUTOPHAGOSOME_MEMBRANE	GO_AUTOPHAGOSOME_MEMBRANE	0.623473	1.76953	0.00527704	0.0351395	MAP1LC3A/GABARAPL1/ULK1/MAP1LC3B/GABARAPL2/SH3GLB1/ATG14/LAMP2/TM9SF1
GO_PEPTIDYL_TYROSINE_AUTOPHOSPHORYLATION	GO_PEPTIDYL_TYROSINE_AUTOPHOSPHORYLATION	0.621934	1.86041	0.00262467	0.0351395	VEGFA/SRC/FYN/PTK2/IQGAP1/LYN/BMX/TNK2/FGR/DDR1/GREM1/DYRK1A/IGF1R
GO_MYOBLAST_FUSION	GO_MYOBLAST_FUSION	0.6218	1.82576	0.00262467	0.0351395	EHD1/FLOT1/CXCL10/MYH9/IL4R/MYOG/KCNH1/CD53/GDF15/MAPK14/NOS1
GO_ALPHA_BETA_T_CELL_PROLIFERATION	GO_ALPHA_BETA_T_CELL_PROLIFERATION	0.621743	1.71668	0.0106101	0.049481	HLA-E/RASAL3/TNFSF4/IRF1/ELF4/TWSG1/TGFBR2/ITCH/RIPK2/IL15/IL23A
GO_CYTOKINE_RECEPTOR_ACTIVITY	GO_CYTOKINE_RECEPTOR_ACTIVITY	0.619468	2.16744	0.00314465	0.0351395	IL18R1/IL21R/IL10RA/CCR7/ACKR3/IL6ST/CRLF2/IL2RA/IL1RL1/IL4R/CXCR4/IFNAR1/IL7R/CD74/IL13RA1/IL9R/IL3RA/GFRA2/CD44/CCR4/IL18RAP/GFRA1/CSF2RA/IL10RB/IL2RG/CSF2RB/GPR35
GO_PLATELET_DERIVED_GROWTH_FACTOR_RECEPTOR_SIGNALING_PATHWAY	GO_PLATELET_DERIVED_GROWTH_FACTOR_RECEPTOR_SIGNALING_PATHWAY	0.615977	2.03645	0.00303951	0.0351395	VEGFA/SRC/PLEKHA1/PLAT/NRP1/CBLB/RAPGEF1/TXNIP/JAK2/CSRNP1/SGPL1/IQGAP1/IFT20/HGS/PDGFA/NR4A3/ZFAND5/PDGFRL/BCR/PTGIR/TIPARP/LRIG2/ARID5B/PTPN2/CBL/FER/MYO1E/PDGFC/HIP1R/MIR638/SNCA/PDGFRA/ABL1
GO_ESTABLISHMENT_OF_ENDOTHELIAL_BARRIER	GO_ESTABLISHMENT_OF_ENDOTHELIAL_BARRIER	0.615111	1.91928	0.00277008	0.0351395	PDE4D/CTNNB1/IL1B/RAPGEF1/TJP2/RDX/ICAM1/PPP1R16B/MSN/ADD1/IKBKB/F11R/RAP2C/RAP1A/TNF
GO_T_CELL_DIFFERENTIATION_INVOLVED_IN_IMMUNE_RESPONSE	GO_T_CELL_DIFFERENTIATION_INVOLVED_IN_IMMUNE_RESPONSE	0.614977	2.06594	0.00297619	0.0351395	IL18R1/NFKBIZ/HLX/RELB/ZC3H12A/BCL3/NLRP3/STAT3/CCL19/SMAD7/TNFSF4/IL4R/SEMA4A/IL6/PTGER4/RARA/GPR183/FOXP1/RIPK2/STAT6
GO_VASCULAR_ENDOTHELIAL_GROWTH_FACTOR_PRODUCTION	GO_VASCULAR_ENDOTHELIAL_GROWTH_FACTOR_PRODUCTION	0.613171	1.73511	0.00779221	0.0406472	SARS/IL1A/PTGS2/IL6ST/IL1B/CYP1B1/IL6/C3/HIF1A
GO_REGULATION_OF_ADHERENS_JUNCTION_ORGANIZATION	GO_REGULATION_OF_ADHERENS_JUNCTION_ORGANIZATION	0.609452	2.05254	0.00296736	0.0351395	THBS1/VEGFA/SRC/SDC4/SMAD3/MAP4K4/NRP1/PTK2/RDX/DUSP22/IQGAP1/DUSP3/CLASP1/ADD1/LIMS1/S100A10/RAC1/GREM1
GO_POSITIVE_REGULATION_OF_TYROSINE_PHOSPHORYLATION_OF_STAT_PROTEIN	GO_POSITIVE_REGULATION_OF_TYROSINE_PHOSPHORYLATION_OF_STAT_PROTEIN	0.605662	2.03847	0.003003	0.0351395	CSF2/FYN/PARP14/IL6ST/TNFRSF18/CCL5/STAT3/JAK2/IL6/KIT/LYN/CD40/ARL2BP/IL21/IL24/FGFR3/IL15/CSHL1/IL23A/GH2/TNF/ISL1
GO_POSITIVE_REGULATION_OF_T_CELL_MEDIATED_IMMUNITY	GO_POSITIVE_REGULATION_OF_T_CELL_MEDIATED_IMMUNITY	0.605258	1.88122	0.00273973	0.0351395	IL18R1/NLRP3/HLA-E/IL1B/HLA-F/TNFSF4/HLA-A/IL6/HLA-B/HLA-H/NECTIN2/IL23A/MAP3K7
GO_VASCULOGENESIS	GO_VASCULOGENESIS	0.605205	2.07357	0.0030303	0.0351395	HAS2/VEGFA/JUNB/ZMIZ1/ACKR3/CTNNB1/PTK2/SGPL1/RASA1/ITGAV/TGFBR2/SETD2/WT1/CCM2/HEG1/AGGF1
GO_NEUTROPHIL_MIGRATION	GO_NEUTROPHIL_MIGRATION	0.60489	2.18073	0.00324675	0.0351395	CXCL13/CCL2/CXCL2/CCL1/CCR7/PDE4D/CAMK1D/CCL3L3/CCL3/IL1B/CCL5/CXCL8/CXCL10/CCL19/PIP5K1C/JAML/RAC2/PIK3CD/ADAM8/WDR1/PDE4B/CD74/CCL3L1/RAC1/CXCL6/PPBP/MIR223/LGALS3/ITGA9/ITGA1/IL23A/CCL4
GO_T_HELPER_1_TYPE_IMMUNE_RESPONSE	GO_T_HELPER_1_TYPE_IMMUNE_RESPONSE	0.604064	1.77368	0.00262467	0.0351395	IL18R1/HLX/RELB/BCL3/IL1B/IL1RL1/CCL19/TNFSF4/IL4R/SEMA4A/RIPK2/STAT6
GO_REGULATION_OF_ACUTE_INFLAMMATORY_RESPONSE	GO_REGULATION_OF_ACUTE_INFLAMMATORY_RESPONSE	0.603872	1.90818	0.00280899	0.0351395	CCR7/PTGS2/IL6ST/NLRP3/HLA-E/IL1B/ADAM8/IL6/C3/PTGER3/TNF/BTK/ADORA1/CNR1/IL20RB/ASH1L
GO_MEMBRANE_BIOGENESIS	GO_MEMBRANE_BIOGENESIS	0.603375	1.82184	0.00262467	0.0351395	RFTN1/FLOT1/PTPRD/ANXA2/PACSIN2/PSAP/SERINC1/SPTBN1/S100A10/ANK3/NLGN4X/CLIP3/CAV2
GO_CELL_ADHESION_MEDIATED_BY_INTEGRIN	GO_CELL_ADHESION_MEDIATED_BY_INTEGRIN	0.601622	2.02617	0.00296736	0.0351395	CXCL13/PLAU/ITGA5/CCL5/LPXN/PTK2/WNK1/SWAP70/CYP1B1/ICAM1/FOXC2/DPP4/ITGAV/LYN/FERMT3/CRK/ADA/CRKL/ADAM17
GO_REGULATION_OF_T_CELL_CYTOKINE_PRODUCTION	GO_REGULATION_OF_T_CELL_CYTOKINE_PRODUCTION	0.60135	1.67341	0.00791557	0.0409325	IL18R1/NLRP3/IL1B/HLA-F/SMAD7/TNFSF4/IL6
GO_NEGATIVE_REGULATION_OF_STRIATED_MUSCLE_CELL_APOPTOTIC_PROCESS	GO_NEGATIVE_REGULATION_OF_STRIATED_MUSCLE_CELL_APOPTOTIC_PROCESS	0.601006	1.67246	0.00791557	0.0409325	JAK2/NFE2L2/ILK/SFRP2/PDPK1/MIR21/BAG3/SIRT5
GO_MACROPHAGE_DIFFERENTIATION	GO_MACROPHAGE_DIFFERENTIATION	0.599692	1.82526	0.00266667	0.0351395	GATA2/VEGFA/RB1/MMP9/L3MBTL3/SPI1/ZBTB46/CDC42/EIF2AK1/MIR223
GO_HETEROPHILIC_CELL_CELL_ADHESION_VIA_PLASMA_MEMBRANE_CELL_ADHESION_MOLECULES	GO_HETEROPHILIC_CELL_CELL_ADHESION_VIA_PLASMA_MEMBRANE_CELL_ADHESION_MOLECULES	0.59456	1.85516	0.00277008	0.0351395	ITGA5/PTPRD/JAML/ICAM1/VCAM1/TENM1/AMIGO1/CEACAM5/ALCAM/CD6
GO_FACE_MORPHOGENESIS	GO_FACE_MORPHOGENESIS	0.591653	1.67922	0.00791557	0.0409325	PLEKHA1/RAB3GAP1/ANKRD11/CSRNP1/SGPL1/NIPBL/RRAS/MYH3/TIPARP/ARID5B/EP300/TBX1/DKK1/PDGFRA
GO_REGULATION_OF_VACUOLE_ORGANIZATION	GO_REGULATION_OF_VACUOLE_ORGANIZATION	0.589763	1.84019	0.00277008	0.0351395	FEZ1/RAB3GAP1/PIP4K2A/CHMP4B/ANXA2/ULK1/RAB5A/FEZ2/SCARB2/MTMR3/VPS16/CHMP4A/LRSAM1/SH3GLB1/IFT20/GRN
GO_BONE_CELL_DEVELOPMENT	GO_BONE_CELL_DEVELOPMENT	0.589616	1.69696	0.00531915	0.0351395	SRC/PAFAH1B1/PIP4K2A/ANXA2/WASF2/KIT/FOXP1/GPR68
GO_PATHWAY_RESTRICTED_SMAD_PROTEIN_PHOSPHORYLATION	GO_PATHWAY_RESTRICTED_SMAD_PROTEIN_PHOSPHORYLATION	0.589217	1.97719	0.00292398	0.0351395	PMEPA1/ACVR1/SDCBP/BMPR2/SMAD7/ACVR1B/DAB2/SMAD6/BMP2/TWSG1/TGFBR2/BMP6/SMAD4/GDF11/GREM1
GO_NEGATIVE_REGULATION_OF_AXON_GUIDANCE	GO_NEGATIVE_REGULATION_OF_AXON_GUIDANCE	0.589119	1.63938	0.0105541	0.0493603	NRP1/SEMA4A/SEMA6B/SEMA3C/PLXNA3/SEMA6D/SEMA6A/RYK
GO_POLYUBIQUITIN_MODIFICATION_DEPENDENT_PROTEIN_BINDING	GO_POLYUBIQUITIN_MODIFICATION_DEPENDENT_PROTEIN_BINDING	0.587602	1.86589	0.00284091	0.0351395	SQSTM1/OPTN/AGAP3/TNFAIP3/UBXN1/PARP10/ABRAXAS2/TNIP2/RAD23B/RAD23A/UBQLN1/PSMD4/UIMC1/SHARPIN/ZFAND6/EPS15/FAAP20/SPRTN
GO_INTERFERON_GAMMA_MEDIATED_SIGNALING_PATHWAY	GO_INTERFERON_GAMMA_MEDIATED_SIGNALING_PATHWAY	0.586881	2.05099	0.00308642	0.0351395	HLA-DQA1/HLA-DQA2/PARP14/IRF7/HLA-E/HLA-F/IRF1/ICAM1/JAK2/HLA-A/IRF9/TRIM8/HLA-B/PTAFR/VCAM1/GBP2/JAK1/TRIM38/HLA-H/HLA-DRA/CD44/TRIM5/MT2A/PIAS1/TRIM21/HLA-DQB2/HLA-DRB3/PARP9/IRF2/IRF3/PTPN2/IRF4
GO_NEGATIVE_REGULATION_OF_EXTRINSIC_APOPTOTIC_SIGNALING_PATHWAY_VIA_DEATH_DOMAIN_RECEPTORS	GO_NEGATIVE_REGULATION_OF_EXTRINSIC_APOPTOTIC_SIGNALING_PATHWAY_VIA_DEATH_DOMAIN_RECEPTORS	0.58681	1.75535	0.00524934	0.0351395	TNFSF10/TNFRSF10B/TMBIM1/TNFAIP3/ICAM1/PEA15/RAF1/RFFL/ARHGEF2
GO_CD4_POSITIVE_ALPHA_BETA_T_CELL_ACTIVATION	GO_CD4_POSITIVE_ALPHA_BETA_T_CELL_ACTIVATION	0.586122	2.04834	0.00308642	0.0351395	IL18R1/NFKBIZ/HLX/RELB/ZC3H12A/BCL3/NLRP3/RUNX3/STAT3/CD83/CCL19/SMAD7/TNFSF4/IL4R/SEMA4A/IL6/PTGER4/RARA/GPR183/TWSG1/TGFBR2/FOXP1/RIPK2/STAT6
GO_POSITIVE_REGULATION_OF_CELL_MIGRATION_INVOLVED_IN_SPROUTING_ANGIOGENESIS	GO_POSITIVE_REGULATION_OF_CELL_MIGRATION_INVOLVED_IN_SPROUTING_ANGIOGENESIS	0.585319	1.76733	0.00262467	0.0351395	GATA2/VEGFA/PTGS2/NRP1/FOXC2/MIR146A
GO_POSITIVE_REGULATION_OF_LIPID_KINASE_ACTIVITY	GO_POSITIVE_REGULATION_OF_LIPID_KINASE_ACTIVITY	0.584606	1.74875	0.00524934	0.0351395	SRC/CCR7/PTK2/CCL19/EEF1A2/KIT/LYN/FGR/ATG14/FGFR3
GO_RESPONSE_TO_VITAMIN_D	GO_RESPONSE_TO_VITAMIN_D	0.583988	1.71473	0.00262467	0.0351395	STC2/PTGS2/PIM1/CXCL10/CDKN2D/KANK2/VDR/IL15/PHEX/TRIM24/ATP2B1
GO_INTERLEUKIN_7_MEDIATED_SIGNALING_PATHWAY	GO_INTERLEUKIN_7_MEDIATED_SIGNALING_PATHWAY	0.583903	1.62486	0.0105541	0.0493603	SOCS2/CRLF2/STAT3/IL7R/JAK1/HIST1H3D/IL2RG/HIST1H3J
GO_LYMPHOCYTE_COSTIMULATION	GO_LYMPHOCYTE_COSTIMULATION	0.583823	1.89289	0.00303951	0.0351395	SRC/FYN/CCR7/MAP3K8/CCL19/TNFSF4/LGALS1/DPP4/ICOSLG/CARD11/LYN/CSK/RAC1/CDC42/PAK2/CD86/PDPK1
GO_NEGATIVE_REGULATION_OF_GENE_SILENCING	GO_NEGATIVE_REGULATION_OF_GENE_SILENCING	0.583534	1.7134	0.00262467	0.0351395	ZC3H12A/NCOR2/H1FX/H1F0/HIST1H1C/PPP3CA/ASF1A/HILS1/PHF2/PHF8/ELAVL1/H1FNT/HMGA1/HIST1H1D
GO_POSITIVE_REGULATION_OF_STEROID_METABOLIC_PROCESS	GO_POSITIVE_REGULATION_OF_STEROID_METABOLIC_PROCESS	0.582595	1.65351	0.00791557	0.0409325	IL1B/BMP6/PRKAA1/SREBF1/POR/ABCG1/TNF
GO_POSITIVE_REGULATION_OF_CARTILAGE_DEVELOPMENT	GO_POSITIVE_REGULATION_OF_CARTILAGE_DEVELOPMENT	0.581139	1.64938	0.00791557	0.0409325	SMAD3/BMPR2/ANXA2/BMP1/TAPT1/BMP2/BMP6/SOX9/POR/RELA
GO_REGULATION_OF_AUTOPHAGOSOME_ASSEMBLY	GO_REGULATION_OF_AUTOPHAGOSOME_ASSEMBLY	0.580945	1.7058	0.00262467	0.0351395	FEZ1/RAB3GAP1/PIP4K2A/CHMP4B/ULK1/RAB5A/FEZ2/MTMR3/CHMP4A/LRSAM1/SH3GLB1/IFT20
GO_HEAD_MORPHOGENESIS	GO_HEAD_MORPHOGENESIS	0.580649	1.75322	0.00524934	0.0351395	PLEKHA1/RAB3GAP1/ANKRD11/CSRNP1/SGPL1/NIPBL/RRAS/MYH3/TIPARP/ARID5B/IHH/EP300/TBX1/DKK1/SSBP3/PDGFRA
GO_ENDOTHELIAL_CELL_APOPTOTIC_PROCESS	GO_ENDOTHELIAL_CELL_APOPTOTIC_PROCESS	0.579021	1.9488	0.003003	0.0351395	THBS1/CCL2/GATA2/FOXO3/BMPR2/TNFAIP3/ICAM1/TNIP2/NFE2L2/ANO6/CD40
GO_REGULATION_OF_CD4_POSITIVE_ALPHA_BETA_T_CELL_DIFFERENTIATION	GO_REGULATION_OF_CD4_POSITIVE_ALPHA_BETA_T_CELL_DIFFERENTIATION	0.576713	1.82236	0.00280899	0.0351395	NFKBIZ/HLX/ZC3H12A/NLRP3/RUNX3/CD83/CCL19/SMAD7/TNFSF4/IL4R/RARA/RIPK2
GO_T_CELL_MIGRATION	GO_T_CELL_MIGRATION	0.57561	1.88279	0.00309598	0.0351395	CXCL13/CCL2/MYO1G/CCL3/CCL5/CXCL10/WNK1/ICAM1/PIK3CD/ADAM8/S1PR1/GPR183/MSN/CRK/CRKL/OXSR1/ADAM17
GO_REGULATION_OF_ENDOTHELIAL_CELL_DIFFERENTIATION	GO_REGULATION_OF_ENDOTHELIAL_CELL_DIFFERENTIATION	0.575421	1.7889	0.00285714	0.0351395	VEZF1/CTNNB1/IL1B/BTG1/ADD1/BMP6/APOLD1/IKBKB/TNF/MIR21
GO_ENDOTHELIAL_CELL_DEVELOPMENT	GO_ENDOTHELIAL_CELL_DEVELOPMENT	0.575235	1.90528	0.00297619	0.0351395	VEZF1/PDE4D/CTNNB1/IL1B/RAPGEF1/TJP2/RDX/ICAM1/PPP1R16B/MSN/ADD1/CCM2/CLIC4/HEG1/IKBKB/F11R/RAP2C/RAP1A/TNF
GO_PROTEIN_SERINE_THREONINE_PHOSPHATASE_COMPLEX	GO_PROTEIN_SERINE_THREONINE_PHOSPHATASE_COMPLEX	0.575058	1.82467	0.00280112	0.0351395	IER5/PPP2R2A/PPP1R15A/PPP4R1/PPP3CB/PPP1CB/PPP3CA/PPP2R5B/PPP2CB/PPP2R5E/PPP2R5A/PPP1R11/PPP3CC/PPP2R3A/SHOC2/PPP4R4/NCK1/PPP2CA/PPP2R2B/CYCS/CTDNEP1
GO_POSITIVE_REGULATION_OF_PATHWAY_RESTRICTED_SMAD_PROTEIN_PHOSPHORYLATION	GO_POSITIVE_REGULATION_OF_PATHWAY_RESTRICTED_SMAD_PROTEIN_PHOSPHORYLATION	0.574267	1.80326	0.00282486	0.0351395	ACVR1/SDCBP/BMPR2/ACVR1B/DAB2/BMP2/TWSG1/BMP6/SMAD4/GDF11/GDF15/ACVR2A
GO_ADHERENS_JUNCTION_ASSEMBLY	GO_ADHERENS_JUNCTION_ASSEMBLY	0.573611	2.02132	0.00318471	0.0351395	THBS1/VEGFA/SRC/SDC4/SMAD3/LAMA5/CTNNB1/FERMT2/MAP4K4/NRP1/PTK2/PIP5K1C/SMAD7/DUSP22/IQGAP1/DUSP3/ARHGEF7/CLASP1/CTTN/LIMS1/S100A10/RAC1/GREM1/VCL
GO_OVULATION_CYCLE_PROCESS	GO_OVULATION_CYCLE_PROCESS	0.573179	1.82009	0.00284091	0.0351395	SRC/PLEKHA1/FOXO3/SGPL1/PTPRN/ZNF830/MMP19/PAM
GO_REGULATION_OF_CD4_POSITIVE_ALPHA_BETA_T_CELL_ACTIVATION	GO_REGULATION_OF_CD4_POSITIVE_ALPHA_BETA_T_CELL_ACTIVATION	0.572943	1.85761	0.00303951	0.0351395	NFKBIZ/HLX/ZC3H12A/NLRP3/RUNX3/CD83/CCL19/SMAD7/TNFSF4/IL4R/RARA/TWSG1/TGFBR2/RIPK2
GO_T_CELL_CYTOKINE_PRODUCTION	GO_T_CELL_CYTOKINE_PRODUCTION	0.572244	1.72785	0.00787402	0.0409325	IL18R1/NLRP3/IL1B/HLA-F/SMAD7/TNFSF4/IL6/IL18RAP/DENND1B/TRPM4/MAP3K7/GATA3/SASH3/XCL1/CCR2/KDELR1/PRKCZ
GO_REGULATION_OF_EXTRINSIC_APOPTOTIC_SIGNALING_PATHWAY_VIA_DEATH_DOMAIN_RECEPTORS	GO_REGULATION_OF_EXTRINSIC_APOPTOTIC_SIGNALING_PATHWAY_VIA_DEATH_DOMAIN_RECEPTORS	0.571795	1.89388	0.00297619	0.0351395	THBS1/ATF3/TNFSF10/TNFRSF10B/TMBIM1/TNFAIP3/ICAM1/MAL/STK4/PMAIP1/MADD/PEA15/RAF1/RFFL/ARHGEF2
GO_PHAGOCYTIC_VESICLE_MEMBRANE	GO_PHAGOCYTIC_VESICLE_MEMBRANE	0.571439	1.9399	0.00299401	0.0351395	HLA-E/HLA-F/ANXA3/RAB9A/RAPGEF1/RAC2/TAPBP/ATP6V0A1/RAB5A/LAMP1/HLA-A/HLA-B/OCRL/RAB8B/DNM2/INPP5B/APPL2/RAB10/TAP1/RAB38/RAB22A/LAMP2/HLA-H/CYBA/ATP6V0A2
GO_REGULATION_OF_PROTEIN_MATURATION	GO_REGULATION_OF_PROTEIN_MATURATION	0.571035	1.90832	0.00301205	0.0351395	THBS1/SRC/BIRC2/PLGRKT/MYH9/ANXA2/PRNP/ADAM8/GLG1/BIRC3/PRKACB/INPP5B/ACP4/CAST/CARD18/TNP2/TMEM59/CHAC1/MDM2
GO_SH2_DOMAIN_BINDING	GO_SH2_DOMAIN_BINDING	0.570086	1.64075	0.0106383	0.0495335	SRC/SQSTM1/PTK2/INPPL1/JAK2/PAG1/CRK
GO_REGULATION_OF_CELL_JUNCTION_ASSEMBLY	GO_REGULATION_OF_CELL_JUNCTION_ASSEMBLY	0.569831	2.008	0.00318471	0.0351395	THBS1/VEGFA/SRC/SDC4/SMAD3/FLOT1/MAP4K4/NRP1/PTK2/RAPGEF1/DUSP22/IQGAP1/DUSP3/CLASP1/LIMS1/S100A10/MYO1C/RAC1/IKBKB/GREM1
GO_RNA_POLYMERASE_II_ACTIVATING_TRANSCRIPTION_FACTOR_BINDING	GO_RNA_POLYMERASE_II_ACTIVATING_TRANSCRIPTION_FACTOR_BINDING	0.569142	1.77585	0.00277008	0.0351395	BHLHE40/SMAD3/CTNNB1/CREBBP/CREB1/RB1/JUN/NFE2L2/BEX1/SIN3A/TP53BP1
GO_REGULATION_OF_TUMOR_NECROSIS_FACTOR_MEDIATED_SIGNALING_PATHWAY	GO_REGULATION_OF_TUMOR_NECROSIS_FACTOR_MEDIATED_SIGNALING_PATHWAY	0.568908	1.85423	0.0030303	0.0351395	TRAF1/BIRC2/SPPL2A/TNFAIP3/TAX1BP1/MADD/BIRC3/RFFL/SPPL2B/SPHK1/IKBKB/ADAM17/RBCK1/CLIP3/SHARPIN
GO_VASCULAR_ENDOTHELIAL_GROWTH_FACTOR_RECEPTOR_SIGNALING_PATHWAY	GO_VASCULAR_ENDOTHELIAL_GROWTH_FACTOR_RECEPTOR_SIGNALING_PATHWAY	0.568047	2.02147	0.00315457	0.0351395	VEGFA/SRC/FYN/GRB10/ITGA5/ELMO1/IL1B/NRP1/PTK2/FAM129B/WASF2/ELMO2/ITGAV/NCF4/MAPK11/NCKAP1/AXL/SH2D2A/CRK/HIF1A/NCK2/CYBA/RAC1/CDC42/MAPKAPK2/NEDD4/HGS/PAK2
GO_RESPONSE_TO_IRON_ION	GO_RESPONSE_TO_IRON_ION	0.56658	1.62022	0.0105541	0.0493603	SLC11A2/CYP1A1/MAP1LC3A/ABAT/CYBRD1/BMP6/HIF1A/HAMP
GO_NEGATIVE_CHEMOTAXIS	GO_NEGATIVE_CHEMOTAXIS	0.566217	1.77798	0.00282486	0.0351395	SEMA4A/SEMA6B/ITGAV/SEMA3C/PLXNA3/SEMA6D/NRG1/PDGFA/SEMA6A/PLXNA4/RYK
GO_POSITIVE_REGULATION_OF_RECEPTOR_SIGNALING_PATHWAY_VIA_STAT	GO_POSITIVE_REGULATION_OF_RECEPTOR_SIGNALING_PATHWAY_VIA_STAT	0.565668	1.99607	0.0031348	0.0351395	CSF2/FYN/IL10RA/PARP14/IL6ST/TNFRSF18/CCL5/CRLF2/STAT3/CYP1B1/JAK2/IL6/IL7R/KIT/LYN/CD40/ARL2BP/IL21/IL24/FGFR3/IL15/CSHL1/IL10RB/IL23A/GH2/TNF/ISL1
GO_CELL_SUBSTRATE_JUNCTION_ASSEMBLY	GO_CELL_SUBSTRATE_JUNCTION_ASSEMBLY	0.564968	2.02046	0.00315457	0.0351395	THBS1/VEGFA/SRC/SDC4/SMAD3/LAMA5/ITGA5/FERMT2/MAP4K4/NRP1/PTK2/DUSP22/IQGAP1/DUSP3/ARHGEF7/CLASP1/LAMC2/CTTN/LIMS1/PLEC/S100A10/RAC1/GREM1/TESK2/AJUBA/PDPK1/FN1/PTPRK
GO_RESPONSE_TO_DSRNA	GO_RESPONSE_TO_DSRNA	0.563874	1.81695	0.0058651	0.0351395	NFKB1/SLC3A2/RFTN1/NFKBIA/FLOT1/RIOK3/PELI1/IFIH1/PMAIP1/DDX58/IRAK3/RIPK2/IFNA14/DHX36
GO_CYTOKINE_METABOLIC_PROCESS	GO_CYTOKINE_METABOLIC_PROCESS	0.561246	2.02307	0.00324675	0.0351395	CEBPB/THBS1/NFKB1/CEBPG/IL1A/IRF7/BCL3/IL1B/MAP2K3/STAT3/IRF1/TRIB2/IL6/ZFP36/GHRL/CARD11/PTAFR/IGF2BP2/MAPKAPK2/IL21/NLRP12/PRKCQ/CD86/TNF/RNF128/TICAM1/RELA/KLF4/HSPB1/IRF3/TNFSF15/IRF4/GATA3/IL1RAP/ASB1/NMI/INHA/CCR2
GO_EPITHELIAL_CELL_DIFFERENTIATION_INVOLVED_IN_KIDNEY_DEVELOPMENT	GO_EPITHELIAL_CELL_DIFFERENTIATION_INVOLVED_IN_KIDNEY_DEVELOPMENT	0.560845	1.77222	0.00280899	0.0351395	BASP1/MTSS1/CTNNB1/MMP9/IQGAP1/ACTA2/WT1/MEF2C/GREM1/PAX2
GO_DENDRITIC_CELL_DIFFERENTIATION	GO_DENDRITIC_CELL_DIFFERENTIATION	0.560754	1.74967	0.00554017	0.0351395	CEBPB/CSF2/CCR7/RELB/CCL19/TGFBR2/SPI1/LYN/AXL/ZBTB46/MIR223/TMEM176A
GO_POSITIVE_REGULATION_OF_EPITHELIAL_TO_MESENCHYMAL_TRANSITION	GO_POSITIVE_REGULATION_OF_EPITHELIAL_TO_MESENCHYMAL_TRANSITION	0.560453	1.79101	0.0058309	0.0351395	SMAD3/CTNNB1/IL1B/ACVR1/SDCBP/DAB2/IL6/BMP2/TGFBR2/BAMBI/OLFM1/SMAD4
GO_CELLULAR_RESPONSE_TO_GLUCOSE_STARVATION	GO_CELLULAR_RESPONSE_TO_GLUCOSE_STARVATION	0.559016	1.7164	0.00537634	0.0351395	ASNS/UPP1/ZC3H12A/PMAIP1/NFE2L2/MTMR3/PICK1/PRKAA1/SH3GLB1/ATG14
GO_ACUTE_INFLAMMATORY_RESPONSE	GO_ACUTE_INFLAMMATORY_RESPONSE	0.558035	2.02293	0.00321543	0.0351395	CEBPB/IL1A/CCR7/PTGS2/IL6ST/NLRP3/HLA-E/IL1B/ACVR1/STAT3/TNFSF4/ICAM1/ADAM8/IL6/VCAM1/ANO6/C3/HAMP/PTGER3/EIF2AK1/PRCP/SERPINA1/CD163/FN1/TNF/CD6/BTK/OPRM1/ASS1/GATA3/ADORA1/CNR1/IL20RB
GO_REGULATION_OF_LONG_TERM_SYNAPTIC_POTENTIATION	GO_REGULATION_OF_LONG_TERM_SYNAPTIC_POTENTIATION	0.557517	1.73324	0.00571429	0.0351395	ADORA2A/SQSTM1/PAIP2/CREB1/PRNP/EPHA4/NCSTN/SHISA7/NSG1/LGMN/NF1/ADORA1/NPTN/ADCY1/GRIN2A/ABL1/SCGN
GO_NEUROTROPHIN_TRK_RECEPTOR_SIGNALING_PATHWAY	GO_NEUROTROPHIN_TRK_RECEPTOR_SIGNALING_PATHWAY	0.557231	1.62434	0.0105263	0.0493603	SRC/DDIT4/SORT1/SPRY1/RAF1/PPP2R5B/FRS2/SOS1
GO_REGULATION_OF_NEUROINFLAMMATORY_RESPONSE	GO_REGULATION_OF_NEUROINFLAMMATORY_RESPONSE	0.555469	1.61921	0.0105263	0.0493603	CCL3/IL1B/IL6/MMP9/STAP1/GRN/TNF/MIR181B2/MIR128-1
GO_FILOPODIUM_ASSEMBLY	GO_FILOPODIUM_ASSEMBLY	0.554122	1.79007	0.00295858	0.0351395	RHOQ/CCR7/RALA/NRP1/RAB5A/PPP1R16B/FGD3/TENM1/ARAP1/FSCN1/AGRN/CDC42/PALM/DOCK11/MIEN1/GAP43
GO_OUTFLOW_TRACT_MORPHOGENESIS	GO_OUTFLOW_TRACT_MORPHOGENESIS	0.553413	1.91343	0.00301205	0.0351395	VEGFA/CTNNB1/NRP1/BMPR2/SMAD6/JUN/NIPBL/RARA/TGFBR2/SEMA3C/MEF2C/HIF1A/SMAD4/ILK/CRKL/RARB/SEC24B/NEDD4/SFRP2/PITX2/GJA5/ISL1
GO_ENDOCARDIAL_CUSHION_MORPHOGENESIS	GO_ENDOCARDIAL_CUSHION_MORPHOGENESIS	0.552904	1.5913	0.0106383	0.0495335	ACVR1/BMP2/TGFBR2/SMAD4/SOX9/ISL1/MDM2
GO_GRANULOCYTE_MIGRATION	GO_GRANULOCYTE_MIGRATION	0.552844	2.05105	0.00331126	0.0351395	CXCL13/THBS1/CCL2/CXCL2/CCL1/CCR7/PDE4D/CAMK1D/CCL3L3/CCL3/IL1B/CCL5/CXCL8/CXCL10/CCL19/PIP5K1C/JAML/RAC2/PIK3CD/ADAM8/WDR1/PDE4B/PTGER4/CD74/CCL3L1/RAC1/CXCL6/PPBP/MIR223/LGALS3/ITGA9/ITGA1/IL23A/CCL4
GO_POSITIVE_REGULATION_OF_AXONOGENESIS	GO_POSITIVE_REGULATION_OF_AXONOGENESIS	0.55277	1.93179	0.00308642	0.0351395	VEGFA/PAFAH1B1/TUBB2B/NRP1/BMPR2/MAP2K1/NDEL1/AMIGO1/PLXNA3/PLXNA1/ILK/SHTN1/PLXNB2/ZEB2/DSCAM/GOLGA4/RUFY3/RAB11A/PLXNA4/NGF/FN1/CRABP2/ADNP
GO_REGULATION_OF_CARTILAGE_DEVELOPMENT	GO_REGULATION_OF_CARTILAGE_DEVELOPMENT	0.552606	1.85775	0.00581395	0.0351395	SMAD3/CTNNB1/BMPR2/ANXA2/BMP1/TAPT1/RARA/BMP2/GLG1/BMP6/RARB/GREM1/SOX9/TRPS1/POR/WNT9A/RELA/MIR21
GO_RECYCLING_ENDOSOME_MEMBRANE	GO_RECYCLING_ENDOSOME_MEMBRANE	0.551399	1.8908	0.00304878	0.0351395	EHD1/GRIPAP1/HLA-E/OPTN/HLA-F/HLA-A/NDRG1/PACSIN2/HLA-B/RAB8B/CMTM6/RAB13/RAB10/STX12/RFFL/RAB35/HLA-H/RAC1/RAP2C/CLIP3/RAB11A/GGA3/SCAMP2/NSG1/CFTR/MICALL1/SCAMP4
GO_REGULATION_OF_HEART_MORPHOGENESIS	GO_REGULATION_OF_HEART_MORPHOGENESIS	0.550251	1.68948	0.00537634	0.0351395	PIM1/CTNNB1/ACVR1/BMPR2/BMP2/TGFBR2/SEMA3C/SMAD4/SOX9
GO_PRI_MIRNA_TRANSCRIPTION_BY_RNA_POLYMERASE_II	GO_PRI_MIRNA_TRANSCRIPTION_BY_RNA_POLYMERASE_II	0.549958	1.70974	0.00571429	0.0351395	GATA2/SMAD3/STAT3/SMAD6/ETS1/JUN/BMP2/SPI1/WT1/HIF1A/SMAD4
GO_ENDOTHELIUM_DEVELOPMENT	GO_ENDOTHELIUM_DEVELOPMENT	0.549163	2.03739	0.00331126	0.0351395	VEZF1/PDE4D/LAMA5/CTNNB1/IL1B/ACVR1/BTG1/NRP1/CXCL10/RAPGEF1/BMPR2/ANXA2/TJP2/RDX/ICAM1/HOXB5/PPP1R16B/S1PR1/MSN/ADD1/FOXP1/BMP6/CCM2/CLIC4/SMAD4/HEG1/APOLD1/NRG1/IKBKB/F11R/RAP2C
GO_T_CELL_ACTIVATION_INVOLVED_IN_IMMUNE_RESPONSE	GO_T_CELL_ACTIVATION_INVOLVED_IN_IMMUNE_RESPONSE	0.549085	1.9423	0.00315457	0.0351395	IL18R1/NFKBIZ/HLX/RELB/ZC3H12A/BCL3/NLRP3/STAT3/CCL19/SMAD7/TNFSF4/ICAM1/IL4R/SEMA4A/IL6/PTGER4/RARA/GPR183/FOXP1/RIPK2/STAT6/RAB27A/IFNA14/LGALS3/IL23A/CD86
GO_NEGATIVE_REGULATION_OF_EXTRINSIC_APOPTOTIC_SIGNALING_PATHWAY	GO_NEGATIVE_REGULATION_OF_EXTRINSIC_APOPTOTIC_SIGNALING_PATHWAY	0.548643	1.99211	0.00310559	0.0351395	THBS1/CSF2/SRC/FYN/IL1A/LMNA/TNFSF10/IL1B/ACVR1/NRP1/TNFRSF10B/TMBIM1/TNFRSF4/TNFAIP3/ICAM1/ITGAV/PEA15/CTTN/RAF1/ZMYND11/RFFL/HTT/ARHGEF2
GO_NEGATIVE_REGULATION_OF_TYPE_I_INTERFERON_PRODUCTION	GO_NEGATIVE_REGULATION_OF_TYPE_I_INTERFERON_PRODUCTION	0.547782	1.7092	0.00554017	0.0351395	RELB/TNFAIP3/IFIH1/TAX1BP1/DDX58/ITCH/PCBP2/SIRPA/OTUD5/NPLOC4/RNF216/MIR21/IRF3/NMI/YY1/RNF125/PPM1B/NLRX1/REL
GO_REGULATION_OF_CELL_MATRIX_ADHESION	GO_REGULATION_OF_CELL_MATRIX_ADHESION	0.547603	2.01388	0.00328947	0.0351395	THBS1/VEGFA/SRC/SDC4/PLAU/SMAD3/CCR7/MAP4K4/NRP1/PLEKHA2/PTK2/DUSP22/RASA1/IQGAP1/NINJ1/DUSP3/CASK/CLASP1/LIMS1/S100A10/JUP/ILK/RAC1/DDR1/GREM1/AJAP1
GO_NEGATIVE_REGULATION_OF_ENDOTHELIAL_CELL_PROLIFERATION	GO_NEGATIVE_REGULATION_OF_ENDOTHELIAL_CELL_PROLIFERATION	0.546283	1.83672	0.00591716	0.0351395	THBS1/CCL2/VASH1/GHRL/MIR146A/MEF2C/PDCD10/MIR129-2/MIR410/CAV2/TNF/MIR126/MIR21/NF1
GO_NEUROTROPHIN_SIGNALING_PATHWAY	GO_NEUROTROPHIN_SIGNALING_PATHWAY	0.54599	1.69701	0.00821918	0.041875	SRC/DDIT4/SORT1/RAPGEF1/SPRY1/RAF1/PPP2R5B/FRS2/SOS1/KIDINS220/NGF/RAP1A
GO_PROTEIN_DESTABILIZATION	GO_PROTEIN_DESTABILIZATION	0.545835	1.71398	0.00564972	0.0351395	SRC/CTSH/CREBBP/SIAH1/PRNP/FBXW11/BMP2/RAD23A/MYLIP/HTT/CAPN3/TRIM21/MUL1/GGA3/MDM2/DERL1/CHFR/EP300/CUL3/FBXL3/SIRT1/SNCA
GO_PHOSPHATIDYLINOSITOL_3_4_5_TRISPHOSPHATE_BINDING	GO_PHOSPHATIDYLINOSITOL_3_4_5_TRISPHOSPHATE_BINDING	0.543111	1.65305	0.0106667	0.0495335	MYO1G/OGT/FERMT2/IQGAP1/ARAP3/ADAP1/ASAP1/ARAP1/ZFYVE1/ZFYVE16/ARAP2/GAB2/JPH2/BTK/HIP1R/FCHSD2/MYO10/COMMD1
GO_TYROSINE_PHOSPHORYLATION_OF_STAT_PROTEIN	GO_TYROSINE_PHOSPHORYLATION_OF_STAT_PROTEIN	0.542787	1.87252	0.00309598	0.0351395	CSF2/FYN/PARP14/IL6ST/TNFRSF18/CCL5/STAT3/JAK2/IL6/KIT/LYN/CD40/ARL2BP/GGNBP2/IL21/IL24/FGFR3/IL15/CSHL1/IL23A/GH2/TNF/ISL1/INPP5F/PARP9/PTPN2
GO_ENDOCARDIAL_CUSHION_DEVELOPMENT	GO_ENDOCARDIAL_CUSHION_DEVELOPMENT	0.542657	1.704	0.00564972	0.0351395	ACVR1/BMPR2/BMP2/TGFBR2/SMAD4/NEDD4/SOX9/ERBB3/ISL1/MDM2
GO_REGULATION_OF_RECEPTOR_MEDIATED_ENDOCYTOSIS	GO_REGULATION_OF_RECEPTOR_MEDIATED_ENDOCYTOSIS	0.542319	1.93946	0.00315457	0.0351395	VEGFA/PICALM/FLOT1/SDCBP/CCL19/SYT11/ANXA2/RAB21/NUMB/DAB2/UNC119/MKLN1/C3/SGIP1/TNK2/DNM2/PICK1/SCYL2/RAC1/DRD3/GREM1
GO_POSITIVE_REGULATION_OF_INFLAMMATORY_RESPONSE	GO_POSITIVE_REGULATION_OF_INFLAMMATORY_RESPONSE	0.5421	2.02886	0.0033557	0.0351395	CEBPB/NFKBIZ/CCL1/CCR7/PTGS2/IL6ST/CCL3L3/GPSM3/CCL3/HLA-E/IL1B/GBP5/NFKBIA/IL1RL1/TNIP1/TNFSF4/FABP4/ADAM8/JAK2/ETS1/IL6/CD47/PTGER4/C3/PLA2G7/STAP1/CCL3L1/PTGER3/LPL/IL21/NLRP12/IL15/GRN/IL23A/TNF/CDK19/MIR126/TICAM1/CD6/MIR21/BTK/IL17RC/MIR128-1/LTA/CNR1/TRPV4/APPL1/GPRC5B
GO_POSITIVE_REGULATION_OF_PHAGOCYTOSIS	GO_POSITIVE_REGULATION_OF_PHAGOCYTOSIS	0.541374	1.78981	0.00303951	0.0351395	CCL2/GATA2/ABR/CAMK1D/IL1B/RAPGEF1/CD47/ITGAV/ANO6/C3/DNM2/APPL2/STAP1/CYBA/SIRPA/RAB27A/IL15/IL2RG/BCR/RAP1A/TNF
GO_CELL_FATE_DETERMINATION	GO_CELL_FATE_DETERMINATION	0.541265	1.68272	0.00571429	0.0351395	GATA2/CTNNB1/IFRD1/MEF2C/PAX2/ISL1/KLF4/MCL1/HOXA2/GATA3
GO_SELECTIVE_AUTOPHAGY	GO_SELECTIVE_AUTOPHAGY	0.54116	1.71842	0.00568182	0.0351395	CLEC16A/RNF41/SQSTM1/OPTN/RIPK2/LRSAM1/HTT/ATG14/UBQLN1/VPS13D/KLHL3/BAG3/PINK1/RETREG1/ATG13/MAPK3/SPTLC1
GO_LYMPHOCYTE_MIGRATION	GO_LYMPHOCYTE_MIGRATION	0.540699	1.93366	0.00315457	0.0351395	CXCL13/CCL2/MYO1G/CCL1/CCR7/CCL3L3/CCL3/CCL5/CXCL10/WNK1/CCL19/ICAM1/PIK3CD/ADAM8/S1PR1/GPR183/MSN/CRK/CCL3L1/CRKL/OXSR1/ADAM17
GO_REGULATION_OF_FAT_CELL_DIFFERENTIATION	GO_REGULATION_OF_FAT_CELL_DIFFERENTIATION	0.540608	1.9871	0.00331126	0.0351395	CEBPB/GATA2/SMAD3/SORT1/PTGS2/ZC3H12A/FOXO1/DUSP10/CREB1/STK4/TRIB2/IL6/ZFP36/JDP2/BMP2/DLK2/DDIT3/PRDM16/TRIB3/ASXL1/TMEM64/LGALS12/ARNTL/SIRT2/TRPM4/METRNL/SFRP2/TNF/TRIO/ID2/MIR21/MAPK14/ZNF385A/GATA3/TRPV4/MEX3C/SIRT1/LRP5/FAM57B/TGFB1I1/GPER1/ZFPM2/WIF1
GO_REGULATION_OF_EPITHELIAL_CELL_APOPTOTIC_PROCESS	GO_REGULATION_OF_EPITHELIAL_CELL_APOPTOTIC_PROCESS	0.540181	1.90159	0.00308642	0.0351395	THBS1/CCL2/GATA2/SORT1/FOXO3/TNFAIP3/ICAM1/JAK2/IL6/ZFP36/TNIP2/NFE2L2/ANO6/CD40
GO_POSITIVE_REGULATION_OF_ALPHA_BETA_T_CELL_DIFFERENTIATION	GO_POSITIVE_REGULATION_OF_ALPHA_BETA_T_CELL_DIFFERENTIATION	0.539593	1.70507	0.00561798	0.0351395	NFKBIZ/HLX/NLRP3/RUNX3/CD83/CCL19/TNFSF4/IL4R/RARA/TGFBR2/RIPK2/ADA
GO_CYTOKINE_BINDING	GO_CYTOKINE_BINDING	0.53693	1.98058	0.00331126	0.0351395	THBS1/IL18R1/IL10RA/CCR7/ACKR3/IL6ST/CRLF2/ACVR1/NRP1/IL2RA/BMPR2/CXCR4/IFNAR1/ZFP36/ITGAV/HAX1/CD74/IL13RA1/TWSG1/TGFBR2/KIT/IL3RA/KLHL20/GREM1/CCR4/PLP2
GO_ALPHA_BETA_T_CELL_DIFFERENTIATION	GO_ALPHA_BETA_T_CELL_DIFFERENTIATION	0.536471	1.92268	0.00310559	0.0351395	IL18R1/NFKBIZ/HLX/RELB/ZC3H12A/BCL3/NLRP3/RUNX3/STAT3/CD83/CCL19/SMAD7/TNFSF4/IRF1/IL4R/SEMA4A/IL6/PTGER4/RARA/GPR183/TGFBR2/FOXP1/RIPK2/STAT6/ADA
GO_KERATINOCYTE_PROLIFERATION	GO_KERATINOCYTE_PROLIFERATION	0.536022	1.63147	0.0106667	0.0495335	HAS2/ZFP36/CASK/SDR16C5/VDR/PTPRK/MIR21/KLF9
GO_WNT_SIGNALING_PATHWAY_CALCIUM_MODULATING_PATHWAY	GO_WNT_SIGNALING_PATHWAY_CALCIUM_MODULATING_PATHWAY	0.535935	1.63121	0.0106667	0.0495335	CALM1/CTNNB1/TNRC6B/PPP3CB/PPP3CA/AGO2/GNB1/AGO1/MAP3K7
GO_SARCOMERE_ORGANIZATION	GO_SARCOMERE_ORGANIZATION	0.534348	1.7044	0.00289855	0.0351395	AKAP13/WDR1/MYH6/KRT8/MYBPC3/MEF2C/CAPN3/MYH3/PRKAR1A/IGSF22
GO_REGULATION_OF_GRANULOCYTE_CHEMOTAXIS	GO_REGULATION_OF_GRANULOCYTE_CHEMOTAXIS	0.534325	1.66076	0.00821918	0.041875	THBS1/CCR7/CAMK1D/CCL5/CXCL8/CCL19/RAC2/CD74/RAC1/MIR223/IL23A
GO_FACE_DEVELOPMENT	GO_FACE_DEVELOPMENT	0.532846	1.69868	0.0058309	0.0351395	PLEKHA1/RAB3GAP1/MAP2K1/ANKRD11/CSRNP1/SGPL1/NIPBL/RARA/RRAS/RAF1/ZFAND5/MYH3/TIPARP/ARID5B/EP300/TBX1/DKK1/MAPK3/SOX3/PDGFRA
GO_REGULATION_OF_CHONDROCYTE_DIFFERENTIATION	GO_REGULATION_OF_CHONDROCYTE_DIFFERENTIATION	0.532579	1.68989	0.00560224	0.0351395	SMAD3/CTNNB1/ANXA2/GLG1/BMP6/RARB/GREM1/SOX9/TRPS1/POR/WNT9A/RELA/CHADL/ADAMTS7/PKDCC/GDF6/BMP4/MAF/GLI3/EFEMP1/HOXA11
GO_BLOOD_VESSEL_ENDOTHELIAL_CELL_PROLIFERATION_INVOLVED_IN_SPROUTING_ANGIOGENESIS	GO_BLOOD_VESSEL_ENDOTHELIAL_CELL_PROLIFERATION_INVOLVED_IN_SPROUTING_ANGIOGENESIS	0.531844	1.69548	0.0058309	0.0351395	THBS1/GATA2/VEGFA/PPP1R16B/MIR146A/PDCD10
GO_POSITIVE_REGULATION_OF_EMBRYONIC_DEVELOPMENT	GO_POSITIVE_REGULATION_OF_EMBRYONIC_DEVELOPMENT	0.53178	1.63277	0.0107527	0.0498624	PAFAH1B1/CTNNB1/FAM129B/B4GALT5/CLASP1/GORAB/RBM19/OTX2/AR/GATA3
GO_EPITHELIAL_CELL_APOPTOTIC_PROCESS	GO_EPITHELIAL_CELL_APOPTOTIC_PROCESS	0.531616	1.92508	0.00327869	0.0351395	THBS1/CCL2/GATA2/SORT1/FOXO3/BMPR2/TNFAIP3/ICAM1/RB1/JAK2/STK4/IL6/ZFP36/TNIP2/NFE2L2/KRT8/ANO6/TGFBR2/CD40
GO_SYNCYTIUM_FORMATION	GO_SYNCYTIUM_FORMATION	0.530928	1.69256	0.0058309	0.0351395	EHD1/FLOT1/CXCL10/MYH9/IL4R/MYOG/KCNH1/CD53/GDF15/MAPK14/NOS1
GO_POSITIVE_REGULATION_OF_FAT_CELL_DIFFERENTIATION	GO_POSITIVE_REGULATION_OF_FAT_CELL_DIFFERENTIATION	0.530823	1.78124	0.00584795	0.0351395	CEBPB/PTGS2/ZC3H12A/CREB1/STK4/ZFP36/BMP2/PRDM16/TMEM64/TRPM4/METRNL/SFRP2/ID2/MIR21/MAPK14/ZNF385A
GO_POSITIVE_REGULATION_OF_CYTOKINE_BIOSYNTHETIC_PROCESS	GO_POSITIVE_REGULATION_OF_CYTOKINE_BIOSYNTHETIC_PROCESS	0.530736	1.75464	0.00303951	0.0351395	THBS1/CEBPG/IL1A/BCL3/IL1B/STAT3/IRF1/CARD11/PTAFR/MAPKAPK2/IL21/PRKCQ/CD86/TNF/TICAM1/RELA/HSPB1/IRF4
GO_REGULATION_OF_CELL_SHAPE	GO_REGULATION_OF_CELL_SHAPE	0.529564	2.00066	0.003367	0.0351395	CCL2/VEGFA/FYN/RHOQ/RHOU/CCL3/FMNL3/RHOG/FERMT2/PTK2/MYH9/RDX/ICAM1/WDR1/SEMA4A/RASA1/SH3KBP1/MKLN1/MSN/RHOH/EPB41L3/KIT/BAMBI/ANXA7/FGR/FGD3/CRK/PLXNA3/ARAP1/PLXNA1/CDC42EP5/PLXNB2/CDC42/PALM/PLXNA4/RHOBTB3/FBLIM1/EPB41/FN1/GNA13
GO_EXTRINSIC_APOPTOTIC_SIGNALING_PATHWAY_VIA_DEATH_DOMAIN_RECEPTORS	GO_EXTRINSIC_APOPTOTIC_SIGNALING_PATHWAY_VIA_DEATH_DOMAIN_RECEPTORS	0.527519	1.83398	0.00307692	0.0351395	THBS1/SORT1/ATF3/TNFSF10/TNFRSF10B/TMBIM1/TNFAIP3/ICAM1/MAL/STK4/PMAIP1/MADD/PEA15/RAF1/DIABLO/RFFL/CRADD/BLOC1S2/DEDD/ARHGEF2/DDX3X/LGALS3/DAPK1/DEDD2/MOAP1/NGF/SFRP2/TNF
GO_AUTONOMIC_NERVOUS_SYSTEM_DEVELOPMENT	GO_AUTONOMIC_NERVOUS_SYSTEM_DEVELOPMENT	0.526956	1.67331	0.00568182	0.0351395	HLX/CTNNB1/NRP1/VCAM1/PHACTR4/HOXB2/PLXNA3/PLXNA4/PHOX2B/FN1/INSM1/NF1/TBX1/RET/GATA3/TFAP2B/NAV2/TFAP2A
GO_ADHERENS_JUNCTION_ORGANIZATION	GO_ADHERENS_JUNCTION_ORGANIZATION	0.526579	1.97077	0.0033557	0.0351395	THBS1/VEGFA/SRC/SDC4/SMAD3/LAMA5/CTNNB1/FERMT2/MAP4K4/NRP1/PTK2/PIP5K1C/SMAD7/NUMB/RDX/DUSP22/IQGAP1/DUSP3/ARHGEF7/RAB8B/CLASP1/CSK/ADD1/CTTN/LIMS1/S100A10/JUP/PLEKHA7/RAC1/GREM1/VCL/NECTIN2/CTNNA1/TESK2/AJUBA/PDPK1/PTPN23/PTPRK
GO_NON_MEMBRANE_SPANNING_PROTEIN_TYROSINE_KINASE_ACTIVITY	GO_NON_MEMBRANE_SPANNING_PROTEIN_TYROSINE_KINASE_ACTIVITY	0.526069	1.66923	0.00840336	0.0426147	SRC/FYN/TYK2/PTK2/JAK2/LYN/BMX/CSK/TNK2/CLK1/RIPK2/JAK1/FGR
GO_POSITIVE_REGULATION_OF_LYMPHOCYTE_DIFFERENTIATION	GO_POSITIVE_REGULATION_OF_LYMPHOCYTE_DIFFERENTIATION	0.525946	1.85213	0.00309598	0.0351395	NFKBIZ/ZMIZ1/HLX/NLRP3/IL2RA/DUSP10/RUNX3/CD83/CCL19/TNFSF4/IL4R/ADAM8/RASGRP1/IL7R/RARA/CD74/TGFBR2/AXL/RIPK2/ADA
GO_POSITIVE_REGULATION_OF_SMOOTH_MUSCLE_CELL_MIGRATION	GO_POSITIVE_REGULATION_OF_SMOOTH_MUSCLE_CELL_MIGRATION	0.525872	1.66171	0.00842697	0.0426684	HAS2/SRC/CCL5/NRP1/FOXO4/IQGAP1/CRK/DOCK7/SEMA6D/NR4A3/MDM2/MIR21
GO_MONOCYTE_CHEMOTAXIS	GO_MONOCYTE_CHEMOTAXIS	0.525409	1.74024	0.00297619	0.0351395	CCL2/CCL1/CCL3L3/CCL3/CCL5/CXCL10/CCL19/IL6/ANO6/LYN/PLA2G7/CCL3L1/GREM1/DUSP1/LGALS3/CCL4/LGMN/CCL20
GO_HETEROTYPIC_CELL_CELL_ADHESION	GO_HETEROTYPIC_CELL_CELL_ADHESION	0.525056	1.74874	0.00303951	0.0351395	ITGA5/IL1B/FLOT1/WNK1/CD47/ITGAV/VCAM1/JUP/CD44/RNASE10/SIRPA/NRCAM/TNF/ALOX15/KLF4/CD58/GCNT2/MYADM/ITGA7/PARVA/IL1RN/ITGAX
GO_POSITIVE_REGULATION_OF_LEUKOCYTE_CHEMOTAXIS	GO_POSITIVE_REGULATION_OF_LEUKOCYTE_CHEMOTAXIS	0.523597	1.80632	0.00309598	0.0351395	CXCL13/THBS1/VEGFA/CCL1/CCR7/CAMK1D/GPSM3/CCL3/CCL5/CXCL8/CXCL10/WNK1/CCL19/SWAP70/RAC2/IL6/CD74/ANO6/PLA2G7/RAC1/OXSR1/ADAM17/ZNF580/IL23A/CCL4
GO_REGULATION_OF_LAMELLIPODIUM_ORGANIZATION	GO_REGULATION_OF_LAMELLIPODIUM_ORGANIZATION	0.522798	1.66664	0.0058309	0.0351395	SRC/RAC2/WASF2/ARHGEF7/NCKAP1/DNM2/CLRN1/FSCN1/RAC1/CD44/CDC42/SSH2
GO_BASAL_PART_OF_CELL	GO_BASAL_PART_OF_CELL	0.52019	1.6783	0.00589971	0.0351395	SLC11A2/BMPR2/CLASP1/DOCK7/CLRN1/MYO1C/ANK3/CLDN4/PRCP/ITGA9/PKD2/ITGA1/ERBB3/EPS15
GO_POSITIVE_REGULATION_OF_RECEPTOR_MEDIATED_ENDOCYTOSIS	GO_POSITIVE_REGULATION_OF_RECEPTOR_MEDIATED_ENDOCYTOSIS	0.519775	1.65792	0.0057971	0.0351395	VEGFA/CCL19/ANXA2/RAB21/DAB2/C3/SGIP1/DNM2/PICK1/SCYL2/GREM1/AHI1
GO_ENDOCRINE_HORMONE_SECRETION	GO_ENDOCRINE_HORMONE_SECRETION	0.519547	1.64979	0.00568182	0.0351395	C1QTNF1/IL1B/FAM129B/GHRL/RAB8B/BMP6/SMAD4/GNAS/CRY1/GATA3/TMF1/RAB11FIP1/INHA/AGTR2
GO_GLIAL_CELL_MIGRATION	GO_GLIAL_CELL_MIGRATION	0.519518	1.66019	0.0058309	0.0351395	CCL2/PAFAH1B1/P2RX4/CTNNB1/CCL3/GPR183/STAP1/CRKL/EPHA4/SOCS7
GO_POSITIVE_REGULATION_OF_RESPONSE_TO_CYTOKINE_STIMULUS	GO_POSITIVE_REGULATION_OF_RESPONSE_TO_CYTOKINE_STIMULUS	0.519456	1.6569	0.0057971	0.0351395	PAFAH1B1/PARP14/IRF7/IFIH1/DDX58/CREBRF/CD74/TRIM44/AXL/RIPK2/HIF1A/ADAM17
GO_REGULATION_OF_EXTENT_OF_CELL_GROWTH	GO_REGULATION_OF_EXTENT_OF_CELL_GROWTH	0.518971	1.87098	0.00324675	0.0351395	VEGFA/PAFAH1B1/NRP1/BMPR2/IFRD1/RAB21/SEMA4A/SEMA6B/NDEL1/OLFM1/CTTN/DNM2/SEMA3C/PLXNA3/ILK/SHTN1/SEMA6D/DSCAM/GOLGA4/SEMA6A/RUFY3/RAB11A/PLXNA4/RYK/NRCAM/NGF/FN1/CRABP2/ADNP
GO_REGULATION_OF_PROTEIN_LOCALIZATION_TO_PLASMA_MEMBRANE	GO_REGULATION_OF_PROTEIN_LOCALIZATION_TO_PLASMA_MEMBRANE	0.517774	1.84257	0.00315457	0.0351395	GRIPAP1/RHOQ/PICALM/SQSTM1/RHOG/PTPN9/PPFIA1/TMBIM1/NUMB/PRNP/DAB2/CSK/CNST/PPP2R5A/SPTBN1/GRASP/KIF5B/MIR223/LGALS3/CLIP3/RAB11A/LYPD1/PRKCE/TMEM59/PDPK1/TNF/STAC3/ARHGAP44/AR/GOPC/APPL1/DPP10/STX4/EZR/PKDCC/PIK3R1/GPER1
GO_POSITIVE_REGULATION_OF_MACROAUTOPHAGY	GO_POSITIVE_REGULATION_OF_MACROAUTOPHAGY	0.517	1.74006	0.00600601	0.0351395	CLEC16A/RAB3GAP1/PIP4K2A/OPTN/ULK1/PIM2/WAC/BNIP3L/RIPK2/SUPT5H/LRSAM1/HIF1A/SH3GLB1/HTT/RAB3GAP2/MAP3K7/VPS13D/BAG3/PINK1/TRIM13/SIRT1/MAPK3/SPTLC1/UVRAG
GO_PROTEIN_KINASE_A_BINDING	GO_PROTEIN_KINASE_A_BINDING	0.516969	1.64806	0.0058309	0.0351395	PKIA/RDX/AKAP13/AKAP12/WASF2/RARA/CSK/PRKACB/PJA2/SOX9/AKAP11/PRKAR1A/ARFGEF1/AKAP17A/AKAP8L/GSKIP/DACT1/EZR/WASF1/AKAIN1/AKAP10
GO_CYTOKINE_RECEPTOR_BINDING	GO_CYTOKINE_RECEPTOR_BINDING	0.516369	2.08026	0.00462963	0.0351395	CXCL13/TRAF1/CSF2/CCL2/CD70/VEGFA/IL1A/YARS/CXCL2/SMAD3/RNF41/CCL1/IL6ST/TNFSF10/CCL3L3/ITGA5/CCL3/SOCS2/IL1B/CCL5/CXCL8/TYK2/TMBIM1/SDCBP/STAT3/CXCL10/CCL19/SMAD7/TNFSF4/JAK2/SMAD6/IL6/MADD/BMP2/TGFBR2/BAMBI/TRAF4/FRS2/ITCH/BMP6/JAK1/STAP1/CCL3L1/SPRED2/GDF11/CNIH4/GREM1/CXCL6/IL21/ADAM17/IFNA14/IL15/PPBP/CSHL1/IL25/GDF15/IL23A/CCL4/SPRED1/GH2/NGF/ACVR2A
GO_ALPHA_BETA_T_CELL_ACTIVATION	GO_ALPHA_BETA_T_CELL_ACTIVATION	0.516278	1.92513	0.00337838	0.0351395	ADORA2A/IL18R1/NFKBIZ/HLX/RELB/ZC3H12A/BCL3/NLRP3/HLA-E/RASAL3/RUNX3/STAT3/CD83/CCL19/SMAD7/TNFSF4/IRF1/ELF4/IL4R/SEMA4A/IL6/PTGER4/RARA/GPR183/TWSG1/TGFBR2/FOXP1/ITCH/RIPK2/STAT6/ADA
GO_POSITIVE_REGULATION_OF_SPROUTING_ANGIOGENESIS	GO_POSITIVE_REGULATION_OF_SPROUTING_ANGIOGENESIS	0.515432	1.72959	0.00584795	0.0351395	GATA2/VEGFA/PTGS2/ITGA5/NRP1/FOXC2/PPP1R16B/GHRL/MIR146A/JAK1
GO_AXON_EXTENSION	GO_AXON_EXTENSION	0.514893	1.88455	0.00332226	0.0351395	VEGFA/PAFAH1B1/NRP1/BMPR2/IFRD1/RAB21/ULK1/SEMA4A/SEMA6B/PPP3CB/NDEL1/OLFM1/CTTN/DNM2/SEMA3C/PLXNA3/ILK/SHTN1/SEMA6D/DSCAM/RAPH1/VCL/GOLGA4/SEMA6A/RUFY3/RAB11A/PLXNA4/RYK/ALCAM/NRCAM/FN1
GO_POSITIVE_REGULATION_OF_BIOMINERAL_TISSUE_DEVELOPMENT	GO_POSITIVE_REGULATION_OF_BIOMINERAL_TISSUE_DEVELOPMENT	0.51403	1.61411	0.00847458	0.0428433	CEBPB/SMAD3/ACVR1/BMPR2/BMP2/ANO6/BMP6/MEF2C/ACVR2A/OSR2/AMELX/TMEM119/TFAP2A/PKDCC/ADGRV1/DSPP/ODAPH/BMP4
GO_SCHAFFER_COLLATERAL__CA1_SYNAPSE	GO_SCHAFFER_COLLATERAL__CA1_SYNAPSE	0.513776	1.78621	0.00307692	0.0351395	FYN/ABR/TUBB2B/CTNNB1/PLAT/STAT3/SYT11/AKAP12/GHRL/CASK/PPP3CA/GABBR1/GRASP/EPHA4/STXBP5/RAB11A/LRRC4C/RNF216/P2RX3/BCR
GO_EXTRACELLULAR_MATRIX_BINDING	GO_EXTRACELLULAR_MATRIX_BINDING	0.513514	1.64101	0.0058309	0.0351395	THBS1/VEGFA/SPOCK1/PLEKHA2/ANXA2/LGALS1/ITGAV/AGRN/LGALS3/ITGA9
GO_CELL_DIFFERENTIATION_INVOLVED_IN_KIDNEY_DEVELOPMENT	GO_CELL_DIFFERENTIATION_INVOLVED_IN_KIDNEY_DEVELOPMENT	0.513507	1.66491	0.00607903	0.0351395	BASP1/MTSS1/CTNNB1/MMP9/IQGAP1/ACTA2/WT1/MEF2C/GREM1/PAX2
GO_COLLAGEN_BINDING	GO_COLLAGEN_BINDING	0.512348	1.72262	0.00591716	0.0351395	THBS1/SPOCK1/SMAD3/C1QTNF1/SMAD7/MMP9/SMAD4/CD44/DDR1/PDGFA/ITGA9/CTSL/ITGA1/CTSB/FN1
GO_TRANSFORMING_GROWTH_FACTOR_BETA_RECEPTOR_BINDING	GO_TRANSFORMING_GROWTH_FACTOR_BETA_RECEPTOR_BINDING	0.511758	1.61711	0.00842697	0.0426684	SMAD3/SMAD7/SMAD6/BMP2/TGFBR2/BAMBI/BMP6/GDF11/GDF15/ACVR2A
GO_POSITIVE_REGULATION_OF_CHEMOTAXIS	GO_POSITIVE_REGULATION_OF_CHEMOTAXIS	0.511169	1.89644	0.00331126	0.0351395	CXCL13/THBS1/VEGFA/SMAD3/CCL1/CCR7/P2RX4/TUBB2B/CAMK1D/GPSM3/CCL3/CCL5/NRP1/CXCL8/CXCL10/WNK1/CCL19/BMPR2/SWAP70/RAC2/IL6/S1PR1/CD74/ANO6/PLA2G7/RAC1/DSCAM/CCR4/OXSR1/ADAM17
GO_POSITIVE_REGULATION_OF_BLOOD_VESSEL_ENDOTHELIAL_CELL_MIGRATION	GO_POSITIVE_REGULATION_OF_BLOOD_VESSEL_ENDOTHELIAL_CELL_MIGRATION	0.510969	1.7407	0.00607903	0.0351395	THBS1/GATA2/VEGFA/PTGS2/P2RX4/MAP2K3/NRP1/FOXC2/ETS1/NFE2L2/MIR146A/CD40/HIF1A/ADAM17/NUS1
GO_POSITIVE_REGULATION_OF_EXOCYTOSIS	GO_POSITIVE_REGULATION_OF_EXOCYTOSIS	0.509508	1.79361	0.00617284	0.0351395	GATA2/SDC4/RAB2B/HLA-F/RAB9A/SDCBP/NCS1/VPS4B/IL4R/RAB5A/LAMP1/PTAFR/SYTL4/CLASP1/FGR/PDCD6IP/SYT9/RAB27A/HGS/STXBP5/STAM/GAB2/PLA2G6/CFTR
GO_GLUCOSE_IMPORT	GO_GLUCOSE_IMPORT	0.507836	1.69712	0.0060241	0.0351395	RHOQ/SORT1/GRB10/OSBPL8/STXBP3/NFE2L2/PEA15/APPL2/ARPP19/ASPSCR1/ADIPOR2/SLC2A4/MIR223/RAP1A/TNF/MAPK14/CAPN10/APPL1/MEF2A/PIK3R1/C1QTNF2
GO_CYTOPLASMIC_PATTERN_RECOGNITION_RECEPTOR_SIGNALING_PATHWAY	GO_CYTOPLASMIC_PATTERN_RECOGNITION_RECEPTOR_SIGNALING_PATHWAY	0.507259	1.65922	0.00619195	0.0351395	BIRC2/IRF7/NFKBIA/RIOK3/TNFAIP3/IFIH1/DDX58/UBC/BIRC3/ITCH/RIPK2/RPS27A/ANKRD17/NPLOC4/LSM14A/MAP3K7/RELA/PUM1/NOP53/IRF3/TIFA/TSPAN6/PTPN22/ERBIN/PUM2
GO_REGULATION_OF_BONE_MINERALIZATION	GO_REGULATION_OF_BONE_MINERALIZATION	0.507112	1.70787	0.00593472	0.0351395	SMAD3/CCL3/ACVR1/BMPR2/BCOR/S1PR1/BMP2/ANO6/BMP6/MEF2C/HIF1A/GREM1/SOX9/TRPM4/ACVR2A/OSR2/MIR208A/DDR2/TMEM119/TFAP2A/NBR1/PKDCC/FGF23/ADGRV1
GO_POSITIVE_REGULATION_OF_ALPHA_BETA_T_CELL_ACTIVATION	GO_POSITIVE_REGULATION_OF_ALPHA_BETA_T_CELL_ACTIVATION	0.506129	1.67329	0.00607903	0.0351395	NFKBIZ/HLX/NLRP3/HLA-E/RASAL3/RUNX3/CD83/CCL19/TNFSF4/IL4R/RARA/TGFBR2/RIPK2/ADA/PRKCQ/IL23A/CD86/NKAP
GO_POSITIVE_REGULATION_OF_SMALL_GTPASE_MEDIATED_SIGNAL_TRANSDUCTION	GO_POSITIVE_REGULATION_OF_SMALL_GTPASE_MEDIATED_SIGNAL_TRANSDUCTION	0.505383	1.71487	0.00584795	0.0351395	SRC/MAP4K4/RAPGEF1/AKAP13/JAK2/RASGRP1/KRAS/LYN/GPR174/SOS2/CRKL/NRG1/RAC1/SOS1/NGF/GPR35/SHOC2
GO_AUTOPHAGOSOME_ORGANIZATION	GO_AUTOPHAGOSOME_ORGANIZATION	0.505358	1.7808	0.00318471	0.0351395	FEZ1/RAB3GAP1/PIP4K2A/MAP1LC3A/CHMP4B/TMEM41B/GABARAPL1/ULK1/MAP1LC3B/RAB5A/TP53INP1/FEZ2/GABARAPL2/MTMR3/CHMP4A/STX12/LRSAM1/SH3GLB1/ATG14/IFT20/UBQLN1/ATG2A/RAB3GAP2/ATG9A/RAB33B/PIK3C2B/WDR45/VMP1/BAG3/PINK1/UBXN2B
GO_OVULATION_CYCLE	GO_OVULATION_CYCLE	0.505037	1.69422	0.00595238	0.0351395	HAS2/SRC/PLEKHA1/FOXO3/NCOA1/ETS1/SGPL1/PTPRN/AXL/ZNF830/MMP19/PAM
GO_PHAGOCYTIC_VESICLE	GO_PHAGOCYTIC_VESICLE	0.504874	1.86548	0.00331126	0.0351395	HLA-E/HLA-F/ANXA3/RAB9A/RAPGEF1/RAC2/SYT11/TAPBP/ATP6V0A1/ADAM8/RAB5A/VIM/LAMP1/HLA-A/STXBP3/ITGAV/HLA-B/NCF4/STXBP2/OCRL/RAB8B/FLNB/DNM2/INPP5B/APPL2/RAB10/STX6/STX12/TAP1/RAB38/RAB22A/MYO1C/ATG14/LAMP2/HLA-H/CYBA/ATP6V0A2/KIF5B/RAB11A/ABCA1
GO_REGULATION_OF_LIPID_KINASE_ACTIVITY	GO_REGULATION_OF_LIPID_KINASE_ACTIVITY	0.504827	1.69734	0.00591716	0.0351395	SRC/CCR7/SOCS2/PTK2/CCL19/RB1/EEF1A2/KIT/LYN/PIK3IP1/FGR/PPP2R5A/ATG14/FGFR3/SOCS7
GO_REGULATION_OF_ALPHA_BETA_T_CELL_ACTIVATION	GO_REGULATION_OF_ALPHA_BETA_T_CELL_ACTIVATION	0.504767	1.77965	0.00619195	0.0351395	ADORA2A/NFKBIZ/HLX/ZC3H12A/NLRP3/HLA-E/RASAL3/RUNX3/CD83/CCL19/SMAD7/TNFSF4/IRF1/IL4R/RARA/TWSG1/TGFBR2/ITCH/RIPK2/ADA
GO_MEMBRANE_PROTEIN_PROTEOLYSIS	GO_MEMBRANE_PROTEIN_PROTEOLYSIS	0.504763	1.66877	0.00607903	0.0351395	NFKB1/PSEN2/CTSH/IL1B/SPPL2A/MYH9/ADAM8/APH1B/FURIN/SPPL2B/ADAM17/NCSTN/ADAM19/PRKCQ/MBTPS1/TNF/RELA/LRIG2/RET
GO_MONONUCLEAR_CELL_MIGRATION	GO_MONONUCLEAR_CELL_MIGRATION	0.504081	1.73739	0.0060241	0.0351395	THBS1/CCL2/CCL1/CCL3L3/CCL3/CCL5/CXCL10/CCL19/JAML/IL6/CD47/ANO6/LYN/PLA2G7/CCL3L1/GREM1/SIRPA/DUSP1/LGALS3/CCL4/TNF/LGMN/CCL20/MAPK14
GO_POSITIVE_REGULATION_OF_CELL_CELL_ADHESION	GO_POSITIVE_REGULATION_OF_CELL_CELL_ADHESION	0.5032	2.01255	0.00444444	0.0351395	CXCL13/HAS2/CCL2/SRC/NFKBIZ/FYN/NFAT5/ZMIZ1/KIFAP3/HLX/CCR7/IL6ST/NLRP3/HLA-E/IL1B/CCL5/MAP3K8/FLOT1/IL2RA/DUSP10/RASAL3/RUNX3/CD83/CCL19/SMAD7/TNFSF4/LGALS1/ICAM1/IL4R/ADAM8/RASGRP1/ETS1/DPP4/IL6/CD47/ICOSLG/IL7R/RARA/CARD11/CD74/PTAFR/VCAM1/TGFBR2/LYN/CSK/RIPK2/FSTL3/ADA/NCK2/RAC1/CD44/ANK3/CDC42/RNASE10/IL21/SIRPA/IL15/ADAM19/PAK2/NR4A3/PRKCQ
GO_REGULATION_OF_MYOBLAST_DIFFERENTIATION	GO_REGULATION_OF_MYOBLAST_DIFFERENTIATION	0.503189	1.60413	0.0058309	0.0351395	TRIP4/BTG1/CXCL10/DDIT3/MEF2C/ILK/MYOG/CAPN3/SOX9/TNF/MAPK14/PRICKLE1/MYOD1/NOTCH1/BMP4/RANBP3L/RBM24/MYF6/TNFSF14/EID2B
GO_STRIATED_MUSCLE_ADAPTATION	GO_STRIATED_MUSCLE_ADAPTATION	0.50242	1.62305	0.00591716	0.0351395	SMAD3/LMNA/FOXO1/MYH6/PPP3CA/MEF2C/MYOG/GTF2IRD1/TNNC1/IL15/TRIM63/MIR208A/INPP5F
GO_B_CELL_RECEPTOR_SIGNALING_PATHWAY	GO_B_CELL_RECEPTOR_SIGNALING_PATHWAY	0.50186	1.6357	0.00606061	0.0351395	PLEKHA1/RFTN1/KLHL6/LPXN/CMTM3/ELF2/ELF1/PIK3CD/CD22/LYN/BMX/FOXP1/MEF2C/STAP1
GO_REGULATION_OF_BEHAVIOR	GO_REGULATION_OF_BEHAVIOR	0.500565	1.68475	0.00600601	0.0351395	ADORA2A/CSF2/CCL3/STAT3/ARRDC3/ZFHX3/GHRL/SGIP1/MEF2C/ADA/DRD3/OPRL1/NR4A3/AHI1/HTR2B/AGRP/INSL5/ADORA1/NMU/CNR1
GO_POSITIVE_REGULATION_OF_LEUKOCYTE_CELL_CELL_ADHESION	GO_POSITIVE_REGULATION_OF_LEUKOCYTE_CELL_CELL_ADHESION	0.499745	1.95815	0.00401606	0.0351395	HAS2/CCL2/SRC/NFKBIZ/FYN/NFAT5/ZMIZ1/HLX/CCR7/IL6ST/NLRP3/HLA-E/IL1B/CCL5/MAP3K8/IL2RA/DUSP10/RASAL3/RUNX3/CD83/CCL19/TNFSF4/LGALS1/ICAM1/IL4R/ADAM8/RASGRP1/ETS1/DPP4/IL6/CD47/ICOSLG/IL7R/RARA/CARD11/CD74/PTAFR/VCAM1/TGFBR2/LYN/CSK/RIPK2/ADA/NCK2/RAC1/CD44/CDC42/IL21/SIRPA/IL15/PAK2/NR4A3/PRKCQ
GO_EARLY_ENDOSOME_MEMBRANE	GO_EARLY_ENDOSOME_MEMBRANE	0.498616	1.86612	0.0033557	0.0351395	PMEPA1/EHD1/GRIPAP1/HLA-E/HLA-F/MARCH3/RAB21/RAB5A/HLA-A/HLA-B/OCRL/MMGT1/CMTM6/ITCH/INPP5B/APPL2/STX12/RBSN/MARCH8/KCNH1/HLA-H/ZFYVE16/EPHA4/CLVS1/HGS/CLIP3/STAM/TMEM9B/GGA3/EPS15/SNX8/ATP9A/NSG1/CFTR/SNX16/INPP5F/FIG4/RUFY1/TSG101/REP15/LITAF/APPL1/MARCH1/DKK1/CLCN3/SNX19/WASH3P/GGA1/WLS/MTMR4/WDR91/RCC2/ZFYVE9
GO_SIGNALING_ADAPTOR_ACTIVITY	GO_SIGNALING_ADAPTOR_ACTIVITY	0.498191	1.71278	0.0060423	0.0351395	SRC/TP53BP2/GRB10/SOCS2/CHN2/SPAG9/SH2B3/AKAP13/IRS4/PAG1/FRS2/SH2D2A/CRK/STAP1/CRKL/NCK2
GO_NEURAL_CREST_CELL_MIGRATION	GO_NEURAL_CREST_CELL_MIGRATION	0.497953	1.64931	0.00595238	0.0351395	LAMA5/ACVR1/NRP1/SEMA4A/SEMA6B/PHACTR4/SEMA3C/HIF1A/SEMA6D/ZEB2/SEMA6A/PHOX2B/PITX2/FN1/ISL1/HTR2B/FOLR1/TBX1/RET/SEMA6C
GO_SMOOTH_MUSCLE_CELL_MIGRATION	GO_SMOOTH_MUSCLE_CELL_MIGRATION	0.497291	1.75122	0.00619195	0.0351395	HAS2/SRC/PLAU/CCL5/PLAT/NRP1/FOXO4/IQGAP1/NFE2L2/MEF2C/CRK/DOCK7/PLXNA1/ILK/SEMA6D/ARPC5/DDR1/PDGFA/MIR223/NR4A3
GO_SH3_SH2_ADAPTOR_ACTIVITY	GO_SH3_SH2_ADAPTOR_ACTIVITY	0.497076	1.60579	0.00591716	0.0351395	SRC/TP53BP2/GRB10/SOCS2/CHN2/IRS4/PAG1/SH2D2A/CRK/STAP1/CRKL/NCK2/STAM/LASP1
GO_AUTOPHAGY_OF_MITOCHONDRION	GO_AUTOPHAGY_OF_MITOCHONDRION	0.495544	1.68148	0.00584795	0.0351395	CLEC16A/RNF41/SQSTM1/MAP1LC3A/OPTN/GABARAPL1/MAP1LC3B/CSNK2A2/GABARAPL2/HAX1/CTTN/BNIP3L/HIF1A/HTT/ATG14/ATG2A/SREBF1/MUL1/CAMKK2/VPS13D/ATG9A/WDR45
GO_REGULATION_OF_ALPHA_BETA_T_CELL_DIFFERENTIATION	GO_REGULATION_OF_ALPHA_BETA_T_CELL_DIFFERENTIATION	0.494145	1.65816	0.00584795	0.0351395	NFKBIZ/HLX/ZC3H12A/NLRP3/RUNX3/CD83/CCL19/SMAD7/TNFSF4/IL4R/RARA/TGFBR2/RIPK2/ADA
GO_REGULATION_OF_CELL_MIGRATION_INVOLVED_IN_SPROUTING_ANGIOGENESIS	GO_REGULATION_OF_CELL_MIGRATION_INVOLVED_IN_SPROUTING_ANGIOGENESIS	0.493739	1.69166	0.00606061	0.0351395	THBS1/GATA2/VEGFA/PTGS2/NRP1/FOXC2/MIR146A/PDCD10/MIR410/SPRED1/MIR126/KLF4/NR2E1/MIR31/AKT3
GO_LUNG_MORPHOGENESIS	GO_LUNG_MORPHOGENESIS	0.49372	1.57395	0.0058309	0.0351395	CTNNB1/CTSH/MAP2K1/STK40/KRAS/TGFBR2/VANGL2/SPRY1/RDH10/SEC24B/SOX9/TNF/FOXA1/CELSR1/HHIP/MAPK3/TNC/DLG5/WNT2B
GO_POSITIVE_REGULATION_OF_ORGANELLE_ASSEMBLY	GO_POSITIVE_REGULATION_OF_ORGANELLE_ASSEMBLY	0.493399	1.67981	0.00598802	0.0351395	CSF2/SRC/SDC4/CEP135/RAB3GAP1/PIP4K2A/SDCBP/ULK1/VPS4B/DYNC1H1/TAPT1/MSN/LRSAM1/PDCD6IP/ASAP1/SH3GLB1/CNOT1/PAN3/HTT/FSCN1/CEP295/NUMA1/STX18
GO_REGULATION_OF_INFLAMMATORY_RESPONSE	GO_REGULATION_OF_INFLAMMATORY_RESPONSE	0.491663	2.02757	0.00507614	0.0351395	CEBPB/ADORA2A/NFKB1/NFE2L1/NFKBIZ/BIRC2/SMAD3/ABR/CCL1/CCR7/PTGS2/ZC3H12A/IL6ST/NLRP3/CCL3L3/GPSM3/CCL3/HLA-E/IL1B/CCL5/GBP5/NFKBIA/IL2RA/IL1RL1/DUSP10/TNIP1/TNFAIP3/TNFSF4/FABP4/SLC7A2/ADAM8/TNFAIP6/RB1/JAK2/ETS1/IL6/MMP9/CD47/PTGER4/GHRL/PGLYRP2/LYN/C3/BIRC3/FOXP1/PLA2G7/APPL2/MGLL/STAP1/ADA/CCL3L1/PTGER3/LPL/IL21/DUOXA2/SIRPA/NLRP12/BRD4/IL15/GRN/MIR149/MIR223/SHARPIN/FNDC4/GGT1/METRNL/IL23A/S…
GO_LIPID_STORAGE	GO_LIPID_STORAGE	0.490976	1.64753	0.00584795	0.0351395	NFKB1/EHD1/PLIN2/ZC3H12A/OSBPL8/IL1B/NFKBIA/IL6/ITGAV/C3/LPL/ABCA1/ABCG1/TNF/CRY1/PTPN2/PPARA/NRIP1/SIRT1/CIDEA/PLA2G10/NR1H2
GO_POSITIVE_REGULATION_OF_RESPONSE_TO_EXTERNAL_STIMULUS	GO_POSITIVE_REGULATION_OF_RESPONSE_TO_EXTERNAL_STIMULUS	0.490954	2.01781	0.00497512	0.0351395	CXCL13/CEBPB/THBS1/VEGFA/NFKBIZ/SMAD3/CCL1/CCR7/PTGS2/P2RX4/IL6ST/TUBB2B/CAMK1D/CCL3L3/GPSM3/CCL3/HLA-E/OPTN/IL1B/CCL5/GBP5/NFKBIA/NRP1/CXCL8/IL1RL1/CXCL10/WNK1/CCL19/BMPR2/TNIP1/SWAP70/RAC2/TNFSF4/FABP4/ADAM8/JAK2/ETS1/IL6/CD47/S1PR1/PTGER4/NDEL1/GHRL/CD74/ANO6/C3/PLA2G7/RIPK2/BMP6/LRSAM1/STAP1/CCL3L1/LY96/PTGER3/CYBA/RAC1/DSCAM/LPL/IL21/CCR4/OXSR1/ADAM17/NLRP12/IL15/GRN/ANKRD17
GO_NEGATIVE_REGULATION_OF_LEUKOCYTE_APOPTOTIC_PROCESS	GO_NEGATIVE_REGULATION_OF_LEUKOCYTE_APOPTOTIC_PROCESS	0.49035	1.56407	0.0057971	0.0351395	CCR7/IRF7/CCL5/CCL19/TNFRSF4/IL7R/CD74/TSC22D3/AXL/FOXP1/ADA/HIF1A/SLC46A2/PRKCQ
GO_BODY_MORPHOGENESIS	GO_BODY_MORPHOGENESIS	0.489709	1.56494	0.0058309	0.0351395	PLEKHA1/RAB3GAP1/ANKRD11/CSRNP1/SGPL1/NIPBL/CLASP1/RRAS/GNAS/MYH3/TIPARP/ARID5B/IHH/EP300/TBX1/DKK1/SSBP3/PDGFRA
GO_RESPONSE_TO_INTERFERON_GAMMA	GO_RESPONSE_TO_INTERFERON_GAMMA	0.489128	1.89728	0.00393701	0.0351395	HLA-DQA1/CCL2/KYNU/HLA-DQA2/CCL1/PARP14/IRF7/CCL3L3/CCL3/HLA-E/NUB1/CCL5/HLA-F/GBP5/GBP4/CCL19/IRF1/ICAM1/VIM/JAK2/HLA-A/IRF9/STXBP3/CD47/TRIM8/HLA-B/PTAFR/STXBP2/VCAM1/GBP2/FLNB/CD40/JAK1/TRIM38/CCL3L1/MYO1C/HLA-H/HLA-DRA/CD44/TRIM5/SIRPA/KIF5B/EPRS/MT2A/PIAS1/C19orf66/DAPK1/TRIM21/CCL4/HLA-DQB2/NOS2/HLA-DRB3/ZYX/CCL20/MRC1/CD58/ADAMTS13/PARP9/DAPK3/GBP6/IRF2/IRF3/PTPN2/IRF4/ASS1
GO_REGULATION_OF_NIK_NF_KAPPAB_SIGNALING	GO_REGULATION_OF_NIK_NF_KAPPAB_SIGNALING	0.488201	1.76978	0.00321543	0.0351395	IL18R1/NFAT5/BIRC2/ZC3H12A/BCL3/NLRP3/IL1B/RASSF2/NFKBIA/TNFRSF10B/CCL19/FBXW11/MIR146A/TRIM44/TRAF4/LIMS1/ILK/SPHK1/GREM1/TRIM40/NLRP12/RTKN2/MIR223/RBCK1/AGO1/ADGRG3/IL23A/MAP3K7/TNF/PPM1A/PTP4A3/RELA/MIR21/PRDX1/SAMD5/EP300/TNFSF15/LITAF/TSPAN6/CD14
GO_REGULATION_OF_CHEMOTAXIS	GO_REGULATION_OF_CHEMOTAXIS	0.487507	1.90437	0.00403226	0.0351395	CXCL13/THBS1/MYCBP2/CCL2/VEGFA/SMAD3/CCL1/CCR7/P2RX4/TUBB2B/CAMK1D/GPSM3/CCL3/CCL5/NRP1/CXCL8/CXCL10/WNK1/CCL19/BMPR2/SWAP70/RAC2/ZSWIM4/CXCR4/SEMA4A/SEMA6B/IL6/S1PR1/DUSP3/GPR183/ZSWIM8/CD74/ANO6/LYN/PLA2G7/SEMA3C/ZSWIM6/STAP1/PLXNA3/SEMA6D/RAC1/DSCAM/GREM1/CCR4/OXSR1/ADAM17/DUSP1/MIR223/SEMA6A/PLXNA4/ZNF580/RYK/IL23A/CCL4
GO_REGULATION_OF_AXONOGENESIS	GO_REGULATION_OF_AXONOGENESIS	0.487488	1.90332	0.00374532	0.0351395	MYCBP2/VEGFA/PAFAH1B1/TUBB2B/NRP1/PTK2/BMPR2/ZSWIM4/IFRD1/MAP2K1/RAB21/SEMA4A/SEMA6B/NDEL1/ZSWIM8/OLFM1/CTTN/DNM2/SEMA3C/UST/ZSWIM6/AMIGO1/PLXNA3/PLXNA1/ILK/SHTN1/PLXNB2/SEMA6D/ZEB2/EPHA4/DSCAM/SSH2/TRAK2/GOLGA4/SEMA6A/RUFY3/RAB11A/PLXNA4/RYK/LRRC4C/NRCAM/NGF/FN1
GO_INTERLEUKIN_12_PRODUCTION	GO_INTERLEUKIN_12_PRODUCTION	0.487141	1.57167	0.00589971	0.0351395	THBS1/NFKB1/CCR7/CCL19/TNFSF4/IRF1/CD47/MAPK11/CD40/FOXP1/IRAK3/RIPK2/SLAMF1
GO_LEUKOCYTE_CELL_CELL_ADHESION	GO_LEUKOCYTE_CELL_CELL_ADHESION	0.487034	2.00635	0.00505051	0.0351395	CEBPB/ADORA2A/HAS2/CCL2/SRC/SDC4/NFKBIZ/FYN/NFAT5/ZMIZ1/HLX/CCR7/ZC3H12A/IL6ST/NLRP3/ITGA5/HLA-E/IL1B/CCL5/MAP3K8/IL2RA/DUSP10/RASAL3/RUNX3/PELI1/CD83/WNK1/CCL19/TNIP1/RAC2/SMAD7/TNFSF4/LGALS1/PRNP/IRF1/ICAM1/DUSP22/IL4R/ADAM8/RASGRP1/ETS1/DPP4/IL6/CD47/ICOSLG/DUSP3/IL7R/RARA/CARD11/MSN/CD74/PTAFR/VCAM1/TWSG1/TGFBR2/LYN/MIR146A/CSK/PAG1/ITCH/RIPK2/FERMT3/ADA/MARCH7/NCK2/RAC1/CD44/CDC42/IL21/SIRPA…
GO_POSITIVE_REGULATION_OF_PEPTIDYL_TYROSINE_PHOSPHORYLATION	GO_POSITIVE_REGULATION_OF_PEPTIDYL_TYROSINE_PHOSPHORYLATION	0.48661	1.89527	0.00363636	0.0351395	CSF2/VEGFA/SRC/FYN/PARP14/IL6ST/ITGA5/TNFRSF18/CCL5/NRP1/STAT3/PRNP/ICAM1/JAK2/IL6/IQGAP1/UNC119/GHRL/HAX1/CD74/KIT/LYN/CD40/ARL2BP/TNK2/RIPK2/STAP1/ARHGEF2/NRG1/EPHA4/CD44/GREM1/IL21/IL24/ADAM17/FGFR3/IL15/PAK2/CSHL1/IL23A/ERBB3/GH2/TNF/ISL1/NEDD9
GO_ENDOCHONDRAL_BONE_MORPHOGENESIS	GO_ENDOCHONDRAL_BONE_MORPHOGENESIS	0.486002	1.64986	0.00598802	0.0351395	COL7A1/BMPR2/ANXA2/INPPL1/COL6A1/RARA/TGFBR2/COL6A2/BMP6/MEF2C/GNAS/RARB/FGFR3/VWA1/SOX9/MEF2D/POR
GO_REGULATION_OF_T_CELL_MEDIATED_IMMUNITY	GO_REGULATION_OF_T_CELL_MEDIATED_IMMUNITY	0.485577	1.63124	0.00595238	0.0351395	IL18R1/NLRP3/HLA-E/IL1B/HLA-F/SMAD7/TNFSF4/DUSP22/HLA-A/IL6/PPP3CB/IL7R/HLA-B
GO_REGULATION_OF_TOLL_LIKE_RECEPTOR_SIGNALING_PATHWAY	GO_REGULATION_OF_TOLL_LIKE_RECEPTOR_SIGNALING_PATHWAY	0.484942	1.62728	0.00584795	0.0351395	BIRC2/IRF7/FLOT1/PELI1/TNFAIP3/OTUD4/IRF1/LYN/MIR146A/BIRC3/IRAK3/APPL2/PJA2/LY96/CYBA/UBQLN1
GO_REGULATION_OF_LEUKOCYTE_CHEMOTAXIS	GO_REGULATION_OF_LEUKOCYTE_CHEMOTAXIS	0.484341	1.75339	0.00307692	0.0351395	CXCL13/THBS1/CCL2/VEGFA/CCL1/CCR7/CAMK1D/GPSM3/CCL3/CCL5/CXCL8/CXCL10/WNK1/CCL19/SWAP70/RAC2/IL6/CD74/ANO6/LYN/PLA2G7/STAP1/RAC1/GREM1/OXSR1/ADAM17/DUSP1/MIR223/ZNF580/IL23A/CCL4
GO_REGULATION_OF_DEFENSE_RESPONSE_TO_VIRUS	GO_REGULATION_OF_DEFENSE_RESPONSE_TO_VIRUS	0.484242	1.62981	0.00600601	0.0351395	BIRC2/ZC3H12A/IL1B/RIOK3/IL2RA/TNFAIP3/DDX58/TRIM44/BIRC3/ITCH/TRIM38/SIN3A/PCBP2/IL15/ANKRD17/NPLOC4/MUL1/IL23A/APOBEC3F/RNF216
GO_OVARIAN_FOLLICLE_DEVELOPMENT	GO_OVARIAN_FOLLICLE_DEVELOPMENT	0.483568	1.56215	0.00591716	0.0351395	CEBPB/VEGFA/SRC/FOXO3/ICAM1/LFNG/DMC1/KIT/ZNF830/SMAD4/MMP19/ZFX/KMT2B/CTNNA1
GO_REGULATION_OF_BIOMINERAL_TISSUE_DEVELOPMENT	GO_REGULATION_OF_BIOMINERAL_TISSUE_DEVELOPMENT	0.482568	1.68645	0.00617284	0.0351395	CEBPB/SMAD3/CCL3/ACVR1/BMPR2/BCOR/S1PR1/BMP2/ANO6/BMP6/MEF2C/HIF1A/MMP20/GREM1/SOX9/TRPM4/ACVR2A/OSR2/MIR208A/AMELX/DDR2/TMEM119/TFAP2A/NBR1/PKDCC/FGF23/ADGRV1/DSPP/ODAPH/NOTCH1
GO_NEGATIVE_REGULATION_OF_COAGULATION	GO_NEGATIVE_REGULATION_OF_COAGULATION	0.48214	1.56321	0.00607903	0.0351395	THBS1/PLAU/C1QTNF1/PLAT/ANXA2/ANXA5/ABAT/TFPI
GO_RAB_PROTEIN_SIGNAL_TRANSDUCTION	GO_RAB_PROTEIN_SIGNAL_TRANSDUCTION	0.481721	1.63458	0.00584795	0.0351395	RAB2B/RAB9A/RAB33A/RAB21/RAB5A/MADD/RAB8B/DNAJC27/DENND4B/RAB13/RAB10/RAB38/RAB22A/RAB35/RAB27A/RAB11A
GO_DIGESTIVE_TRACT_MORPHOGENESIS	GO_DIGESTIVE_TRACT_MORPHOGENESIS	0.481483	1.53578	0.0057971	0.0351395	SMAD3/HLX/CTNNB1/NIPBL/VANGL2/HIF1A/BBS7/AHI1/GLI1/SFRP2/ID2/EPHB3/IHH/DACT1/EPB41L5/PDGFRA/NOTCH1/BMP4/EGFR/TP63/FGFR2/GLI3/TCF21
GO_CATECHOLAMINE_SECRETION	GO_CATECHOLAMINE_SECRETION	0.48087	1.61659	0.00581395	0.0351395	ADORA2A/SYT11/SYT12/ABAT/MECP2/DRD3/SYT9/SYT2/PINK1/CNR1/SNCA/OR5T1/ADRA2B/AGTR2/SYT6/GRK2/CHGA/OR56A1/DTNBP1/GDNF/FGF20/UCN
GO_LAMELLIPODIUM_ORGANIZATION	GO_LAMELLIPODIUM_ORGANIZATION	0.480719	1.68198	0.00628931	0.0353679	SRC/ABLIM1/RAC2/WASF2/S1PR1/ARHGEF7/NCKAP1/KIT/CTTN/DNM2/CLRN1/NCK2/FSCN1/RAC1/CD44/ARPC5/CDC42/SSH2/VCL
GO_REGULATION_OF_RECEPTOR_SIGNALING_PATHWAY_VIA_STAT	GO_REGULATION_OF_RECEPTOR_SIGNALING_PATHWAY_VIA_STAT	0.480289	1.7931	0.00337838	0.0351395	CSF2/FYN/IL10RA/PARP14/IL6ST/BCL3/TNFRSF18/SOCS2/CCL5/CRLF2/STAT3/CYP1B1/JAK2/IL6/IL7R/KIT/LYN/CD40/ARL2BP/GGNBP2/IL21/IL24/IFNA14/FGFR3/HGS/IL15/MIR149/CSHL1/IL10RB/IL23A/GH2/TNF/ISL1
GO_OSTEOCLAST_DIFFERENTIATION	GO_OSTEOCLAST_DIFFERENTIATION	0.480263	1.69237	0.00636943	0.0355744	CEBPB/SRC/PAFAH1B1/JUNB/CTNNB1/CCL3/RASSF2/CREB1/ANXA2/GPR183/FOXP1/FSTL3/GNAS/GPR68/TMEM64/TFE3/IL23A/TMEM178A/GAB2/TNF
GO_P38MAPK_CASCADE	GO_P38MAPK_CASCADE	0.480256	1.54751	0.0058651	0.0351395	VEGFA/ZC3H12A/IL1B/MAP2K3/DUSP10/ZFP36/BMP2/GADD45B/PJA2/MAPKAPK2/DUSP1
GO_MYELOID_LEUKOCYTE_MIGRATION	GO_MYELOID_LEUKOCYTE_MIGRATION	0.480182	1.87442	0.00383142	0.0351395	CXCL13/THBS1/CCL2/VEGFA/CXCL2/CCL1/CCR7/PDE4D/P2RX4/CAMK1D/CCL3L3/CCL3/IL1B/CCL5/CXCL8/CXCL10/CCL19/PIP5K1C/SWAP70/JAML/RAC2/PIK3CD/ADAM8/WDR1/PDE4B/IL6/CD47/PTGER4/CD74/ANO6/KIT/LYN/PLA2G7/STAP1/CCL3L1/RAC1/GREM1/CXCL6/SIRPA/DUSP1/PPBP/MIR223/LGALS3/ITGA9/ITGA1/IL23A/CCL4
GO_ACTIVATION_OF_MAPKK_ACTIVITY	GO_ACTIVATION_OF_MAPKK_ACTIVITY	0.479729	1.54975	0.00591716	0.0351395	MAP3K8/RAPGEF1/JAK2/MAP3K1/MAP3K20/GADD45B/TAOK3/RAF1/FRS2/RIPK2/CRK/CRKL/MAP3K12/MAP3K6/KIDINS220/NGF/MAP3K7
GO_LEUKOCYTE_CHEMOTAXIS	GO_LEUKOCYTE_CHEMOTAXIS	0.478898	1.86389	0.00414938	0.0351395	CXCL13/THBS1/CCL2/VEGFA/CXCL2/CCL1/CCR7/PDE4D/CAMK1D/CCL3L3/GPSM3/CCL3/IL1B/CCL5/CXCL8/CXCL10/WNK1/CCL19/PIP5K1C/SWAP70/JAML/RAC2/PIK3CD/ADAM8/CXCR4/PDE4B/IL6/S1PR1/GPR183/CD74/ANO6/KIT/LYN/PLA2G7/LYST/STAP1/CCL3L1/RAC1/GREM1/CXCL6/OXSR1/ADAM17/DUSP1/PPBP/MIR223/LGALS3/ZNF580/ITGA9/TRPM4/ITGA1/IL23A/CCL4
GO_REGULATION_OF_EXTRINSIC_APOPTOTIC_SIGNALING_PATHWAY	GO_REGULATION_OF_EXTRINSIC_APOPTOTIC_SIGNALING_PATHWAY	0.478572	1.82713	0.00341297	0.0351395	THBS1/TRAF1/CSF2/SRC/FYN/IL1A/LMNA/ATF3/TNFSF10/IL1B/ACVR1/NRP1/TNFRSF10B/TMBIM1/TNFRSF4/TNFAIP3/ICAM1/MAL/STK4/PMAIP1/MADD/ITGAV/PEA15/CTTN/RAF1/ZMYND11/RFFL/HTT/ARHGEF2/PAK2/RBCK1/LGALS3/BIRC6/DEDD2/CTNNA1
GO_POSITIVE_REGULATION_OF_EPITHELIAL_CELL_DIFFERENTIATION	GO_POSITIVE_REGULATION_OF_EPITHELIAL_CELL_DIFFERENTIATION	0.478184	1.60414	0.00595238	0.0351395	VEZF1/CTNNB1/BTG1/NCOA3/H2AFY2/ADD1/BMP6/VDR/ZEB2/NUMA1/PAX2/SOX9/AHI1/PROM1/RFX3/MIR21/SFRP4
GO_BONE_RESORPTION	GO_BONE_RESORPTION	0.477815	1.56291	0.00619195	0.0351395	SRC/CTNNB1/RAC2/TNFAIP3/ADAM8/IL6/S1PR1/CSK/DEF8/RAC1/TMEM64
GO_POSITIVE_REGULATION_OF_REACTIVE_OXYGEN_SPECIES_BIOSYNTHETIC_PROCESS	GO_POSITIVE_REGULATION_OF_REACTIVE_OXYGEN_SPECIES_BIOSYNTHETIC_PROCESS	0.477736	1.52383	0.0057971	0.0351395	SMAD3/PTGS2/P2RX4/FOXO3/IL1B/ICAM1/JAK2/DNM2/KLF2/CYBA/DUOXA2/RAB27A/PKD2/TNF/TICAM1/KLF4
GO_NEURON_PROJECTION_EXTENSION	GO_NEURON_PROJECTION_EXTENSION	0.477367	1.82808	0.00344828	0.0351395	VEGFA/PAFAH1B1/CTNNB1/NRP1/BMPR2/IFRD1/RAB21/ULK1/SEMA4A/SEMA6B/IQGAP1/PPP3CB/NDEL1/OLFM1/CTTN/DNM2/SEMA3C/PLXNA3/PLXNA1/ILK/SHTN1/SEMA6D/EMX1/DSCAM/DDR1/RAPH1/VCL/GOLGA4/SEMA6A/RUFY3/RAB11A/PLXNA4/MUL1/RYK/ALCAM/NRCAM/NEDD4L/BCL11A/SYT2
GO_CELLULAR_RESPONSE_TO_BIOTIC_STIMULUS	GO_CELLULAR_RESPONSE_TO_BIOTIC_STIMULUS	0.476737	1.88205	0.00398406	0.0351395	CXCL13/CEBPB/CSF2/CCL2/NFKB1/SRC/CXCL2/PDE4D/ZC3H12A/NLRP3/CCL3/IL1B/CCL5/NFKBIA/CXCL8/CXCL10/TXNIP/TNFAIP3/TNFSF4/ICAM1/VIM/PDE4B/IL6/ZFP36/TNIP2/RARA/PTAFR/LYN/MIR146A/CD40/AXL/TFPI/RIPK2/BMP6/DDIT3/MEF2C/STAP1/HAMP/CHMP5/LY96/TRIM5/CXCL6/SIRPA/IL24/PPBP/SIRT2/UPF1/ABCA1/CD86/PRKCE/BCR/NFKBIB/TNF/CDK19/NOS2/TICAM1/RELA/CD6/MIR21/MRC1/MAPK14/IL36B/ADAMTS13
GO_RECEPTOR_SIGNALING_PATHWAY_VIA_STAT	GO_RECEPTOR_SIGNALING_PATHWAY_VIA_STAT	0.476673	1.82154	0.00338983	0.0351395	CSF2/CCL2/FYN/IL10RA/PARP14/IL6ST/BCL3/TNFRSF18/SOCS2/CCL5/CRLF2/STAT3/CYP1B1/JAK2/IFNAR1/IL6/STAT2/IL7R/KIT/LYN/CD40/ARL2BP/GGNBP2/IL21/IL24/IFNA14/FGFR3/HGS/IL15/MIR149/PIAS1/CSHL1/PKD2/IL10RB/IL23A/GH2/TNF/ISL1
GO_POSITIVE_REGULATION_OF_CELL_SUBSTRATE_ADHESION	GO_POSITIVE_REGULATION_OF_CELL_SUBSTRATE_ADHESION	0.476615	1.74445	0.00332226	0.0351395	HAS2/VEGFA/SDC4/SMAD3/CCR7/ITGA5/MAP4K4/NRP1/PLEKHA2/JAK2/IQGAP1/NINJ1/ARHGEF7/EMILIN2/LIMS1/DNM2/CRK/S100A10/JUP/ILK/CRKL/RAC1/CDC42/FLNA/EGFLAM/PRKCE/FN1/ALOX15/NEDD9
GO_MYELOID_LEUKOCYTE_DIFFERENTIATION	GO_MYELOID_LEUKOCYTE_DIFFERENTIATION	0.476384	1.85275	0.00390625	0.0351395	CEBPB/CSF2/GATA2/VEGFA/SRC/PAFAH1B1/JUNB/CCR7/RELB/IRF7/CTNNB1/CCL3/RASSF2/CCL19/MYH9/CREB1/ANXA2/PIK3CD/RB1/MMP9/JUN/L3MBTL3/RARA/GPR183/HAX1/CD74/TGFBR2/SPI1/KIT/LYN/FOXP1/ZBTB46/FSTL3/MEF2C/GNAS/CDC42/GPR68/EIF2AK1/TMEM64/MIR223/IL25/TFE3/IL23A/TMEM178A/BATF2/GAB2/NKAP/TNF/ID2
GO_ANTIGEN_BINDING	GO_ANTIGEN_BINDING	0.476265	1.53465	0.0058651	0.0351395	HLA-DQA1/HLA-E/HLA-F/TAPBP/SLC7A5/HLA-A/IL7R/HLA-B/CD40/TAP1/SLAMF1/HLA-H/HLA-DRA/SIRPA
GO_POSITIVE_REGULATION_OF_ENDOCYTOSIS	GO_POSITIVE_REGULATION_OF_ENDOCYTOSIS	0.475893	1.69353	0.00630915	0.0353884	GATA2/VEGFA/FLOT1/CCL19/ANXA2/RAB21/DAB2/ANO6/C3/SGIP1/AXL/PPP3CA/DNM2/APPL2/PICK1/STAP1/SCYL2/PPP3CC/GREM1/CLIP3/AHI1/NEDD4L
GO_CELLULAR_EXTRAVASATION	GO_CELLULAR_EXTRAVASATION	0.475851	1.55093	0.00606061	0.0351395	CCL2/ABR/JAML/ICAM1/PIK3CD/ADAM8/CD47/PTGER4/PTAFR/VCAM1/CRK/CRKL/SIRPA/ITGA1/BCR/TNF
GO_BONE_MORPHOGENESIS	GO_BONE_MORPHOGENESIS	0.475173	1.72068	0.00327869	0.0351395	COL7A1/HAS2/INSIG2/BMPR2/ANXA2/INPPL1/COL6A1/RARA/TGFBR2/GLG1/COL6A2/FOXN3/BMP6/MEF2C/GNAS/RARB/FGFR3/VWA1/SOX9/MEF2D/POR/SFRP2/OSR2/LRP5L/PAX1/SFRP4/IHH/COL12A1/TRPV4/NAB1
GO_POSITIVE_REGULATION_OF_LEUKOCYTE_MIGRATION	GO_POSITIVE_REGULATION_OF_LEUKOCYTE_MIGRATION	0.475142	1.74647	0.00331126	0.0351395	CXCL13/THBS1/VEGFA/CCL1/CCR7/P2RX4/CAMK1D/GPSM3/TNFRSF18/CCL3/CCL5/CXCL8/CXCL10/WNK1/CCL19/SWAP70/RAC2/ICAM1/ADAM8/IL6/CD74/PTAFR/ANO6/PLA2G7
GO_AUTOPHAGOSOME	GO_AUTOPHAGOSOME	0.47498	1.67206	0.00617284	0.0351395	FTH1/SQSTM1/PIP4K2A/MAP1LC3A/OPTN/GABARAPL1/ULK1/MAP1LC3B/LAMP1/TP53INP1/GABARAPL2/VPS16/SH3GLB1/HTT/ATG14/LAMP2/ZFYVE1/UBQLN1/TM9SF1/TRIM21
GO_POSITIVE_REGULATION_OF_HEMOPOIESIS	GO_POSITIVE_REGULATION_OF_HEMOPOIESIS	0.474465	1.83034	0.00371747	0.0351395	GATA2/NFKBIZ/ZMIZ1/HLX/NLRP3/N4BP2L2/FOXO3/IL2RA/DUSP10/RUNX3/STAT3/CD83/CCL19/CREB1/TNFSF4/ACVR1B/IL4R/ADAM8/RB1/RASGRP1/ETS1/JUN/IL7R/RARA/HAX1/CD74/TGFBR2/AXL/ZBTB46/RIPK2/ADA/HIF1A/GNAS/GPR68/DHX36/IL15/TMEM64/IL23A/CD86/ZNF16/ACVR2A/NKAP/TNF/ID2/EVI2B/MIR21/MAPK14
GO_HEART_VALVE_DEVELOPMENT	GO_HEART_VALVE_DEVELOPMENT	0.474233	1.54566	0.00606061	0.0351395	ACVR1/BMPR2/RB1/SMAD6/BMP2/TGFBR2/OLFM1/MEF2C/SMAD4/SOX9/GJA5/MDM2
GO_POSITIVE_REGULATION_OF_LEUKOCYTE_DIFFERENTIATION	GO_POSITIVE_REGULATION_OF_LEUKOCYTE_DIFFERENTIATION	0.473745	1.77304	0.0033557	0.0351395	NFKBIZ/ZMIZ1/HLX/NLRP3/IL2RA/DUSP10/RUNX3/CD83/CCL19/CREB1/TNFSF4/IL4R/ADAM8/RB1/RASGRP1/JUN/IL7R/RARA/HAX1/CD74/TGFBR2/AXL/ZBTB46/RIPK2/ADA/GNAS/GPR68/IL15/TMEM64/IL23A/CD86/NKAP/TNF/ID2/EVI2B/MIR21
GO_POSITIVE_REGULATION_OF_PROTEIN_TYROSINE_KINASE_ACTIVITY	GO_POSITIVE_REGULATION_OF_PROTEIN_TYROSINE_KINASE_ACTIVITY	0.473646	1.5301	0.00591716	0.0351395	SRC/FYN/CCL5/PRNP/UNC119/GHRL/STAP1/NRG1/EPHA4/GREM1/ADAM17/PAK2/ERBB3/NEDD9
GO_TOLL_LIKE_RECEPTOR_SIGNALING_PATHWAY	GO_TOLL_LIKE_RECEPTOR_SIGNALING_PATHWAY	0.473586	1.757	0.00331126	0.0351395	BIRC2/IRF7/RFTN1/TANK/NFKBIA/FLOT1/PELI1/UBE2D3/TNIP1/TNFAIP3/OTUD4/IRF1/MAP3K1/TNIP2/RPS6KA3/UBC/LYN/MIR146A/BIRC3/IRAK3/RIPK2/APPL2/PJA2/LY96/CYBA/MAPKAPK2/IKBKB/UBQLN1/RPS27A/CTSL/WDFY1/CTSB/PRKCE/UBE2D2/MAP3K7/PDPK1/TICAM1/LGMN/BTK/UBE2D1/IRF3/IRF4
GO_FAT_CELL_DIFFERENTIATION	GO_FAT_CELL_DIFFERENTIATION	0.47344	1.85574	0.00398406	0.0351395	CEBPB/TMEM120A/GATA2/SMAD3/SORT1/PTGS2/ZC3H12A/OSBPL8/FOXO1/DUSP10/CREB1/FABP4/STK4/TRIB2/SMAD6/IL6/ZFP36/JDP2/NIPBL/BMP2/ATF5/PLAC8/ARL4A/DLK2/DDIT3/PRDM16/MB/TRIB3/ASXL1/SOCS7/TMEM64/SLC2A4/PIAS1/LGALS12/CLIP3/ARNTL/NR4A3/SIRT2/BBS7/SREBF1/TRPM4/NR4A2/METRNL/RGS2/SFRP2/GRK5/TNF/TRIO/ZBTB7A/ID2/KLF4/MIR21/MAPK14/ZNF385A/ARID5B/SDF4/EP300/GATA3/TFAP2B/TRPV4/MEX3C/SIRT1/TMEM120B/LRP5/FAM57B/CCND1/…
GO_MYOBLAST_DIFFERENTIATION	GO_MYOBLAST_DIFFERENTIATION	0.473392	1.62752	0.0060423	0.0351395	TRIP4/BTG1/CXCL10/IFRD1/LGALS1/RB1/DDIT3/MEF2C/ILK/MYOG/NRG1/GREM1/CAPN3/SOX9/EPAS1/TNF/ISL1/MAPK14
GO_PROTEIN_TRANSPORT_WITHIN_LIPID_BILAYER	GO_PROTEIN_TRANSPORT_WITHIN_LIPID_BILAYER	0.471712	1.5294	0.00911854	0.0452614	GRIPAP1/RFTN1/RILPL2/NUMB/DNM2/CLSTN1/RILPL1/CLIP1/GRASP/DRD3/RAB11A/EPS15/NSG1/ARHGAP44/HPCA
GO_POSITIVE_REGULATION_OF_CELL_ADHESION	GO_POSITIVE_REGULATION_OF_CELL_ADHESION	0.471496	1.96865	0.00520833	0.0351395	CXCL13/HAS2/CCL2/VEGFA/SRC/SDC4/NFKBIZ/FYN/NFAT5/SMAD3/ZMIZ1/KIFAP3/HLX/CCR7/IL6ST/NLRP3/ITGA5/TNFRSF18/HLA-E/IL1B/CCL5/MAP3K8/FLOT1/MAP4K4/NRP1/IL2RA/DUSP10/PLEKHA2/RASAL3/RUNX3/CD83/CCL19/SMAD7/TNFSF4/LGALS1/ICAM1/FOXC2/IL4R/ADAM8/JAK2/RASGRP1/ETS1/DPP4/IL6/IQGAP1/CD47/ICOSLG/NINJ1/IL7R/ZFHX3/RARA/ARHGEF7/CARD11/ITGAV/CD74/PTAFR/VCAM1/TGFBR2/LYN/CSK/EMILIN2/PPP3CA/LIMS1/DNM2/RIPK2/FSTL3/CRK/ADA…
GO_POSITIVE_REGULATION_OF_MYELOID_CELL_DIFFERENTIATION	GO_POSITIVE_REGULATION_OF_MYELOID_CELL_DIFFERENTIATION	0.471439	1.6596	0.00617284	0.0351395	GATA2/FOXO3/STAT3/CREB1/ACVR1B/RB1/ETS1/JUN/HAX1/CD74/HIF1A/GNAS/GPR68/TMEM64/IL23A/ZNF16/ACVR2A/TNF/ID2/EVI2B/MAPK14
GO_ESTABLISHMENT_OF_PROTEIN_LOCALIZATION_TO_PLASMA_MEMBRANE	GO_ESTABLISHMENT_OF_PROTEIN_LOCALIZATION_TO_PLASMA_MEMBRANE	0.470484	1.51793	0.00884956	0.0444307	GRIPAP1/OPTN/RILPL2/GOLGA7/CSK/RAB10/RILPL1/CNST/SPTBN1/GRASP/ANK3/GOLGA4/RAB11A/GGA3/NSG1/ARHGAP44/VAMP2/GOPC
GO_REGULATION_OF_PROTEIN_LOCALIZATION_TO_CELL_PERIPHERY	GO_REGULATION_OF_PROTEIN_LOCALIZATION_TO_CELL_PERIPHERY	0.469138	1.70312	0.00327869	0.0351395	GRIPAP1/RHOQ/PICALM/SQSTM1/RHOG/PTPN9/PPFIA1/TMBIM1/NUMB/PRNP/DAB2/CSK/CNST/PPP2R5A/SPTBN1/GRASP/NUMA1/KIF5B/MIR223/LGALS3/CLIP3/RAB11A/LYPD1/PRKCE/TMEM59/PDPK1/EPB41/RAP1A/TNF/STAC3/ARHGAP44/AR/GPC6/GOPC/APPL1/DPP10/STX4/EFCAB7/EZR/PKDCC/PIK3R1/PRKCZ/GPER1
GO_NEURON_MIGRATION	GO_NEURON_MIGRATION	0.468826	1.78704	0.00344828	0.0351395	GATA2/VEGFA/DDIT4/PAFAH1B1/FYN/SPOCK1/TUBB2B/CTNNB1/NRP1/PTK2/STAT3/NDEL1/NIPBL/UNK/AXL/ELP3/MEF2C/CRK/SHTN1/PLXNB2/ARHGEF2/CRKL/NRG1/RAC1/CCR4/SEMA6A/PHOX2B/FLNA/NR4A2/ZNF609/NRCAM
GO_REGULATION_OF_CELL_CELL_ADHESION	GO_REGULATION_OF_CELL_CELL_ADHESION	0.468613	1.95937	0.00515464	0.0351395	CXCL13/CEBPB/ADORA2A/HAS2/CCL2/SRC/SDC4/NFKBIZ/FYN/NFAT5/ZMIZ1/KIFAP3/HLX/CCR7/ZC3H12A/IL6ST/NLRP3/C1QTNF1/HLA-E/IL1B/CCL5/MAP3K8/FLOT1/IL2RA/DUSP10/RASAL3/PTK2/RUNX3/PELI1/CD83/WNK1/CCL19/SWAP70/SMAD7/TNFSF4/LGALS1/RDX/PRNP/IRF1/ICAM1/DUSP22/IL4R/ADAM8/JAK2/RASGRP1/ETS1/DPP4/IL6/CD47/ICOSLG/DUSP3/IL7R/RARA/CARD11/CD74/PTAFR/BMP2/VCAM1/TWSG1/TGFBR2/ABAT/LYN/MIR146A/CSK/PAG1/ITCH/RIPK2/FSTL3/FERMT…
GO_NATURAL_KILLER_CELL_ACTIVATION	GO_NATURAL_KILLER_CELL_ACTIVATION	0.468556	1.61089	0.0060423	0.0351395	IL18R1/IL21R/HLA-E/HLA-F/ELF4/PIK3CD/RASGRP1/LAMP1/PGLYRP2/AXL/RAB27A/IFNA14/IL15/IL23A/ID2/TICAM1/PRDX1/PGLYRP3
GO_RESPONSE_TO_MOLECULE_OF_BACTERIAL_ORIGIN	GO_RESPONSE_TO_MOLECULE_OF_BACTERIAL_ORIGIN	0.468472	1.93522	0.0049505	0.0351395	NFKB2/CXCL13/CEBPB/CSF2/CCL2/NFKB1/SRC/CXCL2/IL10RA/JUNB/ABR/CCR7/PTGS2/PDE4D/ZC3H12A/NLRP3/CCL3/CYP1A1/IL1B/CCL5/AKIRIN2/NFKBIA/CXCL8/DUSP10/PELI1/CXCL10/TNFAIP3/TNFSF4/ICAM1/VIM/JAK2/IFNAR1/PDE4B/IL6/ZFP36/JUN/TNIP2/PTGER4/RARA/PTAFR/VCAM1/RPS6KA3/LYN/MIR146A/CD40/AXL/FOXP1/COMT/IRAK3/TFPI/RIPK2/BMP6/MEF2C/STAP1/HAMP/CHMP5/LY96/TRIM5/MAPKAPK2/CXCL6/SIRPA/IL24/ADAM17/PPBP/OTUD5/SIRT2/UPF1/ABCA1/…
GO_BONE_MINERALIZATION	GO_BONE_MINERALIZATION	0.46794	1.69763	0.00651466	0.0360174	SMAD3/PTGS2/CCL3/ACVR1/BMPR2/BCOR/S1PR1/BMP2/ANO6/BMP6/FGR/MEF2C/HIF1A/HOXA3/GREM1/FGFR3/SOX9/TRPM4/ACVR2A/PHEX/ALOX15/OSR2/MIR208A/TUFT1/DDR2/TMEM119/COL1A2/TFAP2A/NBR1/PKDCC/FGF23/ADGRV1
GO_FC_RECEPTOR_MEDIATED_STIMULATORY_SIGNALING_PATHWAY	GO_FC_RECEPTOR_MEDIATED_STIMULATORY_SIGNALING_PATHWAY	0.467909	1.63522	0.00617284	0.0351395	SRC/MYO1G/FYN/ELMO1/PTK2/RAPGEF1/FCGR2A/WASF2/CD47/ELMO2/NCKAP1/LYN/CSK/APPL2/FGR/CRK/MYO1C/PLD2/RAC1/ARPC5/CDC42/NR4A3/PRKCE/RAP1A/WIPF3/PLA2G6
GO_CELLULAR_RESPONSE_TO_NUTRIENT	GO_CELLULAR_RESPONSE_TO_NUTRIENT	0.467821	1.57291	0.00887574	0.0444941	FYN/PTGS2/P2RX4/PIM1/NCOA1/KANK2/VDR/CYBA/IL15/TNKS/TRPM4/BCL11A/P2RX3/USF2/PHEX/MDM2/TRIM24/ATP2B1/FOLR1
GO_NEGATIVE_REGULATION_OF_DEVELOPMENTAL_GROWTH	GO_NEGATIVE_REGULATION_OF_DEVELOPMENTAL_GROWTH	0.467766	1.69814	0.00327869	0.0351395	STC2/SOCS2/NRP1/DUSP10/PTK2/IFRD1/JARID2/WWC3/STK4/SEMA4A/SEMA6B/TGFBR2/MAPK11/PLAC8/SEMA3C/PLXNA3/SEMA6D/FGFR3/RAI1/SEMA6A/RYK/GDF15/RGS2/BCL11A/SFRP2
GO_NEGATIVE_REGULATION_OF_LIPID_LOCALIZATION	GO_NEGATIVE_REGULATION_OF_LIPID_LOCALIZATION	0.467478	1.5291	0.00619195	0.0351395	THBS1/NFKB1/OSBPL8/NFKBIA/IL6/ITGAV/ABCA1/ABCG1/TNF/CRY1/MIR128-1/PTPN2/PPARA/PLA2G10/NR1H2/AGTR2
GO_REGULATION_OF_NEURAL_PRECURSOR_CELL_PROLIFERATION	GO_REGULATION_OF_NEURAL_PRECURSOR_CELL_PROLIFERATION	0.466972	1.6464	0.00619195	0.0351395	GATA2/VEGFA/BTG2/CTNNB1/FOXO3/FOXO1/RAPGEF1/LYN/APPL2/HIF1A/ILK/EMX1/SIRT2/FLNA/CTNNA1/KDM2B/GLI1/ID2/NR2E1/CEND1/ZNF335/INSM1/NF1
GO_EXTRINSIC_APOPTOTIC_SIGNALING_PATHWAY	GO_EXTRINSIC_APOPTOTIC_SIGNALING_PATHWAY	0.466944	1.85001	0.00401606	0.0351395	THBS1/TRAF1/CSF2/CD70/SRC/FYN/IL1A/SMAD3/RNF41/LMNA/SORT1/ATF3/TNFSF10/FOXO3/IL1B/ACVR1/NRP1/TNFRSF10B/TMBIM1/TNFRSF4/TNFAIP3/ACVR1B/ICAM1/MAL/JAK2/STK4/PMAIP1/MADD/KRT8/ITGAV/PEA15/CTTN/RAF1/ZMYND11/DIABLO/RFFL/CRADD/BLOC1S2/HTT/DEDD/ARHGEF2/BCL2A1/FGFR3/DDX3X/PAK2/RBCK1/LGALS3/DAPK1/BIRC6/DEDD2/CTNNA1/MOAP1/ERBB3/NGF/SFRP2/PDPK1/TNF
GO_AMINOGLYCAN_BIOSYNTHETIC_PROCESS	GO_AMINOGLYCAN_BIOSYNTHETIC_PROCESS	0.466393	1.69072	0.00643087	0.0357956	HAS2/NFKB1/SDC4/IL1B/SLC35D2/DSE/HS3ST1/B4GALT5/CSGALNACT2/ST3GAL1/UST/AGRN/HS6ST1/NDST2/B3GNT4/ST3GAL2/EXT1/B3GNT7/CHST3/SDC3/B4GALT4/VCAN/GPC6/GCNT2/B3GNT3
GO_POSITIVE_REGULATION_OF_ANIMAL_ORGAN_MORPHOGENESIS	GO_POSITIVE_REGULATION_OF_ANIMAL_ORGAN_MORPHOGENESIS	0.46637	1.61629	0.00611621	0.0351395	VEGFA/BASP1/PIM1/CTNNB1/ACVR1/TNFAIP3/BMP2/TGFBR2/SPRY1/WT1/SEMA3C/FRS2/SMAD4/VDR/GREM1/PAX2/SOX9
GO_MUSCLE_CELL_MIGRATION	GO_MUSCLE_CELL_MIGRATION	0.465998	1.68199	0.00619195	0.0351395	HAS2/SRC/PLAU/NET1/CCL5/PLAT/NRP1/FOXO4/IQGAP1/NFE2L2/MEF2C/CRK/DOCK7/PLXNA1/ILK/SEMA6D/ARPC5/DDR1/PDGFA/MIR223/NR4A3
GO_CHONDROCYTE_DIFFERENTIATION	GO_CHONDROCYTE_DIFFERENTIATION	0.465345	1.68682	0.00334448	0.0351395	COL7A1/SMAD3/CTNNB1/RUNX3/BMPR2/ANXA2/COL6A1/BMP2/TGFBR2/GLG1/COL6A2/BMP6/MEF2C/RARB/GREM1/FGFR3/VWA1/SOX9/TRPS1/MEF2D/POR/SFRP2/WNT9A/RELA/OSR2/MAPK14/IHH/COL12A1/AMELX/CHADL/ADAMTS7/MEX3C/PKDCC/SNX19/COL20A1/WNT2B/GDF6
GO_REGULATION_OF_ANTIGEN_RECEPTOR_MEDIATED_SIGNALING_PATHWAY	GO_REGULATION_OF_ANTIGEN_RECEPTOR_MEDIATED_SIGNALING_PATHWAY	0.465002	1.53732	0.00911854	0.0452614	CCR7/LPXN/CMTM3/ELF2/PRNP/ELF1/DUSP22/CD22/DUSP3/LYN/FOXP1/STAP1/ADA
GO_CELLULAR_RESPONSE_TO_STARVATION	GO_CELLULAR_RESPONSE_TO_STARVATION	0.464961	1.74721	0.00337838	0.0351395	CLEC16A/ASNS/UPP1/ZC3H12A/ATF3/MAP1LC3A/STK24/FOXO1/MARS/RIPOR1/GABARAPL1/BMPR2/FNIP1/SLC38A2/MAP1LC3B/PMAIP1/JUN/NFE2L2/GABARAPL2/MTMR3/COMT/PICK1/PRKAA1/SH3GLB1/ATG14/LAMP2/ZFYVE1/LARS/RRAGC
GO_L_AMINO_ACID_TRANSPORT	GO_L_AMINO_ACID_TRANSPORT	0.464701	1.55936	0.00584795	0.0351395	SLC3A2/SLC7A1/SLC1A4/SLC7A2/ARL6IP5/SLC7A5/SLC43A2/SLC38A1/SLC6A9/SLC7A3/CTNS/SLC25A38/RGS2/SLC25A12/NTSR1/SLC25A18/SLC38A9/SLC36A4/SLC7A11
GO_MAST_CELL_ACTIVATION	GO_MAST_CELL_ACTIVATION	0.464491	1.50599	0.00911854	0.0452614	GATA2/CRLF2/RAC2/PIK3CD/IL4R/RASGRP1/NDRG1/RHOH/STXBP2/KIT/LYN/FGR/NR4A3/NECTIN2/GAB2/PDPK1/BTK/S100A13/CNR1/CBL/FER/IL13RA2
GO_LENS_DEVELOPMENT_IN_CAMERA_TYPE_EYE	GO_LENS_DEVELOPMENT_IN_CAMERA_TYPE_EYE	0.463608	1.57384	0.00898204	0.0448555	SMAD3/CTNNB1/SHROOM2/KDM5B/VIM/TMOD1/TGFBR2/FRS2/CRYGA/CRYBA1/ZEB2/CTNS/CRYGB/CDKN1C/GATA3/SLC7A11/TBC1D32/SKIL/SIX5/BCAR3/PITX3/WNT2B/NTRK3/TDRD7/BMP4
GO_CALCIUM_DEPENDENT_PHOSPHOLIPID_BINDING	GO_CALCIUM_DEPENDENT_PHOSPHOLIPID_BINDING	0.462918	1.47575	0.00874636	0.0440475	ANXA3/SYTL3/PLA2G4C/ANXA2/SYT12/ANXA5/ANXA7/SYT9
GO_LAMELLIPODIUM_ASSEMBLY	GO_LAMELLIPODIUM_ASSEMBLY	0.462503	1.55764	0.00890208	0.044558	ABLIM1/RAC2/WASF2/S1PR1/ARHGEF7/NCKAP1/KIT/DNM2/CLRN1/NCK2/FSCN1/RAC1/CDC42/SSH2/VCL
GO_REGULATION_OF_LYMPHOCYTE_MIGRATION	GO_REGULATION_OF_LYMPHOCYTE_MIGRATION	0.462099	1.5115	0.00928793	0.0457214	CXCL13/CCL2/CCL3/CCL5/CXCL10/WNK1/ADAM8/MSN/CRK/CRKL/OXSR1/ADAM17
GO_INTERLEUKIN_1_BETA_PRODUCTION	GO_INTERLEUKIN_1_BETA_PRODUCTION	0.46012	1.5778	0.00609756	0.0351395	SMAD3/CCR7/ZC3H12A/NLRP3/CCL3/IL1B/GBP5/CCL19/TNFAIP3/JAK2/GHRL/FOXP1/RIPK2/SPHK1/SIRPA/NLRP12/CARD18/ABCA1/CPTP/ISL1
GO_CYTOKINE_ACTIVITY	GO_CYTOKINE_ACTIVITY	0.459943	1.79669	0.00403226	0.0351395	CXCL13/IL32/CSF2/CCL2/CD70/VEGFA/IL1A/CXCL2/CCL1/TNFSF10/CCL3L3/CCL3/IL1B/CCL5/CXCL8/CMTM3/CXCL10/CCL19/TNFSF4/BMP1/IL6/BMP2/BMP6/CCL3L1/GDF11/NRG1/GREM1/CXCL6/IL21/IL24/IFNA14/IL15/GRN/PPBP/IL25/GDF15/IL23A/CCL4
GO_CELL_CHEMOTAXIS	GO_CELL_CHEMOTAXIS	0.459746	1.88474	0.00469484	0.0351395	CXCL13/THBS1/CCL2/VEGFA/CXCL2/CCL1/CCR7/ACKR3/PDE4D/P2RX4/CAMK1D/CCL3L3/GPSM3/CCL3/IL1B/CCL5/RHOG/NRP1/CXCL8/CXCL10/WNK1/CCL19/PIP5K1C/SWAP70/JAML/RAC2/PIK3CD/ADAM8/CXCR4/PDE4B/IL6/ELMO2/S1PR1/GPR183/CD74/VCAM1/ANO6/KIT/LYN/PLA2G7/LYST/RAB13/CRK/STAP1/CCL3L1/CRKL/RAC1/GREM1/CXCL6/CCR4/OXSR1/ADAM17/DUSP1/PPBP/MIR223/LGALS3/PRKCQ/ZNF580/ITGA9/TRPM4/ITGA1/IL23A/CCL4
GO_POSITIVE_REGULATION_OF_MYELOID_LEUKOCYTE_DIFFERENTIATION	GO_POSITIVE_REGULATION_OF_MYELOID_LEUKOCYTE_DIFFERENTIATION	0.459607	1.48097	0.0058651	0.0351395	CREB1/RB1/JUN/HAX1/CD74/GNAS/GPR68/TMEM64/IL23A/TNF/ID2/EVI2B
GO_NEURON_PROJECTION_GUIDANCE	GO_NEURON_PROJECTION_GUIDANCE	0.459008	1.87088	0.0047619	0.0351395	FEZ1/MYCBP2/VEGFA/SRC/FYN/GRB10/TUBB2B/NRP1/SIAH1/PTK2/BMPR2/RAC2/ZSWIM4/PIK3CD/CXCR4/SEMA4A/FAM129B/SEMA6B/SH3KBP1/FEZ2/RAP1GAP/ZSWIM8/VANGL2/RANBP9/SEMA3C/FRS2/ROBO3/ZSWIM6/SPTBN1/PLXNA3/SMAD4/PLXNA1/PLXNB2/GFRA2/SEMA6D/EPHA4/RAC1/DSCAM/SOS1/GFRA1/LAMA2/SEMA6A/NR4A3/PRKCQ/PLXNA4/LYPLA2/SPTAN1/RYK/PDLIM7/ALCAM/NRCAM/NEO1/GAB2/ISL1/EXT1/GAP43/KLF7/HOXA2/OTX2/EPHB3/SPTB/CHL1/SHC3/RET/GATA3/NPTN/CN…
GO_MYOFIBRIL_ASSEMBLY	GO_MYOFIBRIL_ASSEMBLY	0.458076	1.55434	0.00877193	0.0441085	AKAP13/WDR1/MYH6/TMOD1/KRT8/MYBPC3/MEF2C/TMOD2/SMAD4/NEB/CAPN3/MYH3/PRKAR1A/IGSF22
GO_SMAD_BINDING	GO_SMAD_BINDING	0.456377	1.57793	0.0060241	0.0351395	PMEPA1/SMAD3/CTNNB1/ACVR1/BMPR2/SMAD7/ACVR1B/DAB2/SMAD6/JUN/BMP2/TGFBR2/PRDM16/TRIM33/SMAD4/ZEB2/PURB/FLNA/ACVR2A/PPM1A/ZBTB7A
GO_ER_TO_GOLGI_TRANSPORT_VESICLE_MEMBRANE	GO_ER_TO_GOLGI_TRANSPORT_VESICLE_MEMBRANE	0.456257	1.53102	0.00877193	0.0441085	HLA-DQA1/HLA-DQA2/STX5/HLA-E/HLA-F/HLA-A/HLA-B/CD74/SEC23B/SEC31A/SEC24B/HLA-H/HLA-DRA/SREBF1/HLA-DQB2/HLA-DRB3/FOLR1/MCFD2
GO_REGULATION_OF_TISSUE_REMODELING	GO_REGULATION_OF_TISSUE_REMODELING	0.455264	1.55093	0.00607903	0.0351395	SRC/ABR/TMBIM1/TNFAIP3/ADAM8/IL6/S1PR1/CSK/PPP3CA/DEF8/VDR/GREM1/IL21/IL15/TMEM64/IL23A/BCR
GO_REGULATION_OF_ENDOCYTOSIS	GO_REGULATION_OF_ENDOCYTOSIS	0.454714	1.77088	0.00392157	0.0351395	GATA2/VEGFA/SRC/CALM1/PICALM/FLOT1/SDCBP/CCL19/SYT11/ANXA2/RAB21/NUMB/RAB5A/DAB2/CD22/PPP3CB/PACSIN2/UNC119/MKLN1/ANO6/C3/SGIP1/AXL/TNK2/PPP3CA/DNM2/APPL2/PICK1/LRSAM1/STAP1/SCYL2/ZFYVE16/RAC1/PPP3CC/DRD3/GREM1/SLC2A4/LGALS3/CLIP3/AHI1/BTBD9/NEDD4L/ARFGAP1/ATXN2/ALOX15
GO_CELL_MATRIX_ADHESION	GO_CELL_MATRIX_ADHESION	0.454435	1.79516	0.00406504	0.0351395	THBS1/VEGFA/SRC/SDC4/PLAU/SMAD3/CCR7/LAMA5/CTNNB1/FERMT2/MAP4K4/NRP1/PPFIA1/PLEKHA2/PTK2/DUSP22/RASA1/IQGAP1/NINJ1/MKLN1/DUSP3/ARHGEF7/ITGAV/VCAM1/CASK/CLASP1/CTTN/LIMS1/S100A10/JUP/ILK/RAC1/CD44/DDR1/GREM1/VCL/AJAP1
GO_INTERFERON_GAMMA_PRODUCTION	GO_INTERFERON_GAMMA_PRODUCTION	0.454271	1.62808	0.00621118	0.0351395	IL18R1/CEBPG/CCR7/PDE4D/ZC3H12A/BCL3/IL1B/IL1RL1/TNFSF4/PRNP/RASGRP1/PDE4B/CD47/RARA/PGLYRP2/AXL/RIPK2/IL21/SIRPA/IL18RAP
GO_INTERLEUKIN_1_PRODUCTION	GO_INTERLEUKIN_1_PRODUCTION	0.453472	1.60017	0.00626959	0.035348	SMAD3/CCR7/ZC3H12A/NLRP3/CCL3/IL1B/GBP5/CCL19/TNFAIP3/JAK2/GHRL/PANX2/FOXP1/RIPK2/SPHK1/SIRPA/NLRP12/CARD18/ABCA1/CPTP/ISL1/HSPB1/S100A13/MR1/NLRP1
GO_PATTERN_RECOGNITION_RECEPTOR_SIGNALING_PATHWAY	GO_PATTERN_RECOGNITION_RECEPTOR_SIGNALING_PATHWAY	0.452911	1.74719	0.00371747	0.0351395	BIRC2/IRF7/RFTN1/TANK/NFKBIA/FLOT1/RIOK3/PELI1/UBE2D3/TNIP1/TNFAIP3/OTUD4/IFIH1/IRF1/DDX58/MAP3K1/TNIP2/RPS6KA3/UBC/PGLYRP2/LYN/MIR146A/BIRC3/IRAK3/ITCH/RIPK2/APPL2/PJA2/LY96/CYBA/TRIM5/MAPKAPK2/IKBKB/UBQLN1/RPS27A/ANKRD17/CTSL/NPLOC4/WDFY1/CTSB/LSM14A/PRKCE/UBE2D2/MAP3K7/MARCO/PDPK1/TICAM1/LGMN/RELA/PUM1/PGLYRP3/BTK/UBE2D1/NOP53/IRF3/IRF4/TIFA
GO_REGULATION_OF_RESPONSE_TO_CYTOKINE_STIMULUS	GO_REGULATION_OF_RESPONSE_TO_CYTOKINE_STIMULUS	0.452191	1.73167	0.00344828	0.0351395	TRAF1/PAFAH1B1/BIRC2/PARP14/IRF7/CCL5/SPPL2A/TNFAIP3/OTUD4/IFIH1/ELF1/TAX1BP1/JAK2/IL6/DDX58/MADD/CREBRF/CD74/TRIM44/BIRC3/AXL/IRAK3/RIPK2/JAK1/RFFL/STAP1/HIF1A/SPPL2B/SPHK1/IKBKB/ADAM17/RBCK1/PIAS1/CLIP3/SHARPIN/MUL1
GO_GOLGI_TO_PLASMA_MEMBRANE_TRANSPORT	GO_GOLGI_TO_PLASMA_MEMBRANE_TRANSPORT	0.451728	1.4962	0.00892857	0.0446565	OPTN/GOLGA7/EXOC1/CSK/CCDC93/DNM2/RAB10/EXOC2/CNST/SPTBN1/ANK3/GOLGA4/GGA3/ARF4/ARF5/VAMP2/GOPC/PKDCC/EXOC6B/COMMD1/GGA1/STXBP6
GO_REGULATION_OF_CELL_SUBSTRATE_ADHESION	GO_REGULATION_OF_CELL_SUBSTRATE_ADHESION	0.451317	1.77409	0.004	0.0351395	THBS1/HAS2/VEGFA/SRC/SDC4/SPOCK1/PLAU/SMAD3/CCR7/ITGA5/MAP4K4/NRP1/PLEKHA2/PTK2/RAC2/LGALS1/DUSP22/JAK2/RASA1/IQGAP1/NINJ1/DUSP3/ARHGEF7/CASK/CLASP1/EMILIN2/LIMS1/DNM2/CRK/S100A10/JUP/ILK/CRKL/RAC1/CDC42/DDR1/GREM1/AJAP1
GO_NEGATIVE_REGULATION_OF_LEUKOCYTE_CELL_CELL_ADHESION	GO_NEGATIVE_REGULATION_OF_LEUKOCYTE_CELL_CELL_ADHESION	0.451227	1.66725	0.00331126	0.0351395	CEBPB/ADORA2A/SDC4/HLX/ZC3H12A/IL2RA/RUNX3/PELI1/WNK1/SMAD7/TNFSF4/PRNP/IRF1/DUSP22/IL4R/DUSP3/CD74/TWSG1/MIR146A/PAG1/ITCH/MARCH7
GO_REGULATION_OF_ADAPTIVE_IMMUNE_RESPONSE	GO_REGULATION_OF_ADAPTIVE_IMMUNE_RESPONSE	0.450885	1.70558	0.003367	0.0351395	IL18R1/NFKBIZ/HLX/ZC3H12A/IL6ST/IRF7/NLRP3/HLA-E/IL1B/HLA-F/IL1RL1/DUSP10/CCL19/TNFAIP3/SMAD7/TNFSF4/IRF1/DUSP22/IL4R/HLA-A/IL6/PPP3CB/SAMSN1/IL7R/HLA-B/CD40/C3/RIPK2/STAT6/MEF2C/ADA/HLA-H/TP53BP1
GO_POSITIVE_REGULATION_OF_PROTEIN_BINDING	GO_POSITIVE_REGULATION_OF_PROTEIN_BINDING	0.450728	1.5883	0.00636943	0.0355744	FLOT1/NRP1/ANXA2/LFNG/STK4/MMP9/ARHGEF7/BMP2/BAMBI/ADD1/TRAF4/PPP2CB/RIPK2/MEF2C/TRIB3/EPHA4/HOXA3/CAPRIN2/PLCL1/LGALS3/NMD3/EPB41/TICAM1/DERL1/HERPUD1/CRBN/EP300/MAPRE1/DACT1/PPP2CA/HIP1R/EPB41L5/BDNF
GO_NEGATIVE_REGULATION_OF_CYSTEINE_TYPE_ENDOPEPTIDASE_ACTIVITY	GO_NEGATIVE_REGULATION_OF_CYSTEINE_TYPE_ENDOPEPTIDASE_ACTIVITY	0.45039	1.58605	0.00619195	0.0351395	THBS1/ADORA2A/VEGFA/SRC/BIRC2/PTGS2/TNFAIP8/LAMP3/CDKN2D/FNIP1/MMP9/RPS6KA3/BIRC3/DNAJB6/RAF1/RFFL/CAST/CD44/MICAL1/DDX3X/PAX2/PAK2/CARD18/POR/RPS6KA1/NGF/SFRP2/NAIP/MDM2/WNT9A/KLF4
GO_REGULATION_OF_OSTEOBLAST_DIFFERENTIATION	GO_REGULATION_OF_OSTEOBLAST_DIFFERENTIATION	0.449916	1.66241	0.00331126	0.0351395	CEBPB/SMAD3/IL6ST/CTNNB1/RASSF2/ACVR1/PTK2/BMPR2/SMAD6/IL6/BMP2/TWSG1/BMP6/MEF2C/ILK/GNAS/GREM1/TMEM64/TRPM4/PDLIM7/GLI1/SFRP2/ACVR2A/TNF/ID2/MIR208A/MIR21/SUCO/HOXA2
GO_EPIDERMAL_GROWTH_FACTOR_RECEPTOR_SIGNALING_PATHWAY	GO_EPIDERMAL_GROWTH_FACTOR_RECEPTOR_SIGNALING_PATHWAY	0.449824	1.63056	0.00668896	0.0364585	SRC/RASSF2/CBLB/PTK2/RNF115/SH3KBP1/MMP9/IQGAP1/DUSP3/ARHGEF7/RHBDF2/SPRY1/ARAP1/NCK2/SOS1/CDC42/ADAM17/HGS/SOX9/STAM/ITGA1/EPS15/PDPK1/MIR21/ARF4/TSG101/SHC3/PTPN2/ADORA1/SOCS4/CBL/ERBIN/FER/HIP1R/PIK3R1/ABL1/GPER1/ZGPAT/PLAUR/PLCE1/PTPN3
GO_REGULATION_OF_PHOSPHOLIPID_METABOLIC_PROCESS	GO_REGULATION_OF_PHOSPHOLIPID_METABOLIC_PROCESS	0.449741	1.51369	0.00900901	0.0448876	SRC/CCR7/SOCS2/PTK2/CCL19/MTMR3/KIT/LYN/PIK3IP1/FGR/ATG14/TAZ/FGFR3/SOCS7
GO_POST_GOLGI_VESICLE_MEDIATED_TRANSPORT	GO_POST_GOLGI_VESICLE_MEDIATED_TRANSPORT	0.44968	1.60891	0.00626959	0.035348	SORT1/OPTN/LAMP1/GOLGA7/EXOC1/CSK/CCDC93/DNM2/RAB10/EXOC2/RBSN/CNST/SPTBN1/KLHL20/GAK/ANK3/GOLGA4/RABIF/GGA3/SCAMP2/VPS13A/EPS15/ARF4/ARF5/VAMP2/MON2/GOPC/SCAMP1/STX4/AP1G1/SCFD1/PKDCC/EXOC6B/COMMD1/GGA1/STXBP6
GO_EARLY_ENDOSOME	GO_EARLY_ENDOSOME	0.449389	1.85655	0.005	0.0351395	PMEPA1/EHD1/GRIPAP1/PICALM/SORT1/ACKR3/SLC11A2/RFTN1/PSEN2/HLA-E/HLA-F/RPS6KC1/MARCH3/FLOT1/NRP1/SIAH1/RAPGEF1/LAMP3/ANXA2/MAP2K1/RAB21/NUMB/CYTIP/RAB5A/CXCR4/WASHC3/HLA-A/CD22/WASF2/ARRDC3/PACSIN2/HLA-B/VCAM1/OCRL/VPS16/MMGT1/CMTM6/CCDC93/RNF11/ITCH/INPP5B/APPL2/NIPA1/STX6/STX12/PICK1/RBSN/MARCH8/ARRDC4/RAB38/RAB22A/KCNH1/HLA-H/TMEM127/ZFYVE16/EPHA4/CLVS1/HGS/TOM1/NCSTN/TRAK2/RIN3/CLIP3/STAM/TME…
GO_REGULATION_OF_T_CELL_ACTIVATION	GO_REGULATION_OF_T_CELL_ACTIVATION	0.449297	1.85371	0.00483092	0.0351395	CEBPB/ADORA2A/CCL2/SRC/SDC4/NFKBIZ/FYN/ZMIZ1/HLX/CCR7/ZC3H12A/IL6ST/NLRP3/CTNNB1/TNFRSF18/HLA-E/IL1B/CCL5/MAP3K8/IL2RA/DUSP10/RASAL3/RUNX3/PELI1/CD83/CCL19/RAC2/SMAD7/TNFSF4/LGALS1/PRNP/IRF1/DUSP22/IL4R/ADAM8/RASGRP1/DPP4/IL6/HLA-DOA/CD47/ICOSLG/DUSP3/IL7R/RARA/CARD11/CD74/VCAM1/TWSG1/TGFBR2/LYN/CSK/PAG1/ITCH/RIPK2/ADA/MARCH7/NCK2/RAC1/SOS1/CDC42/IL21/SIRPA/IL15/SLC46A2/PAK2/LGALS3/SOX13/PRKCQ
GO_GROWTH_FACTOR_RECEPTOR_BINDING	GO_GROWTH_FACTOR_RECEPTOR_BINDING	0.449271	1.6668	0.00331126	0.0351395	CSF2/VEGFA/SRC/FYN/IL1A/RNF41/IL6ST/ITGA5/IL1B/SDCBP/JAK2/IL6/LYN/TNK2/FRS2/GREM1/IL21/ADAM17/PDGFA
GO_POSITIVE_REGULATION_OF_MUSCLE_CELL_DIFFERENTIATION	GO_POSITIVE_REGULATION_OF_MUSCLE_CELL_DIFFERENTIATION	0.448645	1.60521	0.00626959	0.035348	EHD1/SOD2/CTNNB1/FLOT1/SPAG9/IL4R/FAM129B/MAPK11/KIT/MEF2C/HAMP/BNIP2/MYOG/NRG1/RBM4/CDC42/GREM1/CD53/PIAS1/CTNNA1/GDF15/OLFM2/MIR208A/MIR21/MAPK14
GO_REGULATION_OF_PROTEIN_TYROSINE_KINASE_ACTIVITY	GO_REGULATION_OF_PROTEIN_TYROSINE_KINASE_ACTIVITY	0.44816	1.57765	0.00617284	0.0351395	SRC/FYN/CCL5/CBLB/MVP/PRNP/DUSP22/UNC119/GHRL/GGNBP2/STAP1/NCK2/NRG1/EPHA4/GREM1/ADAM17/SH3BP5/PAK2/RAP2C/ERBB3/NEDD9/TSG101/PTPN2/ADORA1/SOCS4/CBL/GPRC5B
GO_NEGATIVE_REGULATION_OF_RESPONSE_TO_WOUNDING	GO_NEGATIVE_REGULATION_OF_RESPONSE_TO_WOUNDING	0.44692	1.57328	0.00617284	0.0351395	THBS1/PLAU/SMAD3/C1QTNF1/PLAT/DUSP10/ANXA2/ANXA5/CASK/CLASP1/ABAT/TFPI/CRK/EPHA4/AJAP1/PDGFA
GO_POSITIVE_REGULATION_OF_AUTOPHAGY	GO_POSITIVE_REGULATION_OF_AUTOPHAGY	0.446284	1.62944	0.00326797	0.0351395	CLEC16A/RAB3GAP1/ZC3H12A/PIP4K2A/OPTN/FOXO1/ULK1/PIM2/WAC/TP53INP1/TRIM8/BNIP3L/RIPK2/SUPT5H/LRSAM1/PRKAA1/HIF1A/SH3GLB1/HTT/DAPK1/TRIM21/MUL1/RAB3GAP2/CAMKK2/MAP3K7/TMEM59/VPS13D/TICAM1/BAG3/MID2
GO_GLAND_MORPHOGENESIS	GO_GLAND_MORPHOGENESIS	0.44578	1.63283	0.00333333	0.0351395	CEBPB/SRC/LAMA5/KDM5B/NRP1/TNFAIP3/POLB/MSN/TWSG1/TGFBR2/SEMA3C/FRS2/STAT6/PLXNA1/VDR/DDR1/PLAG1/PDGFA/SOX9/RPS6KA1/GLI1/TNF/FOXA1/LRP5L/AR
GO_GROWTH_FACTOR_BINDING	GO_GROWTH_FACTOR_BINDING	0.445569	1.66254	0.00342466	0.0351395	CXCL13/THBS1/IL10RA/SORT1/IL6ST/ACVR1/NRP1/IL2RA/BMPR2/ACVR1B/COL6A1/SEC61B/ITGAV/HAX1/TWSG1/TGFBR2/GLG1/RHBDF2/FURIN/DUSP1/FGFR3/PDGFA/IGFBP4/IGFALS/IL2RG/ERBB3/ACVR2A/IGF1R
GO_REGULATION_OF_LEUKOCYTE_APOPTOTIC_PROCESS	GO_REGULATION_OF_LEUKOCYTE_APOPTOTIC_PROCESS	0.445168	1.54281	0.00611621	0.0351395	CCR7/IRF7/CCL5/CCL19/TNFRSF4/FNIP1/PIK3CD/ADAM8/IL7R/CD74/TSC22D3/LYN/AXL/FOXP1/MEF2C/ADA/HIF1A/ADAM17/SLC46A2/LGALS3/NR4A3/PRKCQ
GO_POSITIVE_REGULATION_OF_OSSIFICATION	GO_POSITIVE_REGULATION_OF_OSSIFICATION	0.445114	1.55556	0.00617284	0.0351395	CEBPB/SMAD3/IL6ST/CTNNB1/ACVR1/BMPR2/IL6/NIPBL/BMP2/ANO6/BMP6/MEF2C/ILK/GNAS/PDLIM7/SFRP2/ACVR2A/OSR2/MIR21/SUCO
GO_CELLULAR_RESPONSE_TO_CALCIUM_ION	GO_CELLULAR_RESPONSE_TO_CALCIUM_ION	0.443813	1.53812	0.00611621	0.0351395	JUNB/ALOX5AP/SLC25A24/WNK1/SYT11/SYT12/IQGAP1/JUN/ADD1/MEF2C/PRKAA1/CLIC4/KCNH1/FUS/SYT9/CAPN3/NCSTN/PKD2/SYT2/ALOX15/LGMN
GO_REGULATION_OF_EMBRYONIC_DEVELOPMENT	GO_REGULATION_OF_EMBRYONIC_DEVELOPMENT	0.443494	1.65262	0.00340136	0.0351395	GATA2/PAFAH1B1/LAMA5/CTNNB1/WNK1/TGIF2/NPHP3/LFNG/STK4/FAM129B/B4GALT5/NFE2L2/NIPBL/VANGL2/CLASP1/PRKACB/GORAB/SEC24B/PHLDA2/TRIP12/DHX36/LAMA2/TBX18/RBM19/SFRP2/TDG/KLF4/OTX2/DVL3/AR/CCSAP/GATA3/MYADM/CELSR1/GPR161
GO_NEGATIVE_REGULATION_OF_IMMUNE_EFFECTOR_PROCESS	GO_NEGATIVE_REGULATION_OF_IMMUNE_EFFECTOR_PROCESS	0.443378	1.62189	0.00660066	0.0363068	ABR/HLX/ZC3H12A/HLA-E/HLA-F/RIOK3/IL2RA/DUSP10/SMAD7/TNFSF4/DUSP22/IL4R/CD22/PPP3CB/CD47/IL7R/PGLYRP2/IRAK3/ITCH/TRIM38/CRK/TMBIM6/PCBP2/GRN/LGALS3/NPLOC4/MUL1
GO_DIENCEPHALON_DEVELOPMENT	GO_DIENCEPHALON_DEVELOPMENT	0.44289	1.51744	0.00606061	0.0351395	GATA2/RAB3GAP1/NRP1/NCOA1/CREB1/ETS1/BMP2/ZEB2/NR4A2/GLI1/PITX2/ISL1/TAL2/PTCHD1
GO_CELL_MIGRATION_INVOLVED_IN_SPROUTING_ANGIOGENESIS	GO_CELL_MIGRATION_INVOLVED_IN_SPROUTING_ANGIOGENESIS	0.44258	1.56713	0.00632911	0.0354701	THBS1/GATA2/VEGFA/PTGS2/NRP1/FOXC2/MIR146A/PDCD10/GREM1/MIR410/SPRED1/MIR126/KLF4/NR2E1/MIR31/AKT3/ADTRP
GO_DEVELOPMENTAL_GROWTH_INVOLVED_IN_MORPHOGENESIS	GO_DEVELOPMENTAL_GROWTH_INVOLVED_IN_MORPHOGENESIS	0.442255	1.75782	0.00425532	0.0351395	VEGFA/PAFAH1B1/CTNNB1/KDM5B/NRP1/BMPR2/IFRD1/RAB21/ULK1/SEMA4A/SEMA6B/IQGAP1/PPP3CB/S1PR1/NDEL1/TGFBR2/VANGL2/OLFM1/SPRY1/CTTN/DNM2/SEMA3C/MED12/PLXNA3/PLXNA1/ILK/SHTN1/RDH10/SEMA6D/ZEB2/EMX1/DSCAM/DDR1/RAPH1/VCL/SOX9/GOLGA4/SEMA6A/RUFY3/RAB11A/PLXNA4/MUL1/RYK/ALCAM/NRCAM/NEDD4L/BCL11A/SYT2/NGF/SFRP2/FN1
GO_POSITIVE_REGULATION_OF_CELL_MORPHOGENESIS_INVOLVED_IN_DIFFERENTIATION	GO_POSITIVE_REGULATION_OF_CELL_MORPHOGENESIS_INVOLVED_IN_DIFFERENTIATION	0.441214	1.66688	0.003367	0.0351395	HAS2/VEGFA/PAFAH1B1/TUBB2B/NRP1/BMPR2/PTPRD/MAP2K1/RAB21/NDEL1/ARHGEF7/LIMS1/DNM2/CRK/AMIGO1/S100A10/PLXNA3/PLXNA1/ILK/SHTN1/PLXNB2/CRKL/ZEB2/EPHA4/RAC1/DSCAM/CAPRIN2/CDC42/PARP6/DHX36/CUX1/GOLGA4/RUFY3/RAB11A/PLXNA4/FLNA/NGF/FN1/NEDD9/CRABP2/ADNP
GO_BONE_DEVELOPMENT	GO_BONE_DEVELOPMENT	0.440851	1.728	0.00398406	0.0351395	COL7A1/HAS2/SRC/PAFAH1B1/PIP4K2A/INSIG2/BMPR2/ANXA2/INPPL1/COL6A1/AKAP13/ANKRD11/WASF2/PTGER4/TAPT1/GHRL/RARA/BMP2/PRPSAP2/ANO6/TGFBR2/KIT/GLG1/COL6A2/FOXP1/FOXN3/BMP6/MEF2C/GNAS/RARB/BBX/ASXL1/GREM1/GPR68/FGFR3/VWA1/SOX9/MEF2D/DYM/POR/SFRP2/PITX2/PHEX/OSR2/LRP5L/ZNF385A/PAX1/SFRP4/IHH/EP300/COL12A1/TMEM119/TRPV4/CTC1/NAB1
GO_REGULATION_OF_ERBB_SIGNALING_PATHWAY	GO_REGULATION_OF_ERBB_SIGNALING_PATHWAY	0.440507	1.55071	0.00617284	0.0351395	CBLB/RNF115/SH3KBP1/MMP9/DUSP3/ARHGEF7/RHBDF2/SPRY1/ACP4/ARAP1/NCK2/SOS1/CDC42/ADAM17/HGS/STAM/ITGA1/EPS15/LGMN/MIR21/TSG101/PTPN2/ADORA1/SOCS4/CBL/FER/HIP1R/GPER1/ZGPAT/PLAUR/PTPN3/PTPN12/RBPJ/ERRFI1/PTPRJ/EGFR
GO_ERYTHROCYTE_HOMEOSTASIS	GO_ERYTHROCYTE_HOMEOSTASIS	0.440212	1.61121	0.00332226	0.0351395	CEBPG/GATA2/NFE2L1/VEGFA/SLC11A2/FOXO3/STAT3/ACVR1B/KLF13/RB1/JAK2/ETS1/ZFP36/L3MBTL3/SPI1/KIT/LYN/ADD1/PTBP3/AXL/MB/HIF1A/KLF2/ARID4A/SLC25A38/EPAS1/ZNF16/ACVR2A/ZBTB7A/ID2/KMT2E/MAPK14/PRDX1
GO_ENDOCYTIC_VESICLE_MEMBRANE	GO_ENDOCYTIC_VESICLE_MEMBRANE	0.438416	1.67693	0.00367647	0.0351395	HLA-DQA1/HLA-DQA2/PICALM/HLA-E/HLA-F/ANXA3/RAB9A/RAPGEF1/RAC2/TAPBP/ATP6V0A1/RAB5A/LAMP1/HLA-A/SCARB2/HLA-B/CD74/OCRL/RAB8B/UBC/SGIP1/DNM2/INPP5B/APPL2/RAB10/PICK1/TAP1/RAB38/RAB22A/LAMP2/HLA-H/HLA-DRA/CYBA/ATP6V0A2/RPS27A
GO_POSITIVE_REGULATION_OF_EPITHELIAL_CELL_MIGRATION	GO_POSITIVE_REGULATION_OF_EPITHELIAL_CELL_MIGRATION	0.438233	1.67822	0.00344828	0.0351395	THBS1/HAS2/GATA2/VEGFA/SRC/PTGS2/P2RX4/ZC3H12A/CTSH/ANXA3/MAP2K3/MAP4K4/NRP1/BMPR2/FOXC2/ETS1/MMP9/JUN/NFE2L2/TGFBR2/CLASP1/MIR146A/CD40/FOXP1/HIF1A/ADAM17/NUS1/GRN/SOX9/RAB11A/ZNF580
GO_CARDIAC_SEPTUM_MORPHOGENESIS	GO_CARDIAC_SEPTUM_MORPHOGENESIS	0.437877	1.50152	0.00609756	0.0351395	ACVR1/NRP1/BMPR2/SMAD7/SMAD6/RARA/TGFBR2/VANGL2/SEMA3C/SMAD4/RARB/GJA5/ISL1/ID2/MDM2/TBX1/PARVA/ZFPM2/TGFBR3/NOTCH1/BMP4/HAND1/RBPJ/TBX20/DHRS3/FGFR2
GO_RAS_GUANYL_NUCLEOTIDE_EXCHANGE_FACTOR_ACTIVITY	GO_RAS_GUANYL_NUCLEOTIDE_EXCHANGE_FACTOR_ACTIVITY	0.437145	1.63606	0.0033557	0.0351395	RASGRP3/ABR/NET1/DENND5A/RAB3GAP1/RGL1/RAPGEF1/AKAP13/RASGRP1/MADD/ARHGEF7/RAB3IP/DENND6B/DENND4B/FGD3/SOS2/ARHGEF2/SOS1/SH3BP5/DENND1B/RIN3/RAB3GAP2/DOCK11/BCR/RAP1A/TRIO/ARHGEF1/ARHGEF37/MCF2L2/RCBTB2/DENND2D/DENND5B/RIC1/DENND4C/PREX1/ARHGEF39
GO_REGULATION_OF_LEUKOCYTE_MIGRATION	GO_REGULATION_OF_LEUKOCYTE_MIGRATION	0.437131	1.68716	0.00373134	0.0351395	CXCL13/THBS1/CCL2/VEGFA/ABR/CCL1/CCR7/P2RX4/CAMK1D/GPSM3/TNFRSF18/CCL3/CCL5/CXCL8/CXCL10/WNK1/CCL19/SWAP70/RAC2/ICAM1/ADAM8/IL6/PTGER4/MSN/CD74/PTAFR/ANO6/LYN/PLA2G7/CRK/STAP1/ADA/CRKL/RAC1/GREM1/OXSR1/ADAM17/DUSP1/MIR223/LGALS3/ZNF580
GO_EPITHELIAL_CELL_DEVELOPMENT	GO_EPITHELIAL_CELL_DEVELOPMENT	0.436962	1.70067	0.00414938	0.0351395	PAFAH1B1/VEZF1/PDE4D/CTNNB1/IL1B/RILPL2/RAPGEF1/TJP2/RDX/ICAM1/VIM/PPP1R16B/TMOD1/IQGAP1/RARA/MSN/ACTA2/FLNB/GPAT4/ADD1/PSAP/HYDIN/FRS2/RAB13/BMP6/CCM2/RILPL1/HIF1A/CLRN1/CLIC4/HEG1/RARB/SEC24B/IKBKB/F11R/ARID4A/SOX9/RAP2C/ARNTL/FLNA/FOSL2/C1GALT1/CRYGB/PDPK1/RAP1A/TNF/ADAMTSL4/RFX3/FOXA1/ARID4B/AR/INSM1/IHH/SIPA1L3/MYADM/RAB25
GO_NEGATIVE_REGULATION_OF_LYMPHOCYTE_ACTIVATION	GO_NEGATIVE_REGULATION_OF_LYMPHOCYTE_ACTIVATION	0.436907	1.63116	0.00346021	0.0351395	CEBPB/ADORA2A/SDC4/HLX/ZC3H12A/HLA-F/IL2RA/RUNX3/PELI1/TNFAIP3/SMAD7/TNFSF4/PRNP/IRF1/DUSP22/IL4R/SAMSN1/DUSP3/CD74/TWSG1/PGLYRP2/LYN/AXL/PAG1/ITCH
GO_MESONEPHROS_DEVELOPMENT	GO_MESONEPHROS_DEVELOPMENT	0.436887	1.57505	0.00649351	0.0359915	VEGFA/BASP1/SDC4/SMAD3/LAMA5/CTNNB1/SMAD7/SMAD6/RARA/BMP2/SPRY1/WT1/SMAD4/ILK/RARB/GDF11/GREM1/PAX2/SOX9/PKD2
GO_POSITIVE_REGULATION_OF_PLASMA_MEMBRANE_BOUNDED_CELL_PROJECTION_ASSEMBLY	GO_POSITIVE_REGULATION_OF_PLASMA_MEMBRANE_BOUNDED_CELL_PROJECTION_ASSEMBLY	0.435824	1.56197	0.00621118	0.0351395	RHOQ/CCR7/CEP135/RALA/NRP1/CCL19/RAC2/WASF2/NDEL1/TAPT1/NCKAP1/KIT/DNM2/TENM1/CLRN1/ARAP1/CDC42EP5/DEF8/HTT/FSCN1/RAC1/AGRN/CDC42/PALM/PLEK2
GO_ORGANELLE_DISASSEMBLY	GO_ORGANELLE_DISASSEMBLY	0.435739	1.54136	0.00630915	0.0353884	CLEC16A/RNF41/SQSTM1/STX5/MAP1LC3A/OPTN/GABARAPL1/MAP1LC3B/CSNK2A2/EIF2D/DENR/GABARAPL2/HAX1/CTTN/BNIP3L/HIF1A/HTT/ATG14/ATG2A/KIF5B/SREBF1/MUL1/CAMKK2/VPS13D/ATG9A/KLC1/WDR45/PELO
GO_RESPONSE_TO_INTERLEUKIN_1	GO_RESPONSE_TO_INTERLEUKIN_1	0.434992	1.69373	0.00387597	0.0351395	CEBPB/HAS2/CCL2/NFKB1/SRC/IL1A/CCL1/ZC3H12A/SQSTM1/CCL3L3/TANK/CCL3/IL1B/CCL5/MAP3K8/NFKBIA/CXCL8/PELI1/CCL19/OTUD4/ICAM1/FBXW11/ETS1/PELI2/IL6/CD47/TNIP2/UBC/MAPK11/GBP2/MIR146A/CD40/HNMT/IRAK3/TFPI/RIPK2/HIF1A/CCL3L1/KLF2/CYBA/IKBKB/SIRPA/RPS27A/PSMD4/SOX9
GO_T_CELL_MEDIATED_IMMUNITY	GO_T_CELL_MEDIATED_IMMUNITY	0.434592	1.55492	0.00626959	0.035348	IL18R1/MYO1G/NLRP3/RFTN1/HLA-E/CTSH/IL1B/HLA-F/SMAD7/TNFSF4/ICAM1/DUSP22/HLA-A/IL6/PPP3CB/IL7R/HLA-B/HLA-H/IL18RAP/RAB27A/DENND1B/TRPM4/NECTIN2/IL23A
GO_EPHRIN_RECEPTOR_SIGNALING_PATHWAY	GO_EPHRIN_RECEPTOR_SIGNALING_PATHWAY	0.43439	1.52971	0.00619195	0.0351395	SRC/FYN/PSEN2/PTK2/SDCBP/APH1B/RASA1/MMP9/ARHGEF7/LYN/CRK/NCK2/EPHA4/RAC1/ARPC5/CDC42/NCSTN
GO_POSITIVE_REGULATION_OF_ADAPTIVE_IMMUNE_RESPONSE	GO_POSITIVE_REGULATION_OF_ADAPTIVE_IMMUNE_RESPONSE	0.434144	1.53571	0.00630915	0.0353884	IL18R1/NFKBIZ/HLX/IL6ST/NLRP3/HLA-E/IL1B/HLA-F/CCL19/TNFSF4/HLA-A/IL6/HLA-B/CD40/C3/RIPK2/STAT6/ADA/HLA-H/TP53BP1/PRKCQ/NECTIN2/IL23A/MAP3K7/TNF
GO_AMINOGLYCAN_METABOLIC_PROCESS	GO_AMINOGLYCAN_METABOLIC_PROCESS	0.433631	1.61157	0.00332226	0.0351395	HAS2/NFKB1/SDC4/PIM1/IL1B/SLC35D2/DSE/HS3ST1/B4GALT5/CSGALNACT2/ST3GAL1/UST/AGRN/HS6ST1/NDST2/IL15/B3GNT4/ST3GAL2/EGFLAM/EXT1/B3GNT7/CHST3/SDC3/B4GALT4/VCAN/GPC6/GCNT2/B3GNT3
GO_MUSCLE_HYPERTROPHY	GO_MUSCLE_HYPERTROPHY	0.433453	1.56916	0.00923077	0.0456113	SMAD3/LMNA/P2RX4/IL6ST/FOXO1/PTK2/JARID2/AKAP13/MYH6/PPP3CA/MEF2C/HAMP/SMAD4/CYBA/NR4A3/TRIM63/RGS2/HTR2B/MIR208A/MIR21/INPP5F
GO_LEUKOCYTE_MIGRATION	GO_LEUKOCYTE_MIGRATION	0.433373	1.80859	0.00546448	0.0351395	CXCL13/THBS1/CCL2/SLC3A2/VEGFA/SRC/SDC4/MYO1G/FYN/CXCL2/ABR/CCL1/CCR7/TNFRSF10D/PDE4D/P2RX4/CAMK1D/CCL3L3/ITGA5/GPSM3/TNFRSF18/CCL3/IL1B/CCL5/CXCL8/TNFRSF10B/CXCL10/WNK1/CCL19/PIP5K1C/MYH9/SWAP70/JAML/RAC2/ICAM1/PIK3CD/ADAM8/SLC7A5/WDR1/CXCR4/PDE4B/IL6/MMP9/CD47/S1PR1/PTGER4/GPR183/MSN/ITGAV/CD74/PTAFR/VCAM1/ANO6/JAM2/KIT/LYN/GLG1/SLC16A3/PLA2G7/LYST/CRK/STAP1/ADA/CCL3L1/CRKL/RAC1/CD44/SOS1/GREM1…
GO_AMINO_ACID_TRANSPORT	GO_AMINO_ACID_TRANSPORT	0.433129	1.614	0.00340136	0.0351395	ADORA2A/NFE2L1/SLC3A2/RAB3GAP1/SLC7A1/SLC1A4/PPFIA1/SLC38A2/SLC7A2/ARL6IP5/LRRC8D/SLC7A5/SLC43A2/ABAT/SLC38A1/SLC6A9/SLC7A3/CTNS/GRM2/SLC25A38/RGS2/SLC25A12/TRPC4/NTSR1/SLC25A18/SLC6A13/SLC7A14/SLC6A19/VAMP2/NF1/SLC38A9/SLC38A4/ADORA1/SLC36A4/SLC7A11
GO_REGULATION_OF_PEPTIDYL_TYROSINE_PHOSPHORYLATION	GO_REGULATION_OF_PEPTIDYL_TYROSINE_PHOSPHORYLATION	0.432917	1.72561	0.0045045	0.0351395	CSF2/VEGFA/SRC/FYN/PARP14/IL6ST/ITGA5/TNFRSF18/CCL5/NRP1/CBLB/STAT3/MVP/PRNP/ICAM1/DUSP22/JAK2/IL6/IQGAP1/UNC119/SAMSN1/GHRL/HAX1/CD74/KIT/LYN/CD40/ARL2BP/TNK2/PPP2R5B/RIPK2/GGNBP2/STAP1/ARHGEF2/NCK2/NRG1/EPHA4/CD44/GREM1/IL21/IL24/ADAM17/SH3BP5/FGFR3/IL15/PDGFA/PAK2/RAP2C/CSHL1/IL23A/ERBB3/GH2/PRKCE/SFRP2/TNF/ISL1/NEDD9
GO_CELL_JUNCTION_ORGANIZATION	GO_CELL_JUNCTION_ORGANIZATION	0.432883	1.77502	0.0046729	0.0351395	THBS1/VEGFA/SRC/SDC4/SMAD3/LAMA5/CTNNB1/ITGA5/FERMT2/FLOT1/MAP4K4/NRP1/PTK2/RAPGEF1/PIP5K1C/SMAD7/NUMB/RDX/DUSP22/WDR1/IQGAP1/DUSP3/ARHGEF7/RAB8B/EPB41L3/CLASP1/LAMC2/CSK/ADD1/CTTN/LIMS1/RAB13/PLEC/CCM2/PDCD6IP/S100A10/HEG1/JUP/ILK/MYO1C/FSCN1/PLEKHA7/RAC1/CDC42/IKBKB/GREM1/VCL/NLGN4X/F11R/GRHL1/NECTIN2/FLNA/CTNNA1/TESK2/FBLIM1/AJUBA/PDPK1/FN1/PTPN23/PTPRK/RAP1A/GJA5/TNF/ARVCF/MARVELD3/VMP1/OCLN
GO_ENDOSOME_ORGANIZATION	GO_ENDOSOME_ORGANIZATION	0.432675	1.46103	0.00914634	0.0453307	SQSTM1/CHMP4B/VPS4B/VPS37B/SCARB2/CHMP1B/VPS37C/CHMP4A/STX6/PDCD6IP/CHMP5/RAB22A/TMEM127/HOOK2/RAB27A/HGS/RAB11A/STAM
GO_I_KAPPAB_KINASE_NF_KAPPAB_SIGNALING	GO_I_KAPPAB_KINASE_NF_KAPPAB_SIGNALING	0.432446	1.72617	0.00452489	0.0351395	FYN/BIRC2/CCR7/RELB/ZC3H12A/BCL3/SQSTM1/TNFSF10/CTNNB1/TANK/OPTN/IL1B/NFKBIA/RIOK3/TNFRSF10B/PELI1/CCL19/TNIP1/TNFAIP3/LGALS1/PIM2/AKAP13/PELI2/ATP2C1/TFG/TNIP2/TRIM8/CARD11/CD74/RHOH/UBC/CD40/ZDHHC17/BIRC3/ZMYND11/RIPK2/TRIM38/LY96/CXXC5/TRIM5/IKBKB/SIRPA/RPS27A/DHX36/NLRP12/CAPN3/BRD4/ANKRD17/RBCK1/SHARPIN/SHISA5/TMEM9B/FLNA/MUL1/AJUBA/ZFAND6/PRKCE/MAP3K7/PDPK1/TNF/HTR2B/PPM1A/ERC1/TICAM1/RELA/…
GO_AMINO_ACID_TRANSMEMBRANE_TRANSPORT	GO_AMINO_ACID_TRANSMEMBRANE_TRANSPORT	0.432307	1.49139	0.00619195	0.0351395	SLC3A2/SLC7A1/SLC1A4/SLC38A2/SLC7A2/ARL6IP5/LRRC8D/SLC7A5/SLC43A2/SLC38A1/SLC6A9/SLC7A3/SLC25A38/RGS2/SLC25A12/NTSR1/SLC25A18/SLC6A19/SLC38A9/SLC38A4/SLC36A4/SLC7A11
GO_T_CELL_ACTIVATION	GO_T_CELL_ACTIVATION	0.432284	1.82872	0.00518135	0.0351395	CEBPB/ADORA2A/IL18R1/CCL2/SRC/SDC4/NFKBIZ/FYN/SMAD3/ZMIZ1/HLX/CCR7/RELB/ZC3H12A/IL6ST/BCL3/NLRP3/CTNNB1/TNFRSF18/HLA-E/IL1B/CCL5/MAP3K8/IL2RA/DUSP10/RASAL3/RUNX3/PELI1/STAT3/CD83/CCL19/TNFRSF4/MYH9/JAML/RAC2/SMAD7/TNFSF4/LGALS1/PRNP/IRF1/ICAM1/ELF4/PIK3CD/DUSP22/IL4R/ADAM8/LFNG/SEMA4A/RASGRP1/DPP4/IL6/HLA-DOA/PPP3CB/CD47/ICOSLG/DUSP3/PTGER4/IL7R/RARA/GPR183/CARD11/MSN/CD74/RHOH/VCAM1/TWSG1/TGFBR2…
GO_POSITIVE_REGULATION_OF_SYNAPTIC_TRANSMISSION	GO_POSITIVE_REGULATION_OF_SYNAPTIC_TRANSMISSION	0.431811	1.65143	0.00380228	0.0351395	ADORA2A/CCL2/PTGS2/SLC8A3/RAB3GAP1/SQSTM1/FLOT1/PAIP2/CREB1/PRNP/SYT12/ABAT/CLSTN1/MECP2/EPHA4/SYT9/KIF5B/NCSTN/LAMA2/PRKCE/TNF/SHISA7/NTSR1/RIMS3/NSG1/LGMN/NR2E1/TSHZ3/PINK1/VAMP2/NF1/ADORA1/NPTN/NMU/CNR1/ADCY1/GRIN1/CCR2/STX4/SNCA/RAB3B/PRKCZ/GRIN2A/ABL1/GPER1/SCGN/RAPSN/CACNG3/UNC13A/DLG4
GO_RESPONSE_TO_CALCIUM_ION	GO_RESPONSE_TO_CALCIUM_ION	0.43166	1.63286	0.003367	0.0351395	THBS1/KCNMB1/JUNB/CALM1/ALOX5AP/SLC25A24/WNK1/TXNIP/SYT11/SYT12/ANXA5/IQGAP1/JUN/SEC31A/ADD1/PPP3CA/TRPC1/ANXA7/MEF2C/PRKAA1/CLIC4/KCNH1/FUS/SYT9/NEDD4/DUSP1/CAPN3/NCSTN
GO_RAB_GTPASE_BINDING	GO_RAB_GTPASE_BINDING	0.431568	1.65269	0.00344828	0.0351395	EHD1/CLEC16A/PICALM/DENND5A/RAB3GAP1/OPTN/SYTL3/ANXA2/ULK1/NDRG1/MADD/CHM/RAB3IP/SYTL4/DENND6B/TBC1D22B/PDE6D/DENND4B/ADPRH/RBSN/AP3M1/HACE1/TMEM127/RAC1/IFT20/MICAL1/SH3BP5/DENND1B/GOLGA5/SYTL2/RIN3/STXBP5/RHOBTB3/USP6/HPS4/RAB3GAP2/RIMS3/ERC1/NPC1L1/MICALL1/RABGGTB/USP6NL/RPH3A/YIPF2/CHML/TBC1D10B/YIPF1/DENND2D/DENND5B/RIC1/RAB11FIP1/DENND4C/WDR44/AP1G1
GO_RECYCLING_ENDOSOME	GO_RECYCLING_ENDOSOME	0.431526	1.65018	0.00352113	0.0351395	EHD1/GRIPAP1/ACKR3/SLC11A2/HLA-E/OPTN/HLA-F/SYT11/ULK1/HLA-A/CD22/NDRG1/PACSIN2/HLA-B/RAB8B/DENND6B/VPS16/CMTM6/RNF11/RAB13/RAB10/STX12/RFFL/RAB35/HLA-H/RAC1/RAP2C/CLIP3/RAB11A/GGA3/USP6/SCAMP2/ABCG1/TNF/ATP9A/ATG9A/RASSF9/NSG1/CFTR/MICALL1/INPP5F/SCAMP4/FIG4/ARHGAP44/REP15/RAB25/SLC31A2/GPR161/SCAMP1/RAB11FIP1/SLC9A9/AP1G1/VPS51/ATP11B/FCHSD2/FZD7/GPER1/COMMD1/SLC26A7/WASH3P/ABHD17B
GO_NEGATIVE_REGULATION_OF_CELLULAR_RESPONSE_TO_GROWTH_FACTOR_STIMULUS	GO_NEGATIVE_REGULATION_OF_CELLULAR_RESPONSE_TO_GROWTH_FACTOR_STIMULUS	0.43126	1.648	0.00338983	0.0351395	CXCL13/PMEPA1/THBS1/SMAD3/SMAD7/FAM129B/SMAD6/UBC/TWSG1/TGFBR2/CASK/GLG1/BAMBI/SPRY1/DNM2/PRDM16/FSTL3/TRIM33/GREM1/NEDD4/ADAM17/RPS27A/HGS/SEMA6A/SOST/CAV2/HHEX/SFRP2/PDPK1/PPM1A/ZBTB7A/ZNF451/CREB3L1/GATA3/SKIL/SIRT1/CIDEA/DKK1/TGFB1I1/AGTR2/ABL1/SPRY4/LEMD3/TGFBR3/CHRDL1/MTMR4/PRDM14/NOTCH1
GO_MACROPHAGE_ACTIVATION	GO_MACROPHAGE_ACTIVATION	0.431185	1.49907	0.00615385	0.0351395	THBS1/CSF2/ZC3H12A/CCL3/IL1RL1/SLC7A2/IL4R/IL6/JUN/TNIP2/CD74/FOXP1/CRTC3/STAP1/PJA2
GO_MULTICELLULAR_ORGANISM_GROWTH	GO_MULTICELLULAR_ORGANISM_GROWTH	0.431081	1.63202	0.00332226	0.0351395	STC2/PLEKHA1/PDE4D/WDR11/WDR48/SOCS2/STAT3/CREB1/STK40/KDM6A/ANKRD11/SGPL1/GHRL/NIPBL/RARA/SP2/ATF5/GPAT4/ADD1/PLAC8/SLC25A25/CCM2/CLIC4/HEG1/GNAS/RARB/KLF2/SLC12A5/SOS1/DRD3/ZFX/PLAG1/RAI1
GO_POSITIVE_REGULATION_OF_I_KAPPAB_KINASE_NF_KAPPAB_SIGNALING	GO_POSITIVE_REGULATION_OF_I_KAPPAB_KINASE_NF_KAPPAB_SIGNALING	0.430724	1.64176	0.00371747	0.0351395	FYN/BIRC2/CCR7/TNFSF10/CTNNB1/IL1B/TNFRSF10B/PELI1/CCL19/LGALS1/PIM2/AKAP13/PELI2/ATP2C1/TFG/TNIP2/TRIM8/CARD11/CD74/CD40/ZDHHC17/BIRC3/RIPK2/TRIM38/CXXC5/TRIM5/IKBKB/DHX36/BRD4/ANKRD17/RBCK1/SHARPIN/SHISA5/TMEM9B/FLNA/MUL1/AJUBA/PRKCE/MAP3K7/TNF/HTR2B/PPM1A/TICAM1/RELA/MID2/IL36B/SLC44A2/MIER1/S100A13/PINK1/IRF3/TIFA/IL36G/LITAF/TSPAN6/GPRC5B/UBD/TRIM13
GO_CELL_JUNCTION_ASSEMBLY	GO_CELL_JUNCTION_ASSEMBLY	0.430638	1.70062	0.00456621	0.0351395	THBS1/VEGFA/SRC/SDC4/SMAD3/LAMA5/CTNNB1/ITGA5/FERMT2/FLOT1/MAP4K4/NRP1/PTK2/RAPGEF1/PIP5K1C/SMAD7/DUSP22/WDR1/IQGAP1/DUSP3/ARHGEF7/EPB41L3/CLASP1/LAMC2/CTTN/LIMS1/RAB13/PLEC/PDCD6IP/S100A10/HEG1/JUP/ILK/MYO1C/FSCN1/RAC1/CDC42/IKBKB/GREM1/VCL/F11R/FLNA/CTNNA1/TESK2/FBLIM1/AJUBA/PDPK1/FN1/PTPRK/RAP1A/GJA5/TNF/ARVCF/MARVELD3/VMP1/OCLN
GO_PHOSPHATIDYLINOSITOL_PHOSPHATE_BINDING	GO_PHOSPHATIDYLINOSITOL_PHOSPHATE_BINDING	0.430484	1.64427	0.00341297	0.0351395	MYO1G/PICALM/PLEKHA1/OSBPL8/OGT/FERMT2/PLEKHA2/SDCBP/OSBP/ANXA2/IQGAP1/ARAP3/NCF4/GSDME/EXOC1/ADAP1/ASAP1/ARAP1/KCNH1/RAB35/ZFYVE1/ZFYVE16/ZFYVE26/SYT9/CLVS1/PLEK2/DENND1B/SYTL2/ARAP2/GAB2/JPH2/ALOX15/PLEKHA4/WDR45/GAP43
GO_NEGATIVE_REGULATION_OF_CELL_CELL_ADHESION	GO_NEGATIVE_REGULATION_OF_CELL_CELL_ADHESION	0.430251	1.64547	0.00380228	0.0351395	CEBPB/ADORA2A/SDC4/HLX/ZC3H12A/C1QTNF1/IL2RA/PTK2/RUNX3/PELI1/WNK1/SWAP70/SMAD7/TNFSF4/RDX/PRNP/IRF1/DUSP22/IL4R/JAK2/DUSP3/CD74/BMP2/TWSG1/ABAT/MIR146A/PAG1/ITCH
GO_POSITIVE_REGULATION_OF_VASCULATURE_DEVELOPMENT	GO_POSITIVE_REGULATION_OF_VASCULATURE_DEVELOPMENT	0.430152	1.69308	0.00403226	0.0351395	THBS1/GATA2/VEGFA/IL1A/PTGS2/ZC3H12A/SOD2/ITGA5/CTSH/IL1B/ANXA3/BTG1/NRP1/CXCL8/STAT3/CYP1B1/FOXC2/ETS1/PPP1R16B/NFE2L2/GHRL/TGFBR2/KIT/MIR146A/CD40/C3/RRAS/JAK1/AGO2/HIF1A/JUP/AGGF1/SPHK1/GREM1
GO_POSITIVE_REGULATION_OF_PHOSPHATIDYLINOSITOL_3_KINASE_SIGNALING	GO_POSITIVE_REGULATION_OF_PHOSPHATIDYLINOSITOL_3_KINASE_SIGNALING	0.42948	1.5027	0.00628931	0.0353679	SRC/FYN/PRR5L/CCL5/PTK2/PIK3CD/JAK2/HAX1/KIT/LYN/FGR/NEDD4/PDGFA/SOX9/ERBB3/TNF/MIR126/IGF1R/MIR21/PRR5/PIK3R5/CBL/SIRT1/PDGFC/PDGFRA/PIK3R1/GPER1
GO_CALCIUM_ION_IMPORT	GO_CALCIUM_ION_IMPORT	0.429427	1.45006	0.00914634	0.0453307	CCL2/FYN/SLC8A3/PSEN2/CTNNB1/CCL3/PRNP/CASK/CACNA1C/LGALS3/PKD2/TRPC4/MCUB
GO_RECEPTOR_INTERNALIZATION	GO_RECEPTOR_INTERNALIZATION	0.429311	1.5607	0.00651466	0.0360174	VEGFA/PICALM/ACKR3/FLOT1/CXCL8/SDCBP/NUMB/RAB5A/MKLN1/DNM2/PICK1/SCYL2/DRD3/GREM1/NEDD4/AHI1/EPS15/ATXN2/HTR2B
GO_LYMPHOCYTE_ACTIVATION_INVOLVED_IN_IMMUNE_RESPONSE	GO_LYMPHOCYTE_ACTIVATION_INVOLVED_IN_IMMUNE_RESPONSE	0.429023	1.63838	0.00343643	0.0351395	IL18R1/NFKBIZ/HLX/RELB/ZC3H12A/BCL3/NLRP3/HLA-F/DOCK10/STAT3/CCL19/SWAP70/SMAD7/TNFSF4/LGALS1/ICAM1/IL4R/LFNG/SEMA4A/LAMP1/IL6/PTGER4/RARA/GPR183/PGLYRP2/CD40/FOXP1/RIPK2/STAT6/ADA/TP53BP1/RAB27A/GAPT/IFNA14
GO_G_PROTEIN_COUPLED_RECEPTOR_BINDING	GO_G_PROTEIN_COUPLED_RECEPTOR_BINDING	0.428392	1.73709	0.0046729	0.0351395	CXCL13/ADORA2A/CCL2/FYN/YARS/CXCL2/CALM1/CCL1/RALA/PDE4D/CCL3L3/CCL3/CCL5/CXCL8/TYK2/SDCBP/STAT3/CXCL10/CCL19/PRNP/JAK2/ARRDC3/S1PR1/GNA15/GHRL/C3/BAMBI/PSAP/DNM2/ITCH/JAK1/PICK1/PDCD6IP/ARAP1/CCL3L1/GNAS/CNIH4/NPB/DRD3/CXCL6/NEDD4/PALM/PPBP
GO_LONG_TERM_SYNAPTIC_POTENTIATION	GO_LONG_TERM_SYNAPTIC_POTENTIATION	0.428302	1.50774	0.00617284	0.0351395	ADORA2A/SLC8A3/SQSTM1/PAIP2/CREB1/PRNP/SYT12/MECP2/EPHA4/NCSTN/SHISA7/NSG1/LGMN/NR2E1/TSHZ3/VAMP2/NF1/ADORA1/NPTN/ADCY1/STX4/SNCA/PRKCZ/GRIN2A/ABL1/SCGN
GO_POSITIVE_REGULATION_OF_CELL_ACTIVATION	GO_POSITIVE_REGULATION_OF_CELL_ACTIVATION	0.428276	1.76658	0.005	0.0351395	THBS1/CCL2/GATA2/SRC/NFKBIZ/FYN/ZMIZ1/HLX/CCR7/IL6ST/NLRP3/CCL3/HLA-E/IL1B/CCL5/HLA-F/MAP3K8/CRLF2/IL2RA/IL1RL1/DUSP10/RASAL3/RUNX3/PELI1/CD83/CCL19/TNFRSF4/TNFSF4/LGALS1/IL4R/ADAM8/JAK2/RASGRP1/LAMP1/DPP4/IL6/CD47/ICOSLG/TNIP2/IL7R/RARA/GPR183/CARD11/CD74/PTAFR/VCAM1/TGFBR2/LYN/CD40/CSK/AXL/RIPK2/STAT6/FGR/MEF2C/STAP1/ADA/NCK2/RAC1/TP53BP1/CDC42/IL21/SIRPA/CAPN3/IL15/PAK2/NR4A3/PRKCQ/NECTIN2/IL2…
GO_EXTERNAL_SIDE_OF_PLASMA_MEMBRANE	GO_EXTERNAL_SIDE_OF_PLASMA_MEMBRANE	0.427792	1.76074	0.00485437	0.0351395	THBS1/TNFRSF9/CCR7/ACKR3/IL6ST/ITGA5/HLA-E/ANTXR2/HLA-F/ANPEP/CRLF2/FLOT1/IL2RA/IL1RL1/CXCL10/CD83/TNFRSF4/P2RX1/PRNP/ICAM1/CD69/CXCR4/LAMP1/HLA-A/ANXA5/ICOSLG/S1PR1/IL7R/ITGAV/HLA-B/CD74/VCAM1/IL13RA1/TGFBR2/KIT/TMEM123/CD40/ADA/IL3RA/HEG1/GFRA2/HLA-H/CCR4/GFRA1/SLC2A4/CSF2RA/CEACAM5/ABCA1/ITGA1/IL2RG/CD163/CD86/ALCAM/NRCAM/MOG/ABCG1
GO_REGULATION_OF_ENDOTHELIAL_CELL_MIGRATION	GO_REGULATION_OF_ENDOTHELIAL_CELL_MIGRATION	0.426905	1.67772	0.004	0.0351395	CXCL13/THBS1/GATA2/VASH1/VEGFA/PTGS2/P2RX4/ZC3H12A/ANXA3/MAP2K3/NRP1/PTK2/BMPR2/FOXC2/SEMA4A/ETS1/NFE2L2/SVBP/MIR146A/CD40/FOXP1/MEF2C/HIF1A/PDCD10/MECP2/JUP/MIR129-2/ADAM17/NUS1/GRN/PRCP/ZNF580/MIR410/SERPINF1/SPRED1/PDPK1/MIR126/LGMN/KLF4/MIR21/HSPB1/NR2E1/MIR31/NF1/AKT3/GATA3
GO_NEGATIVE_REGULATION_OF_IMMUNE_RESPONSE	GO_NEGATIVE_REGULATION_OF_IMMUNE_RESPONSE	0.426773	1.5933	0.00337838	0.0351395	ABR/HLX/PARP14/ZC3H12A/HLA-E/HLA-F/IL2RA/IL1RL1/DUSP10/TNFAIP3/SMAD7/TNFSF4/DUSP22/IL4R/PPP3CB/SAMSN1/IL7R/PGLYRP2/LYN/IRAK3/STAT6/CRK
GO_REGULATION_OF_PHAGOCYTOSIS	GO_REGULATION_OF_PHAGOCYTOSIS	0.425661	1.46846	0.00619195	0.0351395	CCL2/GATA2/ABR/CAMK1D/IL1B/RAPGEF1/SYT11/CD47/ITGAV/ANO6/C3/CSK/DNM2/APPL2/FGR/STAP1/CYBA/SIRPA/RAB27A/IL15/IL2RG/BCR/RAP1A/TNF/ALOX15
GO_SKELETAL_SYSTEM_MORPHOGENESIS	GO_SKELETAL_SYSTEM_MORPHOGENESIS	0.425551	1.68419	0.0044843	0.0351395	COL7A1/HAS2/SMAD3/PLEKHA1/CTNNB1/WDR48/INSIG2/BMPR2/ANXA2/INPPL1/COL6A1/HOXB5/ANKRD11/BMP1/CSRNP1/SGPL1/NIPBL/RARA/TGFBR2/GLG1/SETD2/HOXB2/COL6A2/FOXN3/BMP6/FGR/MED12/MEF2C/GNAS/RDH10/RARB/WDR19/HOXA3/GREM1/MTHFD1L/SLC39A1/FGFR3/VWA1/SOX9/MEF2D/ZFAND5/RYK/POR/SFRP2/RAB33B/WNT9A/OSR2/MAPK14/TIPARP/HOXA2/LRP5L/ARID5B/PAX1/SFRP4/IHH/TBX1/COL12A1/HHIP/TRPV4/NAB1/EYA1/HYAL1/TFAP2A
GO_POSITIVE_REGULATION_OF_LYMPHOCYTE_ACTIVATION	GO_POSITIVE_REGULATION_OF_LYMPHOCYTE_ACTIVATION	0.425415	1.70159	0.00465116	0.0351395	CCL2/SRC/NFKBIZ/FYN/ZMIZ1/HLX/CCR7/IL6ST/NLRP3/HLA-E/IL1B/CCL5/HLA-F/MAP3K8/IL2RA/DUSP10/RASAL3/RUNX3/PELI1/CD83/CCL19/TNFRSF4/TNFSF4/LGALS1/IL4R/ADAM8/RASGRP1/LAMP1/DPP4/IL6/CD47/ICOSLG/TNIP2/IL7R/RARA/GPR183/CARD11/CD74/VCAM1/TGFBR2/LYN/CD40/CSK/AXL/RIPK2/STAT6/MEF2C/ADA/NCK2/RAC1/TP53BP1/CDC42/IL21/SIRPA
GO_POSITIVE_REGULATION_OF_NF_KAPPAB_TRANSCRIPTION_FACTOR_ACTIVITY	GO_POSITIVE_REGULATION_OF_NF_KAPPAB_TRANSCRIPTION_FACTOR_ACTIVITY	0.425383	1.59437	0.00343643	0.0351395	NFKB2/IL18R1/TRAF1/NFKB1/NLRP3/IL1B/FLOT1/STAT3/ICAM1/ADAM8/TRIM8/CARD11/KRAS/UBC/CD40/IRAK3/RIPK2/TRIM38/ARHGEF2/TRIM5/SPHK1/IKBKB/GREM1/RPS27A/IL18RAP/CAPN3/RTKN2/RBCK1/PRKCQ/MAP3K7/TNF/ZBTB7A/ERC1/TICAM1/RELA/MID2/BTK/AR
GO_REGULATION_OF_COAGULATION	GO_REGULATION_OF_COAGULATION	0.425345	1.47064	0.0060241	0.0351395	THBS1/PLAU/C1QTNF1/PLAT/ANXA2/ANXA5/NFE2L2/ANO6/ABAT/LYN/TFPI
GO_REGULATION_OF_EXOCYTOSIS	GO_REGULATION_OF_EXOCYTOSIS	0.425	1.67254	0.00409836	0.0351395	ADORA2A/GATA2/SDC4/ABR/CALM1/RAB2B/RALA/RAB3GAP1/HLA-F/RAB9A/SDCBP/P2RX1/RAC2/SYT11/RAB21/NCS1/VPS4B/IL4R/RAB5A/SYT12/LAMP1/STXBP3/PTAFR/STXBP2/RAB8B/SYTL4/CASK/CLASP1/LYN/PREPL/RAB10/FGR/PDCD6IP/SYT9/MICAL1/RAB27A/HGS/STXBP5/STAM/SYT2/GAB2/BCR/PDPK1/RAP1A/RAB33B/RIMS3/PLA2G6/CFTR
GO_GASTRULATION	GO_GASTRULATION	0.423556	1.63143	0.00377358	0.0351395	COL7A1/SMAD3/CTNNB1/ITGA5/ZBTB17/ACVR1/WNK1/BMPR2/TGIF2/COL6A1/KDM6A/NPHP3/MMP9/ETS2/ITGAV/TWSG1/TGFBR2/VANGL2/CLASP1/SETD2/DLD/FRS2/SMAD4/SUPT20H/ARID1A/POFUT2/PAX2/NR4A3/PRKAR1A/SFRP2/ACVR2A/FN1/SOX7/EXT1/KLF4/OTX2/LRP5L/SYF2/MYADM/COL12A1/ITGA7/MESP2/EYA1/CUL3/DKK1/LAMA3/APLNR/EPB41L5/LRP5/IL1RN/COL4A2/FZD7/SOX2/KDM6B/WLS/GSC/TXNRD1/BMP4/MAP2K5/ITGA8/HAND1
GO_RESPONSE_TO_STARVATION	GO_RESPONSE_TO_STARVATION	0.423327	1.6488	0.00363636	0.0351395	CLEC16A/ASNS/UPP1/ZC3H12A/ATF3/MAP1LC3A/STK24/FOXO1/MARS/RIPOR1/GABARAPL1/BMPR2/FNIP1/SLC38A2/ULK1/MAP1LC3B/PMAIP1/ZFP36/JUN/NFE2L2/GABARAPL2/PCK2/MTMR3/COMT/DDIT3/PICK1/PRKAA1/HAMP/SH3GLB1/ATG14/LAMP2/ZFYVE1/LARS/RRAGC/EIF2AK1
GO_PLASMA_MEMBRANE_ORGANIZATION	GO_PLASMA_MEMBRANE_ORGANIZATION	0.423034	1.49071	0.00636943	0.0355744	MTSS1/ANO9/FLOT1/PLEKHM2/SYT11/CXCR4/NDRG1/PACSIN2/ANO6/EPB41L3/SGIP1/CHMP4A/PSAP/DNM2/BAIAP2L2/SPTBN1/ASAP1/SH3GLB1/ANK3
GO_KIDNEY_EPITHELIUM_DEVELOPMENT	GO_KIDNEY_EPITHELIUM_DEVELOPMENT	0.423012	1.58934	0.00338983	0.0351395	VEGFA/BASP1/SDC4/MTSS1/SMAD3/LAMA5/CTNNB1/SMAD7/IRX1/SMAD6/IQGAP1/RARA/BMP2/SPRY1/WT1/MEF2C/KANK2/SMAD4/ILK/RARB/GDF11/EPHA4/GREM1/PAX2/SOX9/PKD2/AHI1
GO_NEGATIVE_REGULATION_OF_AUTOPHAGY	GO_NEGATIVE_REGULATION_OF_AUTOPHAGY	0.422302	1.46012	0.00903614	0.0449886	FEZ1/CLEC16A/IL10RA/RNF41/BMF/HERC1/CHMP4B/PTK2/STAT3/FEZ2/TLK2/CHMP4A/NPC1/LARS/SIRT2/EIF4G2/CPTP/HTR2B/RRAGA/MCL1
GO_HEART_MORPHOGENESIS	GO_HEART_MORPHOGENESIS	0.421623	1.68375	0.00462963	0.0351395	HAS2/VEGFA/SMAD3/ZMIZ1/PIM1/CTNNB1/ACVR1/NRP1/PTK2/BMPR2/SMAD7/KDM6A/NPHP3/MYH6/SMAD6/JUN/S1PR1/NIPBL/RARA/BMP2/TGFBR2/VANGL2/OLFM1/SPRY1/MYBPC3/SEMA3C/MEF2C/HIF1A/SMAD4/HEG1/ILK/CRKL/RARB/SEC24B/NRG1/SOS1/ASXL1/NEDD4/TNNC1/SOX9/BBS7/PKD2/AHI1/SFRP2/PITX2/IGSF22/GJA5/ISL1/HTR2B/ID2/MDM2/MIR21/FOLR1/IHH/TBX1/GATA3/DLC1/MESP2/PARVA/CCDC103/DNAAF1/EYA1/CPE/DKK1
GO_EMBRYONIC_PLACENTA_DEVELOPMENT	GO_EMBRYONIC_PLACENTA_DEVELOPMENT	0.421465	1.4842	0.00928793	0.0457214	CEBPB/CSF2/GATA2/VASH1/JUNB/NCOA1/MAP2K1/STK4/KRT8/SETD2/DNAJB6/GGNBP2/HIF1A/PHLDA2/ZNF568/HS6ST1/PKD2/BIRC6/EPAS1
GO_REGULATION_OF_CELL_KILLING	GO_REGULATION_OF_CELL_KILLING	0.4211	1.45272	0.00928793	0.0457214	HLA-E/HLA-F/ICAM1/RASGRP1/LAMP1/HLA-A/PPP3CB/IL7R/HLA-B/CRK/STAP1/HLA-H/CXCL6/IL21/IL18RAP/NECTIN2/IL23A
GO_T_CELL_DIFFERENTIATION	GO_T_CELL_DIFFERENTIATION	0.420929	1.67439	0.0042735	0.0351395	IL18R1/NFKBIZ/ZMIZ1/HLX/CCR7/RELB/ZC3H12A/BCL3/NLRP3/CTNNB1/TNFRSF18/IL2RA/DUSP10/RUNX3/STAT3/CD83/CCL19/SMAD7/TNFSF4/IRF1/PIK3CD/IL4R/ADAM8/LFNG/SEMA4A/RASGRP1/IL6/HLA-DOA/PPP3CB/PTGER4/IL7R/RARA/GPR183/CARD11/CD74/RHOH/TGFBR2/KIT/FOXP1/RIPK2/STAT6/ADA
GO_REGULATION_OF_REACTIVE_OXYGEN_SPECIES_BIOSYNTHETIC_PROCESS	GO_REGULATION_OF_REACTIVE_OXYGEN_SPECIES_BIOSYNTHETIC_PROCESS	0.420831	1.48196	0.00928793	0.0457214	FYN/SMAD3/PTGS2/P2RX4/ZC3H12A/FOXO3/IL1B/STAT3/ICAM1/JAK2/CD47/DNM2/KLF2/CYBA/RAC1/DUOXA2/SIRPA/RAB27A/CTNS
GO_POSITIVE_REGULATION_OF_NEURON_DEATH	GO_POSITIVE_REGULATION_OF_NEURON_DEATH	0.420826	1.48195	0.00928793	0.0457214	DDIT4/FYN/PICALM/TP53BP2/CTNNB1/CCL3/FOXO3/PRNP/JUN/DDIT3/GRN/ITGA1/TNF/NQO1/MCL1/ZNF746/NF1/SRPK2/ADORA1/TFAP2B/DKK1/TFAP2A/SNCA/PITX3/ABL1/MIR98/RAPSN/FCGR2B/ATF2
GO_REGULATION_OF_VESICLE_MEDIATED_TRANSPORT	GO_REGULATION_OF_VESICLE_MEDIATED_TRANSPORT	0.420785	1.80507	0.0060241	0.0351395	ADORA2A/CCL2/GATA2/EHD1/VEGFA/SRC/GRIPAP1/SDC4/ABR/CALM1/PICALM/RAB2B/RALA/RAB3GAP1/CAMK1D/IL1B/HLA-F/RAB9A/FLOT1/NRP1/SDCBP/RAPGEF1/CCL19/P2RX1/RAC2/SYT11/ANXA2/MAP2K1/RAB21/NUMB/RDX/NCS1/VPS4B/IL4R/RAB5A/SYT12/DAB2/LAMP1/CD22/STXBP3/PPP3CB/CD47/PACSIN2/UNC119/MKLN1/MSN/ITGAV/PTAFR/STXBP2/RAB8B/SYTL4/ANO6/CASK/CLASP1/VPS16/LYN/C3/SGIP1/PREPL/CSK/AXL/TNK2/PPP3CA/DNM2/APPL2/RAB10/FGR/PICK1/LRSAM1/…
GO_POSITIVE_REGULATION_OF_ENDOTHELIAL_CELL_MIGRATION	GO_POSITIVE_REGULATION_OF_ENDOTHELIAL_CELL_MIGRATION	0.42058	1.54673	0.00657895	0.036281	THBS1/GATA2/VEGFA/PTGS2/P2RX4/ZC3H12A/ANXA3/MAP2K3/NRP1/BMPR2/FOXC2/ETS1/NFE2L2/MIR146A/CD40/FOXP1/HIF1A/ADAM17/NUS1/GRN
GO_HORMONE_RECEPTOR_BINDING	GO_HORMONE_RECEPTOR_BINDING	0.420477	1.63476	0.00383142	0.0351395	NCOA7/CEBPB/SRC/FYN/SMAD3/CTNNB1/SOCS2/NCOR2/TRIP4/NCOA1/RNF14/TYK2/STAT3/NCOA3/FABP4/RB1/JAK2/NCOA6/PRMT2/ETS2/FOXP1/BUD31/MED16/JAK1/WBP2/MED12/HIF1A/JUP/CNOT1/VDR/GNAS/RARB/CDK7/ARID1A/ASXL1/FUS/TRIP12/PIAS1/NR4A3/CSHL1/GPHB5/NR4A2/KDM4C/GH2/TAF7/ISL1/CRY1/ZBTB7A
GO_DNA_BINDING_TRANSCRIPTION_ACTIVATOR_ACTIVITY	GO_DNA_BINDING_TRANSCRIPTION_ACTIVATOR_ACTIVITY	0.419242	1.75237	0.00534759	0.0351395	NFKB2/CEBPB/NFKB1/CEBPG/GATA2/NFE2L1/IRF2BP2/NFAT5/SMAD3/JUNB/VEZF1/KLF6/ATF3/FOXO3/ZBTB17/NR2C2/MAFF/FOXO4/STAT3/CREB1/MAFG/ELF1/IRF1/RFX5/ELF4/FOXC2/KLF13/HOXB5/ETS1/CSRNP1/ELK3/JUN/NR1I2/CREBRF/NFE2L2/SPI1/ATF5/PBX3/HOXB2/WT1/DMTF1/ARID3C/E2F3/DDIT3/RXRB/FOXJ3/STAT6/MEF2C/HIF1A/MACC1/SMAD4/MYOG/ZEB2/ETV6/ZSCAN21/PLAG1/IRF2BPL/ARID3B/NFYC/SOX9/ERG/MEF2D/ARNTL/NR4A3/GRHL1/PHOX2B/SREBF1/ZBED1/NR4…
GO_NEGATIVE_REGULATION_OF_INFLAMMATORY_RESPONSE	GO_NEGATIVE_REGULATION_OF_INFLAMMATORY_RESPONSE	0.418794	1.57955	0.00343643	0.0351395	ADORA2A/NFKB1/SMAD3/ABR/ZC3H12A/NLRP3/IL2RA/DUSP10/TNFAIP3/TNFAIP6/RB1/ETS1/PTGER4/GHRL/APPL2/ADA/SIRPA/NLRP12/GRN/MIR149/MIR223/SHARPIN/FNDC4/METRNL/SERPINF1/BCR/ISL1/MIR126/ADCY7/KLF4/MIR181B2/MIR31/PTPN2/GATA3/ADORA1/PPARA/IL20RB
GO_PLACENTA_DEVELOPMENT	GO_PLACENTA_DEVELOPMENT	0.418494	1.58104	0.003367	0.0351395	CEBPB/CSF2/GATA2/VASH1/BIRC2/JUNB/STC2/PTGS2/NCOA1/PTK2/BMPR2/MAP2K1/STK4/GHRL/KRT8/SETD2/DNAJB6/GGNBP2/ADA/HIF1A/VDR/ARID1A/PHLDA2/ZNF568/HS6ST1/ADAM19/ETNK2/PKD2/BIRC6/CTSB/GJB3/EPAS1
GO_MYELOID_CELL_DIFFERENTIATION	GO_MYELOID_CELL_DIFFERENTIATION	0.418019	1.74837	0.00534759	0.0351395	CEBPB/THBS1/CSF2/CEBPG/GATA2/NFE2L1/VEGFA/SRC/PAFAH1B1/JUNB/RNF41/CCR7/RELB/IRF7/SLC11A2/PIP4K2A/CTNNB1/CCL3/FOXO3/RASSF2/NFKBIA/CREBBP/STAT3/CCL19/MYH9/CREB1/KAT2B/ANXA2/ACVR1B/PIK3CD/KLF13/WDR1/RB1/JAK2/NCOA6/ETS1/TNRC6B/MMP9/WASF2/ZFP36/JUN/L3MBTL3/RARA/GPR183/HAX1/CD74/TGFBR2/SPI1/KIT/LYN/ADD1/KAT6A/PTBP3/CLEC5A/FOXP1/ZBTB46/KMT2A/CNOT4/FSTL3/H3F3B/MB/MEF2C/HIF1A/SIN3A/GNAS/KLF2/CDC42/GPR68/E…
GO_INTEGRIN_MEDIATED_SIGNALING_PATHWAY	GO_INTEGRIN_MEDIATED_SIGNALING_PATHWAY	0.41793	1.49461	0.00946372	0.0463779	SRC/LAMA5/ITGA5/FERMT2/NRP1/PTK2/MYH9/CD47/ITGAV/PHACTR4/FGR/CCM2/FERMT3/ILK/CDC42/ITGA9/FLNA/ITGA1/CTNNA1
GO_REGULATION_OF_EPITHELIAL_CELL_DIFFERENTIATION	GO_REGULATION_OF_EPITHELIAL_CELL_DIFFERENTIATION	0.417869	1.5928	0.00344828	0.0351395	CEBPB/VEZF1/CTNNB1/IL1B/MAFF/BTG1/NCOA3/MAFG/H2AFY2/MMP9/ZFP36/ADD1/BMP6/VDR/APOLD1/ZEB2/IKBKB/NUMA1/AJAP1/PAX2/SOX9/ARNTL/GRHL1/CTSL/AHI1/MYCL/PROM1/TNF/RFX3/MIR21/KLF7/CDKN1C
GO_REGULATION_OF_EPITHELIAL_TO_MESENCHYMAL_TRANSITION	GO_REGULATION_OF_EPITHELIAL_TO_MESENCHYMAL_TRANSITION	0.416311	1.47264	0.00946372	0.0463779	SMAD3/CTNNB1/IL1B/ACVR1/SDCBP/SMAD7/DAB2/IL6/BMP2/TGFBR2/CLASP1/BAMBI/OLFM1/SMAD4/SDHAF2/GREM1/POFUT2/MIR149
GO_TRANS_GOLGI_NETWORK	GO_TRANS_GOLGI_NETWORK	0.415923	1.65448	0.0042735	0.0351395	HLA-DQA1/HLA-DQA2/DENND5A/WDR11/PQLC1/OPTN/RAB9A/TRAPPC6B/OSBP/RAB21/ARFGAP3/TJAP1/ATP2C1/CD74/OCRL/DNM2/RAB13/RAB10/NMNAT2/STX6/PICK1/STX16/CNST/RAB38/ARAP1/KLHL20/AFTPH/CHST4/PAM/FURIN/HLA-DRA/RAC1/CLVS1/GRN/GOLGA4/CLIP3/RAB11A/RHOBTB3/BIRC6/GGA3/SCAMP2/AP4E1/GOLT1A/ARFGEF1/ATXN2/PLD4/ATP9A/ATG9A/HLA-DQB2/FAM91A1/CHAC1/NSG1/COG8/HLA-DRB3/GOLGA1/GSAP/SCAMP4/CHST3/USP6NL
GO_REGULATION_OF_T_CELL_DIFFERENTIATION	GO_REGULATION_OF_T_CELL_DIFFERENTIATION	0.415272	1.5495	0.00342466	0.0351395	NFKBIZ/ZMIZ1/HLX/ZC3H12A/NLRP3/TNFRSF18/IL2RA/DUSP10/RUNX3/CD83/CCL19/SMAD7/TNFSF4/IRF1/IL4R/ADAM8/RASGRP1/HLA-DOA/IL7R/RARA/CARD11/CD74/TGFBR2/RIPK2/ADA/SOS1/IL15/SLC46A2/SOX13/IL23A/CD86
GO_LEUKOCYTE_DIFFERENTIATION	GO_LEUKOCYTE_DIFFERENTIATION	0.41506	1.77872	0.00598802	0.0351395	CEBPB/IL18R1/CSF2/CEBPG/GATA2/VEGFA/SRC/PAFAH1B1/NFKBIZ/IRF2BP2/JUNB/KLF6/RNF41/ZMIZ1/HLX/CCR7/RELB/ZC3H12A/IRF7/BCL3/NLRP3/CTNNB1/TNFRSF18/CCL3/RASSF2/IL2RA/DUSP10/RUNX3/DOCK10/STAT3/CD83/CCL19/MYH9/CREB1/FNIP1/ANXA2/SMAD7/TNFSF4/LGALS1/IRF1/PIK3CD/IL4R/ADAM8/RB1/LFNG/SEMA4A/RASGRP1/IL6/MMP9/HLA-DOA/PPP3CB/JUN/L3MBTL3/PTGER4/IL7R/RARA/GPR183/CARD11/HAX1/CD74/RHOH/VCAM1/TGFBR2/SPI1/KIT/PGLYRP2/LY…
GO_NEURAL_PRECURSOR_CELL_PROLIFERATION	GO_NEURAL_PRECURSOR_CELL_PROLIFERATION	0.41495	1.57977	0.00343643	0.0351395	GATA2/VEGFA/PAFAH1B1/KIF1A/BTG2/CTNNB1/FOXO3/FOXO1/RAPGEF1/NUMB/ATF5/LYN/FRS2/APPL2/RAB10/RERE/DOCK7/HIF1A/ILK/PLXNB2/ARHGEF2/ZNF503/ZEB2/EMX1/IFT20/DIXDC1/SIRT2/FLNA/CTNNA1/RYK/KDM2B/GLI1
GO_REGULATION_OF_SPROUTING_ANGIOGENESIS	GO_REGULATION_OF_SPROUTING_ANGIOGENESIS	0.414373	1.53758	0.00653595	0.0361046	THBS1/GATA2/VEGFA/PTGS2/ITGA5/NRP1/FOXC2/PPP1R16B/GHRL/MIR146A/JAK1/PDCD10/KLF2/SEMA6A/MIR410/SPRED1/PDPK1/MIR126/KLF4/NR2E1/CREB3L1/MIR31/AKT3/MIR7-1
GO_REGULATION_OF_PHOSPHATIDYLINOSITOL_3_KINASE_SIGNALING	GO_REGULATION_OF_PHOSPHATIDYLINOSITOL_3_KINASE_SIGNALING	0.413631	1.52834	0.00662252	0.0363068	IER3/SRC/FYN/PRR5L/PIP4K2A/CCL5/PTK2/PIP5K1C/PIK3CD/JAK2/RASGRP1/PPP1R16B/HAX1/KIT/LYN/PPP2R5B/PIK3IP1/FGR/CRYBA1/NEDD4/PDGFA/SOX9/FBXL2/ERBB3/TNF/MIR126/IGF1R/KLF4/MIR21/PRR5/PIK3R5/NOP53
GO_PHOSPHATASE_REGULATOR_ACTIVITY	GO_PHOSPHATASE_REGULATOR_ACTIVITY	0.413535	1.46295	0.0096463	0.0469917	CALM1/PPP1R2/STYXL1/PPP2R2A/PPP1R15A/PPP4R1/PPP1R16B/BMP2/PHACTR4/PPP2R5B/FRS2/ARPP19/PPP2R5E/PPP2R5A/PPP1R11/ZEB2/LGALS3/PPP2R3A
GO_RUFFLE	GO_RUFFLE	0.412554	1.5799	0.00361011	0.0351395	SRC/MTSS1/PLEKHA1/ATP6V1B2/ITGA5/S100A11/PIP5K1C/MYH9/ANXA2/RDX/RAB5A/MTMR14/PSD2/RASA1/DDX58/WASF2/IQGAP1/PACSIN2/MKLN1/SAMSN1/ARHGEF7/ARAP3/ITGAV/NCKAP1/BMX/CTTN/DNM2/APPL2/FGR/FGD3/CLIP1/RAB22A/MYO1C/ARHGEF2/FSCN1/RAC1/ADAM17
GO_TRANSFORMING_GROWTH_FACTOR_BETA_RECEPTOR_SIGNALING_PATHWAY	GO_TRANSFORMING_GROWTH_FACTOR_BETA_RECEPTOR_SIGNALING_PATHWAY	0.411839	1.60071	0.00392157	0.0351395	PMEPA1/THBS1/SRC/SMAD3/FERMT2/ACVR1/CREBBP/PTK2/SDCBP/BMPR2/CREB1/SMAD7/ACVR1B/DUSP22/DAB2/SMAD6/JUN/UBC/TWSG1/TGFBR2/GLG1/BAMBI/DNM2/APPL2/PRDM16/TRIM33/SMAD4/FURIN/ADAM17/RPS27A/GOT1/F11R/GDF15/CAV2/ACVR2A/MAP3K7/DUSP15/PDPK1/PTPRK/PPM1A/ZBTB7A/ZYX/MIR21/FOLR1/CDKN1C/ZNF451/GCNT2/EP300
GO_SYNAPTIC_TRANSMISSION_GLUTAMATERGIC	GO_SYNAPTIC_TRANSMISSION_GLUTAMATERGIC	0.411319	1.45142	0.00940439	0.0461561	ADORA2A/CCL2/PTGS2/RAB3GAP1/SLC1A4/P2RX1/MEF2C/TPRG1L/GRM2/TNF/PLA2G6/TSHZ3/NF1/SHC3/ADORA1/CNR1/DKK1/GRIN1/CCR2/GRM7/ATAD1/CACNG3/UNC13A/CNIH2
GO_ENDOCYTIC_VESICLE	GO_ENDOCYTIC_VESICLE	0.410559	1.69018	0.00456621	0.0351395	HLA-DQA1/MTSS1/HLA-DQA2/PICALM/RALA/HLA-E/HLA-F/ANXA3/RAB9A/RAPGEF1/RAC2/SYT11/TAPBP/ATP6V0A1/ADAM8/RAB5A/VIM/LAMP1/HLA-A/STXBP3/DPP4/SH3KBP1/LMBRD1/SCARB2/ITGAV/HLA-B/NCF4/CD74/STXBP2/OCRL/RAB8B/UBC/FLNB/SGIP1/DNM2/RAB13/INPP5B/APPL2/RAB10/STX6/STX12/PICK1/TAP1/RAB38/RAB22A/MYO1C/ATG14/SCGB3A2/LAMP2/RAB35/HLA-H/HLA-DRA/CYBA/DRD3/ATP6V0A2/RPS27A/KIF5B/RAB11A/ABCA1/CD163/RAPGEF6/EPS15/MARCO/PLD4/R…
GO_REGULATION_OF_MYELOID_LEUKOCYTE_DIFFERENTIATION	GO_REGULATION_OF_MYELOID_LEUKOCYTE_DIFFERENTIATION	0.410239	1.48707	0.0100334	0.0481018	CEBPB/GATA2/IRF7/CTNNB1/CCL3/RASSF2/CREB1/RB1/JUN/RARA/HAX1/CD74/LYN/FOXP1/ZBTB46/FSTL3/GNAS/GPR68/TMEM64/MIR223/TFE3/IL23A/TMEM178A/TNF/ID2/EVI2B
GO_POSITIVE_REGULATION_OF_PROTEIN_KINASE_B_SIGNALING	GO_POSITIVE_REGULATION_OF_PROTEIN_KINASE_B_SIGNALING	0.410075	1.56934	0.00378788	0.0351395	THBS1/SRC/FYN/CCR7/P2RX4/OSBPL8/C1QTNF1/CCL3/RHOG/PTK2/CCL19/RAC2/PIK3CD/ADAM8/HAX1/KIT/AXL/FRS2/ILK/NRG1/RAC1/FGFR3/PDGFA/GDF15/CD86/ERBB3/ARFGEF1/TNF/MIR126/IGF1R/MIR21/PIK3R5/PINK1/GCNT2/CALCR/RET/GATA3/FAM110C/FGF22/MIR29A
GO_POSITIVE_REGULATION_OF_DNA_BINDING_TRANSCRIPTION_FACTOR_ACTIVITY	GO_POSITIVE_REGULATION_OF_DNA_BINDING_TRANSCRIPTION_FACTOR_ACTIVITY	0.409664	1.63599	0.00462963	0.0351395	NFKB2/IL18R1/TRAF1/NFKB1/CEBPG/VEGFA/SMAD3/RNF41/NLRP3/CAMK1D/CTNNB1/IL1B/ANXA3/FLOT1/STAT3/ICAM1/ADAM8/JAK2/IL6/DDX58/TRIM8/CARD11/KRAS/UBC/BEX1/KIT/CD40/PPP3CA/BUD31/PPP2R5B/IRAK3/RIPK2/DDIT3/CRTC3/TRIM38/JUP/ARHGEF2/TP53BP1/TRIM5/SPHK1/IKBKB/GREM1/RPS27A/IL18RAP/CAPN3/RTKN2/RBCK1/PRKCQ/TRIM21/OPRD1/MAP3K7/TNF/ZBTB7A/ERC1/TICAM1/RELA/MID2/FOXA1/CRTC2/BTK/AR/ARID5B/PINK1/NFAM1/EP300
GO_REGULATION_OF_EPITHELIAL_CELL_MIGRATION	GO_REGULATION_OF_EPITHELIAL_CELL_MIGRATION	0.409572	1.66191	0.00480769	0.0351395	CXCL13/THBS1/HAS2/GATA2/VASH1/VEGFA/SRC/PTGS2/P2RX4/ZC3H12A/CTSH/ANXA3/MAP2K3/MAP4K4/NRP1/DUSP10/PTK2/BMPR2/FOXC2/SEMA4A/ETS1/MMP9/JUN/NFE2L2/SVBP/TGFBR2/CLASP1/MIR146A/CD40/FOXP1/MEF2C/HIF1A/PDCD10/MECP2/JUP/MIR129-2/ADAM17/NUS1/GRN/PRCP/SOX9/RAB11A/ZNF580/MIR410/SERPINF1/SPRED1/PRKCE/PDPK1/PTPN23/MIR126/MARVELD3/LGMN/KLF4/MIR21
GO_T_CELL_PROLIFERATION	GO_T_CELL_PROLIFERATION	0.409063	1.5592	0.00371747	0.0351395	CEBPB/SDC4/FYN/IL6ST/CTNNB1/HLA-E/IL1B/CCL5/IL2RA/RASAL3/PELI1/CCL19/TNFRSF4/RAC2/TNFSF4/PRNP/IRF1/ELF4/IL6/PPP3CB/ICOSLG/CARD11/MSN/VCAM1/TWSG1/TGFBR2/ITCH/RIPK2/MARCH7/NCK2/SOS1/IL21/IL15/NCSTN/LGALS3/PRKCQ/IL23A/CD86/PRKAR1A
GO_REGULATION_OF_CELL_PROJECTION_ASSEMBLY	GO_REGULATION_OF_CELL_PROJECTION_ASSEMBLY	0.408949	1.55815	0.00380228	0.0351395	SRC/RHOQ/CCR7/CEP135/RALA/RHOG/NRP1/CCL19/RAC2/RDX/ICAM1/RAB5A/PPP1R16B/WASF2/RAP1GAP/NDEL1/TAPT1/NCKAP1/KIT/DNM2/TENM1/STAP1/CLRN1/ARAP1/CDC42EP5/DEF8/HTT/FSCN1/RAC1/AGRN/CDC42/SSH2/IFT20/DYNC2LI1/PALM/PLEK2
GO_PROTEIN_KINASE_B_SIGNALING	GO_PROTEIN_KINASE_B_SIGNALING	0.408928	1.64379	0.00462963	0.0351395	THBS1/CCL2/SRC/FYN/RNF41/CCR7/PLEKHA1/P2RX4/OSBPL8/C1QTNF1/CCL3/IL1B/CCL5/RHOG/PTK2/RAPGEF1/CCL19/RAC2/PIK3CD/ADAM8/HAX1/KIT/CD40/RRAS/AXL/PPP2R5B/FRS2/DDIT3/CRYBA1/ILK/TRIB3/NRG1/RAC1/DRD3/FGFR3/PAX2/PDGFA/SOX9/SIRT2/MUL1/GDF15/CD86/ERBB3/ARFGEF1/TNF/MIR126/IGF1R/PKHD1/PIK3C2B/KLF4/MIR21/INPP5F/PIK3R5/PINK1/GCNT2/NOP53/CALCR/RET/GATA3/ADTRP/FAM110C/FGF22
GO_REGULATION_OF_WOUND_HEALING	GO_REGULATION_OF_WOUND_HEALING	0.408696	1.53078	0.00333333	0.0351395	THBS1/PLAU/SMAD3/C1QTNF1/PLAT/DUSP10/TNFAIP3/ANXA2/FOXC2/ANXA5/NFE2L2/ANO6/TGFBR2/CASK/CLASP1/ABAT/LYN/TFPI/CRK/AJAP1/CAPN3/PDGFA/PRKCQ/MYLK/PRKCE/ARFGEF1
GO_ENDOSOMAL_PART	GO_ENDOSOMAL_PART	0.408684	1.74683	0.00617284	0.0351395	PMEPA1/HLA-DQA1/EHD1/GRIPAP1/CLEC16A/HLA-DQA2/SORT1/IRF7/SLC11A2/HLA-E/ANTXR2/OPTN/CTSH/HLA-F/CHMP4B/SPPL2A/MARCH3/RNF144A/PLEKHM2/TMBIM1/UBE2D3/MMD/PIP5K1C/ANXA2/RAB21/UBAP1/VPS4B/ATP6V0A1/RAB5A/VPS37B/APH1B/JAK2/LAMP1/HLA-A/NDRG1/HLA-DOA/PACSIN2/SCARB2/HLA-B/NCF4/OCRL/RAB8B/CHMP1B/UBC/VPS37C/VPS16/MMGT1/CHMP4A/CMTM6/STEAP1/ITCH/RAB13/INPP5B/APPL2/RAB10/STX12/RBSN/MARCH8/RFFL/UBA1/ITM2B/CHMP5/RA…
GO_REGULATION_OF_RESPONSE_TO_BIOTIC_STIMULUS	GO_REGULATION_OF_RESPONSE_TO_BIOTIC_STIMULUS	0.408573	1.51794	0.0033557	0.0351395	BIRC2/ZC3H12A/OPTN/IL1B/RIOK3/IL2RA/TNFAIP3/SYT11/DDX58/TRIM44/BIRC3/FOXP1/ITCH/RIPK2/BMP6/LRSAM1/TRIM38/SIN3A/LY96/PCBP2/CYBA/TRIM5/CXCL6/IL15/GRN/ANKRD17/SIRT2/NECTIN2/NPLOC4/MUL1/IL23A/APOBEC3F/RNF216
GO_TEMPERATURE_HOMEOSTASIS	GO_TEMPERATURE_HOMEOSTASIS	0.408463	1.5563	0.00380228	0.0351395	CEBPB/IL18R1/VEGFA/IL1A/PTGS2/GRB10/OGT/IL1B/FOXO1/STAT3/FABP4/FOXC2/IL4R/CXCR4/RB1/JAK2/ARRDC3/DYNC1H1/GHRL/ACSL1/LPIN1/ABAT/PLAC8/APPL2/DDIT3/STAT6/PRDM16/DOCK7/TLE3/ADIPOR2/GNAS/PTGER3/PLCL1/ADAM17/IP6K1/IL15/ARNTL/PHOX2B/TFE3/EPAS1/CNOT3/TNF/IGF1R/OMA1/NTSR1
GO_REGULATION_OF_CALCIUM_ION_TRANSPORT_INTO_CYTOSOL	GO_REGULATION_OF_CALCIUM_ION_TRANSPORT_INTO_CYTOSOL	0.408316	1.44449	0.0096463	0.0469917	FYN/CALM1/PDE4D/P2RX4/CXCL10/PRNP/LYN/TRPC1/HTT/TMBIM6/CYBA/JPH4/CAPN3/CACNA1C/PKD2/P2RX3/PRKCE/PDPK1/JPH2/NTSR1/NOS1/CALCR/JPH3/XCL1/APLNR/GSTO1/GRIN1/SNCA/ABL1/GPER1/DMD
GO_FORMATION_OF_PRIMARY_GERM_LAYER	GO_FORMATION_OF_PRIMARY_GERM_LAYER	0.408171	1.4931	0.00660066	0.0363068	COL7A1/SMAD3/CTNNB1/ITGA5/ACVR1/BMPR2/COL6A1/KDM6A/MMP9/ETS2/ITGAV/TWSG1/SETD2/ARID1A/POFUT2/PAX2/NR4A3/PRKAR1A/SFRP2/FN1/SOX7/KLF4/COL12A1/ITGA7/MESP2/EYA1/DKK1/LAMA3/EPB41L5/COL4A2/FZD7/SOX2/KDM6B/WLS/TXNRD1/BMP4/ITGA8/HAND1
GO_SIDE_OF_MEMBRANE	GO_SIDE_OF_MEMBRANE	0.408049	1.75166	0.00581395	0.0351395	THBS1/HLA-DQA1/TNFRSF9/SRC/FYN/BIRC2/RGS1/HLA-DQA2/CCR7/ACKR3/IL6ST/CYTH1/ITGA5/HLA-E/ANTXR2/FERMT2/HLA-F/CHMP4B/SPPL2A/ANPEP/CRLF2/FLOT1/IL2RA/IL1RL1/RASAL3/CXCL10/CD83/TNFRSF4/P2RX1/RAB21/PRNP/ICAM1/TAPBP/CD69/RAB5A/CXCR4/LAMP1/HLA-A/ANXA5/IQGAP1/ICOSLG/S1PR1/EEF1A2/GNA15/IL7R/ITGAV/HLA-B/CD74/VCAM1/IL13RA1/KRAS/TGFBR2/EXOC1/KIT/TMEM123/LYN/CD40/CHMP4A/PPP3CA/FGR/NPTX2/DIABLO/ASPSCR1/ADA/IL3RA/…
GO_TISSUE_REMODELING	GO_TISSUE_REMODELING	0.407205	1.55717	0.00352113	0.0351395	SRC/IL1A/ABR/CTNNB1/RASSF2/TMBIM1/BMPR2/RAC2/TNFAIP3/ADAM8/IL6/S1PR1/CSK/AXL/PPP3CA/SEMA3C/MEF2C/HIF1A/DEF8/VDR/RAC1/HOXA3/GREM1/IL21/IL15/TMEM64/IL23A/EPAS1/BCR/GJA5/MDM2/SUCO/LRP5L/IHH/NF1
GO_LYMPHOCYTE_DIFFERENTIATION	GO_LYMPHOCYTE_DIFFERENTIATION	0.407122	1.6791	0.005	0.0351395	IL18R1/CEBPG/NFKBIZ/IRF2BP2/KLF6/RNF41/ZMIZ1/HLX/CCR7/RELB/ZC3H12A/BCL3/NLRP3/CTNNB1/TNFRSF18/IL2RA/DUSP10/RUNX3/DOCK10/STAT3/CD83/CCL19/FNIP1/SMAD7/TNFSF4/LGALS1/IRF1/PIK3CD/IL4R/ADAM8/LFNG/SEMA4A/RASGRP1/IL6/HLA-DOA/PPP3CB/PTGER4/IL7R/RARA/GPR183/CARD11/CD74/RHOH/VCAM1/TGFBR2/SPI1/KIT/PGLYRP2/AXL/FOXP1/RIPK2/STAT6
GO_TUMOR_NECROSIS_FACTOR_SUPERFAMILY_CYTOKINE_PRODUCTION	GO_TUMOR_NECROSIS_FACTOR_SUPERFAMILY_CYTOKINE_PRODUCTION	0.406677	1.52797	0.00338983	0.0351395	THBS1/ZC3H12A/BCL3/CCL3/HLA-E/CCL19/TNFAIP3/SYT11/IFIH1/ADAM8/JAK2/RASGRP1/DDX58/ZFP36/CD47/GHRL/RARA/PTAFR/AXL/FOXP1/IRAK3/RIPK2/SLAMF1/ARHGEF2/LY96/CYBA/MAPKAPK2/SIRPA
GO_MYELOID_CELL_HOMEOSTASIS	GO_MYELOID_CELL_HOMEOSTASIS	0.406485	1.52725	0.00338983	0.0351395	CEBPG/GATA2/NFE2L1/VEGFA/SLC11A2/FOXO3/STAT3/ACVR1B/PIK3CD/KLF13/RB1/JAK2/ETS1/PDE4B/IL6/ZFP36/L3MBTL3/SPI1/KIT/LYN/ADD1/PTBP3/AXL/MB/HIF1A/KLF2/ADAM17/NCSTN/ARID4A/SLC25A38/EPAS1/ZNF16/ACVR2A/ZBTB7A/ID2/KMT2E/MAPK14/PRDX1
GO_REGULATION_OF_ANION_TRANSPORT	GO_REGULATION_OF_ANION_TRANSPORT	0.406408	1.43905	0.00949367	0.0464552	CEBPB/THBS1/ADORA2A/RAB3GAP1/P2RX4/ANO9/IL1B/PRNP/ARL6IP5/PTAFR/ABAT/ABCB1/TCAF1/PDZK1/RGS2/NTSR1/TCAF2/PLA2G6/CFTR
GO_REGULATION_OF_CELL_SIZE	GO_REGULATION_OF_CELL_SIZE	0.406375	1.55519	0.00378788	0.0351395	VEGFA/PAFAH1B1/NRP1/BMPR2/CREB1/IFRD1/RAB21/RDX/LRRC8D/SEMA4A/SEMA6B/IL7R/NDEL1/LRRC8B/MSN/ANO6/TMEM123/ADD1/OLFM1/CTTN/DNM2/ANXA7/SEMA3C/PLXNA3/ILK/SHTN1/SEMA6D/SLC12A5/RAC1/DSCAM/LARS/GOLGA4/SEMA6A/RUFY3/RAB11A/PLXNA4/RYK/NRCAM/NGF/FN1
GO_REGULATION_OF_SMALL_GTPASE_MEDIATED_SIGNAL_TRANSDUCTION	GO_REGULATION_OF_SMALL_GTPASE_MEDIATED_SIGNAL_TRANSDUCTION	0.406332	1.67567	0.00507614	0.0351395	SRC/RHOQ/ABR/NET1/SQSTM1/RHOU/OGT/CYTH1/CHN2/RHOG/FLOT1/MAP4K4/NRP1/RASAL3/CYTH4/RAPGEF1/RAC2/RDX/AKAP13/JAK2/RALGAPA2/RASGRP1/PSD2/RASA1/TRIP10/RAP1GAP/MADD/ARHGEF7/ARAP3/RHOH/OCRL/KRAS/LYN/SPRY1/DENND4B/RAF1/PPP2CB/DNM2/INPP5B/FGD3/CRK/KANK2/GPR174/SOS2/HEG1/ARAP1/ARHGAP10/ARHGEF2/CRKL/FAM13A/NRG1/RAC1/SOS1/CDC42/FBXO8/GMIP/SRGAP1/RALGAPA1/CYTH2/ARHGAP30/ARAP2/ABCA1/RALGAPB/ARFGEF1/NGF/GPR35/AR…
GO_GUANYL_NUCLEOTIDE_EXCHANGE_FACTOR_ACTIVITY	GO_GUANYL_NUCLEOTIDE_EXCHANGE_FACTOR_ACTIVITY	0.405877	1.60231	0.00398406	0.0351395	RASGRP3/MYCBP2/ABR/HERC1/NET1/DENND5A/RAB3GAP1/CYTH1/ELMO1/RGL1/CYTH4/DOCK10/RAPGEF1/FNIP1/AKAP13/RASGRP1/PSD2/MADD/SEC61B/ARHGEF7/RAB3IP/DENND6B/DENND4B/FGD3/DOCK7/SOS2/ARHGEF2/SOS1/FBXO8/SH3BP5/DENND1B/RIN3/CYTH2/RABIF/HPS4/RAB3GAP2/RAPGEF6/DOCK11/ARFGEF1/BCR/PTGIR/RAP1A/TRIO/ARF4/ARHGEF1/ARHGEF37/MCF2L2
GO_DIGESTIVE_SYSTEM_DEVELOPMENT	GO_DIGESTIVE_SYSTEM_DEVELOPMENT	0.405796	1.52096	0.00343643	0.0351395	SMAD3/HLX/CTNNB1/CYP1A1/CXCL8/NPHP3/RB1/NIPBL/TGFBR2/VANGL2/KIT/ADA/HIF1A/CRKL/RARB/WDR19/BBS7/AHI1/C1GALT1/GLI1/SFRP2/TNF/ID2/CDKN1C/CCNB1/EPHB3/IHH/ASS1/RET/CCDC103/DNAAF1/DACT1/PDGFC/HIP1R/EPB41L5/PKDCC/PDGFRA
GO_STRESS_ACTIVATED_PROTEIN_KINASE_SIGNALING_CASCADE	GO_STRESS_ACTIVATED_PROTEIN_KINASE_SIGNALING_CASCADE	0.405722	1.6737	0.00487805	0.0351395	NFKB1/VEGFA/PAFAH1B1/CCR7/ZC3H12A/IL1B/STK24/MAP2K3/MAP3K8/RASSF2/FOXO1/MAP4K4/SPAG9/DUSP10/SDCBP/RAPGEF1/CCL19/MAP2K1/DUSP22/ARL6IP5/FBXW11/STK4/RASGRP1/MAP3K1/ZFP36/ANKRD6/TNIP2/DUSP3/PTGER4/BMP2/UBC/VANGL2/MAPK11/MAP3K20/LYN/TRAF4/GADD45B/TAOK3/ITCH/ZMYND11/RIPK2/CCM2/SLAMF1/PJA2/PDCD10/CDC42EP5/CRKL/AIDA/ZEB2/MAP3K12/EPHA4/MAPKAPK2/IKBKB/SIRPA/OXSR1/RPS27A/DUSP1/PAK2/MAP3K6/STRADA/MUL1/MAP3K1…
GO_PROTEIN_TYROSINE_KINASE_ACTIVITY	GO_PROTEIN_TYROSINE_KINASE_ACTIVITY	0.405703	1.51379	0.00342466	0.0351395	SRC/FYN/MAP2K3/NRP1/TYK2/PTK2/MAP2K1/JAK2/KIT/LYN/BMX/CSK/AXL/TNK2/CLK1/RIPK2/JAK1/FGR/CLK4/EPHA4/DDR1/FGFR3/DYRK4/TESK2/DYRK1A/ERBB3/PDGFRL/CAMKK2/IGF1R/NEK1/EPHB3/BTK/RET/DDR2/MAP2K7/MERTK/BAZ1B/FER/EPHA6/LTK/PKDCC/PDGFRA/ABL1/PRKCD/EFNA4
GO_MUSCLE_ADAPTATION	GO_MUSCLE_ADAPTATION	0.40562	1.48573	0.00666667	0.0363672	SMAD3/LMNA/P2RX4/IL6ST/IL1B/FOXO1/PTK2/JARID2/MYH6/PPP3CA/MEF2C/HAMP/SMAD4/FBXO32/MYOG/CYBA/GTF2IRD1/TNNC1/IL15/NR4A3/TRIM63/RGS2/PRKAG3/KLF4/MIR208A/MIR21/INPP5F
GO_REGULATION_OF_CELL_MORPHOGENESIS	GO_REGULATION_OF_CELL_MORPHOGENESIS	0.405496	1.72997	0.00581395	0.0351395	MYCBP2/HAS2/CCL2/VEGFA/SRC/PAFAH1B1/FYN/RHOQ/TUBB2B/RHOU/CCL3/FMNL3/RHOG/FERMT2/NRP1/PTK2/BMPR2/MYH9/PTPRD/ZSWIM4/IFRD1/MAP2K1/RAB21/RDX/ICAM1/WDR1/SEMA4A/SEMA6B/RASA1/SH3KBP1/ZMYM4/MKLN1/NDEL1/ARHGEF7/MSN/ZSWIM8/RHOH/EPB41L3/KIT/BAMBI/OLFM1/CTTN/PPP3CA/LIMS1/DNM2/ANXA7/SEMA3C/FGR/FGD3/UST/ZSWIM6/CRK/AMIGO1/S100A10/PLXNA3/ARAP1/PLXNA1/ILK/CDC42EP5/SHTN1/PLXNB2/CRKL/SEMA6D/ZEB2/EPHA4/RAC1/DSCAM/CD…
GO_NEGATIVE_REGULATION_OF_CELL_ACTIVATION	GO_NEGATIVE_REGULATION_OF_CELL_ACTIVATION	0.40535	1.58231	0.00383142	0.0351395	CEBPB/ADORA2A/SDC4/ABR/HLX/ZC3H12A/C1QTNF1/HLA-F/IL2RA/RUNX3/PELI1/TNFAIP3/SMAD7/TNFSF4/PRNP/IRF1/DUSP22/IL4R/SAMSN1/DUSP3/CD74/TWSG1/ABAT/PGLYRP2/LYN/AXL/PAG1/ITCH
GO_NEURAL_CREST_CELL_DIFFERENTIATION	GO_NEURAL_CREST_CELL_DIFFERENTIATION	0.405055	1.43426	0.00949367	0.0464552	LAMA5/ACVR1/NRP1/SEMA4A/SEMA6B/TAPT1/PHACTR4/SEMA3C/MEF2C/HIF1A/SMAD4/RDH10/SEMA6D/NRG1/ZEB2/SOX9/SEMA6A/PHOX2B/PITX2/FN1/ISL1/HTR2B/FOLR1/TBX1/RET
GO_DEVELOPMENTAL_CELL_GROWTH	GO_DEVELOPMENTAL_CELL_GROWTH	0.404926	1.60157	0.00414938	0.0351395	VEGFA/PAFAH1B1/CTNNB1/NRP1/BMPR2/IFRD1/RAB21/ULK1/AKAP13/SEMA4A/SEMA6B/PRMT2/IQGAP1/PPP3CB/NDEL1/TGFBR2/OLFM1/CTTN/DNM2/SEMA3C/HAMP/PLXNA3/PLXNA1/ILK/SHTN1/SEMA6D/ZEB2/EMX1/DSCAM/DDR1/RAPH1/VCL/SOX9/GOLGA4/SEMA6A/RUFY3/RAB11A/PLXNA4/MUL1/RYK/ALCAM/RGS2/NRCAM/NEDD4L/BCL11A/SYT2/NGF/FN1/MIR208A/CRABP2/ADNP
GO_REGULATION_OF_OSSIFICATION	GO_REGULATION_OF_OSSIFICATION	0.404564	1.57796	0.00387597	0.0351395	CEBPB/SMAD3/IL6ST/CTNNB1/CCL3/RASSF2/ACVR1/PTK2/BMPR2/BCOR/SMAD6/IL6/S1PR1/PTGER4/NIPBL/BMP2/ANO6/TWSG1/BMP6/MEF2C/HIF1A/ILK/GNAS/GREM1/TMEM64/SOX9/TRPM4/SOST/PDLIM7/GLI1/SFRP2/ACVR2A/TNF/ID2/PBX1/OSR2/MIR208A/MIR21/SUCO/MAPK14/HOXA2
GO_ADAPTIVE_IMMUNE_RESPONSE_BASED_ON_SOMATIC_RECOMBINATION_OF_IMMUNE_RECEPTORS_BUILT_FROM_IMMUNOGLOBULIN_SUPERFAMILY_DOMAINS	GO_ADAPTIVE_IMMUNE_RESPONSE_BASED_ON_SOMATIC_RECOMBINATION_OF_IMMUNE_RECEPTORS_BUILT_FROM_IMMUNOGLOBULIN_SUPERFAMILY_DOMAINS	0.403292	1.59609	0.0044843	0.0351395	NFKB2/CXCL13/IL18R1/NFKBIZ/MYO1G/HLX/RELB/ZC3H12A/IRF7/BCL3/NLRP3/RFTN1/HLA-E/CTSH/IL1B/HLA-F/KLHL6/IL1RL1/STAT3/CCL19/SWAP70/TNFAIP3/SMAD7/TNFSF4/ICAM1/DUSP22/IL4R/SEMA4A/HLA-A/IL6/PPP3CB/IL7R/HLA-B/CD74/CD40/C3/RIPK2/STAT6/MEF2C/ADA/HLA-H/TP53BP1/ADAM17/IL18RAP/RAB27A/GAPT
GO_CELL_LEADING_EDGE	GO_CELL_LEADING_EDGE	0.403128	1.68622	0.00515464	0.0351395	ADORA2A/SRC/PAFAH1B1/MYO1G/MTSS1/PLEKHA1/ATP6V1B2/CTNNB1/ITGA5/FERMT2/S100A11/ABLIM1/FLOT1/GABARAPL1/PTK2/SCYL3/PIP5K1C/MYH9/SWAP70/RAC2/ANXA2/RDX/INPPL1/DUSP22/RAB5A/CXCR4/VIM/DPP4/MTMR14/PSD2/RASA1/DDX58/WASF2/IQGAP1/PACSIN2/MKLN1/SAMSN1/NDEL1/ARHGEF7/ARAP3/RAB3IP/ITGAV/HAX1/ACTA2/EPB41L3/NCKAP1/PHACTR4/BMX/CTTN/DNM2/RAB13/APPL2/FGR/FGD3/VEZT/CLIP1/SPTBN1/CLRN1/RAB22A/ILK/SHTN1/MYO1C/ARHGEF2/KC…
GO_BLOOD_VESSEL_ENDOTHELIAL_CELL_MIGRATION	GO_BLOOD_VESSEL_ENDOTHELIAL_CELL_MIGRATION	0.402891	1.53567	0.00371747	0.0351395	THBS1/GATA2/VASH1/VEGFA/PTGS2/P2RX4/MAP2K3/NRP1/MYH9/FOXC2/ETS1/NFE2L2/MIR146A/CD40/MEF2C/HIF1A/PDCD10/MECP2/JUP/MIR129-2/GREM1/ADAM17/NUS1/PRCP/MIR410/SPRED1/PDPK1/MIR126/KLF4/HSPB1/NR2E1/MIR31/NF1/AKT3
GO_BIOMINERAL_TISSUE_DEVELOPMENT	GO_BIOMINERAL_TISSUE_DEVELOPMENT	0.401663	1.5272	0.00343643	0.0351395	CEBPB/SMAD3/PTGS2/CCL3/FOXO1/ACVR1/BMPR2/ANXA2/BCOR/S1PR1/BMP2/ANO6/BMP6/FGR/MEF2C/HIF1A/MMP20/HOXA3/GREM1/FGFR3/SOX9/TRPM4/ACVR2A/PHEX/ALOX15/OSR2/MIR208A/TBX1/AMELX/PPARA/TUFT1/DDR2/TMEM119/COL1A2/TFAP2A/NBR1/PKDCC/FGF23/ADGRV1/DSPP/ODAPH/NOTCH1/OTOP1/MEPE/BMP4
GO_POSITIVE_REGULATION_OF_CYTOKINE_PRODUCTION	GO_POSITIVE_REGULATION_OF_CYTOKINE_PRODUCTION	0.401476	1.6836	0.0052356	0.0351395	NFKB2/CEBPB/THBS1/IL18R1/CSF2/NFKB1/CEBPG/SRC/IL1A/BIRC2/SMAD3/CCL1/CCR7/PTGS2/PDE4D/IL6ST/IRF7/BCL3/NLRP3/CTNNB1/GPSM3/CCL3/HLA-E/IL1B/HLA-F/GBP5/AKIRIN2/CRLF2/FLOT1/RIOK3/CREBBP/IL1RL1/PELI1/STAT3/CD83/CCL19/CREB1/TNFSF4/IFIH1/CYP1B1/IRF1/IL4R/ADAM8/JAK2/RASGRP1/PDE4B/IL6/DDX58/PTGER4/RARA/CARD11/CD74/PTAFR/MAPK11/CD40/C3/SETD2/PANX2/BIRC3/CLEC5A/RIPK2/DDIT3/STAT6/FGR/HIF1A/SPTBN1/HEG1/ARHGEF2/…
GO_NEGATIVE_REGULATION_OF_NEURON_APOPTOTIC_PROCESS	GO_NEGATIVE_REGULATION_OF_NEURON_APOPTOTIC_PROCESS	0.401336	1.5137	0.00687285	0.0369691	CEBPB/ADORA2A/CCL2/FYN/AARS/BTG2/SOD2/NRP1/ADAM8/JAK2/RASA1/JUN/GABRB3/KRAS/AXL/MEF2C/HIF1A/MECP2/OXR1/ILK/MAP3K12/GRN/NR4A3/NR4A2/KDM2B/ERBB3/NGF/PDPK1/ISL1/NAIP/LGMN/ADNP
GO_RESPONSE_TO_MECHANICAL_STIMULUS	GO_RESPONSE_TO_MECHANICAL_STIMULUS	0.401301	1.55451	0.00420168	0.0351395	THBS1/NFKB1/SRC/FYN/JUNB/ASNS/PTGS2/BTG2/IL1B/NFKBIA/TNFRSF10B/CXCL10/TXNIP/SLC38A2/IRF1/ETS1/MAP3K1/JUN/PTGER4/TGFBR2/KIT/CD40/RAF1/BMP6/CRADD/JUP/HTT/CYBA/RAC1
GO_INOSITOL_LIPID_MEDIATED_SIGNALING	GO_INOSITOL_LIPID_MEDIATED_SIGNALING	0.401233	1.56532	0.003663	0.0351395	IER3/SRC/FYN/PRR5L/PLEKHA1/PIP4K2A/OGT/CCL5/PTK2/PIP5K1C/PIK3CD/NCS1/JAK2/RASGRP1/PPP1R16B/HAX1/PTAFR/EXOC1/PIK3C2G/KIT/LYN/PPP2R5B/PIK3IP1/FGR/CRYBA1/PLD2/KCNH1/NEDD4/PDGFA/SOX9/SIRT2/PLCH2/PI4KB/FBXL2/ERBB3/NGF/GAB2/TNF/MIR126/IGF1R/HTR2B/PIK3C2B/KLF4/MIR21/INPP5F/PRR5/PIK3R5/NOP53/NF1
GO_CELL_SUBSTRATE_ADHESION	GO_CELL_SUBSTRATE_ADHESION	0.400449	1.65238	0.00505051	0.0351395	THBS1/HAS2/VEGFA/SRC/SDC4/MYO1G/SPOCK1/PLAU/SMAD3/CCR7/LAMA5/CTNNB1/ITGA5/FERMT2/MAP4K4/NRP1/PPFIA1/PLEKHA2/PTK2/RAC2/LGALS1/DUSP22/JAK2/SMAD6/RASA1/IQGAP1/NINJ1/MKLN1/DUSP3/ARHGEF7/ITGAV/VCAM1/CASK/CLASP1/EMILIN2/AXL/CTTN/LIMS1/DNM2/FERMT3/CRK/S100A10/JUP/ILK/CRKL/RADIL/RAC1/CD44/CDC42/DDR1/GREM1/VCL/AJAP1

## Sheet: DOWN
Supplementary Table 3: Gene Ontology (GO) for down-regulated genes of HSPCs after treatment with KG-1 derived-EVs
ID	Description	enrichmentScore	NES	pvalue	p.adjust	core_enrichment
GO_IMP_BIOSYNTHETIC_PROCESS	GO_IMP_BIOSYNTHETIC_PROCESS	-0.916889	-1.90665	0.00176367	0.0307563	ATIC/GART/PFAS/HPRT1/ADSL/PPAT/PAICS
GO_POSITIVE_REGULATION_OF_TELOMERASE_RNA_LOCALIZATION_TO_CAJAL_BODY	GO_POSITIVE_REGULATION_OF_TELOMERASE_RNA_LOCALIZATION_TO_CAJAL_BODY	-0.899677	-2.01904	0.00165563	0.0292311	NOP10/RUVBL1/CCT2/TCP1/CCT7/CCT8/CCT3/RUVBL2/DKC1/NHP2
GO_TRICARBOXYLIC_ACID_METABOLIC_PROCESS	GO_TRICARBOXYLIC_ACID_METABOLIC_PROCESS	-0.890628	-1.90932	0.00171527	0.029992	ACO2/IDH3G/IDH3B/IDH1/GLUD1/IDH2/ACLY
GO_REGULATION_OF_PROTEIN_LOCALIZATION_TO_CHROMOSOME_TELOMERIC_REGION	GO_REGULATION_OF_PROTEIN_LOCALIZATION_TO_CHROMOSOME_TELOMERIC_REGION	-0.873937	-1.91732	0.00168634	0.0296443	CCT2/TCP1/H2AFY/CCT7/GNL3/CCT8/CCT3/DKC1
GO_METHYLOSOME	GO_METHYLOSOME	-0.859919	-1.84348	0.00171527	0.029992	SNRPE/SNRPD1/SNRPB/PRMT5/PRMT1/CLNS1A/ERH/SNRPG/SNRPD2/SNRPF
GO_DNA_STRAND_ELONGATION_INVOLVED_IN_DNA_REPLICATION	GO_DNA_STRAND_ELONGATION_INVOLVED_IN_DNA_REPLICATION	-0.859006	-1.95282	0.00165837	0.0292311	WRNIP1/POLE/RFC3/LIG1/POLA1/RFC4/POLD2/GINS2/PCNA/GINS3
GO_PROTEIN_DENEDDYLATION	GO_PROTEIN_DENEDDYLATION	-0.858297	-1.78481	0.00352734	0.0351395	COPS4/COPS3/COPS8/COPS7B/TOR1A/GPS1/COPS6
GO_DNA_REPLICATION_INITIATION	GO_DNA_REPLICATION_INITIATION	-0.850614	-2.34181	0.00161031	0.0292311	MCM2/POLE/MCM5/ORC1/LRWD1/PRIM2/MCM6/MCM7/MCM3/CDK2/CCNE2/POLA1/POLA2/MCM4/PRIM1/CCNE1/POLE3/POLE2/MCM10/CDC45
GO_HAPTOGLOBIN_HEMOGLOBIN_COMPLEX	GO_HAPTOGLOBIN_HEMOGLOBIN_COMPLEX	-0.84998	-1.76752	0.00352734	0.0351395	HBQ1/HBD
GO_SMN_SM_PROTEIN_COMPLEX	GO_SMN_SM_PROTEIN_COMPLEX	-0.847895	-1.90283	0.00165563	0.0292311	GEMIN2/STRAP/SNRPE/SNRPD1/SNRPB/GEMIN5/GEMIN4/GEMIN6/SNRPG/SNRPD2/SNRPF
GO_PROTEASOME_CORE_COMPLEX_BETA_SUBUNIT_COMPLEX	GO_PROTEASOME_CORE_COMPLEX_BETA_SUBUNIT_COMPLEX	-0.847123	-1.81605	0.00343053	0.0351395	PSMB7/PSMB4/PSMB9/PSMB6/PSMB1/PSMB5/PSMB3/PSMB8/PSMB2
GO_CYTOPLASMIC_EXOSOME_RNASE_COMPLEX_	GO_CYTOPLASMIC_EXOSOME_RNASE_COMPLEX_	-0.844693	-1.89565	0.00165563	0.0292311	EXOSC3/EXOSC4/SUPV3L1/EXOSC7/CARHSP1/EXOSC9/EXOSC2/EXOSC5
GO_DNA_REPLICATION_ORIGIN_BINDING	GO_DNA_REPLICATION_ORIGIN_BINDING	-0.842058	-1.99267	0.00163132	0.0292311	MCM2/MCM5/ORC1/GRWD1/DHX9/HSPD1/POLA1/MCM10/CDC45
GO_U5_SNRNP	GO_U5_SNRNP	-0.840585	-1.91094	0.00165837	0.0292311	DDX23/SNRPN/SNRPE/PRPF8/CD2BP2/SNRPD1/SNRPB/SNRNP40/SNRPG/SNRPD2
GO_PURINE_NUCLEOBASE_BIOSYNTHETIC_PROCESS	GO_PURINE_NUCLEOBASE_BIOSYNTHETIC_PROCESS	-0.83864	-1.79787	0.00343053	0.0351395	APRT/MTHFD1/GART/HPRT1/PRPS1/SHMT1/PPAT/GMPS/PAICS
GO_INTRAMOLECULAR_OXIDOREDUCTASE_ACTIVITY_TRANSPOSING_C_C_BONDS	GO_INTRAMOLECULAR_OXIDOREDUCTASE_ACTIVITY_TRANSPOSING_C_C_BONDS	-0.836952	-1.83618	0.00505902	0.0351395	ECH1/ECI1/DDT/EBPL/ECI2/EBP/MIF
GO_PROTEIN_LOCALIZATION_TO_NUCLEOPLASM	GO_PROTEIN_LOCALIZATION_TO_NUCLEOPLASM	-0.836186	-1.79261	0.00343053	0.0351395	CCT2/TCP1/CCT7/CCT8/CCT3/DKC1
GO_SMALL_NUCLEOLAR_RIBONUCLEOPROTEIN_COMPLEX	GO_SMALL_NUCLEOLAR_RIBONUCLEOPROTEIN_COMPLEX	-0.834934	-2.15758	0.0015873	0.0292311	NOP10/GAR1/POP5/FBL/MPHOSPH10/SNRNP40/NOLC1/SNU13/SNRPF/NOP56/DKC1/POP7/NHP2
GO_S_ADENOSYLMETHIONINE_METABOLIC_PROCESS	GO_S_ADENOSYLMETHIONINE_METABOLIC_PROCESS	-0.834551	-1.7891	0.00343053	0.0351395	APIP/ENOPH1/AMD1/PEMT/GAMT/AHCY
GO_AMP_BINDING	GO_AMP_BINDING	-0.834114	-1.87191	0.00331126	0.0351395	CYB5R3/PRKAG2/PYGL/PRKAG1/PFKP/APRT/PFKM/ACSS2/PFKL/ACSS1/PRPS2
GO_RESPIRATORY_CHAIN_COMPLEX_III	GO_RESPIRATORY_CHAIN_COMPLEX_III	-0.831834	-1.78328	0.00343053	0.0351395	UQCC3/UQCRC1/UQCRB/UQCRHL/UQCRQ/CYC1/BCS1L/UQCR10/UQCRH/UQCRFS1
GO_PEPTIDE_DISULFIDE_OXIDOREDUCTASE_ACTIVITY	GO_PEPTIDE_DISULFIDE_OXIDOREDUCTASE_ACTIVITY	-0.831586	-1.89048	0.00165837	0.0292311	TXN/GSR/GLRX2/GLRX3/TXNDC12/PDIA5/PDIA6/P4HB/GLRX5/GLRX
GO_SINGLE_STRANDED_DNA_DEPENDENT_ATPASE_ACTIVITY	GO_SINGLE_STRANDED_DNA_DEPENDENT_ATPASE_ACTIVITY	-0.831128	-1.88944	0.00165837	0.0292311	RFC2/DNA2/WRNIP1/RAD51/DHX9/POLQ/RFC3/DSCC1/RFC4/RFC5/CHTF18
GO_TELOMERASE_RNA_LOCALIZATION	GO_TELOMERASE_RNA_LOCALIZATION	-0.829702	-1.96343	0.00163132	0.0292311	NOP10/RUVBL1/CCT2/TCP1/CCT7/CCT8/CCT3/RUVBL2/DKC1/NHP2
GO_SPLICEOSOMAL_TRI_SNRNP_COMPLEX	GO_SPLICEOSOMAL_TRI_SNRNP_COMPLEX	-0.827537	-2.18741	0.00162075	0.0292311	SNRPN/LSM2/SNRPE/PRPF8/PRPF4/SNRPD1/SNRPB/ZMAT2/USP39/EFTUD2/PRPF31/LSM4/SNRPG/LSM3/LSM7/SNRPD2/SNU13/LSM5/SNRPF/PPIH
GO_OLIGOSACCHARYLTRANSFERASE_COMPLEX	GO_OLIGOSACCHARYLTRANSFERASE_COMPLEX	-0.826556	-1.81337	0.00505902	0.0351395	STT3B/RPN2/OST4/STT3A/DDOST/TMEM258/RPN1/OSTC/DAD1
GO_TELOMERE_MAINTENANCE_VIA_SEMI_CONSERVATIVE_REPLICATION	GO_TELOMERE_MAINTENANCE_VIA_SEMI_CONSERVATIVE_REPLICATION	-0.825627	-2.17011	0.00160514	0.0292311	POLD3/POLE/RPA2/PRIM2/RFC3/RPA1/POLA1/POLA2/PRIM1/RFC4/RFC5/FEN1/POLE3/POLD2/RPA3/POLD1/POLE2/PCNA
GO_REGULATION_OF_ESTABLISHMENT_OF_PROTEIN_LOCALIZATION_TO_CHROMOSOME	GO_REGULATION_OF_ESTABLISHMENT_OF_PROTEIN_LOCALIZATION_TO_CHROMOSOME	-0.824014	-1.76651	0.00343053	0.0351395	CCT6A/SPIDR/WRAP53/TERF1/CCT2/TCP1/CCT7/CCT8/CCT3/DKC1
GO_NEUTROPHIL_MEDIATED_CYTOTOXICITY	GO_NEUTROPHIL_MEDIATED_CYTOTOXICITY	-0.822509	-1.71039	0.00352734	0.0351395	F2/ELANE/CTSG
GO_RNA_POLYMERASE_III_ACTIVITY	GO_RNA_POLYMERASE_III_ACTIVITY	-0.819634	-1.79819	0.00505902	0.0351395	POLR3H/POLR2L/POLR3E/POLR3B/POLR3A/POLR3C/POLR1C/POLR2H/POLR3K/POLR2F
GO_GUANOSINE_CONTAINING_COMPOUND_BIOSYNTHETIC_PROCESS	GO_GUANOSINE_CONTAINING_COMPOUND_BIOSYNTHETIC_PROCESS	-0.818055	-1.79472	0.00505902	0.0351395	GUK1/IMPDH2/IMPDH1/NME2/HPRT1/NME1/GMPS/NME4
GO_N_TERMINAL_PROTEIN_ACETYLTRANSFERASE_COMPLEX	GO_N_TERMINAL_PROTEIN_ACETYLTRANSFERASE_COMPLEX	-0.816636	-1.69818	0.00352734	0.0351395	NAA50/NAA10/NAA16/NAA15/NAA20/NAA38
GO_NADH_DEHYDROGENASE_ACTIVITY	GO_NADH_DEHYDROGENASE_ACTIVITY	-0.815046	-2.26936	0.00161031	0.0292311	NDUFA1/NDUFV3/NDUFA6/NDUFA10/NDUFB9/NDUFC1/NDUFB5/NDUFA12/NDUFB2/NDUFAF2/NDUFA7/NDUFA2/NDUFA9/NDUFB10/NDUFA13/NDUFA8/NDUFS7/NDUFA3/NDUFA4/NDUFV1/NDUFAB1/NDUFS5/NDUFB7/NDUFS3/NDUFB3/NDUFB6
GO_PROTEASOME_CORE_COMPLEX	GO_PROTEASOME_CORE_COMPLEX	-0.812415	-1.96507	0.00162602	0.0292311	PSMF1/PSMA6/PSMB7/PSMA3/PSMB4/PSMB9/PSMA1/PSMB6/PSMA2/PSMB1/PSMB5/PSMB3/PSMB8/PSMB2
GO_FRUCTOSE_1_6_BISPHOSPHATE_METABOLIC_PROCESS	GO_FRUCTOSE_1_6_BISPHOSPHATE_METABOLIC_PROCESS	-0.812204	-1.68896	0.00529101	0.0351395	PFKP/PFKM/PFKL/ALDOA/ALDOC
GO_PURINE_NUCLEOSIDE_MONOPHOSPHATE_BIOSYNTHETIC_PROCESS	GO_PURINE_NUCLEOSIDE_MONOPHOSPHATE_BIOSYNTHETIC_PROCESS	-0.812058	-1.97189	0.00163666	0.0292311	ADSS/IMPDH2/APRT/ADK/ATIC/IMPDH1/GART/PRPS2/PFAS/HPRT1/ADSL/PPAT/GMPS/PAICS
GO_NUCLEOBASE_BIOSYNTHETIC_PROCESS	GO_NUCLEOBASE_BIOSYNTHETIC_PROCESS	-0.812023	-1.94372	0.00164204	0.0292311	APRT/CAD/MTOR/MTHFD1/GART/HPRT1/CTPS1/PRPS1/SHMT1/PPAT/GMPS/PAICS
GO_PSEUDOURIDINE_SYNTHESIS	GO_PSEUDOURIDINE_SYNTHESIS	-0.811866	-1.86193	0.00331675	0.0351395	PUS3/RPUSD4/NOP10/PUS1/GAR1/PUS7/RPUSD1/RPUSD2/DKC1/NHP2
GO_MITOTIC_DNA_REPLICATION	GO_MITOTIC_DNA_REPLICATION	-0.809901	-1.68418	0.00705467	0.0378539	BCL6/RAD51/CHEK2/LIG1/POLA1/CDC45
GO_RNA_POLYMERASE_III_COMPLEX	GO_RNA_POLYMERASE_III_COMPLEX	-0.808913	-1.83894	0.00331675	0.0351395	POLR3H/POLR2L/POLR3E/POLR3B/POLR3A/POLR3C/POLR1C/POLR3G/POLR2H/POLR3K/POLR2F
GO_FATTY_ACID_ELONGATION	GO_FATTY_ACID_ELONGATION	-0.808579	-1.73342	0.00343053	0.0351395	HACD1/TECR/HACD3/ELOVL6
GO_THREONINE_TYPE_PEPTIDASE_ACTIVITY	GO_THREONINE_TYPE_PEPTIDASE_ACTIVITY	-0.808385	-1.96297	0.00163666	0.0292311	PSMA6/PSMB7/PSMA3/PSMB4/PSMB9/PSMA1/PSMB6/PSMA2/PSMB1/PSMB5/PSMB3/PSMB8/PSMB2
GO_DEOXYRIBONUCLEOSIDE_MONOPHOSPHATE_BIOSYNTHETIC_PROCESS	GO_DEOXYRIBONUCLEOSIDE_MONOPHOSPHATE_BIOSYNTHETIC_PROCESS	-0.8077	-1.6796	0.00705467	0.0378539	HDDC2/DCK/DGUOK/TK1/DUT/SHMT1/TYMS
GO_MITOCHONDRIAL_RESPIRATORY_CHAIN_COMPLEX_I	GO_MITOCHONDRIAL_RESPIRATORY_CHAIN_COMPLEX_I	-0.807604	-2.30533	0.00156006	0.0292311	NDUFA1/NDUFV3/NDUFA6/NDUFA10/NDUFB9/FOXRED1/PARK7/NDUFC1/NDUFB5/NDUFA12/NDUFB2/NDUFA7/NDUFA2/NDUFA9/NDUFB11/NDUFB10/NDUFA13/NDUFA8/NDUFS7/NDUFA3/NDUFA4/NDUFA11/NDUFV1/NDUFAB1/NDUFS5/NDUFB7/NDUFS3/NDUFB3/NDUFB6
GO_PRERIBOSOME_LARGE_SUBUNIT_PRECURSOR	GO_PRERIBOSOME_LARGE_SUBUNIT_PRECURSOR	-0.80738	-1.95289	0.00162602	0.0292311	EIF6/LAS1L/NSA2/RRP15/RRP1/ZNF593/WDR12/RRP1B/RRS1/EBNA1BP2/NIP7/WDR74
GO_SNORNA_BINDING	GO_SNORNA_BINDING	-0.804369	-2.05074	0.00161031	0.0292311	NOP14/NOP58/TSR1/DDX21/NOP10/BMS1/GAR1/BYSL/IMP4/NOLC1/SNU13/IMP3/NOP56/NUDT1/DKC1/NHP2
GO_PENTOSE_PHOSPHATE_SHUNT	GO_PENTOSE_PHOSPHATE_SHUNT	-0.802964	-1.76162	0.00505902	0.0351395	PGM2/PGD/RPEL1/TALDO1/TKT/G6PD/RPIA/PGAM1
GO_DNA_UNWINDING_INVOLVED_IN_DNA_REPLICATION	GO_DNA_UNWINDING_INVOLVED_IN_DNA_REPLICATION	-0.802424	-1.72023	0.0051458	0.0351395	TWNK/RAD51/MCM2/RPA2/MCM6/MCM7/RPA1/MCM4
GO_NEGATIVE_REGULATION_OF_RECEPTOR_BINDING	GO_NEGATIVE_REGULATION_OF_RECEPTOR_BINDING	-0.801465	-1.71817	0.0051458	0.0351395	PTPRF/LEF1/ADAM15/RUVBL2
GO_DNA_STRAND_ELONGATION	GO_DNA_STRAND_ELONGATION	-0.800047	-1.93516	0.00162602	0.0292311	DNA2/MRE11/WRNIP1/POLE/RFC3/LIG1/POLA1/RFC4/POLD2/GINS2/PCNA/GINS3
GO_PEPTIDYL_METHIONINE_MODIFICATION	GO_PEPTIDYL_METHIONINE_MODIFICATION	-0.799377	-1.79395	0.00331126	0.0351395	NAA16/METAP2/NAA15/NAA20/METAP1
GO_MCM_COMPLEX	GO_MCM_COMPLEX	-0.798109	-1.71098	0.0051458	0.0351395	MMS22L/TONSL/MCM2/MCM5/MCM8/MCM6/MCM7/MCM3/MCM4
GO_CLEAVAGE_INVOLVED_IN_RRNA_PROCESSING	GO_CLEAVAGE_INVOLVED_IN_RRNA_PROCESSING	-0.797183	-1.95531	0.00161812	0.0292311	NOB1/EXOSC3/EXOSC7/EXOSC9/RRP36/ERI3/RPS21/EXOSC2/RRS1/ERI1/NHP2
GO_OLIGOPEPTIDE_BINDING	GO_OLIGOPEPTIDE_BINDING	-0.795455	-1.70529	0.00686106	0.0369691	GSTM1/GSTM2/GSS/GSTP1/MMACHC/PTGES2/MGST1
GO_NUCLEAR_PORE_ORGANIZATION	GO_NUCLEAR_PORE_ORGANIZATION	-0.794429	-1.78284	0.00331126	0.0351395	RTN4/NUP93/NDC1/AHCTF1/NUP35/SEH1L/NUP205/NUP107
GO_DNA_POLYMERASE_COMPLEX	GO_DNA_POLYMERASE_COMPLEX	-0.793209	-1.81914	0.00331675	0.0351395	POLE4/REV3L/DNA2/POLD3/MAD2L2/POLE/POLE3/POLD2/POLD1/POLE2
GO_NUCLEAR_EXOSOME_RNASE_COMPLEX_	GO_NUCLEAR_EXOSOME_RNASE_COMPLEX_	-0.792767	-1.81813	0.00331675	0.0351395	EXOSC3/EXOSC4/EXOSC7/EXOSC9/EXOSC2/WDR74/EXOSC5
GO_DEOXYRIBOSE_PHOSPHATE_BIOSYNTHETIC_PROCESS	GO_DEOXYRIBOSE_PHOSPHATE_BIOSYNTHETIC_PROCESS	-0.792053	-1.73768	0.00505902	0.0351395	DCTD/GUK1/HDDC2/ADK/DTYMK/DUT/SHMT1/TYMS
GO_NUCLEOTIDE_EXCISION_REPAIR_PREINCISION_COMPLEX_STABILIZATION	GO_NUCLEOTIDE_EXCISION_REPAIR_PREINCISION_COMPLEX_STABILIZATION	-0.791832	-1.91528	0.00162602	0.0292311	CUL4A/ERCC2/RBX1/ERCC3/ERCC1/RPA2/CHD1L/GTF2H4/DDB1/RPA1/RPA3
GO_DISRUPTION_BY_HOST_OF_SYMBIONT_CELLS	GO_DISRUPTION_BY_HOST_OF_SYMBIONT_CELLS	-0.788441	-1.69025	0.00686106	0.0369691	GAPDH/ELANE/CTSG
GO_PYRIMIDINE_NUCLEOSIDE_TRIPHOSPHATE_BIOSYNTHETIC_PROCESS	GO_PYRIMIDINE_NUCLEOSIDE_TRIPHOSPHATE_BIOSYNTHETIC_PROCESS	-0.787935	-1.86459	0.00326264	0.0351395	CAD/NME2/DTYMK/UCK2/CTPS1/NME1/TYMS/NME4
GO_NUCLEOTIDE_EXCISION_REPAIR_DNA_GAP_FILLING	GO_NUCLEOTIDE_EXCISION_REPAIR_DNA_GAP_FILLING	-0.786103	-1.94867	0.00161812	0.0292311	UBA52/POLD3/POLE/RPA2/RFC3/LIG1/RPA1/RFC4/RFC5/POLD2/RPA3/POLD1/PCNA
GO_CHAPERONE_MEDIATED_PROTEIN_COMPLEX_ASSEMBLY	GO_CHAPERONE_MEDIATED_PROTEIN_COMPLEX_ASSEMBLY	-0.785626	-1.88053	0.00164204	0.0292311	HSPA1A/PFDN6/PTGES3/MKKS/HOPX/HSPA4/THEG/HSP90AB1/HSP90AA1/CCT2/STUB1/HSPD1
GO_GLYCOLYTIC_PROCESS_THROUGH_FRUCTOSE_6_PHOSPHATE	GO_GLYCOLYTIC_PROCESS_THROUGH_FRUCTOSE_6_PHOSPHATE	-0.784476	-2.0394	0.00160514	0.0292311	BPGM/ENO2/ENO1/PFKP/PFKM/PFKL/ALDOA/GAPDH/PGK1/PKM/HK1/GPI/ALDOC/GALK1/PGAM1/TPI1
GO_DEOXYRIBONUCLEOTIDE_BIOSYNTHETIC_PROCESS	GO_DEOXYRIBONUCLEOTIDE_BIOSYNTHETIC_PROCESS	-0.783589	-1.79708	0.00331675	0.0351395	DCTD/GUK1/HDDC2/ADK/RRM2/DTYMK/RRM1/DUT/SHMT1/TYMS
GO_RRNA_CONTAINING_RIBONUCLEOPROTEIN_COMPLEX_EXPORT_FROM_NUCLEUS	GO_RRNA_CONTAINING_RIBONUCLEOPROTEIN_COMPLEX_EXPORT_FROM_NUCLEUS	-0.782158	-1.8243	0.00331675	0.0351395	EIF6/RIOK2/LTV1/RPS15/NUP88/ABCE1/BCCIP/ZNF593/RRS1/RAN
GO_3_5_DNA_HELICASE_ACTIVITY	GO_3_5_DNA_HELICASE_ACTIVITY	-0.781799	-1.7773	0.00331675	0.0351395	BLM/ERCC3/DHX9/RECQL4/GINS2/CDC45
GO_ORGANELLAR_LARGE_RIBOSOMAL_SUBUNIT	GO_ORGANELLAR_LARGE_RIBOSOMAL_SUBUNIT	-0.780485	-2.359	0.00148588	0.0292311	MRPL22/MRPL48/MRPS30/MRPL39/MRPL44/MRPL40/MRPL34/MRPL58/MRPL13/MALSU1/MRPS18A/MRPL16/MRPL9/MRPL41/MRPL21/MRPL52/MRPL15/MRPL27/MRPL37/MRPL55/MPV17L2/MRPL50/NDUFAB1/MRPL43/MRPL23/MRPL3/MRPL46/MRPL35/MRPL36/MRPL11/MRPL4/MRPL18/MRPL24/MRPL12/MRPL17/MRPL20
GO_NADH_DEHYDROGENASE_COMPLEX_ASSEMBLY	GO_NADH_DEHYDROGENASE_COMPLEX_ASSEMBLY	-0.779857	-2.34355	0.00150602	0.0292311	NDUFA1/NDUFV3/NDUFA6/NDUFA10/NDUFB9/FOXRED1/NDUFAF5/NDUFC1/OXA1L/NDUFAF6/NDUFB5/NDUFA12/NDUFB2/NDUFAF2/NDUFA7/NDUFA2/NDUFA9/COA1/NDUFB11/NDUFB10/NDUFAF4/NDUFA13/NDUFA8/TMEM126B/NDUFS7/NDUFA3/NDUFA11/TIMM21/NDUFV1/NDUFAB1/ACAD9/BCS1L/NDUFS5/NDUFB7/NDUFS3/NDUFB3/NDUFB6
GO_PSEUDOURIDINE_SYNTHASE_ACTIVITY	GO_PSEUDOURIDINE_SYNTHASE_ACTIVITY	-0.778698	-1.70838	0.00674536	0.0366137	TRUB1/RPUSD3/PUSL1/PUS3/RPUSD4/PUS1/PUS7/RPUSD1/RPUSD2/DKC1
GO_MATURATION_OF_LSU_RRNA	GO_MATURATION_OF_LSU_RRNA	-0.778458	-1.88294	0.00162602	0.0292311	PES1/ZNHIT6/RSL1D1/RPL7L1/RPL10A/LAS1L/RPL7/RPL7A/MRPL1/RPF2/GTPBP4/WDR12/SNU13/NHP2
GO_DNA_TOPOLOGICAL_CHANGE	GO_DNA_TOPOLOGICAL_CHANGE	-0.777185	-1.66612	0.0102916	0.0487235	HMGB2/TOP3B/TOP1MT/ERCC3/RPA2/HMGB1/TOP2A
GO_NEGATIVE_REGULATION_OF_HISTONE_H3_K9_METHYLATION	GO_NEGATIVE_REGULATION_OF_HISTONE_H3_K9_METHYLATION	-0.775912	-1.66339	0.0102916	0.0487235	DNMT1/KDM1A/BRCA1/DNMT3B/SMARCB1
GO_MITOCHONDRIAL_ELECTRON_TRANSPORT_NADH_TO_UBIQUINONE	GO_MITOCHONDRIAL_ELECTRON_TRANSPORT_NADH_TO_UBIQUINONE	-0.774367	-2.23395	0.00153374	0.0292311	NDUFA1/NDUFV3/NDUFA6/NDUFA10/NDUFB9/PARK7/NDUFC1/NDUFB5/NDUFA12/COQ9/NDUFB2/NDUFA7/NDUFA2/NDUFA9/NDUFB11/NDUFB10/NDUFA13/NDUFA8/NDUFS7/NDUFA3/NDUFA4/NDUFA11/NDUFV1/NDUFAB1/NDUFS5/NDUFB7/NDUFS3/NDUFB3/NDUFB6
GO_INTRAMOLECULAR_OXIDOREDUCTASE_ACTIVITY	GO_INTRAMOLECULAR_OXIDOREDUCTASE_ACTIVITY	-0.773607	-2.18817	0.00156986	0.0292311	PTGES3/HYI/ECH1/TBXAS1/ECI1/GLRX2/QSOX1/QSOX2/DDT/EBPL/ENOPH1/ECI2/PDIA5/RPIA/GNPDA1/PTGES2/PDIA6/GPI/P4HB/EBP/TPI1/MIF
GO_MATURATION_OF_5_8S_RRNA_FROM_TRICISTRONIC_RRNA_TRANSCRIPT_SSU_RRNA_5_8S_RRNA_LSU_RRNA_	GO_MATURATION_OF_5_8S_RRNA_FROM_TRICISTRONIC_RRNA_TRANSCRIPT_SSU_RRNA_5_8S_RRNA_LSU_RRNA_	-0.772903	-1.87681	0.00163666	0.0292311	EXOSC3/EXOSC7/EXOSC9/ERI3/RPS21/EXOSC2/WDR12/RRS1/ERI1
GO_MITOCHONDRIAL_RNA_PROCESSING	GO_MITOCHONDRIAL_RNA_PROCESSING	-0.771861	-1.77018	0.00331675	0.0351395	TRNT1/TRIT1/TRMT61B/PUS1/SUPV3L1/ELAC2/TBRG4/TRMT5/HSD17B10/FASTKD5/CDK5RAP1
GO_NUCLEOTIDE_EXCISION_REPAIR_DNA_INCISION	GO_NUCLEOTIDE_EXCISION_REPAIR_DNA_INCISION	-0.767839	-2.13792	0.00161031	0.0292311	CUL4A/ERCC2/RBX1/UBA52/ERCC3/ERCC1/POLD3/OGG1/RPA2/CHD1L/GTF2H4/DDB1/RFC3/RPA1/RFC4/RFC5/POLD2/NTHL1/RPA3/POLD1/PCNA
GO_DNA_POLYMERASE_BINDING	GO_DNA_POLYMERASE_BINDING	-0.767138	-1.83628	0.00328407	0.0351395	CDK2AP1/SMARCA4/SMG6/PTGES3/RAD51/NABP2/HSP90AB1/HSP90AA1/FANCI/NAT10/HMGB1/PCNA/FANCD2
GO_KINETOCHORE_ASSEMBLY	GO_KINETOCHORE_ASSEMBLY	-0.766013	-1.75677	0.00331675	0.0351395	CENPT/TRAPPC12/CENPF/CENPE/RNF4/CENPK/CENPW/CENPX/CENPN
GO_INTRAMOLECULAR_TRANSFERASE_ACTIVITY	GO_INTRAMOLECULAR_TRANSFERASE_ACTIVITY	-0.762847	-1.9713	0.0015873	0.0292311	PGM2/BPGM/PUS3/RPUSD4/PMM2/PUS1/PGM1/PUS7/RPUSD1/RPUSD2/GPI/LSS/PGAM4/PGAM1/DKC1
GO_MRNA_CLEAVAGE_INVOLVED_IN_MRNA_PROCESSING	GO_MRNA_CLEAVAGE_INVOLVED_IN_MRNA_PROCESSING	-0.76278	-1.71182	0.00496689	0.0351395	NUDT21/NCBP1/CPSF4/NCBP2/CPSF1/CSTF2
GO_REGULATION_OF_AMYLOID_BETA_CLEARANCE	GO_REGULATION_OF_AMYLOID_BETA_CLEARANCE	-0.762179	-1.67214	0.00674536	0.0366137	LRPAP1/CYP51A1/ABCA7/HDAC1
GO_PURINE_NUCLEOSIDE_BIOSYNTHETIC_PROCESS	GO_PURINE_NUCLEOSIDE_BIOSYNTHETIC_PROCESS	-0.762058	-1.86915	0.00161812	0.0292311	GUK1/IMPDH2/APRT/ADK/IMPDH1/NME2/MTAP/AMD1/HPRT1/NME1/GMPS/NME4
GO_NUCLEOBASE_CONTAINING_SMALL_MOLECULE_INTERCONVERSION	GO_NUCLEOBASE_CONTAINING_SMALL_MOLECULE_INTERCONVERSION	-0.759585	-1.98975	0.0016	0.0292311	GUK1/GSR/AK4/AK2/GMPR/RRM2/NME2/DTYMK/GLRX/CTPS1/RRM1/DUT/NME1/TYMS/NME4
GO_ORGANELLAR_RIBOSOME	GO_ORGANELLAR_RIBOSOME	-0.759267	-2.42253	0.00147493	0.0292311	MRPL40/MRPL34/MRPS28/MRPS35/MRPL58/MRPL13/MALSU1/MRPS18A/MRPL16/MRPL9/MRPL41/MRPS17/MRPS22/NDUFA7/MRPL21/MRPL52/MRPS27/MRPL15/MRPL27/MRPS2/MRPL37/MRPL55/CHCHD1/MPV17L2/MRPL50/NDUFAB1/MRPL43/MRPL23/MRPL3/MRPL46/MRPL35/MRPL36/MRPS11/MRPS15/MRPS7/MRPS26/MRPL11/MRPL4/MRPL18/MRPL24/MRPL12/MRPL17/MRPL20
GO_PURINE_CONTAINING_COMPOUND_SALVAGE	GO_PURINE_CONTAINING_COMPOUND_SALVAGE	-0.759044	-1.74079	0.00497512	0.0351395	APRT/ADK/DCK/DGUOK/GMPR/MTAP/HPRT1/PNP
GO_MITOCHONDRIAL_PROTEIN_PROCESSING	GO_MITOCHONDRIAL_PROTEIN_PROCESSING	-0.758558	-1.70234	0.00496689	0.0351395	YME1L1/UQCRC2/IMMP1L/LRRK2/AFG3L2/MIPEP/PMPCA/STOML2
GO_PYRIMIDINE_RIBONUCLEOSIDE_TRIPHOSPHATE_BIOSYNTHETIC_PROCESS	GO_PYRIMIDINE_RIBONUCLEOSIDE_TRIPHOSPHATE_BIOSYNTHETIC_PROCESS	-0.757825	-1.7007	0.00496689	0.0351395	CAD/NME2/UCK2/CTPS1/NME1/NME4
GO_MITOCHONDRIAL_TRANSLATIONAL_TERMINATION	GO_MITOCHONDRIAL_TRANSLATIONAL_TERMINATION	-0.757759	-2.4287	0.00147275	0.0292311	MRPL40/MRPL34/MRPS28/MRPS35/MRPL58/OXA1L/MRPL13/MRPS18A/ERAL1/MRPS23/MRPL16/MRPL9/MRPL41/MRPS17/MRPS22/MRPL21/MRPL52/MRPS27/MRPL15/MRPL27/MRPS2/MRPL37/MRPL55/CHCHD1/MRPL1/MRPL50/MRPL43/MRPL23/MRPL3/MRPL46/MRPL35/MRPL36/MRPS11/MRPS15/MRPS7/MRPS26/MRPL11/MRPL4/MRPL18/MRPL24/MRPL12/MRPL17/MRPL20/AURKAIP1
GO_OXIDOREDUCTASE_ACTIVITY_ACTING_ON_NAD_P_H_QUINONE_OR_SIMILAR_COMPOUND_AS_ACCEPTOR	GO_OXIDOREDUCTASE_ACTIVITY_ACTING_ON_NAD_P_H_QUINONE_OR_SIMILAR_COMPOUND_AS_ACCEPTOR	-0.757749	-2.25367	0.00151745	0.0292311	NDUFA1/NQO2/NDUFV3/NDUFA6/NDUFA10/NDUFB9/NDUFC1/DHRS4/NDUFB5/NDUFA12/NDUFB2/NDUFAF2/NDUFA7/NDUFA2/NDUFA9/NDUFB10/NDUFA13/NDUFA8/NDUFS7/NDUFA3/NDUFA4/NDUFV1/NDUFAB1/DCXR/NDUFS5/NDUFB7/NDUFS3/NDUFB3/NDUFB6
GO_OXYGEN_TRANSPORT	GO_OXYGEN_TRANSPORT	-0.757575	-1.72223	0.0066335	0.0363068	HBQ1/MYC/HBD
GO_ATTACHMENT_OF_MITOTIC_SPINDLE_MICROTUBULES_TO_KINETOCHORE	GO_ATTACHMENT_OF_MITOTIC_SPINDLE_MICROTUBULES_TO_KINETOCHORE	-0.757379	-1.66161	0.010118	0.0482502	HNRNPU/CENPE/MAD1L1/CHAMP1/KIF2C/SEH1L
GO_TRNA_5_END_PROCESSING	GO_TRNA_5_END_PROCESSING	-0.757143	-1.72125	0.0066335	0.0363068	KIAA0391/USP14/POP1/RPP25/RPP40/POP5/SSB/HSD17B10/POP7
GO_ERROR_PRONE_TRANSLESION_SYNTHESIS	GO_ERROR_PRONE_TRANSLESION_SYNTHESIS	-0.75689	-1.81175	0.00328407	0.0351395	UBA52/MAD2L2/RPA2/RFC3/RPA1/RFC4/RFC5/RPA3/POLE2/PCNA
GO_PRECATALYTIC_SPLICEOSOME	GO_PRECATALYTIC_SPLICEOSOME	-0.755895	-2.18066	0.00153374	0.0292311	SMU1/SNRPA1/LSM2/SNRPE/PRPF8/CWC27/MFAP1/PRPF4/SNRPD1/SNRPB/SF3B3/PHF5A/ZMAT2/PRPF31/LSM4/SF3A3/SNRPG/LSM3/LSM7/SNRPD2/SF3B5/SNU13/LSM5/SNRPF
GO_RNA_SPLICING_VIA_ENDONUCLEOLYTIC_CLEAVAGE_AND_LIGATION	GO_RNA_SPLICING_VIA_ENDONUCLEOLYTIC_CLEAVAGE_AND_LIGATION	-0.754787	-1.73103	0.00497512	0.0351395	RTRAF/TSEN54/CPSF4/CLP1/TRPT1/CPSF1/DDX1/CSTF2
GO_NUCLEAR_DNA_REPLICATION	GO_NUCLEAR_DNA_REPLICATION	-0.754499	-2.28045	0.00148588	0.0292311	DONSON/RAD51/POLD3/POLE/CDC7/CHEK2/RPA2/PRIM2/SLBP/RFC3/LIG1/RPA1/GMNN/POLA1/POLA2/PRIM1/RFC4/RFC5/FEN1/POLE3/POLD2/RPA3/POLD1/POLE2/PCNA/CDC45
GO_U1_SNRNP	GO_U1_SNRNP	-0.753731	-1.80418	0.00492611	0.0351395	LUC7L/SNRPB2/SNRPN/SNRPE/SNRPD1/SNRPB/SNRPC/SNRPG/SNRPD2/SNRPF/SNRPA
GO_CHAPERONE_COMPLEX	GO_CHAPERONE_COMPLEX	-0.751878	-1.81864	0.00325203	0.0351395	PTGES3/HSP90AB1/CCT2/HSPA8/TCP1/STUB1/CCT7/CCT8/CCT3
GO_REPLISOME	GO_REPLISOME	-0.751668	-1.96901	0.0016	0.0292311	WRN/CDC5L/TONSL/WRNIP1/DONSON/POLD3/RPA2/PRIM2/MCM3/RPA1/POLA1/POLA2/PRIM1/POLD2/RPA3/POLD1/PCNA
GO_U12_TYPE_SPLICEOSOMAL_COMPLEX	GO_U12_TYPE_SPLICEOSOMAL_COMPLEX	-0.75146	-1.91585	0.00161031	0.0292311	SNRPE/PDCD7/SNRPD1/SNRPB/SF3B3/PHF5A/DHX15/SNRPG/YBX1/LSM7/SNRPD2/SF3B5/SNRPF/SNRNP25
GO_TRNA_THREONYLCARBAMOYLADENOSINE_METABOLIC_PROCESS	GO_TRNA_THREONYLCARBAMOYLADENOSINE_METABOLIC_PROCESS	-0.750635	-1.68456	0.00496689	0.0351395	TRIT1/TRMT61B/PUS1/OSGEPL1/TPRKB/OSGEP/TRMT5/HSD17B10/CDK5RAP1
GO_ESTABLISHMENT_OF_PROTEIN_LOCALIZATION_TO_TELOMERE	GO_ESTABLISHMENT_OF_PROTEIN_LOCALIZATION_TO_TELOMERE	-0.749214	-1.77296	0.00489396	0.0351395	CCT6A/WRAP53/TERF1/NABP2/CCT2/TCP1/CCT7/CCT8/CCT3/DKC1
GO_OUTER_MITOCHONDRIAL_MEMBRANE_PROTEIN_COMPLEX	GO_OUTER_MITOCHONDRIAL_MEMBRANE_PROTEIN_COMPLEX	-0.748694	-1.74625	0.00497512	0.0351395	MFN1/SAMM50/MTX1/TOMM5/TOMM22/TOMM6/TOMM40
GO_REGULATION_OF_RIBOSOME_BIOGENESIS	GO_REGULATION_OF_RIBOSOME_BIOGENESIS	-0.748505	-1.67978	0.00662252	0.0363068	UTP15/WDR75/WDR43/DIMT1/RIOK2/MALSU1/BUD23/PTEN/TRMT112/HEATR1
GO_RESPIRATORY_CHAIN_COMPLEX	GO_RESPIRATORY_CHAIN_COMPLEX	-0.748345	-2.33074	0.00149701	0.0292311	UQCC3/UQCRC1/NDUFA1/NDUFV3/NDUFA6/NDUFA10/NDUFB9/FOXRED1/PARK7/NDUFC1/NDUFB5/NDUFA12/COX6B1/COX6A1/NDUFB2/UQCRB/NDUFA7/NDUFA2/NDUFA9/NDUFB11/NDUFB10/NDUFA13/NDUFA8/UQCRHL/SDHC/NDUFS7/NDUFA3/NDUFA4/COX5A/NDUFA11/UQCRQ/SDHA/CYC1/NDUFV1/NDUFAB1/COX7B/BCS1L/COX8A/UQCR10/UQCRH/UQCRFS1/NDUFS5/SDHB/NDUFB7/NDUFS3/NDUFB3/NDUFB6
GO_KINETOCHORE_ORGANIZATION	GO_KINETOCHORE_ORGANIZATION	-0.747951	-1.80915	0.00325203	0.0351395	CENPT/TRAPPC12/CENPF/CENPE/RNF4/CENPK/SMC2/CENPW/CENPX/CENPN
GO_PROTEIN_LOCALIZATION_TO_KINETOCHORE	GO_PROTEIN_LOCALIZATION_TO_KINETOCHORE	-0.746626	-1.74143	0.00497512	0.0351395	HASPIN/TRAPPC12/ZW10/TTK/SPDL1/BUB3/CHAMP1/AURKB/CDK1
GO_MRNA_CLEAVAGE	GO_MRNA_CLEAVAGE	-0.745303	-1.82806	0.00323625	0.0351395	NUDT21/NCBP1/CPSF3/ZNRD1/CPSF4/NCBP2/CPSF1/POLR2I/CSTF2/CSTF3
GO_DNA_HELICASE_COMPLEX	GO_DNA_HELICASE_COMPLEX	-0.74408	-1.70647	0.00497512	0.0351395	TFPT/YY1AP1/RUVBL1/UCHL5/ACTL6A/RUVBL2
GO_RIBOSOMAL_SMALL_SUBUNIT_ASSEMBLY	GO_RIBOSOMAL_SMALL_SUBUNIT_ASSEMBLY	-0.743713	-1.73463	0.00497512	0.0351395	RPS28/RPS5/RPS14/ERAL1/RPS15/RRP7A/MRPS11/MRPS7
GO_RNA_POLYMERASE_II_CORE_COMPLEX	GO_RNA_POLYMERASE_II_CORE_COMPLEX	-0.742783	-1.66694	0.00827815	0.0420819	POLR2J/POLR2C/POLR2L/POLR2B/POLR2J3/POLR2D/POLR2I/POLR2H/POLR2F
GO_TRANSLATIONAL_TERMINATION	GO_TRANSLATIONAL_TERMINATION	-0.742715	-2.42274	0.0014771	0.0292311	MRPL44/JMJD4/MRPS21/APEH/GLE1/MRPL40/MRPL34/MRPS28/MRPS35/MRPL58/OXA1L/MRPL13/MRPS18A/ERAL1/MRPS23/MRPL16/MRPL9/MRPL41/MRPS17/MRPS22/MRPL21/MRPL52/MRPS27/MRPL15/MRPL27/MRPS2/MRPL37/MRPL55/CHCHD1/MRPL1/MRPL50/ABCE1/MRPL43/EIF5A/MRPL23/MRPL3/TRMT112/MRPL46/MRPL35/MRPL36/MRPS11/MRPS15/MRPS7/MRPS26/MRPL11/MRPL4/GSPT1/MRPL18/MRPL24/MRPL12/MRPL17/MRPL20/AURKAIP1
GO_NUCLEAR_TRANSCRIBED_MRNA_CATABOLIC_PROCESS_EXONUCLEOLYTIC	GO_NUCLEAR_TRANSCRIBED_MRNA_CATABOLIC_PROCESS_EXONUCLEOLYTIC	-0.742345	-2.0299	0.00160772	0.0292311	EDC4/LSM2/NT5C3B/CNOT6/EXOSC3/EXOSC4/EXOSC7/EXOSC9/CNOT7/LSM4/EXOSC2/LSM3/LSM7/EXOSC5/LSM5/WDR61
GO_MITOTIC_CHROMOSOME_CONDENSATION	GO_MITOTIC_CHROMOSOME_CONDENSATION	-0.742055	-1.73077	0.00497512	0.0351395	PHF23/NCAPH2/NCAPD2/NCAPG/SMC2/NCAPD3/NUSAP1/CDCA5
GO_SPLICEOSOMAL_SNRNP_ASSEMBLY	GO_SPLICEOSOMAL_SNRNP_ASSEMBLY	-0.740686	-2.04956	0.00161031	0.0292311	GEMIN2/STRAP/SNUPN/SNRPE/PRPF8/CD2BP2/SNRPD1/SNRPB/PRMT5/SNRPC/PRPF31/CLNS1A/GEMIN5/GEMIN4/SRSF10/LSM4/GEMIN6/SNRPG/SNRPD2/SNRPF
GO_FATTY_ACYL_COA_BINDING	GO_FATTY_ACYL_COA_BINDING	-0.740438	-1.75219	0.00815661	0.0417835	SOAT2/ACADVL/ACOT11/ACBD6/ECI2/GCDH/ACAD9/ACOT7
GO_PROTEIN_DISULFIDE_ISOMERASE_ACTIVITY	GO_PROTEIN_DISULFIDE_ISOMERASE_ACTIVITY	-0.739629	-1.68143	0.0066335	0.0363068	GLRX2/QSOX1/QSOX2/PDIA5/PDIA6/P4HB
GO_NUCLEOTIDE_PHOSPHORYLATION	GO_NUCLEOTIDE_PHOSPHORYLATION	-0.739183	-1.76936	0.00656814	0.036252	GUK1/AK4/SUCLG1/PNKP/NME2/DTYMK/NME1/NME4
GO_NCRNA_3_END_PROCESSING	GO_NCRNA_3_END_PROCESSING	-0.739138	-2.01403	0.00159744	0.0292311	EXOSC3/EXOSC4/EXOSC7/ELAC2/EXOSC9/FBL/SSB/HSD17B10/ERI3/RPS21/EXOSC2/EXOSC5/ERI1/POLR3K/DKC1
GO_OXIDOREDUCTASE_ACTIVITY_ACTING_ON_THE_CH_CH_GROUP_OF_DONORS_NAD_OR_NADP_AS_ACCEPTOR	GO_OXIDOREDUCTASE_ACTIVITY_ACTING_ON_THE_CH_CH_GROUP_OF_DONORS_NAD_OR_NADP_AS_ACCEPTOR	-0.73896	-1.8318	0.00323625	0.0351395	DECR1/PTGR1/BLVRA/LBR/TBXAS1/TECR/FASN/TM7SF2/DHCR24
GO_MATURATION_OF_5_8S_RRNA	GO_MATURATION_OF_5_8S_RRNA	-0.738162	-1.90751	0.0015873	0.0292311	LAS1L/EXOSC3/EXOSC4/EXOSC7/EXOSC9/ERI3/RPS21/EXOSC2/WDR12/RRS1/ERI1
GO_NUCLEOSIDE_MONOPHOSPHATE_BIOSYNTHETIC_PROCESS	GO_NUCLEOSIDE_MONOPHOSPHATE_BIOSYNTHETIC_PROCESS	-0.736791	-2.1399	0.00154799	0.0292311	IMPDH2/APRT/HDDC2/ADK/DCK/CAD/DGUOK/ATIC/IMPDH1/GART/PRPS2/PFAS/HPRT1/UCK2/TK1/DUT/ADSL/PRPS1/SHMT1/PPAT/TYMS/GMPS/PAICS
GO_RRNA_MODIFICATION	GO_RRNA_MODIFICATION	-0.735204	-1.97282	0.00160514	0.0292311	NSUN5P2/METTL16/TRMT61B/DIMT1/NSUN5P1/NOP10/EMG1/BUD23/NSUN5/GAR1/FBL/RPUSD2/MRM3/TRMT112/NAT10/NOP2/DKC1/NHP2
GO_NUCLEOSIDE_DIPHOSPHATE_KINASE_ACTIVITY	GO_NUCLEOSIDE_DIPHOSPHATE_KINASE_ACTIVITY	-0.734801	-1.71385	0.0066335	0.0363068	AK4/SUCLG1/NME2/DTYMK/NME1/NME4
GO_DNA_DIRECTED_DNA_POLYMERASE_ACTIVITY	GO_DNA_DIRECTED_DNA_POLYMERASE_ACTIVITY	-0.733165	-1.79828	0.00323625	0.0351395	POLD3/POLE/POLQ/POLA1/POLA2/POLE3/POLD2/POLD1/POLE2
GO_MITOCHONDRIAL_RESPIRATORY_CHAIN_COMPLEX_ASSEMBLY	GO_MITOCHONDRIAL_RESPIRATORY_CHAIN_COMPLEX_ASSEMBLY	-0.732788	-2.32899	0.00148148	0.0292311	COX14/UQCC3/NDUFA1/NDUFV3/NDUFA6/LYRM7/NDUFA10/SCO2/NDUFB9/FOXRED1/NDUFAF5/NDUFC1/OXA1L/NDUFAF6/NDUFB5/NDUFA12/SCO1/NDUFB2/NDUFAF2/UQCRB/NDUFA7/NDUFA2/NDUFA9/COA1/NDUFB11/FASTKD3/NDUFB10/SDHAF3/UQCC2/NDUFAF4/NDUFA13/NDUFA8/TMEM126B/COA4/NDUFS7/NDUFA3/NDUFA11/SAMM50/TIMM21/NDUFV1/NDUFAB1/ACAD9/BCS1L/COA3/UQCR10/NDUFS5/NDUFB7/NDUFS3/NDUFB3/NDUFB6
GO_NUCLEAR_REPLICATION_FORK	GO_NUCLEAR_REPLICATION_FORK	-0.732547	-2.1133	0.00153374	0.0292311	SMARCAD1/POLD3/RPA2/PRIM2/TIMELESS/MCM3/RPA1/POLA1/POLA2/PRIM1/POLD2/RPA3/POLD1/GINS2/PCNA/MCM10/CDC45
GO_RESPIRASOME	GO_RESPIRASOME	-0.732546	-2.31708	0.00149254	0.0292311	NNT/HIGD1A/UQCC3/UQCRC1/NDUFA1/NDUFV3/NDUFA6/NDUFA10/NDUFB9/FOXRED1/PARK7/NDUFC1/OXA1L/NDUFB5/NDUFA12/COX6B1/COX6A1/NDUFB2/UQCRB/NDUFA7/NDUFA2/NDUFA9/NDUFB11/NDUFB10/NDUFA13/NDUFA8/UQCRHL/SDHC/NDUFS7/NDUFA3/NDUFA4/COX5A/NDUFA11/UQCRQ/SDHA/CYC1/NDUFV1/NDUFAB1/COX7B/BCS1L/COX8A/UQCR10/UQCRH/UQCRFS1/NDUFS5/SDHB/NDUFB7/NDUFS3/NDUFB3/NDUFB6
GO_TELOMERASE_HOLOENZYME_COMPLEX	GO_TELOMERASE_HOLOENZYME_COMPLEX	-0.731803	-1.7517	0.00821018	0.041875	WRAP53/SMG6/HNRNPU/PTGES3/SNRPE/NOP10/SNRPB/GAR1/NAT10/DKC1/NHP2
GO_CELL_CYCLE_DNA_REPLICATION	GO_CELL_CYCLE_DNA_REPLICATION	-0.731752	-2.24437	0.00150602	0.0292311	POLE4/TERF1/RFC2/DNA2/WDR18/MRE11/SMC1A/DONSON/RAD51/ZPR1/POLD3/POLE/CDC7/FBXO5/CHEK2/RPA2/PRIM2/SLBP/RFC3/LIG1/RPA1/GMNN/POLA1/POLA2/PRIM1/RFC4/RFC5/FEN1/MSH6/POLE3/POLD2/RPA3/POLD1/POLE2/PCNA/CDC45
GO_OXIDOREDUCTASE_ACTIVITY_ACTING_ON_THE_CH_CH_GROUP_OF_DONORS	GO_OXIDOREDUCTASE_ACTIVITY_ACTING_ON_THE_CH_CH_GROUP_OF_DONORS	-0.730506	-2.16132	0.00152207	0.0292311	DECR1/SDHD/DUS4L/PTGR1/BLVRA/LBR/IVD/CPOX/TBXAS1/DUS3L/ACAA1/ACADVL/DUS2/SDHC/DUS1L/GCDH/SDHA/TECR/ACAD9/FASN/TM7SF2/SDHB/DHCR24
GO_REGULATION_OF_UBIQUITIN_PROTEIN_LIGASE_ACTIVITY	GO_REGULATION_OF_UBIQUITIN_PROTEIN_LIGASE_ACTIVITY	-0.730302	-1.77336	0.00327332	0.0351395	UBE2S/MAD2L2/FBXO5/MASTL/RPS7/PTEN/CDC20/UBE2C/MAD2L1
GO_INNER_MITOCHONDRIAL_MEMBRANE_PROTEIN_COMPLEX	GO_INNER_MITOCHONDRIAL_MEMBRANE_PROTEIN_COMPLEX	-0.73015	-2.37066	0.00144718	0.0292311	UQCC3/UQCRC1/NDUFA1/TIMM29/CHCHD6/NDUFV3/NDUFA6/NDUFA10/NDUFB9/FOXRED1/PARK7/CHCHD3/NDUFC1/TIMM10/ROMO1/NDUFB5/NDUFA12/COX6A1/NDUFB2/MICU1/UQCRB/NDUFA7/NDUFA2/NDUFA9/NDUFB11/SLC25A6/NDUFB10/NDUFA13/NDUFA8/UQCRHL/SDHC/NDUFS7/NDUFA3/NDUFA4/AFG3L2/COX5A/IMMT/NDUFA11/UQCRQ/SDHA/TIMM21/CYC1/NDUFV1/NDUFAB1/BCS1L/UQCR10/UQCRH/UQCRFS1/NDUFS5/TIMM23/SDHB/CHCHD10/NDUFB7/NDUFS3/NDUFB3/NDUFB6
GO_SM_LIKE_PROTEIN_FAMILY_COMPLEX	GO_SM_LIKE_PROTEIN_FAMILY_COMPLEX	-0.730117	-2.29566	0.00148588	0.0292311	DDX23/SNRPN/GEMIN2/STRAP/SNRPA1/LSM2/SNRPE/PRPF8/CD2BP2/PRPF4/SNRPD1/SNRPB/LSM10/PHF5A/ZMAT2/USP39/SNRPC/EFTUD2/PRPF31/CLNS1A/GEMIN5/GEMIN4/SNRNP40/LSM4/GEMIN6/SF3A3/SNRPG/LSM3/LSM7/SNRPD2/SF3B5/SNU13/LSM5/SNRPF/PPIH/SNRPA
GO_SMALL_SUBUNIT_PROCESSOME	GO_SMALL_SUBUNIT_PROCESSOME	-0.729327	-1.9943	0.00160772	0.0292311	PDCD11/NOP14/NOP58/DCAF13/NGDN/WDR46/EMG1/UTP11/FBL/MPHOSPH10/RPS7/IMP4/UTP14A/HEATR1/UTP4/SNU13/IMP3/NOP56
GO_MITOCHONDRIAL_PROTEIN_COMPLEX	GO_MITOCHONDRIAL_PROTEIN_COMPLEX	-0.728946	-2.60709	0.00132802	0.0292311	UQCC3/DNA2/SUCLG2/UQCRC1/MRPL44/NDUFA1/TIMM29/MRPS21/CHCHD6/NDUFV3/NDUFA6/DLAT/MRPL40/NDUFA10/MRPL34/NDUFB9/FOXRED1/MFN1/PARK7/MRPS28/CHCHD3/MRPS35/NDUFC1/TIMM10/MRPL58/ROMO1/NDUFB5/MRPL13/TIMM8B/MALSU1/MRPS18A/NDUFA12/MRPL16/MRPL9/COX6A1/MRPL41/MRPS17/NDUFB2/MRPS22/MICU1/UQCRB/NDUFA7/NDUFA2/NDUFA9/MRPL21/MRPL52/NDUFB11/VDAC1/SLC25A6/NDUFB10/MRPS27/SUPV3L1/MRPL15/MRPL27/NDUFA13/NDUFA8/BCKDK/MRPS2…
GO_PROTEIN_LOCALIZATION_TO_CHROMOSOME_TELOMERIC_REGION	GO_PROTEIN_LOCALIZATION_TO_CHROMOSOME_TELOMERIC_REGION	-0.727349	-1.89089	0.00160514	0.0292311	NABP2/XRCC5/CCT2/TCP1/H2AFY/CCT7/GNL3/CCT8/CCT3/DKC1
GO_PORE_COMPLEX_ASSEMBLY	GO_PORE_COMPLEX_ASSEMBLY	-0.727194	-1.65316	0.00829187	0.0420819	RTN4/BAD/NUP93/NDC1/AHCTF1/CCT8/CCT3/NUP205/NUP107
GO_PRERIBOSOME	GO_PRERIBOSOME	-0.726741	-2.25468	0.00149477	0.0292311	PDCD11/NOP14/RSL1D1/NOP58/DCAF13/EIF6/NGDN/RIOK2/TSR1/NOB1/WDR46/LAS1L/NSA2/LTV1/BMS1/FAM207A/EMG1/UTP11/BYSL/FBL/MPHOSPH10/RPS7/RRP15/RRP36/RRP1/IMP4/ZNF593/RRP7A/UTP14A/WDR12/HEATR1/UTP4/RRP1B/RRS1/EBNA1BP2/NIP7/WDR74/SNU13/IMP3/NOP56
GO_NUCLEOBASE_METABOLIC_PROCESS	GO_NUCLEOBASE_METABOLIC_PROCESS	-0.72543	-1.6637	0.00995025	0.0481018	MAPK1/KDM1A/GMPR/HPRT1/RRM1/PRPS1/TYMS
GO_ERROR_FREE_TRANSLESION_SYNTHESIS	GO_ERROR_FREE_TRANSLESION_SYNTHESIS	-0.724844	-1.73504	0.00821018	0.041875	UBA52/VCP/RPA2/RFC3/RPA1/RFC4/RFC5/RPA3/PCNA
GO_DNA_DAMAGE_RESPONSE_DETECTION_OF_DNA_DAMAGE	GO_DNA_DAMAGE_RESPONSE_DETECTION_OF_DNA_DAMAGE	-0.724623	-2.03085	0.0015949	0.0292311	CUL4A/MRPS35/RPS3/RBX1/UBA52/POLD3/PNKP/RPA2/DDB1/RFC3/RPA1/MRPS11/MRPS26/USP1/RFC4/RFC5/POLD2/RPA3/POLD1/PCNA/DTL
GO_RIBOSOMAL_LARGE_SUBUNIT_BIOGENESIS	GO_RIBOSOMAL_LARGE_SUBUNIT_BIOGENESIS	-0.724125	-2.23626	0.00150376	0.0292311	ZNHIT6/RPLP0/RSL1D1/RPL7L1/WDR18/DHX30/HEATR3/EIF6/RPL14/RPL23A/RPL10A/DDX28/MALSU1/LAS1L/RPL7/RPL26L1/RPL12/PAK1IP1/RPL7A/MRPL1/SURF6/MDN1/MRTO4/RPF2/GTPBP4/WDR12/NOP2/NOP16/RRS1/EBNA1BP2/NIP7/MRPL11/WDR74/SNU13/BRIX1/MRPL20/GTF3A/NHP2
GO_REPLICATION_FORK	GO_REPLICATION_FORK	-0.723847	-2.21283	0.00151976	0.0292311	BCAS2/TIPIN/BCL6/WRN/CDC5L/MMS22L/RFC2/RAD51D/TONSL/WRNIP1/DONSON/SMARCAD1/BLM/POLD3/DNMT1/RAD51C/RPA2/PRIM2/TIMELESS/H2AFX/RFC3/MCM3/RPA1/POLA1/POLA2/PRIM1/RFC4/RFC5/POLD2/RPA3/POLD1/GINS2/PCNA/MCM10/UHRF1/CDC45
GO_RIBONUCLEOSIDE_MONOPHOSPHATE_BIOSYNTHETIC_PROCESS	GO_RIBONUCLEOSIDE_MONOPHOSPHATE_BIOSYNTHETIC_PROCESS	-0.723453	-1.97129	0.00159744	0.0292311	UPRT/ADSS/IMPDH2/APRT/ADK/CAD/ATIC/IMPDH1/GART/PRPS2/PFAS/HPRT1/UCK2/ADSL/PRPS1/PPAT/GMPS/PAICS
GO_GDP_DISSOCIATION_INHIBITOR_ACTIVITY	GO_GDP_DISSOCIATION_INHIBITOR_ACTIVITY	-0.721089	-1.63928	0.00995025	0.0481018	ITGB1BP1/GDI2/ARHGDIA/GPSM1/ARHGDIB/GPSM2/RANBP1
GO_2_IRON_2_SULFUR_CLUSTER_BINDING	GO_2_IRON_2_SULFUR_CLUSTER_BINDING	-0.720684	-1.70545	0.00815661	0.0417835	CIAPIN1/GLRX2/FECH/RFESD/GLRX5/UQCRFS1/CISD1/SDHB
GO_ATP_SYNTHESIS_COUPLED_ELECTRON_TRANSPORT	GO_ATP_SYNTHESIS_COUPLED_ELECTRON_TRANSPORT	-0.718142	-2.26636	0.00149254	0.0292311	COX10/SDHD/UQCC3/UQCRC1/NDUFA1/NDUFV3/NDUFA6/NDUFA10/NDUFB9/COX6C/PARK7/NDUFC1/NDUFB5/NDUFA12/COX6B1/COQ9/COX6A1/NDUFB2/UQCRB/NDUFA7/NDUFA2/NDUFA9/NDUFB11/NDUFB10/NDUFA13/NDUFA8/UQCRHL/SDHC/NDUFS7/NDUFA3/NDUFA4/COX5A/NDUFA11/UQCRQ/SDHA/CYC1/NDUFV1/NDUFAB1/COX7B/COX5B/COX7C/COX8A/CDK1/UQCR10/UQCRH/UQCRFS1/NDUFS5/NDUFB7/NDUFS3/NDUFB3/NDUFB6
GO_PROTEASOMAL_UBIQUITIN_INDEPENDENT_PROTEIN_CATABOLIC_PROCESS	GO_PROTEASOMAL_UBIQUITIN_INDEPENDENT_PROTEIN_CATABOLIC_PROCESS	-0.718138	-1.78019	0.00323625	0.0351395	PSMA6/PSMB7/PSME4/KEAP1/PSMA3/PSMB4/PSMB9/PSMA1/PSMB6/PSMA2/PSMB1/PSMB5/PSMB3/PSMB8/PSMB2
GO_NUCLEOID	GO_NUCLEOID	-0.716225	-2.06622	0.00153374	0.0292311	TWNK/DNA2/DHX30/HSPA9/DDX28/TOP1MT/GRSF1/VDAC2/VDAC1/ACADVL/SUPV3L1/UQCC2/ELAC2/LRPPRC/SSBP1/ATAD3A/FASTKD5/SLC25A5/TUFM
GO_AEROBIC_ELECTRON_TRANSPORT_CHAIN	GO_AEROBIC_ELECTRON_TRANSPORT_CHAIN	-0.715502	-1.66883	0.00829187	0.0420819	COX6C/COX6B1/COX6A1/NDUFA4/COX5A/COX7B/COX5B/COX7C/COX8A
GO_TERMINATION_OF_RNA_POLYMERASE_II_TRANSCRIPTION	GO_TERMINATION_OF_RNA_POLYMERASE_II_TRANSCRIPTION	-0.714183	-1.9294	0.00160514	0.0292311	SNRPE/NUDT21/NCBP1/CPSF3/CPSF4/SNRPB/TTF2/LSM10/CLP1/NCBP2/CPSF1/SLBP/SNRPG/CSTF2/SNRPF/CSTF3
GO_OXIDOREDUCTASE_COMPLEX	GO_OXIDOREDUCTASE_COMPLEX	-0.713721	-2.32634	0.00147275	0.0292311	UQCC3/UQCRC1/NDUFA1/NDUFV3/NDUFA6/DLAT/NDUFA10/NDUFB9/FOXRED1/PDHA1/PARK7/NDUFC1/NDUFB5/NDUFA12/PDHA2/NDUFB2/UQCRB/NDUFA7/NDUFA2/NDUFA9/NDUFB11/NDUFB10/NDUFA13/NDUFA8/BCKDK/UQCRHL/SDHC/NDUFS7/NDUFA3/RRM2/NDUFA4/NDUFA11/UQCRQ/SDHA/CYC1/NDUFV1/NDUFAB1/BCS1L/UQCR10/KAT2A/P4HB/UQCRH/UQCRFS1/NDUFS5/RRM1/SDHB/GCSH/NDUFB7/GPD1L/NDUFS3/NDUFB3/NDUFB6
GO_CHROMATIN_REMODELING_AT_CENTROMERE	GO_CHROMATIN_REMODELING_AT_CENTROMERE	-0.713459	-2.01804	0.00156986	0.0292311	HELLS/CENPO/CENPT/RBBP7/CENPL/MIS18BP1/RBBP4/ITGB3BP/CENPK/NASP/RUVBL1/OIP5/HJURP/CENPW/CENPM/CENPX/POLE3/CENPV/CENPN
GO_ORGANELLAR_SMALL_RIBOSOMAL_SUBUNIT	GO_ORGANELLAR_SMALL_RIBOSOMAL_SUBUNIT	-0.713447	-1.85475	0.00160514	0.0292311	MRPS21/MRPS28/MRPS35/MRPS18A/MRPS17/MRPS22/MRPS27/MRPS2/MRPS11/MRPS15/MRPS7/MRPS26
GO_COMPLEMENT_BINDING	GO_COMPLEMENT_BINDING	-0.713278	-1.66365	0.00829187	0.0420819	MASP2/CD59/CD93/CALR/PHB/C1QBP
GO_GAS_TRANSPORT	GO_GAS_TRANSPORT	-0.712066	-1.70445	0.00821018	0.041875	CA2/HBQ1/MYC/HBD
GO_U2_SNRNP	GO_U2_SNRNP	-0.711672	-1.72139	0.00650407	0.0360174	SF3B6/SF3A1/SNRPB2/SNRPN/SNRPA1/SNRPE/SNRPD1/SNRPB/PHF5A/SF3A3/SNRPG/SNRPD2/SF3B5
GO_BASE_EXCISION_REPAIR	GO_BASE_EXCISION_REPAIR	-0.711616	-1.99439	0.0015949	0.0292311	OGG1/PARP2/POLE/RPA2/APEX2/RECQL4/POLQ/LIG1/RPA1/APEX1/FEN1/PRMT6/UNG/NTHL1/RPA3/POLD1
GO_MISMATCH_REPAIR	GO_MISMATCH_REPAIR	-0.71157	-1.96899	0.00161031	0.0292311	ERCC1/POLD3/MLH1/RPA2/LIG1/RPA1/RNASEH2A/HMGB1/MSH6/POLD2/EXO1/RPA3/POLD1/PCNA
GO_TRICARBOXYLIC_ACID_CYCLE	GO_TRICARBOXYLIC_ACID_CYCLE	-0.711312	-1.94504	0.00160772	0.0292311	SDHD/NNT/SUCLG2/SUCLA2/ME2/DLAT/PDHA1/ACO2/FAHD1/IDH3G/PDHA2/IDH3B/MDH2/SUCLG1/IDH1/SDHC/FH/SDHA/IDH2/MDH1/SDHB
GO_INTRINSIC_COMPONENT_OF_MITOCHONDRIAL_INNER_MEMBRANE	GO_INTRINSIC_COMPONENT_OF_MITOCHONDRIAL_INNER_MEMBRANE	-0.71033	-1.95559	0.00161031	0.0292311	UQCC3/CHCHD6/SCO2/CHCHD3/OXA1L/MPC1L/SLC25A3/SCO1/COA1/PISD/MPC1/AFG3L2/IMMT/TMEM177/COA3/SLC25A19/TIMM23/CHCHD10
GO_90S_PRERIBOSOME	GO_90S_PRERIBOSOME	-0.710051	-1.84592	0.00160514	0.0292311	FBXW9/NOC4L/UTP6/UTP18/PES1/NOP14/RSL1D1/BMS1/FAM207A/MPHOSPH10/RRP36/IMP4/RRP7A/WDR12/HEATR1/UTP4/IMP3
GO_RNA_POLYMERASE_ACTIVITY	GO_RNA_POLYMERASE_ACTIVITY	-0.707664	-1.98332	0.0015949	0.0292311	POLR3H/POLR2L/POLR3E/POLR2B/ZNRD1/POLR3B/POLR3A/POLR2J3/POLR2D/POLR3C/PRIM2/POLR1C/POLR2I/POLR1E/POLR3G/PRIM1/POLR2H/POLR3K/POLR2F
GO_TRANSLESION_SYNTHESIS	GO_TRANSLESION_SYNTHESIS	-0.707254	-1.98715	0.0015873	0.0292311	UBA52/POLD3/VCP/MAD2L2/RPA2/RFC3/RPA1/RFC4/RFC5/POLD2/RPA3/POLD1/POLE2/PCNA/PCLAF/DTL
GO_DNA_DEPENDENT_DNA_REPLICATION	GO_DNA_DEPENDENT_DNA_REPLICATION	-0.706462	-2.41435	0.00141643	0.0292311	POLE4/ORC6/TERF1/MMS22L/TWNK/RFC2/REV3L/DNA2/WDR18/TONSL/THOC1/EME1/MRE11/TICRR/WRNIP1/SMC1A/DONSON/RAD51/BLM/ZPR1/POLD3/SLFN11/PNKP/MCM2/POLE/CDC7/MCM5/ORC1/LRWD1/FBXO5/CHEK2/RPA2/PRIM2/SSBP1/TIMELESS/MCM6/POLQ/DNAJA3/MCM7/SLBP/RFC3/LIG1/MCM3/CDK2/RPA1/CCNE2/GMNN/POLA1/POLA2/MCM4/PRIM1/DSCC1/RFC4/STOML2/RFC5/FEN1/MSH6/CHTF18/CCNE1/CENPX/POLE3/POLD2/RPA3/POLD1/POLE2/GINS2/PCNA/MCM10/ALYREF/GINS3/…
GO_NEGATIVE_REGULATION_OF_METAPHASE_ANAPHASE_TRANSITION_OF_CELL_CYCLE	GO_NEGATIVE_REGULATION_OF_METAPHASE_ANAPHASE_TRANSITION_OF_CELL_CYCLE	-0.704669	-1.96204	0.00161031	0.0292311	BUB1B/CENPF/ZW10/MAD1L1/BUB1/ZNF207/TTK/CDK5RAP2/SPDL1/BUB3/AURKB/MAD2L2/PCID2/FBXO5/CDC20/TRIP13/MAD2L1
GO_ESTABLISHMENT_OF_PROTEIN_LOCALIZATION_TO_MITOCHONDRIAL_MEMBRANE	GO_ESTABLISHMENT_OF_PROTEIN_LOCALIZATION_TO_MITOCHONDRIAL_MEMBRANE	-0.704542	-1.66725	0.00815661	0.0417835	TIMM29/TIMM10/ROMO1/OXA1L/HSPA4/MAIP1/NDUFA13/HSP90AA1/SAMM50/PDCD5/TOMM22/CALM3
GO_ANAPHASE_PROMOTING_COMPLEX_DEPENDENT_CATABOLIC_PROCESS	GO_ANAPHASE_PROMOTING_COMPLEX_DEPENDENT_CATABOLIC_PROCESS	-0.704005	-2.23751	0.00148148	0.0292311	PSMF1/BUB1B/PSMD3/PSMA6/PSMC4/FBXO31/PSME2/PSMB7/PSME4/PSMD11/PSMA3/PSMC5/PSMB4/UBE2S/UBA52/PSMB9/PSMA1/PSMB6/PSMD14/PSMA2/BUB3/PSMC2/AURKB/PSMB1/PSMD6/FBXO5/PSMC1/PSMD2/PSMB5/PSME3/PSMB3/ANAPC1/PSMD1/PSMC3/CDK1/CDK2/ANAPC11/PSMB8/AURKA/CDC20/PSMB2/UBE2C/PTTG1/MAD2L1
GO_RESOLUTION_OF_MEIOTIC_RECOMBINATION_INTERMEDIATES	GO_RESOLUTION_OF_MEIOTIC_RECOMBINATION_INTERMEDIATES	-0.702614	-1.63877	0.00829187	0.0420819	EME1/BLM/SLX4/MLH1/TOP2A/CENPX
GO_PROTEASOME_ACCESSORY_COMPLEX	GO_PROTEASOME_ACCESSORY_COMPLEX	-0.702607	-1.76519	0.00160514	0.0292311	PSMC6/PSMD10/PSMD8/PSMD3/PSMC4/PSME2/PSMD11/PSMC5/PSMD14/PSMC2/PSMD6/PSMC1/PSMD2/PSME3/PSMD1/PSMC3
GO_MITOCHONDRIAL_RESPIRATORY_CHAIN_COMPLEX_IV_ASSEMBLY	GO_MITOCHONDRIAL_RESPIRATORY_CHAIN_COMPLEX_IV_ASSEMBLY	-0.702298	-1.66194	0.00815661	0.0417835	COX14/SCO2/OXA1L/SCO1/COA1/FASTKD3/COA4/TIMM21/BCS1L/COA3
GO_ENDODEOXYRIBONUCLEASE_ACTIVITY	GO_ENDODEOXYRIBONUCLEASE_ACTIVITY	-0.700427	-1.89224	0.00160514	0.0292311	RBBP8/DNA2/EME1/MRE11/RPS3/SLX4/ERCC1/RAD51C/APEX1/FEN1/ENDOG/EXO1
GO_C_ACYLTRANSFERASE_ACTIVITY	GO_C_ACYLTRANSFERASE_ACTIVITY	-0.699709	-1.69246	0.00813008	0.0417782	SPTSSA/ACAA2/ACAA1/GCAT/ACAT1/ACAT2
GO_RRNA_METABOLIC_PROCESS	GO_RRNA_METABOLIC_PROCESS	-0.698751	-2.47775	0.00133869	0.0292311	NGDN/RPL14/RIOK2/RRP8/TSR1/RPS8/RPL10A/WBP11/RPS14/NOB1/XRN2/NOL11/NSUN5P1/DDX21/FRG1/WDR46/LAS1L/DDX56/NSA2/RPS9/NOP10/BMS1/RPL7/FAM207A/EXOSC3/EXOSC4/RPS15/NOL12/EMG1/EXOSC7/BUD23/DDX47/UTP11/NSUN5/RPL7A/GAR1/WDR55/BYSL/MRPL1/POP5/EXOSC9/FBL/RBFA/MPHOSPH10/RPS7/GEMIN4/RRP15/RRP36/MDN1/MRTO4/RPF2/NIFK/RRP1/RPUSD2/GTPBP4/ERI3/EIF4A3/IMP4/RPS2/MRM3/TRMT112/NAT10/RPS21/RRP7A/EXOSC2/UTP14A/WDR12/HEA…
GO_MITOCHONDRIAL_TRANSLATION	GO_MITOCHONDRIAL_TRANSLATION	-0.697795	-2.36703	0.0014245	0.0292311	MRPL44/MRPS21/EARS2/NOA1/RPUSD4/MRPL40/MRPL34/MRPS28/MRPS35/IARS2/MRPL58/OXA1L/MRPL13/MALSU1/MRPS18A/ERAL1/MRPS23/MRPL16/MRPL9/MRPL41/MRPS17/MRPS22/NDUFA7/MRPL21/MRPL52/FASTKD3/MRPS27/MRPL15/UQCC2/MRPL27/MRPS2/MRPL37/MRPL55/CHCHD1/MPV17L2/MRPL1/MRPL50/LRPPRC/MRPL43/HARS/MRPL23/MRPL3/COA3/MRPL46/CDK5RAP1/MRPL35/MRPL36/MRPS11/YARS2/MRPS15/MRPS7/MRPS26/MRPL11/MRPL4/MRPL18/MRPL24/C1QBP/TUFM/MRPL12/MR…
GO_TRANSCRIPTION_COUPLED_NUCLEOTIDE_EXCISION_REPAIR	GO_TRANSCRIPTION_COUPLED_NUCLEOTIDE_EXCISION_REPAIR	-0.696765	-2.18042	0.00148148	0.0292311	RFC2/POLR2L/AQR/COPS4/POLR2B/HMGN1/CUL4A/COPS3/COPS8/ERCC2/COPS7B/RBX1/UBA52/ERCC3/ERCC1/POLD3/PPIE/POLR2D/GPS1/COPS6/RPA2/POLR2I/GTF2H4/ISY1/DDB1/RFC3/LIG1/RPA1/RFC4/RFC5/POLR2H/POLD2/RPA3/POLD1/PCNA/POLR2F
GO_TRNA_TRANSPORT	GO_TRNA_TRANSPORT	-0.696118	-1.91647	0.00161031	0.0292311	NUP62/NUP43/SEC13/NUP93/NDC1/NUP155/NUP188/NUP88/POM121C/SSB/NUP85/NUP35/NUP210/SEH1L/NUP37/NUP205/NUP107/RAN
GO_DNA_TEMPLATED_TRANSCRIPTION_TERMINATION	GO_DNA_TEMPLATED_TRANSCRIPTION_TERMINATION	-0.696031	-2.14536	0.0015015	0.0292311	SNRPE/NUDT21/NCBP1/CPSF3/XRN2/ERCC2/ZNRD1/ERCC3/CPSF4/SNRPB/TTF2/LSM10/PRMT5/CLP1/NCBP2/CPSF1/DHX9/POLR1C/GTF2H4/POLR1E/SLBP/SNRPG/CAVIN1/CSTF2/POLR2H/SNRPF/CSTF3/POLR3K/POLR2F
GO_HISTONE_KINASE_ACTIVITY	GO_HISTONE_KINASE_ACTIVITY	-0.695596	-1.64608	0.00978793	0.04747	PKN1/AURKB/PRKCB/CDK1/CDK2/AURKA/VRK1/CHEK1
GO_ISOMERASE_ACTIVITY	GO_ISOMERASE_ACTIVITY	-0.695406	-2.3713	0.00140252	0.0292311	SPAST/GNE/ALOXE3/MPI/PPIG/PPIL3/PGM2/FKBP3/PTGES3/BPGM/PUS3/HYI/GLCE/RPUSD4/PMM2/KATNAL1/ECH1/RPEL1/PIN1/TBXAS1/ECI1/CWC27/GLRX2/TOP1MT/QSOX1/FKBP1A/PUS1/PPIE/QSOX2/PGM1/NAXE/DDT/PPIL1/EBPL/ENOPH1/ECI2/ENOSF1/PDIA5/PUS7/RPIA/GNPDA1/RPUSD1/PPIA/RPUSD2/FKBP4/PTGES2/PDIA6/GALE/GPI/P4HB/LSS/EBP/HMGCS1/DHRS9/TOP2A/ISYNA1/PGAM4/PPIH/PGAM1/FKBP11/DKC1/TPI1/MIF
GO_RIBOSOME_BIOGENESIS	GO_RIBOSOME_BIOGENESIS	-0.694722	-2.54168	0.00126582	0.0292311	EFL1/EIF6/NGDN/RPL14/RPL23A/RIOK2/RRP8/TSR1/RPS8/RPS5/RPL10A/WBP11/RPS14/DDX28/NOB1/XRN2/NOL11/NSUN5P1/DDX21/FRG1/MALSU1/WDR46/ERAL1/LAS1L/DDX56/NSA2/RPS9/LTV1/NOP10/BMS1/URB2/RPL7/FAM207A/EXOSC3/EXOSC4/RPS15/RPL26L1/NUP88/NOL12/EMG1/EXOSC7/BUD23/RPL12/DDX47/MRPS2/UTP11/NSUN5/PAK1IP1/RPL7A/GAR1/WDR55/BYSL/MPV17L2/MRPL1/POP5/EXOSC9/FBL/RBFA/SURF6/MPHOSPH10/RPS7/GEMIN4/RRP15/RRP36/ABCE1/MDN1/BCCIP/…
GO_LARGE_RIBOSOMAL_SUBUNIT	GO_LARGE_RIBOSOMAL_SUBUNIT	-0.694602	-2.31706	0.0014245	0.0292311	MRPL22/MRPL48/MRPS30/RPLP0/MRPL39/RPL18A/RPL7L1/MRPL44/RPL27A/RPL41/MRPL40/RPL36/RPL22L1/MRPL34/RPL39/RPL8/RPL14/RPL23A/RPL10A/MRPL58/MRPL13/MALSU1/MRPS18A/MRPL16/RPL4/RPL22/MRPL9/MRPL41/RPL7/MRPL21/MRPL52/RPL26L1/RPL13/RPL15/RBM3/MRPL15/MRPL27/RPL12/MRPL37/MRPL55/RPL39L/RPL7A/MPV17L2/MRPL1/RPL36AL/GEMIN5/SURF6/MRPL50/RPL34/NDUFAB1/MRPL43/MRPL23/MRPL3/MRPL46/MRPL35/MRPL36/MRPL11/MRPL4/MRPL18/MRPL…
GO_REPLICATION_FORK_PROCESSING	GO_REPLICATION_FORK_PROCESSING	-0.692934	-1.82134	0.00160514	0.0292311	RFWD3/NUCKS1/DDX11/WRN/MMS22L/DNA2/TONSL/THOC1/EME1/MRE11/RAD51/BLM/CENPX/PCNA/ALYREF
GO_OXIDATIVE_PHOSPHORYLATION	GO_OXIDATIVE_PHOSPHORYLATION	-0.692747	-2.28215	0.00144092	0.0292311	PDE12/COX10/SDHD/UQCC3/UQCRC1/MLXIPL/NDUFA1/NDUFV3/NDUFA6/MSH2/NIPSNAP2/NDUFA10/NDUFB9/SLC25A23/COX6C/PARK7/NDUFC1/NDUFB5/NDUFA12/COX6B1/COQ9/COX6A1/NDUFB2/UQCRB/NDUFA7/NDUFA2/NDUFA9/NDUFB11/VCP/NDUFB10/UQCC2/NDUFA13/NDUFA8/UQCRHL/SDHC/NDUFS7/NDUFA3/PGK1/NDUFA4/COX5A/NDUFA11/UQCRQ/SDHA/CYC1/NDUFV1/NDUFAB1/COX7B/COX5B/COX7C/COX8A/CDK1/UQCR10/UQCRH/UQCRFS1/NDUFS5/STOML2/CHCHD10/NDUFB7/NDUFS3/NDUFB3…
GO_NCRNA_EXPORT_FROM_NUCLEUS	GO_NCRNA_EXPORT_FROM_NUCLEUS	-0.692262	-1.94503	0.0015873	0.0292311	NUP62/NUP43/SEC13/NUP93/NDC1/NUP155/NUP188/NUP88/POM121C/NCBP2/SSB/NUP85/NUP35/NUP210/SEH1L/NUP37/NUP205/NUP107/RAN
GO_PORE_COMPLEX	GO_PORE_COMPLEX	-0.691646	-1.65557	0.00821018	0.041875	C9/SPG7/TOMM40L/C8G/CD34/BCL2/VDAC2/VDAC1/C5/VDAC3/TOMM40
GO_CATALYTIC_ACTIVITY_ACTING_ON_A_RRNA	GO_CATALYTIC_ACTIVITY_ACTING_ON_A_RRNA	-0.690581	-1.63421	0.00978793	0.04747	TFB2M/MRM1/METTL16/TRMT61B/DIMT1/EMG1/BUD23/FBL/MRM3/TRMT112/NOP2
GO_DNA_POLYMERASE_ACTIVITY	GO_DNA_POLYMERASE_ACTIVITY	-0.690133	-1.81397	0.00160514	0.0292311	POLE4/TERF1/REV3L/PTGES3/POLD3/POLE/POLQ/POLA1/POLA2/POLE3/POLD2/POLD1/POLE2/DKC1
GO_REGULATION_OF_TRANSCRIPTION_INVOLVED_IN_G1_S_TRANSITION_OF_MITOTIC_CELL_CYCLE	GO_REGULATION_OF_TRANSCRIPTION_INVOLVED_IN_G1_S_TRANSITION_OF_MITOTIC_CELL_CYCLE	-0.689977	-1.79374	0.00160514	0.0292311	E2F4/DHFR/ESRRB/ZPR1/ORC1/FBXO5/RRM2/POLA1/CCNE1/TFDP1/TYMS/PCNA/CDC45
GO_RRNA_BINDING	GO_RRNA_BINDING	-0.68879	-2.09916	0.00149254	0.0292311	RPL8/RPL23A/RPS5/RPS14/DDX28/RPS3/DDX21/MRPS18A/ERAL1/MRPL16/RPS9/MRPS17/RBM3/NOL12/MRPS27/EMG1/RPL12/FASTKD5/RPF2/CAVIN1/MRPS11/MRPS7/RRS1/MRPL11/ERI1/MRPL18/IMP3/MRPL20/GTF3A
GO_NEGATIVE_REGULATION_OF_CHROMOSOME_SEGREGATION	GO_NEGATIVE_REGULATION_OF_CHROMOSOME_SEGREGATION	-0.688607	-2.00525	0.00155039	0.0292311	BUB1B/NAA10/CENPF/ZW10/MAD1L1/BUB1/ZNF207/TTK/CDK5RAP2/SPDL1/BUB3/AURKB/MAD2L2/PCID2/FBXO5/PTTG3P/CDC20/TRIP13/PTTG1/MAD2L1
GO_RRNA_METHYLATION	GO_RRNA_METHYLATION	-0.688485	-1.70668	0.00485437	0.0351395	TFB2M/MRM1/NSUN5P2/METTL16/TRMT61B/DIMT1/NSUN5P1/EMG1/BUD23/NSUN5/FBL/MRM3/TRMT112/NOP2
GO_DNA_DEPENDENT_DNA_REPLICATION_MAINTENANCE_OF_FIDELITY	GO_DNA_DEPENDENT_DNA_REPLICATION_MAINTENANCE_OF_FIDELITY	-0.686831	-1.92977	0.0015873	0.0292311	RFWD3/MSH3/TIPIN/NUCKS1/DDX11/WRN/MMS22L/DNA2/TONSL/THOC1/EME1/MRE11/DONSON/RAD51/BLM/SLFN11/POLE/TIMELESS/MSH6/CENPX/POLD1/PCNA/ALYREF
GO_CYTOCHROME_COMPLEX	GO_CYTOCHROME_COMPLEX	-0.685606	-1.78237	0.00160514	0.0292311	COX6B1/COX6A1/UQCRB/UQCRHL/NDUFA4/COX5A/UQCRQ/CYC1/COX7B/BCS1L/COX8A/UQCR10/UQCRH/UQCRFS1
GO_HYDROGEN_PEROXIDE_CATABOLIC_PROCESS	GO_HYDROGEN_PEROXIDE_CATABOLIC_PROCESS	-0.684763	-1.79986	0.00160514	0.0292311	NNT/PRDX5/PRDX6/PRDX3/HBQ1/PRDX2/CAT/PRDX4/HBD
GO_STRUCTURAL_CONSTITUENT_OF_RIBOSOME	GO_STRUCTURAL_CONSTITUENT_OF_RIBOSOME	-0.683879	-2.3537	0.00141443	0.0292311	RPL18A/RPL7L1/MRPS21/RPS28/RPL27A/RPS26/RPL41/RPS3A/RPL36/RPL22L1/MRPL34/RPL39/RPL8/RPL14/RPL23A/RPS8/RPS5/MRPS35/RPL10A/RPS14/RPS3/MRPL13/MRPS18A/UBA52/MRPS23/MRPL16/RPL4/RPS9/RPL22/MRPL9/MRPL41/MRPS17/MRPS22/RPL7/NDUFA7/RPS15/MRPL21/MRPL52/RPL26L1/RPL13/RPL15/MRPL15/MRPL27/RPL12/MRPS2/MRPL37/MRPL55/RPL39L/RPL7A/MRPL1/RPL36AL/RPS7/RPL34/MRPL43/RPS2/MRPL23/MRPL3/MRPL46/RPS21/MRPL35/MRPL36/MRPS11/…
GO_DNA_REPLICATION_INDEPENDENT_NUCLEOSOME_ORGANIZATION	GO_DNA_REPLICATION_INDEPENDENT_NUCLEOSOME_ORGANIZATION	-0.682884	-2.01479	0.00151745	0.0292311	CENPO/CENPT/RBBP7/CENPL/MIS18BP1/RBBP4/UBN1/CABIN1/ITGB3BP/CENPK/NASP/IPO4/HAT1/RUVBL1/OIP5/SUPT16H/ASF1B/HJURP/CENPW/CENPM/CENPX/POLE3/CENPN
GO_MEIOTIC_CHROMOSOME_SEPARATION	GO_MEIOTIC_CHROMOSOME_SEPARATION	-0.682354	-1.69148	0.00647249	0.0359054	MAPK15/RMI1/ESPL1/EME1/TTK/BLM/SLX4/NCAPH2/MLH1/TOP2A/CENPX
GO_RESPIRATORY_CHAIN_COMPLEX_IV_ASSEMBLY	GO_RESPIRATORY_CHAIN_COMPLEX_IV_ASSEMBLY	-0.682034	-1.65616	0.00818331	0.041875	COX10/COX14/SCO2/OXA1L/SCO1/COA1/FASTKD3/COA4/TIMM21/BCS1L/COA3
GO_MITOCHONDRIAL_MEMBRANE_PART	GO_MITOCHONDRIAL_MEMBRANE_PART	-0.681298	-2.3848	0.00137174	0.0292311	NNT/UQCC3/UQCRC1/TAMM41/SLC25A4/NDUFA1/TIMM29/ABCB6/OPA1/CHCHD6/NDUFV3/NDUFA6/LRRK2/NOA1/NDUFA10/SCO2/SLC8B1/NDUFB9/FOXRED1/MFN1/ABCB10/MFN2/NDUFAF5/RHOT1/PARK7/CHCHD3/NDUFC1/BNIP3/TIMM10/ROMO1/OXA1L/NDUFB5/COQ8A/MPC1L/SLC25A3/NDUFA12/SCO1/COX6A1/NDUFB2/MICU1/BDH1/UQCRB/NDUFA7/NDUFA2/NDUFA9/COA1/PISD/NDUFB11/SLC25A6/NDUFB10/NDUFA13/NDUFA8/UQCRHL/MPC1/SDHC/NDUFS7/NDUFA3/COQ3/NDUFA4/AFG3L2/COX5A/IM…
GO_AEROBIC_RESPIRATION	GO_AEROBIC_RESPIRATION	-0.680436	-2.16927	0.0014771	0.0292311	COX10/SDHD/SLC25A14/NNT/SUCLG2/UQCRC1/SUCLA2/ME2/BLOC1S1/DLAT/COX6C/PDHA1/BNIP3/OXA1L/ACO2/FAHD1/COX6B1/IDH3G/COX6A1/PDHA2/IDH3B/UQCRB/MDH2/VCP/SUCLG1/PANK2/IDH1/UQCRHL/SDHC/NDUFS7/NDUFA4/FH/COX5A/SDHA/IDH2/COX7B/COX5B/COX7C/COX8A/UQCR10/UQCRH/MDH1/SDHB/CAT/ADSL
GO_INNER_MITOCHONDRIAL_MEMBRANE_ORGANIZATION	GO_INNER_MITOCHONDRIAL_MEMBRANE_ORGANIZATION	-0.679428	-1.75573	0.0031746	0.0351395	UQCC3/TIMM29/OPA1/CHCHD6/CHCHD3/TIMM10/ROMO1/OXA1L/MAIP1/NDUFA13/AFG3L2/IMMT/SAMM50/CHCHD10
GO_PROTEIN_PEPTIDYL_PROLYL_ISOMERIZATION	GO_PROTEIN_PEPTIDYL_PROLYL_ISOMERIZATION	-0.678947	-1.85002	0.00159744	0.0292311	PPIG/PPIL3/FKBP3/PIN1/CWC27/FKBP1A/PPIE/PPIL1/PPIA/FKBP4/PPIH/FKBP11
GO_RESPIRATORY_ELECTRON_TRANSPORT_CHAIN	GO_RESPIRATORY_ELECTRON_TRANSPORT_CHAIN	-0.678404	-2.20842	0.00147059	0.0292311	UQCC3/UQCRC1/NDUFA1/NDUFV3/NDUFA6/NDUFA10/NDUFB9/COX6C/PARK7/NDUFC1/NDUFB5/NDUFA12/COX6B1/COQ9/COX6A1/NDUFB2/NDUFAF2/UQCRB/NDUFA7/NDUFA2/NDUFA9/NDUFB11/NDUFB10/ETFA/NDUFA13/NDUFA8/UQCRHL/SDHC/NDUFS7/NDUFA3/NDUFA4/COX5A/NDUFA11/UQCRQ/SDHA/CYC1/NDUFV1/NDUFAB1/ALDH5A1/COX7B/COX5B/COX7C/COX8A/CDK1/UQCR10/UQCRH/UQCRFS1/NDUFS5/SLC25A22/SDHB/NDUFB7/NDUFS3/NDUFB3/NDUFB6
GO_DISULFIDE_OXIDOREDUCTASE_ACTIVITY	GO_DISULFIDE_OXIDOREDUCTASE_ACTIVITY	-0.67689	-1.89707	0.0015949	0.0292311	TXN/SCO2/SH3BGRL3/GSR/GLRX2/GLRX3/TMX1/TXNDC12/TXNDC17/PDIA5/PGK1/GSTK1/CHCHD4/PTGES2/PDIA6/P4HB/GLRX5/GLRX
GO_EXODEOXYRIBONUCLEASE_ACTIVITY	GO_EXODEOXYRIBONUCLEASE_ACTIVITY	-0.676289	-1.69907	0.00481541	0.0351395	MRE11/RAD9A/POLE/APEX2/APEX1/FEN1/ENDOG/EXO1/POLD1
GO_BINDING_OF_SPERM_TO_ZONA_PELLUCIDA	GO_BINDING_OF_SPERM_TO_ZONA_PELLUCIDA	-0.675437	-1.89299	0.0015949	0.0292311	VDAC2/ALDOA/POMZP3/CCT2/TCP1/CCT7/CCT8/CCT3
GO_RIBOSOMAL_SMALL_SUBUNIT_BIOGENESIS	GO_RIBOSOMAL_SMALL_SUBUNIT_BIOGENESIS	-0.675103	-2.05744	0.00149254	0.0292311	RPS28/DCAF13/NGDN/RIOK2/TSR1/RPS8/RPS5/RPS14/NOB1/NOL11/WDR46/ERAL1/LTV1/BMS1/FAM207A/RPS15/EMG1/BYSL/SURF6/RPS7/RRP36/NAT10/RPS21/RRP7A/HEATR1/MRPS11/UTP4/MRPS7/RPS24/RRS1
GO_MITOCHONDRIAL_GENE_EXPRESSION	GO_MITOCHONDRIAL_GENE_EXPRESSION	-0.674681	-2.32988	0.0013986	0.0292311	NOA1/RPUSD4/MRPL40/MRPL34/MRPS28/MRPS35/IARS2/MRPL58/OXA1L/MRPL13/MALSU1/MRPS18A/ERAL1/MRPS23/MRPL16/PUS1/MRPL9/MRPL41/MRPS17/MRPS22/NDUFA7/MRPL21/MRPL52/FASTKD3/MRPS27/SUPV3L1/MRPL15/UQCC2/MRPL27/MRPS2/MRPL37/MRPL55/CHCHD1/ELAC2/MPV17L2/MRPL1/TBRG4/MRPL50/LRPPRC/TRMT5/HSD17B10/FASTKD5/MRPL43/HARS/MRPL23/MRPL3/COA3/MRPL46/CDK5RAP1/MRPL35/MRPL36/MRPS11/YARS2/MRPS15/MRPS7/MRPS26/MRPL11/CHCHD10/MRPL…
GO_CENTROMERE_COMPLEX_ASSEMBLY	GO_CENTROMERE_COMPLEX_ASSEMBLY	-0.674528	-1.99014	0.00151745	0.0292311	HELLS/CENPO/CENPT/RBBP7/CENPL/TRAPPC12/CENPF/MIS18BP1/CENPE/RBBP4/RNF4/ITGB3BP/CENPK/NASP/RUVBL1/OIP5/HJURP/CENPW/CENPM/CENPX/POLE3/CENPV/CENPN
GO_MITOCHONDRIAL_RNA_METABOLIC_PROCESS	GO_MITOCHONDRIAL_RNA_METABOLIC_PROCESS	-0.674103	-1.67103	0.00647249	0.0359054	TRMT61B/EARS2/FASTKD1/PUS1/SUPV3L1/ELAC2/TBRG4/TRMT5/HSD17B10/FASTKD5/CDK5RAP1/YARS2
GO_NEGATIVE_REGULATION_OF_NUCLEAR_DIVISION	GO_NEGATIVE_REGULATION_OF_NUCLEAR_DIVISION	-0.672811	-2.03571	0.00151515	0.0292311	BUB1B/NAA10/CENPF/ZW10/MAD1L1/BUB1/ZNF207/TTK/CDK5RAP2/SPDL1/BUB3/AURKB/MAD2L2/PCID2/FBXO5/PTTG3P/CDC20/CHEK1/TRIP13/PTTG1/AURKAIP1/MAD2L1
GO_RIBOSOMAL_SUBUNIT	GO_RIBOSOMAL_SUBUNIT	-0.671102	-2.37089	0.00134409	0.0292311	RPL18A/RPL7L1/MRPL44/MRPS21/LARP4/RPS28/RPL27A/RPS26/RPL41/MRPL40/RPS3A/RPL36/RPL22L1/MRPL34/RPL39/RPL8/RPL14/RPL23A/RPS8/MRPS28/RPS5/MRPS35/RPL10A/RPS14/RPS3/MRPL58/MRPL13/MALSU1/MRPS18A/UBA52/MRPL16/RPL4/RPS9/RPL22/MRPL9/MRPL41/MRPS17/MRPS22/RPL7/RPS15/MRPL21/MRPL52/RPL26L1/RPL13/RPL15/RPS25/RBM3/MRPS27/MRPL15/MRPL27/RPL12/MRPS2/EIF4G1/MRPL37/MRPL55/RPL39L/RPL7A/MPV17L2/MRPL1/RPL36AL/GEMIN5/SUR…
GO_DNA_SECONDARY_STRUCTURE_BINDING	GO_DNA_SECONDARY_STRUCTURE_BINDING	-0.669972	-1.68321	0.00481541	0.0351395	HMGB2/MEN1/MSH3/WRN/RBBP8/RAD51D/MSH2/HMGB3/BLM/RAD51C/RECQL4/HMGB1/MSH6
GO_PROTEIN_DISULFIDE_OXIDOREDUCTASE_ACTIVITY	GO_PROTEIN_DISULFIDE_OXIDOREDUCTASE_ACTIVITY	-0.668309	-1.63921	0.00647249	0.0359054	TXN/SCO2/SH3BGRL3/GLRX2/GLRX3/GSTK1/CHCHD4/PTGES2/GLRX5/GLRX
GO_ESTABLISHMENT_OF_PROTEIN_LOCALIZATION_TO_CHROMOSOME	GO_ESTABLISHMENT_OF_PROTEIN_LOCALIZATION_TO_CHROMOSOME	-0.667893	-1.73632	0.00321027	0.0351395	NABP2/LRWD1/CCT2/TCP1/H2AFY/CCT7/CCT8/CCT3/RUVBL2/DKC1
GO_RRNA_TRANSCRIPTION	GO_RRNA_TRANSCRIPTION	-0.667554	-1.75463	0.00160514	0.0292311	GTF3C5/NOL11/GTF3C2/GTF3C6/MTOR/NCL/PWP1/NIFK/H2AFY/CAVIN1/SMARCB1/NPM3/GTF3A
GO_REGULATION_OF_CELLULAR_AMINO_ACID_METABOLIC_PROCESS	GO_REGULATION_OF_CELLULAR_AMINO_ACID_METABOLIC_PROCESS	-0.667252	-2.01889	0.00151515	0.0292311	PSMF1/PSMD3/PSMA6/PSMC4/PSME2/PSMB7/PSME4/PSMD11/OAZ1/PSMA3/PSMC5/PSMB4/PSMB9/PSMA1/PSMB6/PSMD14/PSMA2/PSMC2/PSMB1/PSMD6/PSMC1/ODC1/PSMD2/PSMB5/PSME3/PSMB3/PSMD1/PSMC3/PSMB8/PSMB2
GO_PROTEIN_TRANSMEMBRANE_IMPORT_INTO_INTRACELLULAR_ORGANELLE	GO_PROTEIN_TRANSMEMBRANE_IMPORT_INTO_INTRACELLULAR_ORGANELLE	-0.667149	-1.74761	0.0016	0.0292311	ROMO1/PEX7/PEX13/PEX10/TIMM21/CHCHD4/PEX5/HSPD1/TIMM23/TOMM40
GO_HISTONE_EXCHANGE	GO_HISTONE_EXCHANGE	-0.666158	-1.99685	0.0015083	0.0292311	RNF8/CHD5/CENPO/CENPT/RBBP7/SPTY2D1/ZNHIT1/CENPL/VPS72/MIS18BP1/PSME4/RBBP4/ITGB3BP/CENPK/NASP/RUVBL1/OIP5/HJURP/CENPW/CENPM/PTMA/CENPX/POLE3/CENPN
GO_RIBOSOME	GO_RIBOSOME	-0.664245	-2.38397	0.00131926	0.0292311	ABCF1/RPL18A/RPL7L1/MRPL44/METTL17/MRPS21/LARP4/RPS28/RPL27A/RPS26/RPL41/MRPL40/RPS3A/RPL36/RPL22L1/MRPL34/RPL39/RPL8/RPL14/RPL23A/RPS8/MRPS28/RPS5/GCN1/MRPS35/RPL10A/RPS14/RPS3/MRPL58/MRPL13/MALSU1/MRPS18A/UBA52/MRPS23/MRPL16/RPL4/RPS9/RPL22/MRPL9/RRBP1/MRPL41/MRPS17/MRPS22/RPL7/NDUFA7/RPS15/MRPL21/MRPL52/RPL26L1/RPL13/RPL15/RPS25/RBM3/MRPS27/MRPL15/MRPL27/RPL12/MRPS2/EIF4G1/CANX/MRPL37/MRPL55/R…
GO_EXOSOME_RNASE_COMPLEX_	GO_EXOSOME_RNASE_COMPLEX_	-0.664091	-1.6931	0.00644122	0.0358228	EXOSC3/EXOSC4/SUPV3L1/EXOSC7/CARHSP1/EXOSC9/KHSRP/EXOSC2/WDR74/EXOSC5
GO_RIBOSOME_ASSEMBLY	GO_RIBOSOME_ASSEMBLY	-0.66409	-2.01608	0.00148588	0.0292311	WDR18/DHX30/RPS28/EFL1/EIF6/RPL23A/RPS5/RPS14/DDX28/ERAL1/RPS15/RPL12/MRPS2/MPV17L2/MDN1/MRTO4/RPF2/RRP7A/MRPS11/NOP2/MRPS7/RRS1/NIP7/MRPL11/BRIX1/C1QBP/MRPL20
GO_DNA_SYNTHESIS_INVOLVED_IN_DNA_REPAIR	GO_DNA_SYNTHESIS_INVOLVED_IN_DNA_REPAIR	-0.663594	-1.97363	0.00151745	0.0292311	BLM/UBA52/POLD3/VCP/MAD2L2/POLE/RPA2/RFC3/RPA1/POLA1/RFC4/RFC5/POLD2/RPA3/POLD1/POLE2/PCNA/PCLAF/DTL
GO_RIBOSOMAL_LARGE_SUBUNIT_ASSEMBLY	GO_RIBOSOMAL_LARGE_SUBUNIT_ASSEMBLY	-0.663477	-1.74391	0.00160514	0.0292311	NLE1/RPL3/RPL11/RPLP0/WDR18/DHX30/RPL23A/DDX28/RPL12/MDN1/MRTO4/RPF2/NOP2/RRS1/MRPL11/BRIX1/MRPL20
GO_POSTREPLICATION_REPAIR	GO_POSTREPLICATION_REPAIR	-0.663044	-1.972	0.00151745	0.0292311	UBA52/POLD3/VCP/UBE2N/MAD2L2/BRCA1/RPA2/RFC3/RPA1/RFC4/RFC5/POLD2/RPA3/POLD1/POLE2/PCNA/PCLAF/DTL
GO_REGULATION_OF_DNA_DEPENDENT_DNA_REPLICATION	GO_REGULATION_OF_DNA_DEPENDENT_DNA_REPLICATION	-0.662855	-1.96116	0.00152207	0.0292311	MSH3/TIPIN/BCL6/TERF1/RFC2/WDR18/MRE11/TICRR/WRNIP1/SMC1A/DONSON/BLM/SLFN11/CDC7/FBXO5/CHEK2/TIMELESS/RFC3/CDK2/GMNN/DSCC1/RFC4/STOML2/RFC5/MSH6/CHTF18
GO_DAMAGED_DNA_BINDING	GO_DAMAGED_DNA_BINDING	-0.661296	-2.0216	0.00151976	0.0292311	RPS3/ERCC2/BLM/ERCC3/ERCC1/OGG1/XRCC5/PNKP/BRCA1/RPA2/XRCC6/RECQL4/POLQ/H2AFX/DDB1/RPA1/APEX1/FEN1/HMGB1/MSH6/UNG/RPA3/POLD1/PCNA/AUNIP/FANCG
GO_MATURATION_OF_SSU_RRNA_FROM_TRICISTRONIC_RRNA_TRANSCRIPT_SSU_RRNA_5_8S_RRNA_LSU_RRNA_	GO_MATURATION_OF_SSU_RRNA_FROM_TRICISTRONIC_RRNA_TRANSCRIPT_SSU_RRNA_5_8S_RRNA_LSU_RRNA_	-0.661274	-1.80186	0.00159744	0.0292311	MRPS9/UTP3/RCL1/UTP6/TSR2/NOP14/DCAF13/NGDN/TSR1/RPS8/RPS14/WDR46/BMS1/FAM207A/BYSL/RRP36/RPS21/HEATR1/MRPS11/UTP4/RRS1
GO_CELLULAR_RESPIRATION	GO_CELLULAR_RESPIRATION	-0.661126	-2.30839	0.00136426	0.0292311	COX10/SDHD/SLC25A14/NNT/UQCC3/SUCLG2/UQCRC1/NDUFA1/SUCLA2/ME2/NDUFV3/BLOC1S1/NDUFA6/DLAT/LYRM7/NOA1/NDUFA10/NDUFB9/SLC25A23/COX6C/PDHA1/FASTKD1/PARK7/NDUFC1/BNIP3/OXA1L/NDUFB5/ACO2/FAHD1/NDUFA12/COX6B1/IDH3G/COQ9/COX6A1/PDHA2/IDH3B/NDUFB2/NDUFAF2/UQCRB/NDUFA7/NDUFA2/NDUFA9/MDH2/NDUFB11/VCP/FASTKD3/NDUFB10/SUCLG1/PANK2/ETFA/NDUFA13/NDUFA8/IDH1/UQCRHL/SDHC/NDUFS7/NDUFA3/TBRG4/NDUFA4/FH/COX5A/NDUFA1…
GO_FEMALE_MEIOTIC_NUCLEAR_DIVISION	GO_FEMALE_MEIOTIC_NUCLEAR_DIVISION	-0.658381	-1.71159	0.00321027	0.0351395	WASHC5/SYCP2/TTK/CDC25B/NCAPH2/MLH1/RAD51C/FBXO5/MASTL/TUBB8/AURKA/TOP2A/TRIP13
GO_CARBON_OXYGEN_LYASE_ACTIVITY	GO_CARBON_OXYGEN_LYASE_ACTIVITY	-0.656795	-2.01447	0.00150602	0.0292311	ECI1/PARK7/CA3/RPS3/ECHS1/ACO2/ENO1/APIP/GMDS/OGG1/XRCC5/HACD1/ENOSF1/APEX2/FH/XRCC6/UROS/POLQ/FASN/APEX1/HACD3/NTHL1/TPI1
GO_U2_TYPE_SPLICEOSOMAL_COMPLEX	GO_U2_TYPE_SPLICEOSOMAL_COMPLEX	-0.656757	-2.07091	0.00149031	0.0292311	AQR/SNRPN/SMU1/TFIP11/SNRPA1/LSM2/SNRPE/PRPF8/CWC27/MFAP1/PPIE/PRPF4/SNRPD1/SNRPB/SF3B3/PHF5A/PPIL1/ZMAT2/DHX15/SNRPC/EFTUD2/PRPF31/RNF113A/SNRNP40/EIF4A3/LSM4/SF3A3/SNRPG/LSM3/LSM7/SNRPD2/SF3B5/SNU13/LSM5/SNRPF
GO_REGULATION_OF_CHOLESTEROL_BIOSYNTHETIC_PROCESS	GO_REGULATION_OF_CHOLESTEROL_BIOSYNTHETIC_PROCESS	-0.656681	-1.92091	0.00153846	0.0292311	SREBF2/KPNB1/CYP51A1/PMVK/ACACA/SQLE/FDPS/ERLIN1/SOD1/FASN/LSS/TM7SF2/SCD/HMGCS1/RAN/FDFT1/ELOVL6
GO_DNA_HELICASE_ACTIVITY	GO_DNA_HELICASE_ACTIVITY	-0.65658	-1.92062	0.00153846	0.0292311	DDX11/WRN/TWNK/DNA2/DHX30/MRE11/ERCC2/RAD54B/BLM/ERCC3/SUPV3L1/XRCC5/RUVBL1/DHX9/CHD1L/XRCC6/G3BP1/MCM6/RECQL4/MCM7/MCM4/RUVBL2/GINS2/CDC45
GO_CYTOCHROME_COMPLEX_ASSEMBLY	GO_CYTOCHROME_COMPLEX_ASSEMBLY	-0.656107	-1.73427	0.00162075	0.0292311	COX10/COX14/UQCC3/LYRM7/SCO2/OXA1L/SCO1/UQCRB/COA1/FASTKD3/UQCC2/COA4/TIMM21/BCS1L/COA3/UQCR10
GO_4_IRON_4_SULFUR_CLUSTER_BINDING	GO_4_IRON_4_SULFUR_CLUSTER_BINDING	-0.652806	-1.82957	0.0015949	0.0292311	NUBP2/LIAS/CDKAL1/DDX11/EXO5/REV3L/DNA2/CIAPIN1/ERCC2/ACO2/POLE/NDUFS7/PRIM2/NDUFV1/CDK5RAP1/POLA1/SDHB/PPAT/NTHL1/POLD1
GO_CHROMOSOME_ORGANIZATION_INVOLVED_IN_MEIOTIC_CELL_CYCLE	GO_CHROMOSOME_ORGANIZATION_INVOLVED_IN_MEIOTIC_CELL_CYCLE	-0.652357	-1.97966	0.00148588	0.0292311	BUB1B/MAJIN/MRE11/SYCP2/STAG3/RAD51/BUB1/NCAPH2/NDC1/MLH1/NCAPD2/RAD51C/SGO2/SMC2/NCAPD3/CCNE2/REC8/CCNE1/FANCD2/TRIP13
GO_TRANSCRIPTION_BY_RNA_POLYMERASE_III	GO_TRANSCRIPTION_BY_RNA_POLYMERASE_III	-0.652316	-1.9246	0.00151745	0.0292311	POLR3H/POLR2L/POLR3E/PRDX5/GTF3C5/GTF3C2/POLR3B/POLR3A/GTF3C6/MTOR/POLR3C/CEBPA/BRCA1/POLR1C/POLR3G/POLR2H/POLR3K/POLR2F/GTF3A
GO_OXIDOREDUCTASE_ACTIVITY_ACTING_ON_A_SULFUR_GROUP_OF_DONORS	GO_OXIDOREDUCTASE_ACTIVITY_ACTING_ON_A_SULFUR_GROUP_OF_DONORS	-0.650744	-1.96686	0.00148588	0.0292311	TXN/SCO2/SH3BGRL3/GSR/GLRX2/SUOX/GLRX3/QSOX1/TMX1/TXNDC12/QSOX2/TXNDC17/PRDX3/PDIA5/PGK1/MSRB1/GSTK1/CHCHD4/MSRB3/PTGES2/PDIA6/P4HB/GLRX5/GLRX
GO_NUCLEOSIDE_TRIPHOSPHATE_BIOSYNTHETIC_PROCESS	GO_NUCLEOSIDE_TRIPHOSPHATE_BIOSYNTHETIC_PROCESS	-0.650437	-1.92442	0.00152207	0.0292311	AK4/IMPDH2/ENO1/ADK/CAD/VCP/ALDOA/SUCLG1/IMPDH1/NME2/CYC1/DTYMK/COX5B/UCK2/CTPS1/STOML2/NME1/TYMS/NME4
GO_ENDORIBONUCLEASE_ACTIVITY_PRODUCING_5_PHOSPHOMONOESTERS	GO_ENDORIBONUCLEASE_ACTIVITY_PRODUCING_5_PHOSPHOMONOESTERS	-0.649614	-1.67869	0.00634921	0.0355523	MRPL44/RNASEH1/DBR1/RPP40/POP5/APEX1/FEN1/RNASEH2A/EXO1/POP7
GO_STEROL_BIOSYNTHETIC_PROCESS	GO_STEROL_BIOSYNTHETIC_PROCESS	-0.649561	-2.04695	0.00148368	0.0292311	ERLIN2/PRKAG2/ARV1/ACAA2/LBR/SREBF2/KPNB1/CYP51A1/PMVK/ACACA/SQLE/MSMO1/FDPS/G6PD/ERLIN1/SOD1/FASN/LSS/EBP/TM7SF2/SCD/HMGCS1/ACLY/RAN/ACAT2/FDFT1/NSDHL/DHCR24/ELOVL6
GO_PROTEIN_REFOLDING	GO_PROTEIN_REFOLDING	-0.649467	-1.76969	0.00159744	0.0292311	HSPA1A/PPIG/HSPA9/HSPA5/HSPA1B/FKBP1A/PPIE/BAG5/HSP90AA1/HSPA8/PPIA/HSPD1/ST13/HSPA14/PPIH
GO_CATALYTIC_STEP_2_SPLICEOSOME	GO_CATALYTIC_STEP_2_SPLICEOSOME	-0.649449	-2.07965	0.00146199	0.0292311	RALY/SRRM2/DHX35/BCAS2/SF3B6/SF3A1/SNRPB2/CDC5L/PPIL3/HNRNPU/AQR/DDX23/SNRPN/HNRNPK/TFIP11/SNRPA1/LSM2/SNRPE/PRPF8/CACTIN/CWC27/FRG1/HNRNPA3/HNRNPA1/PPIE/SNRPD1/HNRNPA2B1/SNRPB/SF3B3/PPIL1/RBMX/EFTUD2/MAGOH/U2AF1/HNRNPR/SRRM1/SNRNP40/ISY1/EIF4A3/SRSF1/DDX41/SF3A3/SNRPG/SYNCRIP/LSM3/LSM7/SNRPD2/SNRPF/ALYREF
GO_TERMINATION_OF_RNA_POLYMERASE_I_TRANSCRIPTION	GO_TERMINATION_OF_RNA_POLYMERASE_I_TRANSCRIPTION	-0.64915	-1.6876	0.00642055	0.0357685	ERCC2/ZNRD1/ERCC3/POLR1C/GTF2H4/POLR1E/CAVIN1/POLR2H/POLR2F
GO_DNA_REPLICATION	GO_DNA_REPLICATION	-0.648648	-2.37105	0.00126422	0.0292311	POLE4/ORC6/E4F1/TERF1/MMS22L/TWNK/RBBP7/RFC2/RBBP8/NFIC/REV3L/DNA2/WDR18/TONSL/CHAF1A/MCIDAS/THOC1/EME1/RMI2/MRE11/TICRR/RAD9A/WRNIP1/RBBP4/SMC1A/DONSON/RAD51/ATRIP/TOP1MT/BLM/SLX4/RHNO1/ZPR1/ATF1/POLD3/HRAS/DTD1/FAF1/SLFN11/BARD1/NASP/RBM14/NFIB/PNKP/MCM2/POLE/CDC7/MCM5/SSRP1/ORC1/LRWD1/FBXO5/CHEK2/BRCA1/GRWD1/RPA2/RRM2/PRIM2/DHX9/MCM8/SUPT16H/SSBP1/CDAN1/TIMELESS/MCM6/CCNA2/RECQL4/POLQ/DNAJA3/G…
GO_NUCLEOTIDE_EXCISION_REPAIR	GO_NUCLEOTIDE_EXCISION_REPAIR	-0.64809	-2.11407	0.0014771	0.0292311	RFC2/POLR2L/RBBP8/AQR/COPS4/POLR2B/HMGN1/CUL4A/COPS3/COPS8/ERCC2/COPS7B/RBX1/SLX4/UBA52/ERCC3/ERCC1/POLD3/PPIE/OGG1/PNKP/POLE/POLR2D/GPS1/COPS6/RPA2/CHD1L/POLR2I/GTF2H4/ISY1/DDB1/RFC3/LIG1/RPA1/RFC4/RFC5/POLR2H/CETN2/POLD2/NTHL1/RPA3/POLD1/PCNA/POLR2F
GO_STRUCTURAL_CONSTITUENT_OF_NUCLEAR_PORE	GO_STRUCTURAL_CONSTITUENT_OF_NUCLEAR_PORE	-0.647146	-1.68239	0.00642055	0.0357685	UPF3A/NUP62/NUP93/NUTF2/NDC1/NUP155/NUP188/NUP88/POM121C/NUP85/NUP35/NUP205/NUP107
GO_PROTEIN_FOLDING_CHAPERONE	GO_PROTEIN_FOLDING_CHAPERONE	-0.647004	-1.60386	0.00970874	0.0472257	HSPA1A/HSPA9/HSPA5/HSPA1B/PFDN1/DFFA/CCT2/HSPA8/CALR/PDCL3/HSPA14
GO_SNRNA_BINDING	GO_SNRNA_BINDING	-0.646671	-1.81237	0.0015949	0.0292311	RBPMS2/SNRPB2/METTL16/TOE1/HNRNPU/SNRPA1/LSM2/PRPF8/CCNT2/DDX21/PRPF4/LSM10/EFTUD2/NCBP2/PRPF31/GEMIN5/EIF5A/LSM4/LSM7/SNU13/SNRPA
GO_ORGANELLE_ENVELOPE_LUMEN	GO_ORGANELLE_ENVELOPE_LUMEN	-0.645502	-2.05955	0.00147493	0.0292311	SORL1/TIMM29/OPA1/BLOC1S1/HTRA2/CPOX/CIAPIN1/PARK7/TIMM10/TIMM8B/SUOX/TRIAP1/COX6B1/MICU1/PANK2/SDHAF3/UQCC2/AK2/NDUFA8/ARL2/COA4/REXO2/PRELID1/CHCHD4/SOD1/AIFM1/CHCHD2/DTYMK/CACYBP/NDUFS5/TIMM23/CAT/STOML2/CHCHD10/NDUFB7/TUBB/GATM/TRAP1/NME4
GO_NAD_BINDING	GO_NAD_BINDING	-0.644856	-1.92672	0.00151286	0.0292311	CTBP2/CYB5R3/NNT/ME2/ALDH2/HSD17B8/HPGD/ALDH1A1/IDH3G/IDH3B/CTBP1/GRHPR/IDH1/GAPDH/GLUD1/HADH/NUDT6/IDH2/NDUFV1/QDPR/MDH1/LDHA/AHCY/SORD/GPD1L
GO_NEGATIVE_REGULATION_OF_CELL_AGING	GO_NEGATIVE_REGULATION_OF_CELL_AGING	-0.643128	-1.68469	0.0032	0.0351395	RBL1/FBXO5/PTEN/BCL2L12/PRKDC/FOXM1/MIF
GO_ATP_DEPENDENT_DNA_HELICASE_ACTIVITY	GO_ATP_DEPENDENT_DNA_HELICASE_ACTIVITY	-0.641822	-1.76699	0.00161031	0.0292311	DDX11/WRN/DHX30/MRE11/ERCC2/BLM/ERCC3/XRCC5/RUVBL1/DHX9/CHD1L/XRCC6/G3BP1/MCM6/RECQL4/MCM7/MCM4/RUVBL2
GO_CHROMOSOME_SEPARATION	GO_CHROMOSOME_SEPARATION	-0.641604	-2.06349	0.00146413	0.0292311	BUB1B/NEK6/EME1/CENPF/CENPE/ZW10/RIOK2/MAD1L1/SMARCAD1/BUB1/ZNF207/DLGAP5/TTK/CDK5RAP2/BLM/SLX4/NCAPH2/SPDL1/MLH1/BUB3/NCAPD2/AURKB/MAD2L2/PCID2/FBXO5/TACC3/ANAPC1/NCAPD3/PTTG3P/ANAPC11/CDC20/TOP2A/CENPX/TRIP13/PTTG1/MAD2L1
GO_MEIOSIS_I_CELL_CYCLE_PROCESS	GO_MEIOSIS_I_CELL_CYCLE_PROCESS	-0.640185	-2.13503	0.00142248	0.0292311	PIWIL2/ESPL1/MSH3/MND1/PRDM9/TDRD9/TERF1/RAD51D/MAJIN/EME1/MRE11/SYCP2/STAG3/RAD51/KLHDC3/CDC25B/RAD54B/BLM/SLX4/ERCC1/NDC1/MLH1/RAD51C/FBXO5/RPA2/PSMC3IP/ING2/PTTG3P/CCNE2/REC8/SLC2A8/AURKA/CKS2/MSH6/TOP2A/CCNE1/CENPX/FANCD2/TRIP13/PTTG1/CDC25A
GO_STEROID_DEHYDROGENASE_ACTIVITY_ACTING_ON_THE_CH_OH_GROUP_OF_DONORS_NAD_OR_NADP_AS_ACCEPTOR	GO_STEROID_DEHYDROGENASE_ACTIVITY_ACTING_ON_THE_CH_OH_GROUP_OF_DONORS_NAD_OR_NADP_AS_ACCEPTOR	-0.636914	-1.65579	0.00963082	0.0469861	DHRS11/HSD3B7/HSD17B8/HSD17B12/HSD17B10/DHRS9/NSDHL
GO_3_5_EXONUCLEASE_ACTIVITY	GO_3_5_EXONUCLEASE_ACTIVITY	-0.636858	-1.90903	0.0015083	0.0292311	CNOT6L/WRN/EXO5/PDE12/TOE1/USB1/MRE11/RAD9A/XRN2/CNOT6/EXOSC3/EXOSC4/EXOSC7/POLE/APEX2/EXOSC9/CNOT7/REXO2/ERI3/EXOSC2/APEX1/EXOSC5/ERI1/POLD1
GO_METAL_CLUSTER_BINDING	GO_METAL_CLUSTER_BINDING	-0.635813	-1.92564	0.00147275	0.0292311	LIAS/CDKAL1/DDX11/EXO5/ISCA1/REV3L/DNA2/CIAPIN1/RPS3/ERCC2/GLRX2/ACO2/GLRX3/FECH/POLE/NDUFS7/PRIM2/RFESD/NDUFV1/CDK5RAP1/POLA1/GLRX5/UQCRFS1/CISD1/SDHB/PPAT/NTHL1/POLD1
GO_TRNA_METHYLATION	GO_TRNA_METHYLATION	-0.634722	-1.73561	0.00160772	0.0292311	TRMT61A/THUMPD2/MTO1/THUMPD3/TARBP1/KIAA0391/TRMT6/THADA/TRMT61B/TYW3/WDR4/NSUN2/TRMT11/TRMT1/TRMT5/HSD17B10/GTPBP3/TRMT112/METTL1
GO_DEOXYRIBONUCLEASE_ACTIVITY	GO_DEOXYRIBONUCLEASE_ACTIVITY	-0.634129	-1.87617	0.00152207	0.0292311	EXO5/RBBP8/DNA2/EME1/MRE11/RAD9A/RPS3/SLX4/ERCC1/POLE/RAD51C/APEX2/APEX1/FEN1/NME1/ENDOG/EXO1/POLD1
GO_DNA_GEOMETRIC_CHANGE	GO_DNA_GEOMETRIC_CHANGE	-0.634113	-2.04646	0.00145773	0.0292311	CUL4A/WRNIP1/HMGB3/RAD51/ERCC2/RAD54B/RBX1/BLM/UBA52/ERCC3/HNRNPA2B1/SUPV3L1/XRCC5/MCM2/RUVBL1/RPA2/DHX9/CHD1L/XRCC6/G3BP1/MCM6/GTF2H4/RECQL4/DDX1/MCM7/DDB1/RPA1/RAD54L/MCM4/RUVBL2/HMGB1/TOP2A/CETN2/GINS2/CDC45
GO_ENDOPEPTIDASE_COMPLEX	GO_ENDOPEPTIDASE_COMPLEX	-0.634102	-1.93847	0.00151976	0.0292311	PSMF1/PSMD3/PSMA6/PSMC4/PSME2/HTRA2/PSMB7/PSME4/UBQLN4/PSMD11/PSMA3/PSMC5/PSMB4/PSMB9/PSMA1/PSMB6/PSMD14/PSMA2/VCP/PSMC2/PSMB1/PSMD6/PSMC1/ZFAND2B/PSMD2/PAAF1/UCHL5/PSMB5/PSME3/PSMB3/PSMD1/PSMC3/PSMB8/PSMB2
GO_COFACTOR_CATABOLIC_PROCESS	GO_COFACTOR_CATABOLIC_PROCESS	-0.6327	-1.91435	0.00151515	0.0292311	BLVRA/PRDX5/CYP4F2/PRDX6/VCP/PRDX3/PDXP/HBQ1/PRDX2/CAT/AHCY/PRDX4/ACAT1/HBD/ACOT7
GO_SMALL_RIBOSOMAL_SUBUNIT	GO_SMALL_RIBOSOMAL_SUBUNIT	-0.632313	-1.97873	0.00148148	0.0292311	MRPS21/LARP4/RPS28/RPS26/RPS3A/RPS8/MRPS28/RPS5/MRPS35/RPS14/RPS3/MRPS18A/UBA52/RPS9/MRPS17/MRPS22/RPS15/RPS25/MRPS27/MRPS2/EIF4G1/RPS7/RPS2/RPS21/MRPS11/MRPS15/MRPS7/MRPS26/RPS24
GO_TRANSLATIONAL_ELONGATION	GO_TRANSLATIONAL_ELONGATION	-0.63184	-2.13512	0.00142045	0.0292311	MRPL44/MRPS21/EEF1A1/MRPL40/MRPL34/EFL1/EEF1D/MRPS28/MRPS35/MRPL58/OXA1L/MRPL13/SRP9/MRPS18A/ERAL1/MRPS23/MRPL16/MRPL9/MRPL41/MRPS17/MRPS22/MRPL21/MRPL52/MRPS27/MRPL15/MRPL27/MRPS2/MRPL37/MRPL55/CHCHD1/MRPL1/MRPL50/EEF1B2/MRPL43/EIF5A/EIF4A3/MRPL23/MRPL3/MRPL46/MRPL35/MRPL36/MRPS11/MRPS15/MRPS7/MRPS26/MRPL11/MRPL4/MRPL18/MRPL24/TUFM/MRPL12/MRPL17/MRPL20/AURKAIP1
GO_MEIOTIC_CHROMOSOME_SEGREGATION	GO_MEIOTIC_CHROMOSOME_SEGREGATION	-0.631793	-2.0142	0.0014771	0.0292311	HORMAD2/SGO1/TERF1/BUB1B/MAJIN/EME1/MRE11/SYCP2/STAG3/BUB1/TTK/BLM/SLX4/NCAPH2/NDC1/MLH1/RAD51C/SGO2/SMC2/PTTG3P/CCNE2/REC8/TOP2A/CCNE1/CENPX/FANCD2/TRIP13/PTTG1
GO_POSITIVE_REGULATION_OF_DNA_REPLICATION	GO_POSITIVE_REGULATION_OF_DNA_REPLICATION	-0.631654	-1.73899	0.00161031	0.0292311	ATF1/HRAS/FAF1/CDC7/DHX9/RECQL4/CDK1/CDK2/CACYBP/STOML2/PCNA
GO_METAPHASE_ANAPHASE_TRANSITION_OF_CELL_CYCLE	GO_METAPHASE_ANAPHASE_TRANSITION_OF_CELL_CYCLE	-0.631589	-1.91285	0.00147275	0.0292311	ANAPC4/NSMCE2/CDC23/BUB1B/NEK6/CENPF/CENPE/ZW10/RIOK2/MAD1L1/BUB1/ZNF207/DLGAP5/TTK/CDK5RAP2/SPDL1/BUB3/AURKB/MAD2L2/PCID2/FBXO5/TACC3/ANAPC1/ANAPC11/CDC20/TRIP13/MAD2L1
GO_REGULATION_OF_CELLULAR_RESPONSE_TO_HEAT	GO_REGULATION_OF_CELLULAR_RESPONSE_TO_HEAT	-0.631468	-1.99283	0.00149254	0.0292311	HSPA1A/RAE1/DNAJB1/CHORDC1/CD34/PTGES3/NUP62/NUP43/HSPA1B/SEC13/HSBP1/NUP93/HSPH1/NDC1/NUP155/CAMK2G/NUP188/NUP88/YWHAE/MAPK1/POM121C/HSP90AB1/CCAR2/MTOR/BAG5/HSP90AA1/RPA2/NUP85/NUP35/NUP210/HSPA8/FKBP4/MLST8/SEH1L/RPA1/NUP37/NUP205/NUP107/RPA3
GO_RIBONUCLEOPROTEIN_COMPLEX_BIOGENESIS	GO_RIBONUCLEOPROTEIN_COMPLEX_BIOGENESIS	-0.630724	-2.38754	0.00123001	0.0292311	RPL7L1/WDR18/DDX23/DHX30/PTGES3/GEMIN2/NOP58/STRAP/RPS28/PSIP1/DCAF13/TICRR/HEATR3/DIMT1/EIF3CL/SNUPN/SNRPE/EFL1/NUDT21/EIF6/NGDN/PRPF8/NCBP1/RPL14/EIF3I/RPL23A/RIOK2/RRP8/TSR1/RPS8/RPS5/EIF3M/RPL10A/WBP11/RPS14/DDX28/NOB1/XRN2/NOL11/NSUN5P1/CD2BP2/DDX21/CNOT6/FRG1/MALSU1/WDR46/ERAL1/LAS1L/DDX56/NSA2/RPS9/LTV1/NOP10/BMS1/URB2/EIF3K/SNRPD1/RPL7/FAM207A/EXOSC3/SNRPB/EXOSC4/RPS15/RPL26L1/NUP88/NOL12…
GO_NCRNA_PROCESSING	GO_NCRNA_PROCESSING	-0.630374	-2.35317	0.00123916	0.0292311	METTL16/RPP25/TSR2/INTS14/ZNHIT6/TRMT61B/TYW3/PDCD11/INTS9/TOE1/NOP14/RSL1D1/PRKRA/DUS4L/RPL7L1/WDR18/MRPL44/USB1/INTS4/NOP58/WDR4/RPS28/ELP6/NSUN2/PUS3/DCAF13/DIMT1/RPUSD4/NGDN/NCBP1/RPL14/TRMT11/RIOK2/RRP8/RTRAF/TSR1/RPS8/RPL10A/WBP11/RPS14/NOB1/XRN2/NOL11/NSUN5P1/ELP5/TRMU/DDX21/FRG1/GRSF1/WDR46/LAS1L/TSEN54/DDX56/NSA2/RPS9/NOP10/PUS1/BMS1/KTI12/CPSF4/DUS3L/HNRNPA2B1/RPL7/FAM207A/KARS/EXOSC3/E…
GO_GLYCOSYL_COMPOUND_BIOSYNTHETIC_PROCESS	GO_GLYCOSYL_COMPOUND_BIOSYNTHETIC_PROCESS	-0.629388	-1.76394	0.0015949	0.0292311	IMPDH2/APRT/ADK/DCK/CAD/IMPDH1/NME2/MTAP/AMD1/HPRT1/UCK2/TK1/NME1/GMPS/NME4
GO_NUCLEOTIDYLTRANSFERASE_ACTIVITY	GO_NUCLEOTIDYLTRANSFERASE_ACTIVITY	-0.629339	-2.08877	0.00143472	0.0292311	POLE4/POLR3H/TERF1/POLR2L/POLR3E/REV3L/TAMM41/PTGES3/GMPPB/POLR2B/CMAS/ZNRD1/POLR3B/POLR3A/UGP2/POLD3/KARS/PCYT2/POLR2J3/POLE/COASY/POLR2D/POLR3C/GPHN/PRIM2/POLR1C/POLR2I/POLQ/POLR1E/POLR3G/POLA1/POLA2/PRIM1/POLR2H/POLE3/POLD2/POLD1/POLE2/POLR3K/DKC1/POLR2F
GO_CATALYTIC_ACTIVITY_ACTING_ON_DNA	GO_CATALYTIC_ACTIVITY_ACTING_ON_DNA	-0.628929	-2.18533	0.00136986	0.0292311	RAD51/RPS3/ERCC2/TOP1MT/RAD54B/BLM/SLX4/ERCC3/MGMT/ERCC1/POLD3/TDP1/DNMT1/OGG1/SUPV3L1/XRCC5/POLE/RAD51C/RUVBL1/APEX2/DHX9/CHD1L/XRCC6/G3BP1/MCM6/RECQL4/POLQ/DDX1/MCM7/LIG1/RAD54L/DNMT3B/POLA1/POLA2/ALKBH2/MCM4/APEX1/RUVBL2/FEN1/TOP2A/UNG/NME1/ENDOG/POLE3/POLD2/EXO1/NTHL1/POLD1/POLE2/GINS2/PCNA/DKC1/CDC45
GO_AZUROPHIL_GRANULE_LUMEN	GO_AZUROPHIL_GRANULE_LUMEN	-0.628345	-2.0133	0.00147493	0.0292311	RNASE3/HEXB/PYCARD/GNS/NAPRT/GDI2/TRAPPC1/PRDX6/PRSS57/ARSB/VCP/MAPK1/DPP7/CREG1/TUBB4B/CCT2/IMPDH1/CTSA/PTGES2/PSMD1/CCT8/GGH/LYZ/NPC2/PA2G4/ACLY/ELANE/TUBB/GLA/CTSG/CTSC/PRSS2/RNASE2/FABP5
GO_NUCLEAR_CHROMOSOME_TELOMERIC_REGION	GO_NUCLEAR_CHROMOSOME_TELOMERIC_REGION	-0.628232	-2.09272	0.00143062	0.0292311	TERF1/THOC7/WDR82/DNA2/RAD51D/THOC5/THOC1/MAJIN/CBX5/POLR2B/TFIP11/MRE11/MSH2/WRNIP1/RAD51/SLX4/ERCC1/CBX3/NABP2/XRCC5/MCM2/THOC6/KDM1A/MCM5/HAT1/ORC1/PPP1CC/GAR1/RPA2/SSB/XRCC6/MCM6/H2AFY/MCM7/DDB1/PRKDC/NAT10/CDK1/MCM3/THOC3/RPA1/MCM4/APEX1/FEN1/POLD1/PCNA/ALYREF/NHP2
GO_MATURATION_OF_SSU_RRNA	GO_MATURATION_OF_SSU_RRNA	-0.627054	-1.82342	0.00154321	0.0292311	TSR2/NOP14/RPS28/DCAF13/NGDN/RIOK2/TSR1/RPS8/RPS14/NOB1/NOL11/WDR46/BMS1/FAM207A/BYSL/RRP36/NAT10/RPS21/HEATR1/MRPS11/UTP4/RRS1
GO_CIS_TRANS_ISOMERASE_ACTIVITY	GO_CIS_TRANS_ISOMERASE_ACTIVITY	-0.626725	-1.72542	0.00161031	0.0292311	PPIG/PPIL3/FKBP3/PIN1/CWC27/FKBP1A/PPIE/PPIL1/PPIA/FKBP4/PPIH/FKBP11
GO_TRANSCRIPTION_INITIATION_FROM_RNA_POLYMERASE_I_PROMOTER	GO_TRANSCRIPTION_INITIATION_FROM_RNA_POLYMERASE_I_PROMOTER	-0.626648	-1.68153	0.00642055	0.0357685	SMARCA4/UBTF/RRN3/POLR2L/ERCC2/ZNRD1/ERCC3/POLR1C/GTF2H4/POLR1E/CAVIN1/SMARCB1/POLR2H/POLR2F
GO_NUCLEOTIDE_EXCISION_REPAIR_PREINCISION_COMPLEX_ASSEMBLY	GO_NUCLEOTIDE_EXCISION_REPAIR_PREINCISION_COMPLEX_ASSEMBLY	-0.625323	-1.63805	0.0096	0.0468706	CUL4A/ERCC2/RBX1/UBA52/ERCC3/RPA2/CHD1L/GTF2H4/DDB1/RPA1/CETN2/RPA3
GO_DNA_DEPENDENT_ATPASE_ACTIVITY	GO_DNA_DEPENDENT_ATPASE_ACTIVITY	-0.624915	-2.00109	0.00146199	0.0292311	RFC2/DNA2/RAD51D/DHX30/MRE11/MSH2/WRNIP1/RBBP4/RAD51/ERCC2/RAD54B/BLM/ERCC3/TTF2/XRCC5/RAD51C/RUVBL1/DHX9/CHD1L/XRCC6/G3BP1/MCM6/GTF2H4/RECQL4/POLQ/MCM7/RFC3/MCM4/DSCC1/RFC4/RUVBL2/RFC5/MSH6/TOP2A/CHTF18
GO_POLYSOMAL_RIBOSOME	GO_POLYSOMAL_RIBOSOME	-0.624691	-1.64196	0.00802568	0.0414039	RPS29/RPL32/RPL11/NUFIP2/RPL18A/RPS28/RPS26/RPL41/RPL36/RPL39/RPL8/RPL10A/RPL7A/DHX9/RPS21
GO_HOMOLOGOUS_CHROMOSOME_SEGREGATION	GO_HOMOLOGOUS_CHROMOSOME_SEGREGATION	-0.623273	-1.86223	0.00151286	0.0292311	MAJIN/MRE11/SYCP2/STAG3/NDC1/MLH1/PTTG3P/CCNE2/REC8/CCNE1/FANCD2/TRIP13/PTTG1
GO_PYRIMIDINE_NUCLEOTIDE_BIOSYNTHETIC_PROCESS	GO_PYRIMIDINE_NUCLEOTIDE_BIOSYNTHETIC_PROCESS	-0.621509	-1.80508	0.00154799	0.0292311	AGPAT2/GPAT2/LCLAT1/DCTD/TAMM41/AGPAT5/UPRT/GPAT3/HDDC2/CAD/ERH/NME2/DTYMK/UCK2/CTPS1/DUT/PRPS1/NME1/SHMT1/TYMS/NME4
GO_INTRINSIC_COMPONENT_OF_MITOCHONDRIAL_MEMBRANE	GO_INTRINSIC_COMPONENT_OF_MITOCHONDRIAL_MEMBRANE	-0.620415	-1.89394	0.0015015	0.0292311	UQCC3/SLC25A4/ABCB6/CHCHD6/SCO2/SLC8B1/MFN1/ABCB10/MFN2/RHOT1/CHCHD3/BNIP3/OXA1L/MPC1L/SLC25A3/SCO1/MICU1/COA1/PISD/MPC1/AFG3L2/IMMT/TMEM177/COA3/SLC25A19/TIMM23/CHCHD10/TOMM40
GO_RIBONUCLEOSIDE_TRIPHOSPHATE_BIOSYNTHETIC_PROCESS	GO_RIBONUCLEOSIDE_TRIPHOSPHATE_BIOSYNTHETIC_PROCESS	-0.619436	-1.73604	0.0015949	0.0292311	IMPDH2/ENO1/CAD/VCP/ALDOA/IMPDH1/NME2/CYC1/COX5B/UCK2/CTPS1/STOML2/NME1/NME4
GO_EXONUCLEASE_ACTIVITY_ACTIVE_WITH_EITHER_RIBO_OR_DEOXYRIBONUCLEIC_ACIDS_AND_PRODUCING_5_PHOSPHOMONOESTERS	GO_EXONUCLEASE_ACTIVITY_ACTIVE_WITH_EITHER_RIBO_OR_DEOXYRIBONUCLEIC_ACIDS_AND_PRODUCING_5_PHOSPHOMONOESTERS	-0.618699	-1.85925	0.00150602	0.0292311	CNOT6L/EXO5/PDE12/TOE1/USB1/MRE11/RAD9A/XRN2/CNOT6/EXOSC3/EXOSC4/EXOSC7/POLE/APEX2/EXOSC9/CNOT7/REXO2/ERI3/EXOSC2/APEX1/EXOSC5/ERI1/FEN1/EXO1/POLD1
GO_REGULATION_OF_CELLULAR_AMINE_METABOLIC_PROCESS	GO_REGULATION_OF_CELLULAR_AMINE_METABOLIC_PROCESS	-0.618442	-1.95009	0.00149031	0.0292311	PNKD/PSMF1/PSMD3/PSMA6/PSMC4/PSME2/PSMB7/PSME4/PSMD11/OAZ1/PSMA3/PSMC5/PSMB4/PSMB9/PSMA1/PSMB6/PSMD14/PSMA2/PSMC2/PSMB1/PSMD6/PSMC1/ODC1/PSMD2/PSMB5/HPRT1/PSME3/PSMB3/PSMD1/PSMC3/PEBP1/PSMB8/PSMB2
GO_SINGLE_STRANDED_DNA_BINDING	GO_SINGLE_STRANDED_DNA_BINDING	-0.618139	-2.01637	0.0014771	0.0292311	TERF1/TWNK/RBBP8/HNRNPU/RAD51D/HNRNPK/PCBP1/FUBP1/MSH2/RAD51/WBP11/BLM/ERCC1/HNRNPA1/HNRNPA2B1/TDP1/MLH1/NABP2/NOL12/POLR2D/POLR3C/RPA2/PRIM2/DHX9/LRPPRC/RAD51AP1/SSBP1/NUP35/MCM6/RECQL4/MCM7/SMC2/HSPD1/RPA1/YBX1/MCM4/PRIM1/POLR2H/HMGB1/NME1/RPA3/MCM10/CDC45
GO_REGULATION_OF_CHROMOSOME_SEPARATION	GO_REGULATION_OF_CHROMOSOME_SEPARATION	-0.617885	-1.88622	0.0015015	0.0292311	ANAPC4/NSMCE2/CDC23/BUB1B/NEK6/CENPF/CENPE/ZW10/RIOK2/MAD1L1/BUB1/ZNF207/DLGAP5/TTK/CDK5RAP2/SPDL1/BUB3/AURKB/MAD2L2/PCID2/FBXO5/TACC3/ANAPC1/PTTG3P/ANAPC11/CDC20/TRIP13/PTTG1/MAD2L1
GO_PYRIDINE_CONTAINING_COMPOUND_METABOLIC_PROCESS	GO_PYRIDINE_CONTAINING_COMPOUND_METABOLIC_PROCESS	-0.617849	-1.7203	0.00161031	0.0292311	NMNAT1/NMNAT3/PDXK/NUDT17/NNT/ME2/NADK/MDH2/VCP/NAXE/IDH1/G6PD/IDH2/PNPO/DCXR/MDH1/LDHA/GPD1L
GO_ENDONUCLEASE_ACTIVITY_ACTIVE_WITH_EITHER_RIBO_OR_DEOXYRIBONUCLEIC_ACIDS_AND_PRODUCING_5_PHOSPHOMONOESTERS	GO_ENDONUCLEASE_ACTIVITY_ACTIVE_WITH_EITHER_RIBO_OR_DEOXYRIBONUCLEIC_ACIDS_AND_PRODUCING_5_PHOSPHOMONOESTERS	-0.61681	-1.70678	0.00322061	0.0351395	RPP25/DNA2/MRPL44/RNASEH1/SLX4/DBR1/RPP40/POP5/APEX1/FEN1/RNASEH2A/EXO1/POP7
GO_SYNAPSIS	GO_SYNAPSIS	-0.616262	-1.77784	0.00306748	0.0351395	MAJIN/MRE11/SYCP2/STAG3/NDC1/MLH1/CCNE2/REC8/CCNE1/FANCD2/TRIP13
GO_OXIDOREDUCTASE_ACTIVITY_ACTING_ON_NAD_P_H	GO_OXIDOREDUCTASE_ACTIVITY_ACTING_ON_NAD_P_H	-0.616154	-2.00058	0.00145349	0.0292311	CYB5R3/NNT/NDUFA1/NQO2/TXN/CYB5R4/NDUFV3/NDUFA6/NDUFA10/NDUFB9/GSR/NDUFC1/DHRS4/NDUFB5/NDUFA12/NDUFB2/NDUFAF2/NDUFA7/NDUFA2/NDUFA9/NDUFB10/TXNDC17/NDUFA13/NDUFA8/GMPR/PRDX3/NDUFS7/NDUFA3/PGK1/NDUFA4/NDUFV1/NDUFAB1/AIFM1/DCXR/NDUFS5/NDUFB7/NDUFS3/NDUFB3/NDUFB6
GO_INTERSTRAND_CROSS_LINK_REPAIR	GO_INTERSTRAND_CROSS_LINK_REPAIR	-0.615404	-1.8157	0.00151745	0.0292311	RAD51D/EME1/FANCL/RAD51/ATRIP/SLX4/FANCE/UBA52/ERCC1/FAAP100/RPA2/FANCI/MCM8/RAD51AP1/RPA1/USP1/MSH6/CENPX/RPA3/UBE2T/FANCD2/FANCG
GO_ORGANELLE_INNER_MEMBRANE	GO_ORGANELLE_INNER_MEMBRANE	-0.615112	-2.34441	0.00121065	0.0292311	UQCRC1/TAMM41/MPV17/SLC25A4/MRPL44/NDUFA1/TIMM29/PGS1/MRPS21/TMEM126A/MAJIN/OPA1/CHCHD6/CPT2/NDUFV3/TOR1AIP1/TMEM201/DPY19L2/NDUFA6/LRRK2/NOA1/GOT2/MRPL40/LBR/NDUFA10/SCO2/SLC8B1/MRPL34/NDUFB9/SLC25A23/FOXRED1/ABCB10/COX6C/SLC9B2/NDUFAF5/PARL/PARK7/MRS2/MRPS28/CHCHD3/MRPS35/NDUFC1/RPS3/TIMM10/MRPL58/ROMO1/OXA1L/SLC25A10/NDUFAF6/NDUFB5/MRPL13/TIMM8B/COQ8A/MTCH2/MPC1L/MRPS18A/SLC25A3/ABCB7/ERAL1/ND…
GO_CONDENSED_CHROMOSOME_CENTROMERIC_REGION	GO_CONDENSED_CHROMOSOME_CENTROMERIC_REGION	-0.615111	-2.03123	0.00143472	0.0292311	CENPO/KNTC1/CENPT/SGO1/SPAG5/CKAP5/HNRNPU/CLASP2/BUB1B/NUP43/NEK2/ZWILCH/INCENP/CENPF/MIS18BP1/SKA2/CENPE/ZW10/SMC1A/MAD1L1/SS18L1/BUB1/ZNF207/RANGAP1/SPDL1/AHCTF1/ITGB3BP/CBX3/PMF1/CENPK/CFDP1/CENPB/BUB3/NCAPD2/CHAMP1/AURKB/NSL1/PPP1CC/LRWD1/SPC25/BIRC5/SGO2/NUP85/KIF2C/HJURP/NCAPG/SEH1L/NCAPD3/REC8/NUP37/AURKA/CENPW/NUP107/CENPM/CENPX/ZWINT/CENPV/MAD2L1/CENPN
GO_TELOMERE_ORGANIZATION	GO_TELOMERE_ORGANIZATION	-0.614248	-2.12081	0.00140449	0.0292311	WRN/NSMCE2/MAP3K4/PARP3/POLE4/TERF1/SMG6/RFC2/HIST1H3I/HNRNPU/DNA2/RAD51D/PTGES3/TFIP11/MRE11/NEK2/FBXO4/RAD51/BLM/SLX4/ERCC1/HNRNPA1/NOP10/POLD3/HNRNPA2B1/NABP2/MAPK1/XRCC5/HSP90AB1/AURKB/MAPKAPK5/PNKP/POLE/RAD51C/HSP90AA1/GAR1/RPA2/PRIM2/CCT2/HNRNPD/XRCC6/TCP1/RECQL4/PRKDC/CCT7/RFC3/NAT10/GNL3/CCT8/CCT3/RPA1/CCNE2/POLA1/POLA2/PRIM1/APEX1/RFC4/RFC5/FEN1/CCNE1/POLE3/POLD2/EXO1/RPA3/POLD1/POLE2/MY…
GO_MITOCHONDRIAL_TRANSMEMBRANE_TRANSPORT	GO_MITOCHONDRIAL_TRANSMEMBRANE_TRANSPORT	-0.613435	-1.91056	0.00149701	0.0292311	OPA1/CPT2/PRKAG2/SLC8B1/SLC25A23/MRS2/ROMO1/MPC1L/ACACA/MICU1/UCP2/MAIP1/MPC1/AFG3L2/TIMM21/CYC1/CHCHD4/COX5B/HSPD1/SLC25A15/SLC25A1/SLC25A22/TIMM23/STOML2/MRPL18/TOMM40
GO_ANTIBIOTIC_CATABOLIC_PROCESS	GO_ANTIBIOTIC_CATABOLIC_PROCESS	-0.612809	-1.77981	0.00309598	0.0351395	SULT2A1/NNT/ALDH2/PRDX5/SULT1A2/PRDX6/PRDX3/HBQ1/PRDX2/CAT/PRDX4/HBD
GO_PURINE_CONTAINING_COMPOUND_BIOSYNTHETIC_PROCESS	GO_PURINE_CONTAINING_COMPOUND_BIOSYNTHETIC_PROCESS	-0.612696	-2.13449	0.00136799	0.0292311	DLAT/ADCY3/PANK1/ADSS/HSD17B8/HSD17B12/GUK1/PDPR/PDHA1/AK4/ADORA2B/IMPDH2/ENO1/APRT/ACACA/PDHA2/ACSS2/ADK/DCK/VCP/ALDOA/DGUOK/PANK2/ACSS1/AK2/HACD1/GMPR/MPC1/MTHFD1/COASY/ATIC/GCDH/IMPDH1/NME2/PPT1/GART/CYC1/PRPS2/SLC35B2/PFAS/MTAP/AMD1/HPRT1/TECR/COX5B/FASN/SLC25A1/PNP/SCD/STOML2/ACLY/ACAT1/ADSL/PRPS1/NME1/SHMT1/PPAT/GMPS/NME4/PAICS/ACOT7/ELOVL6
GO_FATTY_ACYL_COA_BIOSYNTHETIC_PROCESS	GO_FATTY_ACYL_COA_BIOSYNTHETIC_PROCESS	-0.612444	-1.61886	0.00810373	0.0417081	HSD17B8/HSD17B12/ACACA/HACD1/GCDH/PPT1/TECR/FASN/SLC25A1/SCD/ACLY/ELOVL6
GO_HYDRO_LYASE_ACTIVITY	GO_HYDRO_LYASE_ACTIVITY	-0.611954	-1.79033	0.00154321	0.0292311	PCBD1/ECHDC1/ENO2/ECI1/PARK7/CA3/ECHS1/ACO2/ENO1/APIP/GMDS/HACD1/ENOSF1/FH/UROS/FASN/HACD3
GO_RIBOSE_PHOSPHATE_BIOSYNTHETIC_PROCESS	GO_RIBOSE_PHOSPHATE_BIOSYNTHETIC_PROCESS	-0.611749	-2.11255	0.0013986	0.0292311	PRKAG2/DLAT/ADCY3/UPRT/PYGL/PANK1/ADSS/HSD17B8/HSD17B12/GUK1/PDPR/PDHA1/AK4/IMPDH2/ENO1/APRT/ACACA/PDHA2/ACSS2/ADK/CAD/VCP/ALDOA/PANK2/ACSS1/AK2/HACD1/MPC1/COASY/ATIC/G6PD/GCDH/IMPDH1/NME2/PPT1/GART/CYC1/PRPS2/SLC35B2/PFAS/HPRT1/TECR/COX5B/UCK2/FASN/SLC25A1/CTPS1/SCD/STOML2/ACLY/ACAT1/ADSL/PRPS1/NME1/PPAT/GMPS/NME4/PAICS/ACOT7/ELOVL6
GO_OXIDOREDUCTASE_ACTIVITY_ACTING_ON_THE_ALDEHYDE_OR_OXO_GROUP_OF_DONORS_NAD_OR_NADP_AS_ACCEPTOR	GO_OXIDOREDUCTASE_ACTIVITY_ACTING_ON_THE_ALDEHYDE_OR_OXO_GROUP_OF_DONORS_NAD_OR_NADP_AS_ACCEPTOR	-0.611717	-1.70323	0.00161031	0.0292311	ALDH4A1/ALDH2/DLAT/ALDH16A1/ALDH9A1/PDHA1/ALDH1A1/PDHA2/GAPDH/ALDH18A1/ALDH7A1/ALDH3A2/ALDH5A1/AKR1B1
GO_HOMOLOGOUS_RECOMBINATION	GO_HOMOLOGOUS_RECOMBINATION	-0.61164	-1.80963	0.00152207	0.0292311	MSH3/MND1/PRDM9/RAD51D/EME1/MRE11/RAD51/KLHDC3/RAD54B/BLM/SLX4/MLH1/RAD51C/RPA2/PSMC3IP/REC8/TOP2A/CENPX/TRIP13
GO_REGULATION_OF_DOUBLE_STRAND_BREAK_REPAIR_VIA_HOMOLOGOUS_RECOMBINATION	GO_REGULATION_OF_DOUBLE_STRAND_BREAK_REPAIR_VIA_HOMOLOGOUS_RECOMBINATION	-0.611068	-1.70142	0.00161031	0.0292311	PPP4C/RMI2/RAD51/BLM/FIGNL1/MAD2L2/KDM1A/PARPBP/RPA2/RAD51AP1/TIMELESS/POLQ/WAS/CHEK1
GO_NEGATIVE_REGULATION_OF_CELL_CYCLE_G2_M_PHASE_TRANSITION	GO_NEGATIVE_REGULATION_OF_CELL_CYCLE_G2_M_PHASE_TRANSITION	-0.610783	-2.00915	0.00144092	0.0292311	PSMF1/VPS4A/PSMD3/MRE11/PSMA6/PSMC4/TICRR/SKP1/PSME2/PSMB7/PSME4/PSMD11/DONSON/PSMA3/PSMC5/PSMB4/CDK5RAP3/RBX1/BLM/PSMB9/PSMA1/PSMB6/CHMP4C/PSMD14/PSMA2/PSMC2/AURKB/PSMB1/ORC1/PSMD6/BRCA1/PSMC1/PSMD2/NAE1/H2AFY/PSMB5/PSME3/PSMB3/PSMD1/PSMC3/CDK1/PSMB8/AURKA/MSH6/PSMB2/CHEK1/DTL
GO_MITOTIC_SISTER_CHROMATID_SEGREGATION	GO_MITOTIC_SISTER_CHROMATID_SEGREGATION	-0.610237	-2.09557	0.00140647	0.0292311	HASPIN/ANAPC4/NSMCE2/KIF4A/SGO1/SPAG5/CDC23/HNRNPU/RACGAP1/NAA50/BUB1B/NEK6/VPS4A/NUP62/NEK2/SLF1/NAA10/INCENP/CENPF/PHF23/CENPE/KIF14/ZW10/SMC1A/RIOK2/MAD1L1/BUB1/ZNF207/KPNB1/DLGAP5/TTK/CDK5RAP2/NCAPH2/SPDL1/CHMP4C/BUB3/NCAPD2/CHAMP1/AURKB/MAD2L2/NSL1/PCID2/FBXO5/TACC3/CDCA8/H2AFY/KIF2C/NCAPG/TUBG1/ANAPC1/SMC2/SEH1L/KIF22/NCAPD3/PTTG3P/ANAPC11/RRS1/DSCC1/PRC1/CDC20/KIFC1/NUSAP1/ZWINT/KATNB1/RAN…
GO_POSITIVE_REGULATION_OF_TELOMERE_MAINTENANCE	GO_POSITIVE_REGULATION_OF_TELOMERE_MAINTENANCE	-0.610157	-1.78482	0.00153846	0.0292311	MRE11/NEK2/FBXO4/SLX4/ERCC1/HNRNPA1/HNRNPA2B1/NABP2/MAPK1/XRCC5/AURKB/MAPKAPK5/PNKP/CCT2/HNRNPD/TCP1/CCT7/GNL3/CCT8/CCT3/DKC1
GO_ATP_DEPENDENT_CHROMATIN_REMODELING	GO_ATP_DEPENDENT_CHROMATIN_REMODELING	-0.609956	-1.91669	0.0014881	0.0292311	RNF8/SMARCA4/MBD3/CHD5/CENPO/CENPT/RBBP7/SPTY2D1/ZNHIT1/CENPL/VPS72/MIS18BP1/SMARCC1/PSME4/RBBP4/SMARCAD1/SMARCD2/ITGB3BP/CENPK/NASP/RUVBL1/OIP5/HDAC1/HJURP/ACTL6A/SMARCB1/CENPW/CENPM/PTMA/CENPX/POLE3/CENPN
GO_NUCLEOSIDE_BISPHOSPHATE_BIOSYNTHETIC_PROCESS	GO_NUCLEOSIDE_BISPHOSPHATE_BIOSYNTHETIC_PROCESS	-0.609857	-1.87975	0.0015015	0.0292311	DLAT/PANK1/HSD17B8/HSD17B12/PDPR/PDHA1/ACACA/PDHA2/ACSS2/PANK2/ACSS1/HACD1/MPC1/COASY/GCDH/PPT1/SLC35B2/TECR/FASN/SLC25A1/SCD/ACLY/ACAT1/ACOT7/ELOVL6
GO_PEPTIDYL_PROLINE_MODIFICATION	GO_PEPTIDYL_PROLINE_MODIFICATION	-0.609831	-1.77585	0.00155039	0.0292311	PPIG/PPIL3/FKBP3/PIN1/CWC27/FKBP1A/PPIE/PPIL1/NTMT1/CRTAP/PPIA/FKBP4/P4HB/PPIH/FKBP11
GO_NUCLEAR_HETEROCHROMATIN	GO_NUCLEAR_HETEROCHROMATIN	-0.609646	-1.64699	0.00802568	0.0414039	CENPA/DNMT3A/EED/ESCO2/CBX1/CBX5/EME1/TRIM28/BEND3/CBX3/CENPB/TCP1/H2AFZ/H2AFY/NCAPD3/UHRF1
GO_CYCLIN_DEPENDENT_PROTEIN_KINASE_HOLOENZYME_COMPLEX	GO_CYCLIN_DEPENDENT_PROTEIN_KINASE_HOLOENZYME_COMPLEX	-0.608991	-1.73838	0.00312012	0.0351395	BCCIP/CCNB2/CCNA2/CDK4/CDK1/CDK2/CCNE2/CKS2/CCND3/CCNE1/CKS1B
GO_ADP_BINDING	GO_ADP_BINDING	-0.608118	-1.70432	0.00318979	0.0351395	CYB5R3/CHORDC1/PRKAG2/MSH2/PRKAG1/COQ8A/VCP/RUVBL1/PGK1/GLUD1/PKM/PRPS2/MIEF1/ATP1A1/MYH10/RUVBL2/MSH6
GO_ELECTRON_TRANSPORT_CHAIN	GO_ELECTRON_TRANSPORT_CHAIN	-0.607814	-2.10862	0.00138122	0.0292311	COX10/SDHD/GPX2/CYB5A/UQCC3/ALDH4A1/UQCRC1/NDUFA1/NQO2/AOC2/ME2/NDUFV3/ALDH2/NDUFA6/NDUFA10/SH3BGRL3/NDUFB9/COX6C/CIAPIN1/GSR/PARK7/NDUFC1/NDUFB5/GLRX2/GLRX3/NDUFA12/COX6B1/COQ9/COX6A1/IDH3B/NDUFB2/NDUFAF2/AKR7A3/UQCRB/NDUFA7/NDUFA2/NDUFA9/NDUFB11/NDUFB10/ETFA/NDUFA13/NDUFA8/UQCRHL/SDHC/NDUFS7/NDUFA3/NDUFA4/COX5A/NDUFA11/UQCRQ/SDHA/CYC1/NDUFV1/NDUFAB1/QDPR/ALDH5A1/COX7B/COX5B/PTGES2/COX7C/AKR1B1/…
GO_PEPTIDASE_COMPLEX	GO_PEPTIDASE_COMPLEX	-0.607808	-1.94809	0.00147275	0.0292311	PSMF1/PSMD3/PSMA6/PSMC4/ATXN7L3/PSME2/HTRA2/PSMB7/PSME4/UBQLN4/PSMD11/PSMA3/PSMC5/SPCS1/PSMB4/SPCS3/PSMB9/SPCS2/PSMA1/PSMB6/PSMD14/PSMA2/TAF12/VCP/PSMC2/PSMB1/PSMD6/PSMC1/TADA1/AFG3L2/ZFAND2B/PSMD2/PAAF1/UCHL5/PSMB5/PSME3/PSMB3/PSMD1/PSMC3/PSMB8/PSMB2
GO_NUCLEAR_PORE	GO_NUCLEAR_PORE	-0.607336	-1.92104	0.00149254	0.0292311	NUP62/NUP43/GLE1/SNUPN/SEC13/MAD1L1/KPNB1/NUP93/RANGAP1/NUTF2/NDC1/AHCTF1/NUP155/XPO4/NUP188/NUP88/POM121C/NXT1/NUP85/NUP35/NUP210/EIF5A/SEH1L/NUP37/NUP205/NUP107/RAN/MAD2L1/RANBP1
GO_CHROMOSOME_TELOMERIC_REGION	GO_CHROMOSOME_TELOMERIC_REGION	-0.604898	-2.079	0.00140449	0.0292311	CBX1/NLRP2/WRAP53/WRN/NSMCE2/TERF1/THOC7/SMG6/WDR82/DNA2/RAD51D/THOC5/PTGES3/THOC1/MAJIN/CBX5/POLR2B/TFIP11/MRE11/MSH2/WRNIP1/RAD51/BLM/SLX4/ERCC1/NSMCE4A/HNRNPA2B1/CBX3/EZH2/NABP2/XRCC5/MCM2/THOC6/KDM1A/MCM5/HAT1/ORC1/PPP1CC/LRWD1/GAR1/CHEK2/RPA2/SSB/XRCC6/MCM6/H2AFY/RECQL4/H2AFX/MCM7/DDB1/PRKDC/NAT10/CDK1/MCM3/THOC3/CDK2/RPA1/MCM4/APEX1/FEN1/POLD1/CHEK1/PCNA/ALYREF/NHP2
GO_SCF_DEPENDENT_PROTEASOMAL_UBIQUITIN_DEPENDENT_PROTEIN_CATABOLIC_PROCESS	GO_SCF_DEPENDENT_PROTEASOMAL_UBIQUITIN_DEPENDENT_PROTEIN_CATABOLIC_PROCESS	-0.604207	-1.93655	0.00147275	0.0292311	PSMD8/FBXL5/PSMF1/PSMD3/PSMA6/FBXO4/PSMC4/FBXO31/SKP1/PSME2/CUL4A/PSMB7/PSME4/KIF14/PSMD11/PSMA3/PSMC5/PSMB4/FBXL16/RBX1/PSMB9/PSMA1/PSMB6/PSMD14/PSMA2/PSMC2/PSMB1/PSMD6/PSMC1/PSMD2/PSMB5/PSME3/PSMB3/PSMD1/PSMC3/PSMB8/SKP2/PSMB2
GO_CELLULAR_MODIFIED_AMINO_ACID_BIOSYNTHETIC_PROCESS	GO_CELLULAR_MODIFIED_AMINO_ACID_BIOSYNTHETIC_PROCESS	-0.60281	-1.70506	0.00313972	0.0351395	ALDH9A1/PARK7/GSS/CNDP2/MTHFD1/ATIC/ALDH7A1/GART/MGST2/GAMT/PTDSS1/GGCT/GATM/SHMT1
GO_TRNA_PROCESSING	GO_TRNA_PROCESSING	-0.602405	-2.01952	0.00142857	0.0292311	WDR4/ELP6/NSUN2/PUS3/RPUSD4/TRMT11/RTRAF/ELP5/TRMU/GRSF1/TSEN54/PUS1/KTI12/CPSF4/DUS3L/KARS/OSGEPL1/ELP4/FARS2/TPRKB/DUS2/TRMT1/CLP1/OSGEP/DUS1L/RPP40/ELAC2/TRPT1/POP5/CPSF1/SSB/TRMT5/HSD17B10/PUS7/GTPBP3/LAGE3/DDX1/TRMT112/NAT10/CDK5RAP1/CSTF2/SEPHS1/METTL1/POLR3K/POP7
GO_CAJAL_BODY	GO_CAJAL_BODY	-0.602043	-1.85566	0.0015015	0.0292311	PHAX/WRAP53/TOE1/USPL1/NOP58/HABP4/RDM1/FRG1/ZPR1/NOP10/PRPF4/HNRNPA2B1/LSM10/SNRPC/EFTUD2/GAR1/OIP5/PRPF31/U2AF1/FBL/CDK2/SCARNA10/NOLC1/DKC1/NHP2
GO_MOLECULAR_CARRIER_ACTIVITY	GO_MOLECULAR_CARRIER_ACTIVITY	-0.601371	-1.71663	0.00312012	0.0351395	ATOX1/SNUPN/PARK7/XPO4/KPNA2/XPO5/NDUFAB1/CSE1L/HBQ1/RAN/HBD
GO_NEGATIVE_REGULATION_OF_MRNA_PROCESSING	GO_NEGATIVE_REGULATION_OF_MRNA_PROCESSING	-0.601313	-1.58944	0.00972447	0.0472671	SRSF6/U2AF2/SRSF12/ZC3H14/HNRNPK/RNF20/CTR9/PTBP1/SRSF7/HNRNPA2B1/BARD1/RBMX/RNPS1/SRSF10/SRSF9/C1QBP
GO_POSITIVE_REGULATION_OF_DNA_BIOSYNTHETIC_PROCESS	GO_POSITIVE_REGULATION_OF_DNA_BIOSYNTHETIC_PROCESS	-0.600396	-1.84149	0.00150602	0.0292311	HNRNPA1/HNRNPA2B1/PRKD2/MAPK1/XRCC5/HSP90AB1/AURKB/MAPKAPK5/PNKP/HSP90AA1/CCT2/HNRNPD/TCP1/CCT7/RFC3/CCT8/CCT3/DSCC1/RFC4/RFC5/CHTF18/MYC/DKC1
GO_SPLICEOSOMAL_COMPLEX	GO_SPLICEOSOMAL_COMPLEX	-0.595897	-2.07503	0.00135318	0.0292311	PPIL3/HNRNPU/AQR/DDX23/SNRPN/HNRNPK/GEMIN2/SMU1/TFIP11/SNRPA1/C9orf78/LSM2/DHX16/SNRPE/PRPF8/PDCD7/CACTIN/CWC27/MFAP1/FRG1/HNRNPA3/RBM28/HNRNPA1/PPIE/PRPF4/SNRPD1/HNRNPA2B1/SNRPB/SF3B3/PPP1R8/TTF2/PHF5A/RBM3/PPIL1/ZMAT2/DHX15/USP39/RBMX/SNRPC/EFTUD2/MAGOH/PRPF31/U2AF1/RNF113A/HNRNPR/SRRM1/SNRNP40/HSPA8/TRA2B/ISY1/EIF4A3/LSM4/SRSF1/DDX41/SF3A3/SNRPG/SYNCRIP/YBX1/LSM3/LSM7/SNRPD2/SF3B5/SNU13/LSM5/S…
GO_MITOCHONDRIAL_MATRIX	GO_MITOCHONDRIAL_MATRIX	-0.595811	-2.25862	0.00122399	0.0292311	PITRM1/DNA2/SUCLG2/ALDH4A1/MRPL44/DHX30/MRPS21/HSPA9/SUCLA2/EARS2/ME2/ALKBH7/BLOC1S1/ALDH2/NUDT2/DLAT/PRDX5/LYRM7/DIMT1/LRRK2/GOT2/ACAA2/RPUSD4/MRPL40/NDUFA10/HSD17B8/SCO2/CARS2/MRPL34/IVD/PDPR/PDHA1/GSR/ECI1/RAD51/PARK7/MRPS28/MRPS35/IARS2/LIPT1/DDX28/RPS3/MRPL58/OXA1L/ECHS1/BCAT2/CLPP/MRPL13/QARS/AK4/GLRX2/TOP1MT/SUOX/ACO2/FAHD1/MALSU1/MRPS18A/GRSF1/ERAL1/MRPL16/PARG/IDH3G/PUS1/MRPL9/VDAC2/PDHA…
GO_NUCLEOBASE_CONTAINING_COMPOUND_KINASE_ACTIVITY	GO_NUCLEOBASE_CONTAINING_COMPOUND_KINASE_ACTIVITY	-0.595733	-1.70054	0.00312012	0.0351395	GUK1/AK4/ADK/DCK/DGUOK/SUCLG1/AK2/CLP1/PNKP/MPP1/NME2/DTYMK/UCK2/TK1/NME1/NME4
GO_HEMATOPOIETIC_STEM_CELL_DIFFERENTIATION	GO_HEMATOPOIETIC_STEM_CELL_DIFFERENTIATION	-0.595076	-1.87525	0.00148368	0.0292311	LMO2/PSMF1/PSMD3/PSMA6/PSMC4/PSME2/PSMB7/TAL1/PSME4/PSMD11/PSMA3/PSMC5/ERCC2/PSMB4/TCF12/PSMB9/PSMA1/PSMB6/PSMD14/PSMA2/PSMC2/XRCC5/PSMB1/PSMD6/PSMC1/HOXB4/CBFB/PSMD2/PUS7/PSMB5/PSME3/PSMB3/PSMD1/PSMC3/PSMB8/PSMB2
GO_RNA_POLYMERASE_COMPLEX	GO_RNA_POLYMERASE_COMPLEX	-0.595024	-1.9381	0.00146413	0.0292311	TAF6L/TAF5/POLR3H/POLR2L/POLR3E/POLR2B/TAF4/CTR9/GTF2E2/ERCC2/ZNRD1/POLR3B/POLR3A/ERCC3/ERCC1/TAF12/LEO1/POLR2J3/POLR2D/POLR3C/PRIM2/POLR1C/POLR2I/GTF2H4/POLR1E/POLR3G/KAT2A/MCM3/POLA1/POLA2/PRIM1/POLR2H/WDR61/POLR3K/POLR2F
GO_RNA_PHOSPHODIESTER_BOND_HYDROLYSIS	GO_RNA_PHOSPHODIESTER_BOND_HYDROLYSIS	-0.594534	-2.028	0.00140647	0.0292311	CNOT6L/RPP25/PDE12/SMG6/TOE1/NOP14/MRPL44/USB1/RNASE3/NUDT21/RNASEH1/NCBP1/CPSF3/NOB1/XRN2/ZNRD1/CNOT6/TSEN54/CPSF4/DBR1/EXOSC3/EXOSC4/PPP1R8/RIDA/EXOSC7/RPP40/NCBP2/ELAC2/POP5/CPSF1/EXOSC9/CNOT7/REXO2/RRP36/POLR2I/ERI3/RPS21/EXOSC2/CSTF2/RRS1/APEX1/EXOSC5/ERI1/FEN1/RNASEH2A/ENDOG/EXO1/CSTF3/POLR3K/RNASE2/POP7/NHP2
GO_RNA_3_END_PROCESSING	GO_RNA_3_END_PROCESSING	-0.594002	-2.01495	0.0014245	0.0292311	NUDT21/RNF20/CTR9/NCBP1/CPSF3/GRSF1/SRSF7/CPSF4/EXOSC3/BARD1/EXOSC4/SRSF3/DDX39A/LEO1/SUPV3L1/EXOSC7/CLP1/THOC6/POLR2D/SRSF2/NCBP2/MAGOH/ELAC2/U2AF1/CPSF1/EXOSC9/FBL/SSB/RNPS1/HSD17B10/SRRM1/ERI3/EIF4A3/SRSF9/SLBP/SRSF1/RPS21/EXOSC2/THOC3/CSTF2/EXOSC5/ERI1/CSTF3/SNRPA/ALYREF/POLR3K/DKC1
GO_REGULATION_OF_SISTER_CHROMATID_SEGREGATION	GO_REGULATION_OF_SISTER_CHROMATID_SEGREGATION	-0.591529	-1.88003	0.00148148	0.0292311	DDX11/ANAPC4/NSMCE2/CDC23/HNRNPU/BUB1B/NEK6/RMI2/SLF1/NAA10/SFPQ/CENPF/CENPE/ZW10/RIOK2/MAD1L1/BUB1/ZNF207/DLGAP5/TTK/CDK5RAP2/SPDL1/BUB3/AURKB/MAD2L2/PCID2/FBXO5/TACC3/H2AFY/ANAPC1/PTTG3P/ANAPC11/CDC20/FEN1/TRIP13/CDCA5/PTTG1/MAD2L1
GO_SISTER_CHROMATID_SEGREGATION	GO_SISTER_CHROMATID_SEGREGATION	-0.591431	-2.08713	0.00134409	0.0292311	DDX11/HASPIN/ANAPC4/HORMAD2/NSMCE2/KIF4A/SGO1/SPAG5/CDC23/HNRNPU/RACGAP1/NAA50/BUB1B/NEK6/VPS4A/NUP62/RMI2/MRE11/NEK2/SLF1/NAA10/INCENP/SFPQ/CENPF/STAG3/PHF23/CENPE/KIF14/ZW10/SMC1A/RIOK2/MAD1L1/BUB1/ZNF207/KPNB1/DLGAP5/TTK/CDK5RAP2/NCAPH2/SPDL1/CHMP4C/PHB2/BUB3/NCAPD2/CHAMP1/AURKB/MAD2L2/NSL1/RAD51C/PCID2/FBXO5/SGO2/TACC3/CDCA8/H2AFY/KIF2C/NCAPG/TUBG1/ANAPC1/SMC2/SEH1L/KIF22/NCAPD3/PTTG3P/ANAPC1…
GO_NCRNA_METABOLIC_PROCESS	GO_NCRNA_METABOLIC_PROCESS	-0.59087	-2.23498	0.00123762	0.0292311	METTL16/RPP25/TSR2/INTS14/TDRD9/ZNHIT6/GATB/TRMT61B/TYW3/PDCD11/INTS9/TOE1/NOP14/RSL1D1/PRKRA/DUS4L/RPL7L1/WDR18/MRPL44/USB1/EARS2/INTS4/NOP58/WDR4/RPS28/ELP6/NSUN2/PUS3/DCAF13/DIMT1/RPUSD4/CARS2/NGDN/NCBP1/RPL14/TRMT11/RIOK2/RRP8/RTRAF/TSR1/RPS8/IARS2/RPL10A/WBP11/RPS14/NOB1/XRN2/NOL11/NSUN5P1/QARS/ELP5/TRMU/DDX21/FRG1/GRSF1/WDR46/LAS1L/TSEN54/DDX56/VARS/NSA2/RPS9/NOP10/PUS1/BMS1/KTI12/HRAS/CPSF…
GO_RNA_EXPORT_FROM_NUCLEUS	GO_RNA_EXPORT_FROM_NUCLEUS	-0.590569	-2.00976	0.00142045	0.0292311	RAE1/DDX19B/THOC7/SMG6/EIF4E/THOC5/THOC1/NUP62/NUP43/GLE1/EIF6/NXF3/NCBP1/SEC13/RIOK2/CPSF3/C12orf50/NUP93/HNRNPA1/SRSF7/LTV1/NDC1/CPSF4/HNRNPA2B1/NUP155/NUP188/SRSF3/RPS15/NUP88/DDX39A/POM121C/XPO5/THOC6/POLR2D/SRSF2/NCBP2/PCID2/MAGOH/U2AF1/CPSF1/SSB/DHX9/RNPS1/NXT1/ABCE1/BCCIP/NUP85/NUP35/SRRM1/NUP210/EIF5A/ALKBH5/EIF4A3/SRSF9/SEH1L/ZNF593/SLBP/SRSF1/THOC3/NUP37/RRS1/NUP205/NUP107/RAN/ALYREF
GO_THIOESTER_BIOSYNTHETIC_PROCESS	GO_THIOESTER_BIOSYNTHETIC_PROCESS	-0.590453	-1.76992	0.0015083	0.0292311	DLAT/HSD17B8/HSD17B12/PDPR/PDHA1/ACACA/PDHA2/ACSS2/ACSS1/HACD1/MPC1/GCDH/PPT1/TECR/FASN/SLC25A1/SCD/ACLY/ACAT1/ELOVL6
GO_UNFOLDED_PROTEIN_BINDING	GO_UNFOLDED_PROTEIN_BINDING	-0.589733	-1.96724	0.0014245	0.0292311	HSPA1A/PFDN6/DNAJB1/PPIG/DNAJA1/CHAF1A/PTGES3/HSPA9/HSPA5/HEATR3/HTRA2/NAP1L4/MKKS/HSPA1B/PFDN1/TOR1A/PPIE/CLN3/HSP90B1/HSP90AB3P/HSP90AB1/TTC1/CANX/HSP90AA1/AFG3L2/TUBB4B/CCT2/MDN1/SRSF10/HSPA8/TCP1/PPIA/DNAJA3/CALR/CCT7/HSPD1/ST13/CCT8/CCT3/CHAF1B/RUVBL2/HSPA14/NUDC/TRAP1/PPIH
GO_TRNA_MODIFICATION	GO_TRNA_MODIFICATION	-0.588996	-1.87198	0.00148148	0.0292311	TRMT61B/TYW3/DUS4L/WDR4/ELP6/NSUN2/PUS3/TRMT11/ELP5/TRMU/PUS1/KTI12/DUS3L/OSGEPL1/ELP4/TPRKB/DUS2/TRMT1/OSGEP/DUS1L/SSB/TRMT5/HSD17B10/PUS7/GTPBP3/TRMT112/NAT10/CDK5RAP1/SEPHS1/METTL1
GO_PYRIMIDINE_CONTAINING_COMPOUND_BIOSYNTHETIC_PROCESS	GO_PYRIMIDINE_CONTAINING_COMPOUND_BIOSYNTHETIC_PROCESS	-0.587567	-1.76569	0.00150602	0.0292311	AGPAT2/GPAT2/LCLAT1/DCTD/TAMM41/AGPAT5/UPRT/GPAT3/HDDC2/DCK/CAD/MTOR/ERH/NME2/DTYMK/UCK2/CTPS1/TK1/DUT/PRPS1/NME1/SHMT1/TYMS/NME4
GO_CYTOSOLIC_LARGE_RIBOSOMAL_SUBUNIT	GO_CYTOSOLIC_LARGE_RIBOSOMAL_SUBUNIT	-0.5839	-1.76669	0.0030303	0.0351395	RPL3/RPL32/RPL21/RPL11/RPLP0/RPL18A/RPL7L1/RPL27A/RPL41/RPL36/RPL22L1/RPL39/RPL8/RPL14/RPL23A/RPL10A/RPL4/RPL22/RPL7/RPL26L1/RPL13/RPL15/RPL12/RPL39L/RPL7A/MRPL1/RPL36AL/GEMIN5/SURF6/RPL34/RPL29
GO_GLYCOLYTIC_PROCESS	GO_GLYCOLYTIC_PROCESS	-0.583264	-1.92148	0.00144092	0.0292311	NUP62/NUP43/PRKAG2/BPGM/ENO2/ESRRB/EIF6/SEC13/PRKAG1/NUP93/ENO1/PFKP/PFKM/NDC1/ECD/PFKL/NUP155/NUP188/NUP88/ALDOA/PGM1/POM121C/GAPDH/PGK1/PKM/NUP85/JMJD8/NUP35/NUP210/HK1/SEH1L/GPI/NUP37/PFKFB4/ALDOC/LDHA/NUP205/NUP107/PGAM4/GALK1/PGAM1/TPI1
GO_CONDENSED_CHROMOSOME	GO_CONDENSED_CHROMOSOME	-0.581926	-2.07673	0.00132626	0.0292311	NUP43/NEK2/SYCP2/RAD9A/ESRRB/ZWILCH/INCENP/UBE2I/MKI67/CENPF/MIS18BP1/STAG3/SKA2/CENPE/ZW10/SMC1A/MAD1L1/SS18L1/RAD51/BUB1/ZNF207/BLM/RANGAP1/NCAPH2/SPDL1/NSMCE4A/AHCTF1/ITGB3BP/CBX3/PMF1/CENPK/CFDP1/MLH1/CENPB/BUB3/NCAPD2/CHAMP1/BANF1/AURKB/NSL1/PPP1CC/LRWD1/BRCA1/RPA2/SPC25/BIRC5/LRPPRC/SGO2/NUP85/NIFK/RCC1/H2AFY/KIF2C/HJURP/H2AFX/NCAPG/TUBG1/SMC2/SEH1L/NCAPD3/CDK2/NCAPG2/REC8/NUP37/RRS1/AURKA/…
GO_RNA_METHYLTRANSFERASE_ACTIVITY	GO_RNA_METHYLTRANSFERASE_ACTIVITY	-0.58188	-1.74861	0.00150602	0.0292311	THUMPD3/TARBP1/FTSJ3/TRMT6/TFB2M/MRM1/METTL3/METTL16/TRMT61B/TYW3/WDR4/NSUN2/DIMT1/TRMT11/HENMT1/EMG1/TRMT1/BUD23/FBL/TRMT5/MRM3/TRMT112/NOP2/METTL1
GO_CENTRIOLE_ASSEMBLY	GO_CENTRIOLE_ASSEMBLY	-0.581753	-1.6455	0.00470958	0.0351395	E2F4/MDM1/TRIM37/MCIDAS/NUP62/SASS6/ALMS1/CEP152/CDK5RAP2/CCP110/RBM14/CENPJ/BRCA1/CEP72/KAT2A/CDK2/STIL/CETN2/PLK4
GO_OXIDOREDUCTASE_ACTIVITY_ACTING_ON_CH_OH_GROUP_OF_DONORS	GO_OXIDOREDUCTASE_ACTIVITY_ACTING_ON_CH_OH_GROUP_OF_DONORS	-0.58163	-1.94392	0.00143266	0.0292311	PTGR1/VKORC1L1/ME2/PGD/HSD17B8/HSD17B12/HPGD/DHRS4/IMPDH2/IDH3G/IDH3B/CTBP1/AKR7A3/BDH1/MDH2/GRHPR/IDH1/RDH13/G6PD/ALDH3A2/IMPDH1/HADH/HSD17B10/IDH2/AKR1B1/DCXR/FASN/MDH1/DHRS9/AKR7A2/LDHA/SORD/GPD1L/LDHB/NSDHL/VKORC1
GO_ELECTRON_TRANSFER_ACTIVITY	GO_ELECTRON_TRANSFER_ACTIVITY	-0.580981	-1.89368	0.00147275	0.0292311	COX10/SDHD/GPX2/CYB5A/ALDH4A1/UQCRC1/NQO2/AOC2/ME2/ALDH2/SH3BGRL3/COX6C/CIAPIN1/GSR/GLRX2/GLRX3/NDUFA12/COX6B1/COX6A1/IDH3B/NDUFAF2/AKR7A3/UQCRB/ETFA/UQCRHL/SDHC/NDUFA4/COX5A/UQCRQ/SDHA/CYC1/QDPR/COX7B/COX5B/PTGES2/COX7C/AKR1B1/COX8A/UQCR10/UQCRH/GLRX5/UQCRFS1/GLRX/AKR7A2/SDHB/NDUFS3
GO_NUCLEIC_ACID_PHOSPHODIESTER_BOND_HYDROLYSIS	GO_NUCLEIC_ACID_PHOSPHODIESTER_BOND_HYDROLYSIS	-0.57861	-2.12211	0.00125786	0.0292311	CNOT6L/WRN/RPP25/EXO5/PDE12/SMG6/ENPP3/RFC2/TOE1/RBBP8/NOP14/REV3L/DNA2/EDC4/CASP3/MRPL44/AEN/USB1/EME1/MRE11/RAD9A/RNASE3/CUL4A/NUDT21/RNASEH1/NCBP1/CPSF3/NOB1/XRN2/ERCC2/KPNB1/ZNRD1/CNOT6/RBX1/UBA52/ERCC3/TSEN54/ERCC1/POLD3/CPSF4/DBR1/EXOSC3/EXOSC4/TDP1/PPP1R8/DFFA/RIDA/ENDOD1/OGG1/EXOSC7/PNKP/POLE/RPP40/NCBP2/ELAC2/RPA2/APEX2/POP5/CPSF1/EXOSC9/CHD1L/G3BP1/CNOT7/REXO2/RRP36/POLR2I/GTF2H4/AIFM1/…
GO_RNA_MODIFICATION	GO_RNA_MODIFICATION	-0.578444	-1.98312	0.00141844	0.0292311	A1CF/TRMT6/TRUB1/RPUSD3/TFB2M/THADA/APOBEC3C/MRM1/TRIT1/PUSL1/METTL3/VIRMA/ANKRD16/NSUN5P2/CDKAL1/METTL16/ADAD1/TRMT61B/TYW3/DUS4L/WDR4/ELP6/NSUN2/PUS3/DIMT1/RPUSD4/TRMT11/NSUN5P1/ELP5/TRMU/ADARB1/NOP10/PUS1/KTI12/APOBEC3B/DUS3L/OSGEPL1/HENMT1/ELP4/TPRKB/DUS2/EMG1/TRMT1/BUD23/NSUN5/OSGEP/DUS1L/GAR1/FBL/SSB/TRMT5/HSD17B10/PUS7/GTPBP3/RPUSD1/ALKBH5/RPUSD2/MRM3/TRMT112/NAT10/CDK5RAP1/NOP2/SEPHS1/MET…
GO_PURINE_NTP_DEPENDENT_HELICASE_ACTIVITY	GO_PURINE_NTP_DEPENDENT_HELICASE_ACTIVITY	-0.577851	-1.79973	0.00299401	0.0351395	DDX11/WRN/TDRD9/DDX23/DHX30/MRE11/DHX16/ERCC2/DDX21/BLM/ERCC3/DDX56/SUPV3L1/XRCC5/DDX18/DHX15/RUVBL1/DHX9/CHD1L/XRCC6/G3BP1/MCM6/RECQL4/DDX1/EIF4A3/MCM7/DHX33/MCM4/RUVBL2
GO_MRNA_EXPORT_FROM_NUCLEUS	GO_MRNA_EXPORT_FROM_NUCLEUS	-0.576645	-1.91263	0.00143472	0.0292311	RAE1/DDX19B/THOC7/SMG6/EIF4E/THOC5/THOC1/NUP62/NUP43/GLE1/NXF3/NCBP1/SEC13/CPSF3/C12orf50/NUP93/SRSF7/NDC1/CPSF4/HNRNPA2B1/NUP155/NUP188/SRSF3/NUP88/DDX39A/POM121C/THOC6/POLR2D/SRSF2/NCBP2/PCID2/MAGOH/U2AF1/CPSF1/RNPS1/NXT1/NUP85/NUP35/SRRM1/NUP210/EIF5A/ALKBH5/EIF4A3/SRSF9/SEH1L/SLBP/SRSF1/THOC3/NUP37/NUP205/NUP107/ALYREF
GO_CYTOSOLIC_SMALL_RIBOSOMAL_SUBUNIT	GO_CYTOSOLIC_SMALL_RIBOSOMAL_SUBUNIT	-0.57646	-1.67424	0.00309598	0.0351395	LARP4/RPS28/RPS26/RPS3A/RPS8/RPS5/RPS14/RPS3/UBA52/RPS9/RPS15/RPS25/EIF4G1/RPS7/RPS2/RPS21/RPS24
GO_GENERATION_OF_PRECURSOR_METABOLITES_AND_ENERGY	GO_GENERATION_OF_PRECURSOR_METABOLITES_AND_ENERGY	-0.576201	-2.19065	0.00121655	0.0292311	PDE12/COX10/RAE1/SDHD/GPX2/SLC25A14/AGL/CYB5A/NNT/XYLB/UQCC3/SUCLG2/ALDH4A1/PGM2/UQCRC1/MLXIPL/SLC25A4/NDUFA1/NQO2/AOC2/CYB5R4/SUCLA2/ME2/PHKG2/NUP62/NDUFV3/NUP43/PRKAG2/BLOC1S1/ALDH2/NDUFA6/BPGM/ENO2/DLAT/LYRM7/NOA1/ESRRB/MSH2/PYGL/NIPSNAP2/NDUFA10/SH3BGRL3/DYRK2/EIF6/NDUFB9/SLC25A23/SEC13/COX6C/PRKAG1/CIAPIN1/PDHA1/GSR/FASTKD1/PARK7/GBE1/ALDH1A1/NDUFC1/BNIP3/OXA1L/NDUFB5/GLRX2/ACO2/LEPR/GLRX3/N…
GO_ENERGY_DERIVATION_BY_OXIDATION_OF_ORGANIC_COMPOUNDS	GO_ENERGY_DERIVATION_BY_OXIDATION_OF_ORGANIC_COMPOUNDS	-0.574896	-2.09688	0.00127226	0.0292311	COX10/SDHD/SLC25A14/AGL/NNT/UQCC3/SUCLG2/PGM2/UQCRC1/NDUFA1/SUCLA2/ME2/PHKG2/NDUFV3/PRKAG2/BLOC1S1/NDUFA6/DLAT/LYRM7/NOA1/ESRRB/PYGL/NDUFA10/DYRK2/NDUFB9/SLC25A23/COX6C/PDHA1/FASTKD1/PARK7/GBE1/NDUFC1/BNIP3/OXA1L/NDUFB5/ACO2/LEPR/FAHD1/NDUFA12/PFKM/UGP2/COX6B1/IDH3G/COQ9/COX6A1/PDHA2/IDH3B/NDUFB2/NDUFAF2/UQCRB/NDUFA7/NDUFA2/NDUFA9/MDH2/NDUFB11/VCP/FASTKD3/PGM1/NDUFB10/SUCLG1/ACADVL/PANK2/ETFA/NDU…
GO_REGULATION_OF_UBIQUITIN_PROTEIN_TRANSFERASE_ACTIVITY	GO_REGULATION_OF_UBIQUITIN_PROTEIN_TRANSFERASE_ACTIVITY	-0.572888	-1.69026	0.0030349	0.0351395	PIN1/PARK7/UBE2S/UBE2N/BAG5/MAD2L2/FBXO5/MASTL/RPS7/PTEN/RPS2/STUB1/DCUN1D5/CDC20/UBE2C/MAD2L1
GO_EXONUCLEASE_ACTIVITY	GO_EXONUCLEASE_ACTIVITY	-0.572036	-1.80376	0.00149031	0.0292311	CNOT6L/WRN/EXO5/PDE12/ENPP3/TOE1/AEN/USB1/MRE11/RAD9A/CPSF3/XRN2/CNOT6/EXOSC3/EXOSC4/TDP1/EXOSC7/POLE/APEX2/EXOSC9/CNOT7/REXO2/DDX1/ERI3/EXOSC2/APEX1/EXOSC5/ERI1/FEN1/ENDOG/EXO1/POLD1
GO_RNA_SPLICING_VIA_TRANSESTERIFICATION_REACTIONS	GO_RNA_SPLICING_VIA_TRANSESTERIFICATION_REACTIONS	-0.571472	-2.12053	0.00124378	0.0292311	AQR/DDX23/SNRPN/HNRNPK/THRAP3/PCBP1/GEMIN2/SMU1/POLR2B/TFIP11/STRAP/SNRPA1/C9orf78/PSIP1/LSM2/DHX16/SNUPN/SNRPE/RSRC1/NUDT21/SFPQ/PRPF8/NCBP1/PTBP1/SNRNP27/PDCD7/PUF60/CPSF3/WBP11/CACTIN/CWC27/CD2BP2/MFAP1/FRG1/FAM172A/HNRNPA3/SRSF8/PRDX6/HNRNPA1/SRSF7/PPIE/PRPF4/CPSF4/SNRPD1/HNRNPA2B1/DBR1/SNRPB/SRSF3/SF3B3/CHERP/PHF5A/DDX39A/RBM3/DNAJC8/PRMT5/PPIL1/CLP1/ZMAT2/SRRT/KDM1A/DHX15/USP39/POLR2D/SRSF2…
GO_DNA_BIOSYNTHETIC_PROCESS	GO_DNA_BIOSYNTHETIC_PROCESS	-0.571442	-2.00612	0.0013587	0.0292311	BLM/UBA52/HNRNPA1/NOP10/POLD3/HNRNPA2B1/VCP/PRKD2/MAPK1/XRCC5/HSP90AB1/AURKB/MAD2L2/MAPKAPK5/PNKP/POLE/HSP90AA1/GAR1/RPA2/CCT2/HNRNPD/TCP1/PPIA/POLQ/CCT7/RFC3/NAT10/LIG1/CCT8/CCT3/RPA1/POLA1/POLA2/DSCC1/TK1/RFC4/RFC5/PHB/CHTF18/POLE3/POLD2/TFDP1/RPA3/TYMS/POLD1/POLE2/MYC/PCNA/DKC1/PCLAF/DTL/NHP2
GO_MEIOTIC_CELL_CYCLE_PROCESS	GO_MEIOTIC_CELL_CYCLE_PROCESS	-0.57043	-1.99672	0.00137174	0.0292311	BUB1B/MAJIN/EME1/MRE11/NSUN2/WASHC5/SYCP2/STAG3/RAD51/KLHDC3/BUB1/TTK/CDC25B/RAD54B/BLM/SLX4/ASPM/NCAPH2/ERCC1/NDC1/MLH1/NCAPD2/FIGNL1/RAD51C/FBXO5/RPA2/MASTL/SGO2/PSMC3IP/CALR/ING2/TUBG1/SMC2/NCAPD3/TUBB8/PTTG3P/CCNE2/REC8/SLC2A8/AURKA/CKS2/CDC20/MSH6/TOP2A/CCNE1/CENPX/FANCD2/TRIP13/PTTG1/CDC25A
GO_CYTOSOLIC_RIBOSOME	GO_CYTOSOLIC_RIBOSOME	-0.569103	-1.88885	0.00143472	0.0292311	RPS4Y2/RPLP0/RPL18A/RPL7L1/LARP4/RPS28/RPL27A/RPS26/RPL41/RPS3A/RPL36/RPL22L1/RPL39/RPL8/RPL14/RPL23A/RPS8/RPS5/RPL10A/RPS14/RPS3/UBA52/RPL4/RPS9/RPL22/RPL7/RPS15/RPL26L1/RPL13/RPL15/RPS25/RPL12/EIF4G1/RPL39L/RPL7A/MRPL1/RPL36AL/GEMIN5/SURF6/RPS7/RPL34/RPS2/RPS21/RPS24/RPL29
GO_RNA_METHYLATION	GO_RNA_METHYLATION	-0.567817	-1.76054	0.0030303	0.0351395	TARBP1/KIAA0391/FTSJ3/CBLL1/TRMT6/TFB2M/THADA/MRM1/METTL3/VIRMA/NSUN5P2/METTL16/TRMT61B/TYW3/WDR4/NSUN2/DIMT1/TRMT11/NSUN5P1/HENMT1/EMG1/TRMT1/BUD23/NSUN5/FBL/TRMT5/HSD17B10/GTPBP3/MRM3/TRMT112/NOP2/METTL1
GO_CHROMOSOME_SEGREGATION	GO_CHROMOSOME_SEGREGATION	-0.567569	-2.09678	0.00125156	0.0292311	SETDB2/NAA50/BUB1B/NEK6/MAJIN/VPS4A/EME1/NUP62/RMI2/NUP43/MRE11/NEK2/SLF1/NAA10/SYCP2/TRAPPC12/INCENP/UBE2I/MKI67/SFPQ/CENPF/STAG3/PHF23/SKA2/CENPE/KIF14/ZW10/SMC1A/RIOK2/MAD1L1/SMARCAD1/ECT2/RPS3/BUB1/ERCC2/ZNF207/KPNB1/DLGAP5/TTK/CDK5RAP2/BLM/SLX4/NCAPH2/SPDL1/GEM/NDC1/USP9X/PMF1/CHMP4C/PHB2/MLH1/BUB3/NCAPD2/CHAMP1/AURKB/MAD2L2/NSL1/RAD51C/PCID2/FBXO5/BRCA1/OIP5/SPC25/BIRC5/SGO2/TACC3/NTMT1/CDC…
GO_OXIDOREDUCTASE_ACTIVITY_ACTING_ON_THE_ALDEHYDE_OR_OXO_GROUP_OF_DONORS	GO_OXIDOREDUCTASE_ACTIVITY_ACTING_ON_THE_ALDEHYDE_OR_OXO_GROUP_OF_DONORS	-0.566963	-1.64666	0.00464396	0.0351395	ALDH4A1/ALDH2/DLAT/ALDH16A1/ALDH9A1/PDHA1/ALDH1A1/PDHA2/GAPDH/ALDH18A1/ALDH7A1/ALDH3A2/ALDH5A1/AKR1B1
GO_NUCLEOBASE_CONTAINING_SMALL_MOLECULE_BIOSYNTHETIC_PROCESS	GO_NUCLEOBASE_CONTAINING_SMALL_MOLECULE_BIOSYNTHETIC_PROCESS	-0.56674	-1.8401	0.00144718	0.0292311	NUDT11/IMPDH2/APRT/ADK/DCK/CAD/VCP/OGG1/IMPDH1/NME2/MTAP/AMD1/HPRT1/UCK2/PNP/TK1/DUT/ACAT1/UNG/DCTPP1/NME1/NTHL1/NUDT1/GMPS/NME4/ACOT7
GO_PROTEIN_LOCALIZATION_TO_CHROMOSOME	GO_PROTEIN_LOCALIZATION_TO_CHROMOSOME	-0.5666	-1.8008	0.00148148	0.0292311	BUB1B/SLF1/TRAPPC12/MSH2/ZW10/TTK/SPDL1/EZH2/NABP2/BUB3/CHAMP1/XRCC5/AURKB/PPHLN1/LRWD1/RPA2/CCT2/MCM8/TCP1/H2AFY/CCT7/CDK1/GNL3/CCT8/CCT3/RPA1/RUVBL2/DKC1/CDCA5
GO_REGULATION_OF_TRANSCRIPTION_FROM_RNA_POLYMERASE_II_PROMOTER_IN_RESPONSE_TO_HYPOXIA	GO_REGULATION_OF_TRANSCRIPTION_FROM_RNA_POLYMERASE_II_PROMOTER_IN_RESPONSE_TO_HYPOXIA	-0.566082	-1.77258	0.00299401	0.0351395	PSMD8/HIGD1A/ELOC/PSMF1/PSMD3/PSMA6/PSMC4/PSME2/PSMB7/PSME4/PSMD11/PSMA3/PSMC5/PSMB4/RBX1/UBA52/PSMB9/PSMA1/PSMB6/CITED2/PSMD14/PSMA2/PSMC2/PSMB1/ELOB/PSMD6/PSMC1/EGR1/PSMD2/PSMB5/PSME3/PSMB3/PSMD1/PSMC3/PSMB8/PSMB2
GO_CELLULAR_PROTEIN_COMPLEX_DISASSEMBLY	GO_CELLULAR_PROTEIN_COMPLEX_DISASSEMBLY	-0.565314	-2.02313	0.00131926	0.0292311	MRPL22/MRPL48/LIMA1/SPAST/NAPB/MRPS30/PLEKHH2/MRPL39/CKAP5/CLASP2/ETF1/MRPL44/JMJD4/MRPS21/VPS4A/CAPZA1/APEH/GLE1/MRPL40/MRPL34/MRPS28/MRPS35/MRPL58/OXA1L/MRPL13/MRPS18A/ERAL1/MRPS23/MRPL16/MRPL9/MRPL41/MRPS17/MRPS22/DNAJC6/MRPL21/MRPL52/MRPS27/MRPL15/CIB1/SH3BP1/MRPL27/CKAP2/MRPS2/MRPL37/MRPL55/CHCHD1/MRPL1/CFL1/MRPL50/ABCE1/HSPA8/MRPL43/EIF5A/KIF2C/PDXP/MRPL23/MRPL3/TRMT112/MRPL46/MRPL35/MRPL36…
GO_MULTI_ORGANISM_LOCALIZATION	GO_MULTI_ORGANISM_LOCALIZATION	-0.56515	-1.75335	0.00298954	0.0351395	RAE1/THOC7/THOC5/THOC1/NUP62/NUP43/SEC13/KPNB1/NUP93/UBA52/NDC1/NUP155/NUP188/NUP88/POM121C/THOC6/BST2/NUP85/NUP35/NUP210/TCP1/SEH1L/THOC3/NUP37/NUP205/NUP107/RAN/ALYREF
GO_ENDONUCLEASE_ACTIVITY	GO_ENDONUCLEASE_ACTIVITY	-0.563699	-1.86146	0.00143472	0.0292311	SMG6/RBBP8/DNA2/MRPL44/EME1/MRE11/RNASE3/RNASEH1/CPSF3/RPS3/NOB1/SLX4/TSEN54/ERCC1/DBR1/PPP1R8/RIDA/ENDOD1/OGG1/PNKP/RPP40/RAD51C/ELAC2/APEX2/POP5/G3BP1/APEX1/FEN1/RNASEH2A/ENDOG/EXO1/NTHL1/RNASE2/PLD6/POP7
GO_NUCLEAR_CHROMOSOME_SEGREGATION	GO_NUCLEAR_CHROMOSOME_SEGREGATION	-0.563517	-2.05396	0.00127226	0.0292311	DDX11/HASPIN/ANAPC4/HORMAD2/NSMCE2/KIF4A/SGO1/SPAG5/CDC23/TERF1/HNRNPU/RACGAP1/NAA50/BUB1B/NEK6/MAJIN/VPS4A/EME1/NUP62/RMI2/MRE11/NEK2/SLF1/NAA10/SYCP2/TRAPPC12/INCENP/SFPQ/CENPF/STAG3/PHF23/CENPE/KIF14/ZW10/SMC1A/RIOK2/MAD1L1/ECT2/BUB1/ZNF207/KPNB1/DLGAP5/TTK/CDK5RAP2/BLM/SLX4/NCAPH2/SPDL1/GEM/NDC1/CHMP4C/PHB2/MLH1/BUB3/NCAPD2/CHAMP1/AURKB/MAD2L2/NSL1/RAD51C/PCID2/FBXO5/SGO2/TACC3/CDCA8/H2AFY/KI…
GO_PIGMENT_BIOSYNTHETIC_PROCESS	GO_PIGMENT_BIOSYNTHETIC_PROCESS	-0.559131	-1.68996	0.00445765	0.0351395	APRT/TSPO/DDT/FECH/MTHFD1/SLC25A39/GART/UROS/HPRT1/UROD/HMBS/PRPS1/SHMT1/PPAT/GMPS/PAICS
GO_CHAPERONE_MEDIATED_PROTEIN_FOLDING	GO_CHAPERONE_MEDIATED_PROTEIN_FOLDING	-0.557455	-1.66558	0.00302572	0.0351395	HSPA1A/DNAJB1/TOR2A/CHORDC1/PTGES3/HSPA9/DNAJB12/HSPA5/HSPA1B/TOR1A/FKBP1A/HSPH1/UNC45A/DFFA/CCT2/CRTAP/HSPA8/PDCD5/FKBP4/ST13/HSPA14/TRAP1
GO_RECOMBINATIONAL_REPAIR	GO_RECOMBINATIONAL_REPAIR	-0.55699	-1.85534	0.00142653	0.0292311	NUCKS1/WRAP53/WRN/NSMCE2/MMS22L/RBBP8/RAD51D/TONSL/PPP4C/RMI2/MRE11/SFR1/SFPQ/RAD51/RAD54B/BLM/SLX4/RHNO1/PALB2/PSMD14/NABP2/UBE2N/SEM1/FIGNL1/MAD2L2/KDM1A/CDC7/RAD51C/PARPBP/BRCA1/RPA2/MCM8/RAD51AP1/TIMELESS/RECQL4/POLQ/H2AFX/WAS/RPA1/RAD54L/REC8/FEN1/RPA3/GINS2/CHEK1/AUNIP/CDC45
GO_COTRANSLATIONAL_PROTEIN_TARGETING_TO_MEMBRANE	GO_COTRANSLATIONAL_PROTEIN_TARGETING_TO_MEMBRANE	-0.556138	-1.81059	0.00147493	0.0292311	RPS29/RPS18/RPL3/RPL32/RPL21/SEC61A1/RPL11/SRP72/RPLP0/ARL6IP1/RPL18A/RPS28/RPL27A/RPS26/RPL41/RPS3A/RPL36/RPL39/RPL8/RPL14/RPL23A/RPS8/RPS5/RPL10A/RPS14/RPS3/SRP9/UBA52/SRP14/RPL4/RPS9/RPL22/RPL7/RPS15/RPL13/RPL15/RPS25/RPL12/SSR2/RPL7A/ZFAND2B/RPS7/RPL34/RPS2/RPS21/RPS24/RPL29
GO_NUCLEOSIDE_PHOSPHATE_BIOSYNTHETIC_PROCESS	GO_NUCLEOSIDE_PHOSPHATE_BIOSYNTHETIC_PROCESS	-0.55567	-2.01558	0.00128866	0.0292311	PRKAG2/AGPAT5/DLAT/ADCY3/UPRT/PANK1/ADSS/GPAT3/HSD17B8/HSD17B12/GUK1/NAPRT/PARP16/PDPR/PDHA1/AK4/ADORA2B/IMPDH2/ENO1/APRT/ACACA/HDDC2/PDHA2/NADK/ACSS2/KARS/ADK/DCK/CAD/VCP/ALDOA/DGUOK/NAXE/MAPK1/SUCLG1/PANK2/ACSS1/AK2/PNKP/HACD1/MPC1/MTHFD1/COASY/ATIC/RRM2/GCDH/IMPDH1/ERH/NME2/PPT1/GART/IDH2/CYC1/PRPS2/SLC35B2/PFAS/HPRT1/TECR/DTYMK/COX5B/UCK2/FASN/SLC25A1/PNP/CTPS1/SCD/TK1/RRM1/STOML2/ACLY/DUT/AC…
GO_RIBONUCLEASE_ACTIVITY	GO_RIBONUCLEASE_ACTIVITY	-0.555616	-1.811	0.00147275	0.0292311	CNOT6L/RPP25/PDE12/SMG6/TOE1/MRPL44/USB1/RNASE3/RNASEH1/CPSF3/NOB1/XRN2/CNOT6/TSEN54/DBR1/EXOSC3/EXOSC4/PPP1R8/RIDA/EXOSC7/RPP40/ELAC2/POP5/EXOSC9/CNOT7/REXO2/ERI3/EXOSC2/APEX1/EXOSC5/ERI1/FEN1/RNASEH2A/ENDOG/EXO1/RNASE2/POP7
GO_NADP_BINDING	GO_NADP_BINDING	-0.55542	-1.6174	0.00620155	0.0351395	MTHFR/CRYZ/FMO3/DECR1/NNT/DHFR/PGD/LBR/GSR/GRHPR/GMDS/IDH1/GAPDH/G6PD/QDPR/FASN/TM7SF2/CAT
GO_REGULATION_OF_CELL_CYCLE_G2_M_PHASE_TRANSITION	GO_REGULATION_OF_CELL_CYCLE_G2_M_PHASE_TRANSITION	-0.553827	-1.98202	0.00131926	0.0292311	VPS4A/PSMD3/MRE11/PSMA6/NEK2/CEP70/PSMC4/TICRR/SKP1/PSME2/PSMB7/CENPF/PSME4/ALMS1/KIF14/CEP152/PSMD11/DONSON/DCTN1/HAUS1/PSMA3/PSMC5/CEP250/PSMB4/CDK5RAP3/CDK5RAP2/CDC25B/RBX1/BLM/PAXIP1/PSMB9/PSMA1/DYNLL1/PSMB6/CCP110/CHMP4C/HMMR/PSMD14/PSMA2/YWHAE/PSMC2/AURKB/CENPJ/PSMB1/CDC7/ORC1/RAD51C/HSP90AA1/PSMD6/FBXO5/BRCA1/PSMC1/HAUS8/TUBB4B/PSMD2/CEP41/HAUS7/CEP72/NAE1/H2AFY/RECQL4/PSMB5/PSME3/TUBG1/PS…
GO_TRANSCRIPTION_BY_RNA_POLYMERASE_I	GO_TRANSCRIPTION_BY_RNA_POLYMERASE_I	-0.553733	-1.68105	0.00445765	0.0351395	ERCC2/NOL11/ZNRD1/ERCC3/MTOR/NCL/POLR1C/PWP1/H2AFY/GTF2H4/POLR1E/DHX33/HEATR1/CAVIN1/SMARCB1/POLR2H/POLR2F
GO_SITE_OF_DNA_DAMAGE	GO_SITE_OF_DNA_DAMAGE	-0.55272	-1.6773	0.00594354	0.0351395	RFWD3/RNF8/WDR70/CBX1/PAXX/WRAP53/WRN/PARP3/RBBP8/CBX5/MRE11/SLF1/ARPC4/SMARCAD1/RAD51/CBX3/SLFN11/VCP/XRCC5/MAD2L2/RPA2/TIMELESS/H2AFX/WAS/RPA1/RPA3/AUNIP
GO_RNA_LOCALIZATION	GO_RNA_LOCALIZATION	-0.552551	-1.98677	0.00130039	0.0292311	ZNHIT6/UPF3A/RAE1/DDX19B/TERF1/THOC7/SMG6/CKAP5/HNRNPU/EIF4E/THOC5/THOC1/NOP58/NUP62/NUP43/GLE1/SNUPN/EIF6/SFPQ/NXF3/NCBP1/SEC13/RIOK2/RTRAF/CPSF3/C12orf50/NUP93/HNRNPA3/NUTF2/HNRNPA1/SRSF7/LTV1/NOP10/NDC1/CPSF4/AHCTF1/HNRNPA2B1/NUP155/EXOSC3/NUP188/SRSF3/RPS15/NUP88/DDX39A/POM121C/XPO5/THOC6/POLR2D/SRSF2/RUVBL1/NCBP2/PCID2/MAGOH/U2AF1/CPSF1/FBL/SSB/DHX9/CCT2/RNPS1/NXT1/LRPPRC/KHSRP/ABCE1/BCCIP/N…
GO_TRANSFERASE_ACTIVITY_TRANSFERRING_ALKYL_OR_ARYL_OTHER_THAN_METHYL_GROUPS	GO_TRANSFERASE_ACTIVITY_TRANSFERRING_ALKYL_OR_ARYL_OTHER_THAN_METHYL_GROUPS	-0.551559	-1.64796	0.00453858	0.0351395	GSTM1/NANS/AGPS/MMAB/COX10/GSTM5/GSTM2/DHDDS/UBIAD1/MGST3/GSTP1/DHPS/FDPS/GSTK1/MGST2/SRM/MAT2A/SMS/HMBS/PDSS1/FDFT1/MGST1
GO_FICOLIN_1_RICH_GRANULE	GO_FICOLIN_1_RICH_GRANULE	-0.550543	-1.84923	0.00143472	0.0292311	AGL/ASAH1/CANT1/PGM2/PDAP1/EEF1A1/GUSB/PSMD3/APEH/COTL1/PYGL/GNS/PSMB7/HSPA1B/CST3/PSMD11/CAPN1/ILF2/KPNB1/IMPDH2/SRP14/PPIE/ARSB/PFKL/DBNL/PSMD14/PSMA2/GSTP1/CSNK2B/VCP/ALDOA/PSMC2/PGM1/MAPK1/HSP90AB1/CFD/IDH1/PSMB1/HSP90AA1/PSMD6/PKM/IMPDH1/PSMD2/XRCC6/KRT1/NME2/COMMD9/HSPA8/PPIA/PSMC3/GPI/CCT8/PNP/ALDOC/CAT/PRG2/PRDX4/ACLY/HMGB1/PGAM1/MIF
GO_OXIDOREDUCTASE_ACTIVITY_ACTING_ON_PEROXIDE_AS_ACCEPTOR	GO_OXIDOREDUCTASE_ACTIVITY_ACTING_ON_PEROXIDE_AS_ACCEPTOR	-0.550412	-1.6499	0.00452489	0.0351395	GSTM2/PRDX5/PARK7/PRDX6/MGST3/GSTP1/TXNDC17/PRDX3/GSTK1/MGST2/HBQ1/PRDX2/CAT/PRDX4/HBD/MGST1
GO_SPERM_EGG_RECOGNITION	GO_SPERM_EGG_RECOGNITION	-0.549586	-1.66111	0.00594354	0.0351395	VDAC2/ALDOA/POMZP3/CCT2/TCP1/CCT7/CCT8/CCT3
GO_PROTEIN_TRANSMEMBRANE_TRANSPORT	GO_PROTEIN_TRANSMEMBRANE_TRANSPORT	-0.549014	-1.65915	0.00595238	0.0351395	TOMM40L/GRPEL1/TIMM17A/GPIHBP1/SEC61A1/C2CD5/PEX16/SRP72/AKT2/SEC61G/HSPA5/ROMO1/PEX7/SRP9/PEX13/PEX10/ZFAND2B/TIMM21/CHCHD4/HSPA8/PEX5/HSPD1/TOMM22/TIMM23/TOMM40
GO_CHROMOSOME_CONDENSATION	GO_CHROMOSOME_CONDENSATION	-0.548903	-1.59617	0.00771605	0.0405016	PHF23/NCAPH2/NCAPD2/AIFM1/NCAPG/SMC2/NCAPD3/CDK1/NCAPG2/NUSAP1/TOP2A/CDCA5
GO_REGULATION_OF_DNA_REPLICATION	GO_REGULATION_OF_DNA_REPLICATION	-0.548611	-1.80731	0.00144092	0.0292311	TERF1/RFC2/DNA2/WDR18/MCIDAS/MRE11/TICRR/WRNIP1/SMC1A/DONSON/BLM/ATF1/HRAS/FAF1/SLFN11/CDC7/FBXO5/CHEK2/DHX9/CDAN1/TIMELESS/CCNA2/RECQL4/GTPBP4/RFC3/CDK1/CDK2/GMNN/CACYBP/DSCC1/RFC4/STOML2/RFC5/MSH6/CHTF18/PCNA
GO_NUCLEASE_ACTIVITY	GO_NUCLEASE_ACTIVITY	-0.548546	-1.93258	0.00134953	0.0292311	CNOT6L/WRN/RPP25/EXO5/PDE12/SMG6/ENPP3/TOE1/RBBP8/DNA2/MRPL44/AEN/USB1/EME1/MRE11/RAD9A/RNASE3/RNASEH1/CPSF3/RPS3/NOB1/XRN2/CNOT6/SLX4/TSEN54/ERCC1/DBR1/EXOSC3/EXOSC4/TDP1/PPP1R8/RIDA/ENDOD1/OGG1/EXOSC7/PNKP/POLE/RPP40/RAD51C/ELAC2/APEX2/POP5/EXOSC9/G3BP1/CNOT7/REXO2/DDX1/ERI3/EXOSC2/APEX1/EXOSC5/ERI1/FEN1/RNASEH2A/NME1/ENDOG/EXO1/NTHL1/POLD1/RNASE2/PLD6/POP7
GO_PROTEIN_FOLDING	GO_PROTEIN_FOLDING	-0.548173	-1.95106	0.00132802	0.0292311	HSPA1A/PFDN6/DNAJB1/TOR2A/PPIG/ERP27/PPIL3/CHORDC1/DNAJA1/PTGES3/HSPA9/DNAJB12/HSPA5/TBCA/EMC6/FUT10/MKKS/HSPA1B/CWC27/EMC1/GNAI2/PFDN1/ATF6/EMC4/TOR1A/FKBP1A/HSPH1/UNC45A/PPIE/TBCE/HSP90B1/CSNK2B/VCP/DFFA/HSP90AB3P/PPIL1/HSP90AB1/TTC1/VBP1/BAG5/CANX/PDIA5/HSP90AA1/PSMC1/CCT2/ERP29/TBCD/CRTAP/CHCHD4/HSPA8/TCP1/PDCD5/PPIA/DNAJA3/CALR/FKBP4/PDIA6/CCT7/MLEC/HSPD1/ST13/CCT8/CCT3/P4HB/PDCL3/RUVBL2/HSP…
GO_POLYSOME	GO_POLYSOME	-0.547488	-1.68751	0.003003	0.0351395	RPL18A/LARP4/RPS28/PSMA6/LARP1/RPS26/RPL41/RWDD1/RPL36/RPL39/RPL8/GCN1/RPL10A/RPS3/DRG1/PSMA1/EIF4H/VBP1/EIF4G1/RPL7A/DHX9/CALR/RPS21/EIF4B/MYH10/HSPA14/NAA38
GO_REGULATION_OF_CHROMOSOME_SEGREGATION	GO_REGULATION_OF_CHROMOSOME_SEGREGATION	-0.547254	-1.80018	0.00144092	0.0292311	DDX11/ANAPC4/NSMCE2/SPAG5/CDC23/HNRNPU/RACGAP1/BUB1B/NEK6/RMI2/NEK2/SLF1/NAA10/MKI67/SFPQ/CENPF/CENPE/ZW10/RIOK2/MAD1L1/ECT2/BUB1/ZNF207/DLGAP5/TTK/CDK5RAP2/SPDL1/BUB3/AURKB/MAD2L2/PCID2/FBXO5/TACC3/H2AFY/KIF2C/ANAPC1/PTTG3P/ANAPC11/CDC20/FEN1/TRIP13/CDCA5/PTTG1/MAD2L1
GO_ENDORIBONUCLEASE_ACTIVITY	GO_ENDORIBONUCLEASE_ACTIVITY	-0.546048	-1.64093	0.00451807	0.0351395	RNASEH1/CPSF3/NOB1/TSEN54/DBR1/RIDA/RPP40/POP5/APEX1/FEN1/RNASEH2A/ENDOG/EXO1/RNASE2/POP7
GO_RIBOSOME_BINDING	GO_RIBOSOME_BINDING	-0.545779	-1.64012	0.00451807	0.0351395	SEC61A1/MTIF3/SRP72/ETF1/RPN2/HSPA5/NAA10/EFL1/EIF6/GCN1/OXA1L/NAA16/EIF3K/PRMT3/MRPS27/MAIP1/MTOR/PYM1/NAA15/GEMIN5/EIF5A/ERI1/C1QBP
GO_MONOSACCHARIDE_BINDING	GO_MONOSACCHARIDE_BINDING	-0.54567	-1.69291	0.00298954	0.0351395	PYGL/OGFOD3/PFKP/PFKM/UGP2/BSG/PFKL/TALDO1/ALDOA/M6PR/G6PD/RPIA/HK1/LGALS9/GPI/SLC2A8/GALK1/SLC2A5
GO_RIBONUCLEOPROTEIN_COMPLEX_SUBUNIT_ORGANIZATION	GO_RIBONUCLEOPROTEIN_COMPLEX_SUBUNIT_ORGANIZATION	-0.544341	-1.97204	0.00127714	0.0292311	WDR18/DDX23/DHX30/PTGES3/GEMIN2/TFIP11/STRAP/RPS28/PSIP1/TICRR/EIF3CL/SNUPN/SNRPE/EFL1/NUDT21/EIF6/PRPF8/NCBP1/EIF3I/RPL23A/RPS5/EIF3M/RPS14/DDX28/CD2BP2/CNOT6/ERAL1/EIF3K/SNRPD1/SNRPB/RPS15/VCP/PRMT5/EIF4H/HSP90AB1/CLP1/RPL12/MRPS2/USP39/POLR2D/SNRPC/RUVBL1/HSP90AA1/MPV17L2/PRPF31/CLNS1A/DHX9/GEMIN5/GEMIN4/G3BP1/CNOT7/MDN1/MRTO4/SRSF10/RPF2/EIF3G/DDX1/ISY1/LSM4/SRSF9/GEMIN6/SRSF1/RRP7A/SF3A3/SNR…
GO_RNA_PHOSPHODIESTER_BOND_HYDROLYSIS_ENDONUCLEOLYTIC	GO_RNA_PHOSPHODIESTER_BOND_HYDROLYSIS_ENDONUCLEOLYTIC	-0.5442	-1.68061	0.00300752	0.0351395	RNASEH1/CPSF3/NOB1/TSEN54/DBR1/RIDA/RPP40/ELAC2/POP5/RPS21/RRS1/APEX1/FEN1/RNASEH2A/ENDOG/EXO1/RNASE2/POP7
GO_MITOTIC_NUCLEAR_DIVISION	GO_MITOTIC_NUCLEAR_DIVISION	-0.543371	-1.99198	0.00126263	0.0292311	INSR/NSMCE2/KNTC1/KIF4A/SPAST/SGO1/HSPA1A/SPAG5/CDC23/KIF3B/WRAP73/HNRNPU/CLASP2/RACGAP1/MZT1/NAA50/BUB1B/NEK6/VPS4A/NUP62/NEK2/SLF1/NAA10/INCENP/MKI67/CENPF/HSPA1B/PHF23/CENPE/KIF14/ZW10/PIN1/SMC1A/PKMYT1/RIOK2/MAD1L1/BUB1/ZNF207/KPNB1/UBE2S/DLGAP5/TTK/CDK5RAP2/DRG1/NCAPH2/SPDL1/BORA/CHMP4C/PHB2/KIF11/BUB3/PRMT5/NCAPD2/CHAMP1/NSFL1C/AURKB/MAD2L2/NSL1/PCID2/FBXO5/CHEK2/BIRC5/TACC3/MAD2L1BP/BCCIP/…
GO_CYTOSOLIC_PART	GO_CYTOSOLIC_PART	-0.543058	-1.95893	0.00128205	0.0292311	TRIM9/RPL18A/RPL7L1/EIF4E/CASP4/LARP4/DAG1/RPS28/BLOC1S1/ENO2/PSMC4/RPL27A/RPS26/LRRK2/RPL41/PYCARD/RPS3A/RPL36/RPL22L1/RPL39/RPL8/HPS1/RPL14/GET4/RPL23A/PIN1/UBQLN4/ARRDC1-AS1/RPS8/RPS5/RPL10A/RPS14/PSMC5/RPS3/HPS6/ENO1/UBA52/PFKP/PFKM/RPL4/RPS9/RPL22/RPL7/PFKL/RPS15/PSMD14/RPL26L1/SNAPIN/RPL13/RPL15/RPS25/MTOR/RPL12/EIF4G1/RPL39L/RPL7A/MRPL1/RRM2/RPL36AL/CCT2/GEMIN5/SURF6/PSMD2/RPS7/RPL34/PTEN/…
GO_NUCLEAR_EXPORT	GO_NUCLEAR_EXPORT	-0.541885	-1.91859	0.00134228	0.0292311	EIF4E/PTPN11/THOC5/TXN/THOC1/NUP62/NUP43/GLE1/EIF6/NXF3/NCBP1/SEC13/STRADB/RIOK2/PARK7/CPSF3/ANP32B/C12orf50/NUP93/RANGAP1/NUTF2/HNRNPA1/SRSF7/LTV1/NDC1/CPSF4/HNRNPA2B1/NUP155/BARD1/XPO4/NUP188/SRSF3/RPS15/NUP88/DDX39A/YWHAE/POM121C/XPO5/THOC6/POLR2D/SRSF2/NCBP2/PCID2/MAGOH/U2AF1/CPSF1/SSB/DHX9/RNPS1/NXT1/ABCE1/BCCIP/NUP85/NUP35/SRRM1/CHCHD4/NUP210/EIF5A/ALKBH5/EIF4A3/CALR/SRSF9/SEH1L/ZNF593/SLBP…
GO_REGULATION_OF_DOUBLE_STRAND_BREAK_REPAIR	GO_REGULATION_OF_DOUBLE_STRAND_BREAK_REPAIR	-0.541851	-1.67013	0.003003	0.0351395	DDX11/WRAP53/PARP3/PPP4C/TFIP11/RMI2/SLF1/NSD2/RAD51/BLM/MGMT/OGG1/FIGNL1/MAD2L2/KDM1A/PARPBP/RPA2/RAD51AP1/TIMELESS/POLQ/WAS/FOXM1/CHEK1/AUNIP
GO_DNA_CONFORMATION_CHANGE	GO_DNA_CONFORMATION_CHANGE	-0.541549	-1.98786	0.00126743	0.0292311	CHD5/DDX11/HELLS/CENPO/PRDM9/WRN/CENPT/DAXX/HP1BP3/TWNK/RBBP7/HIST1H3I/SPTY2D1/DNA2/CHAF1A/DHX30/MRE11/CENPL/BAHD1/NAA10/CUL4A/NAP1L4/MIS18BP1/PSME4/PHF23/WRNIP1/RBBP4/HMGB3/RAD51/ANP32B/ERCC2/TOP1MT/RAD54B/RBX1/BLM/UBA52/ERCC3/UBN1/NCAPH2/CABIN1/HNRNPA2B1/ITGB3BP/CENPK/NASP/SUPV3L1/NCAPD2/XRCC5/IPO4/MCM2/HAT1/RUVBL1/GRWD1/OIP5/RPA2/DHX9/CHD1L/XRCC6/PADI4/G3BP1/ASF1B/CDAN1/MCM6/H2AFY/GTF2H4/RECQL…
GO_CONDENSED_NUCLEAR_CHROMOSOME	GO_CONDENSED_NUCLEAR_CHROMOSOME	-0.541179	-1.75852	0.00145985	0.0292311	BUB1B/NEK2/SYCP2/RAD9A/INCENP/UBE2I/MIS18BP1/STAG3/SMC1A/SS18L1/RAD51/BUB1/BLM/PMF1/MLH1/CENPB/NCAPD2/AURKB/BRCA1/RPA2/LRPPRC/NIFK/RCC1/H2AFX/TUBG1/NCAPD3/REC8/RRS1/AURKA/CHEK1
GO_MEIOTIC_CELL_CYCLE	GO_MEIOTIC_CELL_CYCLE	-0.540801	-1.95707	0.00127714	0.0292311	BUB1B/MAJIN/EME1/MRE11/NEK2/NSUN2/WASHC5/SYCP2/STAG3/ZW10/SMC1A/PKMYT1/RAD51/KLHDC3/BUB1/TTK/CDC25B/RAD54B/BLM/SLX4/ASPM/NCAPH2/ERCC1/NDC1/MLH1/BUB3/NCAPD2/FIGNL1/RAD51C/FBXO5/RPA2/MASTL/SGO2/PSMC3IP/MNS1/H2AFX/CALR/ING2/TUBG1/SMC2/NCAPD3/TUBB8/CDK2/PTTG3P/RPA1/CCNE2/RAD54L/REC8/SLC2A8/AURKA/CKS2/CDC20/MSH6/TOP2A/CCNE1/CENPX/EXO1/FANCD2/TRIP13/PTTG1/PLD6/CDC25A
GO_MRNA_3_END_PROCESSING	GO_MRNA_3_END_PROCESSING	-0.540601	-1.76084	0.00146413	0.0292311	NUDT21/RNF20/CTR9/NCBP1/CPSF3/GRSF1/SRSF7/CPSF4/BARD1/SRSF3/DDX39A/LEO1/CLP1/THOC6/POLR2D/SRSF2/NCBP2/MAGOH/U2AF1/CPSF1/RNPS1/SRRM1/EIF4A3/SRSF9/SLBP/SRSF1/THOC3/CSTF2/CSTF3/SNRPA/ALYREF
GO_RNA_DEPENDENT_DNA_BIOSYNTHETIC_PROCESS	GO_RNA_DEPENDENT_DNA_BIOSYNTHETIC_PROCESS	-0.539596	-1.67407	0.00298954	0.0351395	WRAP53/MAP3K4/TERF1/SMG6/HNRNPU/PTGES3/MRE11/NEK2/FBXO4/HNRNPA1/NOP10/MAPK1/XRCC5/HSP90AB1/AURKB/MAPKAPK5/PNKP/HSP90AA1/GAR1/RPA2/CCT2/TCP1/PPIA/CCT7/NAT10/CCT8/CCT3/RPA1/DKC1/NHP2
GO_SPINDLE_ORGANIZATION	GO_SPINDLE_ORGANIZATION	-0.539022	-1.8616	0.00140449	0.0292311	DLG1/KIF4A/PARP3/SPAST/HSPA1A/RAE1/SPAG5/KIF3B/CKAP5/WRAP73/HNRNPU/CLASP2/RACGAP1/HAUS4/MZT1/NEK6/NUP62/NEK2/WASHC5/HSPA1B/CENPE/INTS13/SMC1A/DCTN1/HAUS1/RPS3/MAPRE2/ZNF207/KPNB1/TTK/DRG1/FSD1/RNF4/ASPM/BORA/TBCE/SAC3D1/CHMP4C/MLH1/KIF11/VCP/AURKB/FBXO5/CHEK2/SPC25/HAUS8/BIRC5/HAUS7/TACC3/NTMT1/CEP72/BCCIP/RCC1/TUBG1/GPSM2/TPX2/TUBB8/STIL/STMN1/AURKA/CENPW/PRC1/CDC20/KIFC1/TUBB/POC1A/RAN/AUNIP
GO_MRNA_TRANSPORT	GO_MRNA_TRANSPORT	-0.538986	-1.84328	0.00141844	0.0292311	UPF3A/RAE1/DDX19B/THOC7/SMG6/EIF4E/THOC5/THOC1/NUP62/NUP43/GLE1/NXF3/NCBP1/SEC13/CPSF3/C12orf50/NUP93/HNRNPA3/NUTF2/HNRNPA1/SRSF7/NDC1/CPSF4/AHCTF1/HNRNPA2B1/NUP155/NUP188/SRSF3/NUP88/DDX39A/POM121C/THOC6/POLR2D/SRSF2/NCBP2/PCID2/MAGOH/U2AF1/CPSF1/DHX9/RNPS1/NXT1/LRPPRC/KHSRP/NUP85/NUP35/SRRM1/NUP210/EIF5A/ALKBH5/EIF4A3/SRSF9/SEH1L/SLBP/SRSF1/THOC3/NUP37/NUP205/NUP107/ALYREF
GO_DNA_REPAIR	GO_DNA_REPAIR	-0.538314	-2.06704	0.00118906	0.0292311	COPS4/PPP4C/EME1/POLR2B/TFIP11/RMI2/MRE11/HMGN1/SLF1/MDC1/TICRR/RAD9A/MSH2/SFR1/FANCL/TRIM28/CUL4A/COPS3/SFPQ/PSME4/MORF4L2/NSD2/WRNIP1/SMC1A/SMARCAD1/RAD51/PARK7/RPS3/COPS8/ERCC2/ATRIP/RAD54B/COPS7B/RBX1/BLM/TFPT/SLX4/FANCE/UBA52/ERCC3/MGMT/RHNO1/PAXIP1/PALB2/ERCC1/NSMCE4A/PARG/POLD3/PPIE/BARD1/TDP1/PSMD14/MLH1/NABP2/VCP/UBE2N/SEM1/RBM14/OGG1/FIGNL1/CIB1/XRCC5/PARP2/MAD2L2/PNKP/KDM1A/POLE/FAAP10…
GO_INTERCELLULAR_BRIDGE	GO_INTERCELLULAR_BRIDGE	-0.538297	-1.6287	0.00900901	0.0448876	KIF4A/AGBL5/GSTM5/CD34/USB1/THOC1/GSTM2/KIF20A/THAP11/NCAPH2/FAM50B/QSOX1/DNAJC8/CDC7/CDCA8/CEP131/TPX2/CEP55/SNRNP25
GO_KINETOCHORE	GO_KINETOCHORE	-0.538136	-1.80886	0.00143678	0.0292311	CENPO/KNTC1/CENPT/SGO1/SPAG5/CKAP5/HNRNPU/CLASP2/BUB1B/CBX5/NUP43/NEK2/TRAPPC12/ZWILCH/INCENP/CENPF/MIS18BP1/SEC13/SKA2/CENPE/ZW10/SMC1A/MAD1L1/SS18L1/DCTN1/BUB1/ZNF207/TTK/RANGAP1/SPDL1/AHCTF1/ITGB3BP/DYNLL1/PMF1/CENPK/CFDP1/BUB3/CHAMP1/AURKB/NSL1/PPP1CC/LRWD1/SPC25/BIRC5/SGO2/NUP85/KIF2C/HJURP/SEH1L/KIF22/REC8/NUP37/CENPW/NUP107/CENPM/CENPX/ZWINT/CENPV/MAD2L1/CENPN
GO_CHROMOSOMAL_REGION	GO_CHROMOSOMAL_REGION	-0.537938	-1.99867	0.00124533	0.0292311	CBX1/NLRP2/HELLS/WRAP53/CENPO/WRN/NSMCE2/KNTC1/CENPT/SGO1/SPAG5/DAXX/TERF1/THOC7/SMG6/CKAP5/HNRNPU/CLASP2/WDR82/DNA2/RAD51D/THOC5/PTGES3/BUB1B/THOC1/MAJIN/CBX5/POLR2B/TFIP11/NUP43/MRE11/NEK2/CENPL/TRAPPC12/MSH2/ZWILCH/INCENP/NGDN/CENPF/MIS18BP1/STAG3/SEC13/SKA2/CENPE/WRNIP1/ZW10/SMC1A/MAD1L1/SS18L1/RAD51/DCTN1/BUB1/ZNF207/TTK/BLM/SLX4/MBD5/RANGAP1/ERCC1/SPDL1/NSMCE4A/AHCTF1/HNRNPA2B1/ITGB3BP/CBX3…
GO_TRNA_METABOLIC_PROCESS	GO_TRNA_METABOLIC_PROCESS	-0.53665	-1.86557	0.00136799	0.0292311	EARS2/WDR4/ELP6/NSUN2/PUS3/RPUSD4/CARS2/TRMT11/RTRAF/IARS2/QARS/ELP5/TRMU/GRSF1/TSEN54/VARS/PUS1/KTI12/CPSF4/DTD1/DUS3L/KARS/OSGEPL1/SARS2/ELP4/FARS2/TPRKB/DUS2/TRMT1/CLP1/VARS2/OSGEP/DUS1L/RPP40/ELAC2/FARSA/AIMP2/TRPT1/POP5/CPSF1/SSB/TRMT5/HSD17B10/PUS7/GTPBP3/MARS2/LAGE3/DDX1/HARS/TRMT112/NAT10/CDK5RAP1/YARS2/CSTF2/SEPHS1/METTL1/PPA1/POLR3K/POP7/EEF1E1
GO_REGULATION_OF_CENTROSOME_CYCLE	GO_REGULATION_OF_CENTROSOME_CYCLE	-0.536519	-1.62492	0.00736377	0.0393836	CHORDC1/TRIM37/NUP62/NEK2/ALMS1/CEP250/CDK5RAP2/CHMP4C/KIF11/RBM14/NSFL1C/CENPJ/BRCA1/CEP85/CEP131/KAT2A/STIL/AURKA/POC1A/CHEK1/RANBP1/PLK4
GO_NON_RECOMBINATIONAL_REPAIR	GO_NON_RECOMBINATIONAL_REPAIR	-0.535889	-1.69505	0.00298507	0.0351395	DNTT/RNF8/PAXX/WRAP53/BABAM1/PARP3/RBBP8/TFIP11/MRE11/MDC1/NSD2/BLM/SLX4/PAXIP1/ERCC1/BARD1/PSMD14/MLH1/UBE2N/OGG1/XRCC5/MAD2L2/BRCA1/XRCC6/POLQ/H2AFX/PRKDC/POLA1/AUNIP
GO_OTHER_ORGANISM	GO_OTHER_ORGANISM	-0.535237	-1.65952	0.0030303	0.0351395	PI4KA/NUP62/NUP43/SEC13/KPNB1/NUP93/UBA52/SCO1/NDC1/NUP155/NUP188/NUP88/POM121C/CNOT7/NUP85/NUP35/NUP210/SEH1L/NUP37/NUP205/NUP107/TOP2A/RAN
GO_HELICASE_ACTIVITY	GO_HELICASE_ACTIVITY	-0.535116	-1.82955	0.00141643	0.0292311	DHX35/ERCC6L2/SMARCA2/DHX29/SMARCA4/DDX52/CHD5/DDX11/HELLS/WRN/TDRD9/DDX19B/TWNK/DDX24/DNA2/AQR/DDX23/DHX30/DDX50/MRE11/DHX16/SMARCAD1/DDX28/ERCC2/DDX21/RAD54B/BLM/ERCC3/DDX56/HLTF/SLFN11/TTF2/DDX39A/DDX55/DDX10/SUPV3L1/XRCC5/DDX47/MCM2/DDX18/DHX15/MCM5/RUVBL1/DHX9/CHD1L/XRCC6/MCM8/G3BP1/MCM6/RECQL4/DDX1/EIF4A3/MCM7/DHX33/DDX41/MCM3/RAD54L/MCM4/RUVBL2/GINS2/CDC45
GO_REGULATION_OF_DNA_REPAIR	GO_REGULATION_OF_DNA_REPAIR	-0.534033	-1.76097	0.00143885	0.0292311	PPP4C/TFIP11/RMI2/SLF1/TRIM28/CUL4A/NSD2/WRNIP1/RAD51/RPS3/BLM/MGMT/PARG/UBE2N/OGG1/FIGNL1/MAD2L2/KDM1A/PARPBP/BRCA1/RPA2/DHX9/RAD51AP1/TIMELESS/POLQ/H2AFX/WAS/FOXM1/USP1/HMGB1/CHEK1/PCNA/AUNIP
GO_REGULATION_OF_HEMATOPOIETIC_PROGENITOR_CELL_DIFFERENTIATION	GO_REGULATION_OF_HEMATOPOIETIC_PROGENITOR_CELL_DIFFERENTIATION	-0.533149	-1.69448	0.00296296	0.0351395	LMO2/PSMF1/PSMD3/PSMA6/PSMC4/PSME2/PSMB7/NUDT21/TAL1/PSME4/PSMD11/PSMA3/PSMC5/PSMB4/TCF12/PSMB9/PSMA1/PSMB6/PSMD14/PSMA2/PSMC2/PSMB1/PSMD6/PSMC1/PDCD2/CBFB/PSMD2/PUS7/PSMB5/PSME3/PSMB3/PSMD1/PSMC3/PSMB8/PSMB2
GO_PIGMENT_METABOLIC_PROCESS	GO_PIGMENT_METABOLIC_PROCESS	-0.531871	-1.64908	0.0030303	0.0351395	BCL2/CPOX/APRT/TSPO/DDT/FECH/MTHFD1/SLC25A39/GART/UROS/HPRT1/UROD/HMBS/PRPS1/SHMT1/PPAT/GMPS/PAICS
GO_RNA_SPLICING	GO_RNA_SPLICING	-0.531792	-2.00518	0.00123916	0.0292311	DDX23/THOC5/SNRPN/HNRNPK/THRAP3/PCBP1/GEMIN2/USB1/THOC1/SMU1/POLR2B/TFIP11/STRAP/SNRPA1/C9orf78/PSIP1/LSM2/RPS26/DHX16/SNUPN/SNRPE/RSRC1/NUDT21/SFPQ/PRPF8/NCBP1/PTBP1/HABP4/SNRNP27/PDCD7/RTRAF/PUF60/CPSF3/WBP11/CACTIN/CWC27/CD2BP2/MFAP1/FRG1/FAM172A/TSEN54/HNRNPA3/SRSF8/PRDX6/RBM28/HNRNPA1/SRSF7/ZPR1/PPIE/ECD/PRPF4/CPSF4/SNRPD1/HNRNPA2B1/DBR1/SNRPB/SRSF3/SF3B3/CHERP/PPP1R8/SUGP2/TTF2/LSM10/PHF5A/…
GO_DNA_RECOMBINATION	GO_DNA_RECOMBINATION	-0.530053	-1.9333	0.00127226	0.0292311	TCF7/PPP4C/THOC1/EME1/RMI2/MRE11/MSH2/SFR1/SFPQ/NSD2/WRNIP1/HMGB3/SMARCAD1/RAD51/KLHDC3/ERCC2/RAD54B/BLM/TFPT/SLX4/RHNO1/PAXIP1/PALB2/ERCC1/NSMCE4A/EXOSC3/PSMD14/MLH1/NABP2/UBE2N/SEM1/RBM14/SUPV3L1/FIGNL1/KPNA2/XRCC5/MAD2L2/KDM1A/CDC7/RAD51C/PARPBP/RUVBL1/BRCA1/RPA2/APEX2/LEF1/PAGR1/XRCC6/MCM8/RAD51AP1/UCHL5/TIMELESS/PSMC3IP/RECQL4/POLQ/H2AFX/WAS/PRKDC/HSPD1/ACTL6A/RPA1/RAD54L/REC8/APEX1/RUVBL2/F…
GO_CELL_CYCLE_G2_M_PHASE_TRANSITION	GO_CELL_CYCLE_G2_M_PHASE_TRANSITION	-0.528867	-1.93655	0.00125945	0.0292311	VPS4A/PSMD3/MRE11/PSMA6/NEK2/CEP70/PSMC4/TICRR/ESRRB/SKP1/PSME2/BRSK2/PSMB7/ENSA/CENPF/PSME4/ALMS1/KIF14/CEP152/PSMD11/PKMYT1/DONSON/DCTN1/HAUS1/PSMA3/PSMC5/CEP250/PSMB4/CDK5RAP3/CDK5RAP2/TPD52L1/CDC25B/RBX1/BLM/PAXIP1/BORA/PSMB9/WEE1/PSMA1/DYNLL1/PSMB6/CCP110/CHMP4C/HMMR/PSMD14/PSMA2/YWHAE/PSMC2/AURKB/CENPJ/PSMB1/CDC7/ORC1/RAD51C/HSP90AA1/PSMD6/FBXO5/CHEK2/BRCA1/PSMC1/HAUS8/TUBB4B/MASTL/PSMD2/CE…
GO_TRANSPORT_OF_VIRUS	GO_TRANSPORT_OF_VIRUS	-0.528559	-1.59733	0.0104167	0.0490324	NUP62/NUP43/SEC13/KPNB1/NUP93/UBA52/NDC1/NUP155/NUP188/NUP88/POM121C/BST2/NUP85/NUP35/NUP210/SEH1L/NUP37/NUP205/NUP107/RAN
GO_LYASE_ACTIVITY	GO_LYASE_ACTIVITY	-0.528225	-1.83665	0.00136426	0.0292311	ECI1/PARK7/CA3/RPS3/ECHS1/ACO2/FAHD1/ENO1/MGST3/APIP/PDXDC1/PISD/ALDOA/GMDS/OGG1/DDT/XRCC5/FECH/HACD1/ENOSF1/APEX2/ODC1/FH/XRCC6/GLO1/UROS/MGST2/AMD1/POLQ/PTGES2/CLYBL/FASN/UROD/APEX1/ALDOC/GGCT/ADSL/HMGB1/HACD3/SHMT1/NTHL1/TPI1/CENPV/PAICS
GO_PROTEIN_HOMOTETRAMERIZATION	GO_PROTEIN_HOMOTETRAMERIZATION	-0.527804	-1.66326	0.00296736	0.0351395	IMPDH2/ACACA/APIP/PFKL/MCOLN1/ALDOA/NAXE/EVL/PKM/HSD17B10/ALDH5A1/HPRT1/PEX5/ST13/DCXR/TK1/CAT/DCTPP1/SHMT1/PPAT
GO_CATALYTIC_ACTIVITY_ACTING_ON_RNA	GO_CATALYTIC_ACTIVITY_ACTING_ON_RNA	-0.527743	-1.95428	0.00124844	0.0292311	CNOT6L/METTL16/RPP25/PDE12/TDRD9/GATB/POLR3H/TRMT61B/TYW3/SMG6/TOE1/POLR2L/DDX24/POLR3E/DUS4L/MRPL44/DDX23/DHX30/USB1/EARS2/POLR2B/WDR4/NSUN2/PUS3/DIMT1/RNASE3/DHX16/CARS2/RNASEH1/PRPF8/TRMT11/CPSF3/IARS2/MRPL58/NOB1/PTRH2/XRN2/QARS/DDX21/ZNRD1/POLR3B/CNOT6/RAD54B/POLR3A/TSEN54/DDX56/VARS/PUS1/DTD1/DUS3L/DBR1/KARS/EXOSC3/EXOSC4/HENMT1/PPP1R8/SARS2/RIDA/FARS2/DDX10/DUS2/SUPV3L1/EMG1/POLR2J3/EXOSC7…
GO_NEGATIVE_REGULATION_OF_CELL_CYCLE_PHASE_TRANSITION	GO_NEGATIVE_REGULATION_OF_CELL_CYCLE_PHASE_TRANSITION	-0.527093	-1.92251	0.00127226	0.0292311	CDK2AP2/GIGYF2/MIR29B1/PSMF1/BUB1B/BRD7/VPS4A/PSMD3/MRE11/PSMA6/PSMC4/TICRR/FBXO31/SKP1/PSME2/MIR133B/PSMB7/CENPF/PSME4/BCL2/MIR873/ZW10/PSMD11/MAD1L1/DONSON/PSMA3/PSMC5/BUB1/PSMB4/RBL1/ZNF207/CDK5RAP3/TTK/CDK5RAP2/CNOT6/RBX1/BLM/TRIAP1/SPDL1/PSMB9/WEE1/PSMA1/PSMB6/CHMP4C/SLFN11/EZH2/PSMD14/PSMA2/BUB3/PSMC2/AURKB/MAD2L2/PSMB1/PRMT1/ORC1/PCID2/PSMD6/FBXO5/CHEK2/BRCA1/PSMC1/RPA2/PSMD2/CNOT7/PTEN/NA…
GO_MITOTIC_SPINDLE_ORGANIZATION	GO_MITOTIC_SPINDLE_ORGANIZATION	-0.526561	-1.71765	0.0014771	0.0292311	KIF4A/PARP3/SPAST/HSPA1A/RAE1/KIF3B/WRAP73/HNRNPU/CLASP2/RACGAP1/MZT1/NUP62/NEK2/HSPA1B/CENPE/INTS13/SMC1A/DCTN1/ZNF207/KPNB1/TTK/DRG1/FSD1/BORA/TBCE/CHMP4C/KIF11/VCP/AURKB/CHEK2/SPC25/BIRC5/TACC3/BCCIP/RCC1/TUBG1/GPSM2/TPX2/STIL/STMN1/AURKA/PRC1/CDC20/KIFC1/POC1A/RAN
GO_RIBONUCLEOPROTEIN_COMPLEX_BINDING	GO_RIBONUCLEOPROTEIN_COMPLEX_BINDING	-0.525984	-1.77106	0.00142857	0.0292311	SEC61A1/PIWIL2/DHX29/PES1/MTIF3/LTN1/SRP72/SNRPB2/SMG6/HNRNPU/ETF1/CBX5/RPN2/HSPA5/NAA10/EFL1/EIF6/GCN1/OXA1L/CD2BP2/SRP9/MALSU1/ERAL1/NAA16/EIF3K/SNRPD1/EZH2/CSNK2B/RBM3/PRMT3/MRPS27/PRMT5/MAIP1/EIF4H/MTOR/PYM1/SNRPC/NAA15/PRPF31/DHX9/GEMIN5/ABCE1/EIF5A/EIF4A3/ZNF593/DHX33/WDR12/EIF4B/NOLC1/ERI1/UNG/C1QBP/NME1/PPIH/SNRPA
GO_SPINDLE_ASSEMBLY	GO_SPINDLE_ASSEMBLY	-0.525869	-1.71285	0.00292826	0.0351395	KIF4A/HSPA1A/SPAG5/KIF3B/WRAP73/HNRNPU/RACGAP1/HAUS4/MZT1/NEK6/NEK2/WASHC5/HSPA1B/SMC1A/HAUS1/RPS3/MAPRE2/ZNF207/KPNB1/DRG1/RNF4/ASPM/SAC3D1/CHMP4C/MLH1/KIF11/AURKB/FBXO5/CHEK2/HAUS8/BIRC5/HAUS7/BCCIP/RCC1/GPSM2/TPX2/TUBB8/AURKA/CENPW/CDC20/KIFC1/TUBB
GO_VIRAL_GENE_EXPRESSION	GO_VIRAL_GENE_EXPRESSION	-0.525203	-1.85458	0.00134771	0.0292311	POLR2B/NUP62/NUP43/RPS28/RPL27A/RPS26/RPL41/RPS3A/RPL36/TRIM27/RPL39/NELFB/RPL8/PTBP1/RPL14/SEC13/RPL23A/RPS8/RPS5/RPL10A/RPS14/RPS3/CCNT2/NUP93/UBA52/RPL4/RPS9/RPL22/NDC1/RPL7/NUP155/NUP188/RPS15/RPL13/NUP88/RPL15/IFITM3/RPS25/POM121C/RPL12/POLR2D/RPL7A/HDAC1/LEF1/SSB/DHX9/RPS7/RPL34/NUP85/NUP35/POLR2I/NUP210/EIF3G/RPS2/SEH1L/PSMC3/RPS21/EIF3B/RRP1B/SMARCB1/NUP37/RPS24/NUP205/NUP107/POLR2H/RPL29…
GO_NUCLEOSIDE_BISPHOSPHATE_METABOLIC_PROCESS	GO_NUCLEOSIDE_BISPHOSPHATE_METABOLIC_PROCESS	-0.524969	-1.61015	0.00451807	0.0351395	ACSM3/ACACB/OGDH/ACSL6/MCEE/ACOT9/GPAM/MVD/SULT2A1/ACOT4/SUCLG2/SUCLA2/ACOT13/PMVK/SULT1A2/ACACA/SUCLG1/ACOT11/TPST2/ACBD6/FASN/HMGCS1/ACLY/ACAT1/ACOT7
GO_ORGANELLE_FISSION	GO_ORGANELLE_FISSION	-0.524572	-1.99318	0.00121803	0.0292311	ANAPC4/HORMAD2/PRDM9/INSR/NSMCE2/KNTC1/KIF4A/SPAST/SGO1/TDRD9/HSPA1A/COX10/SPAG5/CDC23/KIF3B/TERF1/WRAP73/HNRNPU/CLASP2/RACGAP1/RAD51D/DNM1L/MZT1/NAA50/BUB1B/NEK6/MAJIN/OPA1/VPS4A/EME1/INF2/NUP62/MRE11/NEK2/SLF1/PEX11A/WASHC5/NAA10/SYCP2/LRRK2/INCENP/MKI67/CENPF/STAG3/HSPA1B/PHF23/CENPE/KIF14/ZW10/PIN1/SMC1A/PKMYT1/RIOK2/MAD1L1/RAD51/KLHDC3/BNIP3/BUB1/ZNF207/KPNB1/UBE2S/DLGAP5/TTK/CDK5RAP2/CDC25B…
GO_NUCLEOLAR_PART	GO_NUCLEOLAR_PART	-0.523436	-1.81878	0.00136986	0.0292311	WDR43/TCOF1/UTP18/PES1/UBTF/CDKN2AIP/DDX11/SNRPB2/RAE1/ORC6/TERF1/POLR2L/NFIC/EN2/NOP58/DEAF1/UBE2I/TRIM27/EEF1D/HERC4/NOL11/CD2BP2/ZNRD1/YY1AP1/ACACA/NOP10/UBE2N/LEO1/NFIB/RPP40/CHCHD1/GAR1/APEX2/LIPA/POP5/FBL/SURF6/MPHOSPH10/IPO11/POLR1C/POLR1E/IMP4/MRPL23/RRP7A/WDR12/HEATR1/UTP4/RRP1B/SMARCB1/NOLC1/RRS1/CDCA7L/SNU13/POLR2H/IMP3/NOP56/DKC1/POLR2F/POP7/NHP2
GO_TELOMERE_MAINTENANCE_VIA_TELOMERE_LENGTHENING	GO_TELOMERE_MAINTENANCE_VIA_TELOMERE_LENGTHENING	-0.523382	-1.64563	0.00297177	0.0351395	WRAP53/MAP3K4/TERF1/SMG6/HNRNPU/PTGES3/MRE11/NEK2/FBXO4/RAD51/SLX4/HNRNPA1/NOP10/HNRNPA2B1/MAPK1/XRCC5/HSP90AB1/AURKB/MAPKAPK5/PNKP/HSP90AA1/GAR1/RPA2/CCT2/TCP1/CCT7/NAT10/CCT8/CCT3/RPA1/DKC1/NHP2
GO_ANTIGEN_PROCESSING_AND_PRESENTATION_OF_EXOGENOUS_PEPTIDE_ANTIGEN_VIA_MHC_CLASS_I	GO_ANTIGEN_PROCESSING_AND_PRESENTATION_OF_EXOGENOUS_PEPTIDE_ANTIGEN_VIA_MHC_CLASS_I	-0.521956	-1.64016	0.00297619	0.0351395	CD36/ITGB5/PSMF1/PSMD3/PSMA6/PSMC4/PSME2/PSMB7/PSME4/PSMD11/PSMA3/PSMC5/PSMB4/PSMB9/PSMA1/PSMB6/PSMD14/PSMA2/VAMP8/PSMC2/FCER1G/PSMB1/PSMD6/PSMC1/PSMD2/PSMB5/PSME3/CALR/PSMB3/PSMD1/PSMC3/PSMB8/PSMB2
GO_ESTABLISHMENT_OF_RNA_LOCALIZATION	GO_ESTABLISHMENT_OF_RNA_LOCALIZATION	-0.521801	-1.8493	0.00133869	0.0292311	UPF3A/RAE1/DDX19B/TERF1/THOC7/SMG6/CKAP5/HNRNPU/EIF4E/THOC5/THOC1/NUP62/NUP43/GLE1/SNUPN/EIF6/SFPQ/NXF3/NCBP1/SEC13/RIOK2/RTRAF/CPSF3/C12orf50/NUP93/HNRNPA3/NUTF2/HNRNPA1/SRSF7/LTV1/NDC1/CPSF4/AHCTF1/HNRNPA2B1/NUP155/NUP188/SRSF3/RPS15/NUP88/DDX39A/POM121C/XPO5/THOC6/POLR2D/SRSF2/NCBP2/PCID2/MAGOH/U2AF1/CPSF1/SSB/DHX9/RNPS1/NXT1/LRPPRC/KHSRP/ABCE1/BCCIP/NUP85/NUP35/SRRM1/NUP210/EIF5A/ALKBH5/EIF4A…
GO_DOUBLE_STRAND_BREAK_REPAIR	GO_DOUBLE_STRAND_BREAK_REPAIR	-0.521399	-1.8644	0.0013369	0.0292311	NUCKS1/DDX11/PAXX/WRAP53/WRN/NSMCE2/BABAM1/PARP3/MMS22L/RBBP8/DNA2/RAD51D/TONSL/PPP4C/EME1/TFIP11/RMI2/MRE11/SLF1/MDC1/MSH2/SFR1/SFPQ/NSD2/SMARCAD1/RAD51/RAD54B/BLM/SLX4/MGMT/PAXIP1/PALB2/ERCC1/BARD1/TDP1/PSMD14/MLH1/NABP2/VCP/UBE2N/SEM1/OGG1/FIGNL1/CIB1/XRCC5/PARP2/MAD2L2/KDM1A/CDC7/RAD51C/PARPBP/CHEK2/BRCA1/RPA2/XRCC6/MCM8/RAD51AP1/TIMELESS/RECQL4/POLQ/H2AFX/DDX1/WAS/PRKDC/RPA1/FOXM1/RAD54L/POL…
GO_COENZYME_METABOLIC_PROCESS	GO_COENZYME_METABOLIC_PROCESS	-0.520487	-1.88563	0.00127714	0.0292311	DLAT/PANK1/HSD17B8/MAT2B/HSD17B12/NAPRT/ACOT13/PARP16/PDPR/CYP4F2/PDHA1/COQ8A/PMVK/UBIAD1/ACACA/COQ9/APIP/PDHA2/NADK/ACSS2/NDUFA9/MDH2/VCP/NAXE/SUCLG1/PANK2/ACOT11/ACSS1/IDH1/HACD1/SLC19A1/MPC1/MTHFD1/COASY/ENOPH1/ATIC/ACBD6/GPHN/COQ3/G6PD/GCDH/PPT1/GART/IDH2/QDPR/AMD1/PNPO/TECR/PEMT/DCXR/FASN/GGH/SLC25A1/PNP/MDH1/MAT2A/GAMT/SCD/HMGCS1/LDHA/AHCY/ACLY/ACAT1/PDSS1/SLC5A6/SHMT1/GPD1L/TYMS/ACOT7/ELOV…
GO_POSITIVE_REGULATION_OF_DNA_METABOLIC_PROCESS	GO_POSITIVE_REGULATION_OF_DNA_METABOLIC_PROCESS	-0.519285	-1.77296	0.00141443	0.0292311	MRE11/NEK2/SLF1/FBXO4/MSH2/TRIM28/NSD2/RAD51/RPS3/ERCC2/BLM/SLX4/MGMT/PAXIP1/ERCC1/HNRNPA1/HNRNPA2B1/USP9X/EXOSC3/MLH1/NABP2/MAPK1/UBE2N/XRCC5/AURKB/MAD2L2/AKT1/MAPKAPK5/PNKP/BRCA1/DHX9/CCT2/HNRNPD/TIMELESS/TCP1/H2AFX/WAS/CCT7/CDK2/GNL3/CCT8/CCT3/FOXM1/HMGB1/MSH6/UNG/MYC/PCNA/DKC1
GO_NUCLEOBASE_CONTAINING_SMALL_MOLECULE_METABOLIC_PROCESS	GO_NUCLEOBASE_CONTAINING_SMALL_MOLECULE_METABOLIC_PROCESS	-0.51853	-1.92837	0.00124378	0.0292311	SUCLA2/ME2/OPA1/HINT1/UPRT/LRRK2/ADSS/BAD/EFL1/GUK1/ACOT13/MFN1/HSPA1B/DPAGT1/GSR/SMARCAD1/NT5C3B/PARK7/AK4/NUDT11/PMVK/IMPDH2/APRT/SULT1A2/UGP2/ACACA/PARG/APOBEC3B/NADK/BEND3/ADK/DCK/MDH2/CAD/TSPO/VCP/ATP1B1/DGUOK/NAXE/MAPK1/GMDS/SUCLG1/OGG1/EXTL2/FIGNL1/ACOT11/AK2/TPST2/IDH1/PNKP/KDM1A/GMPR/ATIC/ACBD6/MPP1/RRM2/G6PD/IMPDH1/ERH/REXO2/NME2/IDH2/PRPS2/HSPA8/MTAP/AMD1/HPRT1/DTYMK/PEMT/UCK2/DCXR/FAS…
GO_ANIMAL_ORGAN_REGENERATION	GO_ANIMAL_ORGAN_REGENERATION	-0.517399	-1.63047	0.00296736	0.0351395	UCP2/EZH2/GSTP1/CAD/CSNK2B/FLT3/PRMT5/ATIC/PKM/PRPS2/CCNA2/CDK4/SRSF1/CDK1/AURKA/PPAT/TYMS/PCNA
GO_AZUROPHIL_GRANULE	GO_AZUROPHIL_GRANULE	-0.517123	-1.76851	0.00141844	0.0292311	STX3/RNASE3/HEXB/PYCARD/GNS/NAPRT/GDI2/TRAPPC1/PRDX6/DDOST/PRSS57/SYNGR1/ARSB/VCP/VAMP8/MAPK1/DPP7/LPCAT1/CREG1/TUBB4B/CCT2/IMPDH1/CTSA/BST2/LAMTOR1/PTGES2/PSMD1/CCT8/GGH/STOM/LYZ/NPC2/PA2G4/ACLY/ELANE/TUBB/GLA/CTSG/CTSC/PRSS2/RNASE2/FABP5/MGST1
GO_TRANSFERASE_ACTIVITY_TRANSFERRING_ONE_CARBON_GROUPS	GO_TRANSFERASE_ACTIVITY_TRANSFERRING_ONE_CARBON_GROUPS	-0.516378	-1.84071	0.00131752	0.0292311	TRMT6/DNMT3A/COQ5/EED/NSD1/TFB2M/EEF1AKMT1/SMYD4/EEF2KMT/SETD1A/MRM1/MEN1/METTL21A/METTL3/NDUFAF7/CARM1/RBBP5/SETD6/NSD3/KMT5A/NSUN5P2/PRDM9/METTL16/VCPKMT/TRMT61B/TYW3/WDR82/METTL25/FAM86C1/SETDB2/METTL17/WDR4/NSUN2/DIMT1/METTL5/CSKMT/CAMKMT/SETD3/NSD2/TRMT11/RRP8/NDUFAF5/CIAPIN1/PRDM1/METTL18/NSUN5P1/CXXC1/ECE2/SMYD2/MGMT/ASH2L/FAM173A/EZH2/HENMT1/CAD/DNMT1/PRMT3/PRMT5/EMG1/TRMT1/BUD23/NSUN5/IC…
GO_PROTEIN_SUMOYLATION	GO_PROTEIN_SUMOYLATION	-0.51092	-1.60645	0.00297177	0.0351395	FSCB/NUP62/NUP43/TRIM28/UBE2I/SUMO2/PARK7/NUP93/PIAS2/RANGAP1/NDC1/NUP155/NUP188/NUP88/POM121C/HMG20B/EGR1/SAE1/NUP85/NUP35/NUP210/SEH1L/GNL3/NUP37/NUP205/NUP107
GO_REGULATION_OF_NUCLEAR_DIVISION	GO_REGULATION_OF_NUCLEAR_DIVISION	-0.510479	-1.8181	0.00132626	0.0292311	BUB1B/NEK6/NUP62/NEK2/SLF1/NAA10/MKI67/CENPF/HSPA1B/CENPE/ZW10/PIN1/SMC1A/PKMYT1/RIOK2/MAD1L1/BUB1/ZNF207/DLGAP5/TTK/CDK5RAP2/DRG1/SPDL1/BORA/CHMP4C/PHB2/KIF11/BUB3/PRMT5/NSFL1C/AURKB/MAD2L2/PCID2/FBXO5/TACC3/MAD2L1BP/CCNB2/RCC1/H2AFY/CCNA2/CEP85/PDXP/CALR/ANAPC1/PEBP1/PTTG3P/ANAPC11/CCNE2/AURKA/CCND3/CDC20/NUSAP1/CCNE1/UBE2C/CHEK1/TRIP13/CDCA5/PTTG1/AURKAIP1/MAD2L1/RANBP1
GO_MITOTIC_CELL_CYCLE_CHECKPOINT	GO_MITOTIC_CELL_CYCLE_CHECKPOINT	-0.509909	-1.7658	0.00139276	0.0292311	BUB1B/VPS4A/EME1/MRE11/MDC1/TICRR/RAD9A/FBXO31/MSH2/ZWILCH/CENPF/ZW10/MAD1L1/DONSON/BUB1/ZNF207/CDK5RAP3/TTK/CDK5RAP2/CNOT6/BLM/TRIAP1/SPDL1/WEE1/HRAS/CHMP4C/NABP2/BUB3/AURKB/MAD2L2/PRMT1/ORC1/PCID2/CHEK2/BRCA1/RPA2/MAD2L1BP/CNOT7/NAE1/PRKDC/CDK1/CDK2/AURKA/CDC20/MSH6/TOP2A/ZWINT/TFDP1/PCNA/TRIP13/MAD2L1
GO_NEGATIVE_REGULATION_OF_CELL_CYCLE_PROCESS	GO_NEGATIVE_REGULATION_OF_CELL_CYCLE_PROCESS	-0.508947	-1.89988	0.00123916	0.0292311	CDK2AP2/GIGYF2/MLXIPL/MIR29B1/TRIM37/PSMF1/BUB1B/L3MBTL2/BRD7/CBX5/VPS4A/PSMD3/MRE11/PSMA6/NEK2/NAA10/PSMC4/TICRR/FBXO31/SKP1/PSME2/MIR133B/PSMB7/CENPF/PSME4/BCL2/MIR873/ZW10/RBBP4/SMC1A/PSMD11/MAD1L1/DONSON/HMGN5/RAD51/PSMA3/PSMC5/BUB1/PSMB4/RBL1/ZNF207/CDK5RAP3/TTK/CDK5RAP2/CNOT6/RBX1/BLM/TRIAP1/SPDL1/PSMB9/WEE1/PSMA1/CBX3/PSMB6/CHMP4C/SLFN11/EZH2/PSMD14/PSMA2/BUB3/PSMC2/RBM14/HSP90AB1/AURKB/MA…
GO_REGULATION_OF_ESTABLISHMENT_OF_PLANAR_POLARITY	GO_REGULATION_OF_ESTABLISHMENT_OF_PLANAR_POLARITY	-0.508828	-1.68769	0.00143472	0.0292311	MLLT3/CTHRC1/GPC3/FZD5/PSMD8/PSMF1/PSMD3/PSMA6/PSMC4/PSME2/PSMB7/PSME4/PSMD11/DVL2/ARHGEF19/PSMA3/PSMC5/PSMB4/PSMB9/PSMA1/PSMB6/PSMD14/PSMA2/PARD6A/PSMC2/PSMB1/PSMD6/DAAM1/PSMC1/PSMD2/CELSR3/PFN1/PSMB5/PSME3/PSMB3/AP2S1/PSMD1/PSMC3/PSMB8/PSMB2
GO_RNA_POLYMERASE_II_HOLOENZYME	GO_RNA_POLYMERASE_II_HOLOENZYME	-0.508438	-1.59199	0.00593472	0.0351395	TAF6/POLR2C/GTF2E1/TAF6L/TAF5/POLR2L/POLR2B/TAF4/CTR9/GTF2E2/ERCC2/ERCC3/ERCC1/TAF12/LEO1/POLR2J3/POLR2D/POLR2I/GTF2H4/KAT2A/POLR2H/WDR61/POLR2F
GO_HETEROCHROMATIN	GO_HETEROCHROMATIN	-0.508324	-1.59732	0.00297619	0.0351395	PML/CENPA/HMGA2/DNMT3A/EED/ESCO2/ORC2/MBD3/CHD5/CBX1/HELLS/CBX5/EME1/TRIM28/INCENP/RNF20/CBX6/RRP8/SMARCAD1/CBX2/BEND3/CBX3/CENPB/DNMT1/LRWD1/HDAC1/TCP1/H2AFZ/H2AFY/NCAPD3/RRP1B/UHRF1
GO_RNA_CATABOLIC_PROCESS	GO_RNA_CATABOLIC_PROCESS	-0.508114	-1.91034	0.00123762	0.0292311	PDE12/HSPA1A/UPF3A/PKP1/PSMD8/RPLP0/SMG6/HNRNPU/ZC3H14/ETF1/TNFSF13/DNA2/EDC4/RPL18A/GIGYF2/PSMF1/THRAP3/PSMD3/RPS28/PSMA6/LSM2/PSMC4/LARP1/RPL27A/RPS26/RPL41/RNASE3/PSME2/RPS3A/RPL36/PSMB7/RPL39/RNASEH1/PSME4/RPL8/NCBP1/RPL14/HSPA1B/RPL23A/PSMD11/FASTKD1/NT5C3B/RPS8/RPS5/RPL10A/RPS14/PSMA3/PSMC5/RPS3/XRN2/PSMB4/CNOT6/UBA52/ZPR1/RPL4/RPS9/PSMB9/RPL22/PSMA1/RPL7/PSMB6/EXOSC3/EXOSC4/RPS15/PSMD14/ML…
GO_CELL_REDOX_HOMEOSTASIS	GO_CELL_REDOX_HOMEOSTASIS	-0.507629	-1.57392	0.0106061	0.049481	TXN/PRDX5/SCO2/SH3BGRL3/GSR/GLRX2/GLRX3/PRDX6/QSOX1/TMX1/TXNDC12/QSOX2/TMX2/PRDX3/PDIA5/PTGES2/PDIA6/P4HB/GLRX5/GLRX/APEX1/PRDX2/PRDX4
GO_VESICLE_LUMEN	GO_VESICLE_LUMEN	-0.506492	-1.88053	0.00124533	0.0292311	EEF1A1/GUSB/PSMD3/ECM1/COTL1/RNASE3/HEXB/PYCARD/PYGL/GNS/ACTN4/VWF/PSMB7/SLPI/NAPRT/TIMP3/SRGN/PSMD11/ARHGAP9/GDI2/HYOU1/ILF2/KPNB1/IMPDH2/SRP14/APRT/TRAPPC1/PRDX6/QSOX1/HSPH1/PPIE/SCCPDH/HSP90B1/PRSS57/ARSB/PFKL/DBNL/VEGFB/ACAA1/PSMD14/PSMA2/GSTP1/CSNK2B/VCP/ALDOA/PSMC2/MAPK1/XRCC5/HSP90AB1/PROS1/DPP7/CFD/IDH1/PSMB1/TEX264/CREG1/HSP90AA1/PSMD6/PKM/TUBB4B/CCT2/IMPDH1/PSMD2/XRCC6/CTSA/NME2/NIT2/CT…
GO_CELL_CYCLE_CHECKPOINT	GO_CELL_CYCLE_CHECKPOINT	-0.506005	-1.80384	0.00132979	0.0292311	CNOT6L/DLG1/E2F4/BABAM1/KNTC1/CDC5L/DNA2/GIGYF2/PTPN11/THOC5/BUB1B/SOX11/THOC1/VPS4A/EME1/MRE11/NSUN2/FBXO4/MDC1/TICRR/RAD9A/FBXO31/MSH2/ZWILCH/CUL4A/CENPF/ZW10/MAD1L1/DONSON/BUB1/ZNF207/ATRIP/CDK5RAP3/TTK/CDK5RAP2/CNOT6/BLM/TRIAP1/RHNO1/SPDL1/WEE1/HRAS/CHMP4C/NABP2/BUB3/CCAR2/AURKB/MAD2L2/PRMT1/ORC1/PCID2/CHEK2/BRCA1/RPA2/MAD2L1BP/CNOT7/NAE1/TIMELESS/H2AFX/PRKDC/CDK1/CDK2/AURKA/CDC20/MSH6/TOP2A/…
GO_COENZYME_BIOSYNTHETIC_PROCESS	GO_COENZYME_BIOSYNTHETIC_PROCESS	-0.504988	-1.72199	0.00140252	0.0292311	DLAT/PANK1/HSD17B8/MAT2B/HSD17B12/NAPRT/PARP16/PDPR/PDHA1/COQ8A/UBIAD1/ACACA/COQ9/PDHA2/NADK/ACSS2/NDUFA9/NAXE/PANK2/ACSS1/HACD1/MPC1/MTHFD1/COASY/ATIC/GPHN/COQ3/GCDH/PPT1/GART/IDH2/QDPR/PNPO/TECR/FASN/SLC25A1/PNP/MAT2A/SCD/ACLY/ACAT1/PDSS1/ACOT7/ELOVL6
GO_REGULATION_OF_SIGNAL_TRANSDUCTION_BY_P53_CLASS_MEDIATOR	GO_REGULATION_OF_SIGNAL_TRANSDUCTION_BY_P53_CLASS_MEDIATOR	-0.504868	-1.75884	0.00136799	0.0292311	BRPF1/KMT5A/RPL11/PSMD10/TOPBP1/MBD3/CHD5/RRN3/TAF5/WRN/RBBP7/RFC2/RBBP8/DNA2/HIPK2/HNRNPK/TAF15/BRD7/RMI2/PRKAG2/MRE11/RAD9A/DYRK2/TAF4/BCL2/PRKAG1/RBBP4/PIN1/ATRIP/CDK5RAP3/BLM/TRIAP1/SMYD2/RHNO1/BARD1/TAF12/CSNK2B/PRMT5/AURKB/AKT1/MAPKAPK5/KDM1A/PAK1IP1/SSRP1/CHEK2/BRCA1/RPA2/HDAC1/RPS7/SUPT16H/BCL2L12/RPF2/ING2/RFC3/TPX2/CDK2/RPA1/NOP2/RRS1/AURKA/RFC4/RFC5/PRMT6/EXO1/RPA3/CHEK1/EEF1E1/MIF
GO_NUCLEOBASE_CONTAINING_COMPOUND_TRANSPORT	GO_NUCLEOBASE_CONTAINING_COMPOUND_TRANSPORT	-0.504723	-1.82065	0.00128205	0.0292311	UPF3A/RAE1/DDX19B/SLC35C1/THOC7/SMG6/CKAP5/SLC35E4/HNRNPU/EIF4E/SLC25A4/THOC5/THOC1/NUP62/NUP43/GLE1/SNUPN/EIF6/SFPQ/SLC25A23/NXF3/NCBP1/SEC13/RIOK2/RTRAF/CPSF3/C12orf50/NUP93/HNRNPA3/NUTF2/HNRNPA1/SRSF7/LTV1/NDC1/CPSF4/AHCTF1/HNRNPA2B1/NUP155/NUP188/SRSF3/RPS15/NUP88/SLC25A6/DDX39A/POM121C/XPO5/THOC6/POLR2D/SRSF2/NCBP2/PCID2/MAGOH/U2AF1/CPSF1/SSB/SLC35A4/DHX9/RNPS1/NXT1/LRPPRC/KHSRP/ABCE1/BCCIP/…
GO_MONOSACCHARIDE_BIOSYNTHETIC_PROCESS	GO_MONOSACCHARIDE_BIOSYNTHETIC_PROCESS	-0.504068	-1.63661	0.00289436	0.0351395	ENO2/PGD/GOT2/G6PC3/SLC25A10/LEPR/ENO1/TALDO1/MDH2/PGP/ALDOA/TKT/PGM1/SDHAF3/GAPDH/PGK1/G6PD/WDR5/AKR1B1/KAT2A/GPI/SLC25A1/MDH1/ALDOC/SLC37A4/SORD/PGAM1/TPI1
GO_DNA_PACKAGING	GO_DNA_PACKAGING	-0.50376	-1.77886	0.00134771	0.0292311	CHD5/HELLS/CENPO/PRDM9/CENPT/DAXX/HP1BP3/RBBP7/HIST1H3I/SPTY2D1/CHAF1A/CENPL/BAHD1/NAA10/NAP1L4/MIS18BP1/PSME4/PHF23/RBBP4/ANP32B/UBN1/NCAPH2/CABIN1/ITGB3BP/CENPK/NASP/NCAPD2/IPO4/MCM2/HAT1/RUVBL1/GRWD1/OIP5/PADI4/ASF1B/CDAN1/H2AFY/AIFM1/HJURP/H2AFX/NCAPG/SMC2/NCAPD3/CDK1/NCAPG2/CHAF1B/CENPW/CENPM/NUSAP1/TOP2A/CENPX/SMYD3/POLE3/CDCA5/CENPV/CENPN
GO_NUCLEOSIDE_PHOSPHATE_METABOLIC_PROCESS	GO_NUCLEOSIDE_PHOSPHATE_METABOLIC_PROCESS	-0.50364	-1.79481	0.00131406	0.0292311	NUDT17/DLG1/HSPA1A/SULT2A1/ACOT4/ENPP3/DCTD/NNT/SUCLG2/DNM1L/SUCLA2/ME2/OPA1/LRRK2/ADSS/BAD/EFL1/GUK1/ACOT13/MFN1/HSPA1B/SMARCAD1/NT5C3B/PARK7/AK4/PMVK/SULT1A2/ACACA/PARG/NADK/BEND3/DCK/MDH2/TSPO/VCP/ATP1B1/DGUOK/NAXE/SUCLG1/FIGNL1/ACOT11/AK2/TPST2/IDH1/PNKP/GMPR/ACBD6/MPP1/G6PD/REXO2/NME2/IDH2/HSPA8/HPRT1/DTYMK/DCXR/FASN/MDH1/HMGCS1/LDHA/ACLY/ACAT1/NME1/GPD1L/RAN/TYMS/NME4/ACOT7
GO_MITOTIC_SPINDLE	GO_MITOTIC_SPINDLE	-0.502543	-1.63801	0.00294551	0.0351395	RAE1/AGBL5/SPAG5/RMDN2/HNRNPU/CLASP2/RACGAP1/NUP62/CENPE/SMC1A/RTRAF/MAD1L1/ECT2/RPS3/CDK5RAP2/ASPM/RANGAP1/GEM/DYNLL1/KIF11/MAPK1/AURKB/CDC7/PKP4/TACC3/BCCIP/CKAP2L/KIF22/GPSM2/TPX2/CDK1/KAT2A/AURKA/KIFC1/NUSAP1/MAD2L1
GO_CELLULAR_KETONE_METABOLIC_PROCESS	GO_CELLULAR_KETONE_METABOLIC_PROCESS	-0.502181	-1.77217	0.00134409	0.0292311	PSMF1/PSMD3/PRKAG2/PSMA6/PSMC4/GOT2/PSME2/PSMB7/PSME4/PDPR/PSMD11/OAZ1/PARK7/DHRS4/PSMA3/PSMC5/PSMB4/COQ8A/TYSND1/UBIAD1/PSMB9/COQ9/PSMA1/PSMB6/NDUFA9/PSMD14/PSMA2/PSMC2/ACADVL/PANK2/MTOR/AKT1/PSMB1/PSMD6/COQ3/PSMC1/EGR1/ODC1/PSMD2/GLO1/PSMB5/PSME3/PSMB3/AKR1B1/PSMD1/PSMC3/GPI/PSMB8/DHRS9/AKR7A2/PDSS1/PSMB2/TPI1
GO_CHROMOSOME_LOCALIZATION	GO_CHROMOSOME_LOCALIZATION	-0.500975	-1.57518	0.00445765	0.0351395	SPAG5/CDC23/TERF1/HNRNPU/MAJIN/VPS4A/NUP62/TRAPPC12/CENPF/CENPE/KIF14/ZW10/MAD1L1/KPNB1/DLGAP5/SPDL1/GEM/CHMP4C/MLH1/CHAMP1/CDCA8/KIF2C/SEH1L/KIF22/RRS1/KIFC1/KATNB1/CDCA5
GO_MRNA_METABOLIC_PROCESS	GO_MRNA_METABOLIC_PROCESS	-0.500108	-1.9168	0.0011976	0.0292311	AQR/LMO2/DDX23/THOC5/SNRPN/HNRNPK/THRAP3/PCBP1/GEMIN2/THOC1/SMU1/POLR2B/TFIP11/STRAP/SNRPA1/C9orf78/PSIP1/LSM2/DHX16/SNUPN/SNRPE/RSRC1/NUDT21/SFPQ/PRPF8/RNF20/CTR9/NCBP1/PTBP1/HABP4/SNRNP27/PDCD7/PUF60/PTCD2/CPSF3/WBP11/CACTIN/CWC27/XRN2/ERCC2/CD2BP2/MFAP1/FRG1/ADARB1/GRSF1/FAM172A/ERCC3/TSEN54/HNRNPA3/SRSF8/PRDX6/RBM28/HNRNPA1/SRSF7/ZPR1/PPIE/ECD/PRPF4/CPSF4/SNRPD1/HNRNPA2B1/DBR1/SNRPB/BARD1/EXO…
GO_CHROMOSOME_CENTROMERIC_REGION	GO_CHROMOSOME_CENTROMERIC_REGION	-0.499473	-1.75498	0.00136054	0.0292311	CBX1/HELLS/CENPO/KNTC1/CENPT/SGO1/SPAG5/DAXX/CKAP5/HNRNPU/CLASP2/BUB1B/CBX5/NUP43/NEK2/CENPL/TRAPPC12/ZWILCH/INCENP/NGDN/CENPF/MIS18BP1/STAG3/SEC13/SKA2/CENPE/ZW10/SMC1A/MAD1L1/SS18L1/DCTN1/BUB1/ZNF207/TTK/RANGAP1/SPDL1/AHCTF1/ITGB3BP/CBX3/DYNLL1/PMF1/CENPK/CFDP1/CENPB/BUB3/DNMT1/NCAPD2/CHAMP1/AURKB/NSL1/PPP1CC/LRWD1/OIP5/SPC25/BIRC5/SGO2/NUP85/CDCA8/H2AFY/KIF2C/HJURP/NCAPG/SEH1L/KIF22/NCAPD3/REC…
GO_REGULATION_OF_DNA_BIOSYNTHETIC_PROCESS	GO_REGULATION_OF_DNA_BIOSYNTHETIC_PROCESS	-0.497297	-1.61886	0.00294118	0.0351395	WRAP53/MAP3K4/PARP3/FGF2/TERF1/SMG6/RFC2/HNRNPU/PTGES3/NEK2/FBXO4/HNRNPA1/HNRNPA2B1/PRKD2/MAPK1/XRCC5/HSP90AB1/AURKB/MAPKAPK5/PNKP/HSP90AA1/CCT2/HNRNPD/TCP1/CCT7/RFC3/NAT10/CCT8/CCT3/DSCC1/RFC4/RFC5/CHTF18/TFDP1/MYC/DKC1
GO_POSITIVE_REGULATION_OF_CELL_CYCLE_PHASE_TRANSITION	GO_POSITIVE_REGULATION_OF_CELL_CYCLE_PHASE_TRANSITION	-0.49542	-1.61606	0.00295421	0.0351395	DLGAP5/CDC25B/EZH2/PHB2/LSM10/AKT1/CDC7/EIF4G1/RAD51C/FBXO5/PAGR1/RECQL4/CDK4/CDK1/ANAPC11/APEX1/CCND3/AIF1/CCNE1/UBE2C/DTL/CDCA5/CDC45/CDC25A
GO_CENTRIOLE	GO_CENTRIOLE	-0.494644	-1.67282	0.00141643	0.0292311	ODF2/MDM1/PARP3/WDR34/HSPA1A/FOPNL/WRAP73/RABL2B/SASS6/NEURL4/HSPA1B/ALMS1/CEP152/DCTN1/CEP250/CFAP20/FBF1/CCP110/WASHC1/CENPJ/LRRCC1/CEP41/BCCIP/TUBG1/KIAA0586/WDR90/CEP78/STIL/AURKA/TOP2A/RAB8A/CETN2/POC1A/RAN/CEP55/PLK4
GO_CELL_CYCLE_G1_S_PHASE_TRANSITION	GO_CELL_CYCLE_G1_S_PHASE_TRANSITION	-0.494505	-1.81517	0.00126743	0.0292311	ESRRB/FBXO31/PSME2/CUL4A/MIR133B/BCL2/MIR873/KIF14/RBL1/CDKN3/CNOT6/TRIAP1/ZPR1/WEE1/ECD/SLFN11/EZH2/PHB2/LSM10/NASP/AKT1/MCM2/POLE/CDC7/EIF4G1/MCM5/PRMT1/ORC1/FBXO5/CHEK2/RPA2/RRM2/PRIM2/PAGR1/MCM8/CNOT7/PTEN/RCC1/MCM6/CCNA2/PSME3/MCM7/CDK4/PRKDC/CDK1/MCM3/CDK2/RPA1/CCNE2/GMNN/POLA1/POLA2/MCM4/PRIM1/APEX1/SKP2/AURKA/CTDSPL/CCND3/GSPT1/AIF1/CCNE1/POLE3/PPAT/TFDP1/RPA3/TYMS/POLE2/MYC/PCNA/MCM10/CD…
GO_POSITIVE_REGULATION_OF_NUCLEOBASE_CONTAINING_COMPOUND_METABOLIC_PROCESS	GO_POSITIVE_REGULATION_OF_NUCLEOBASE_CONTAINING_COMPOUND_METABOLIC_PROCESS	-0.49285	-1.7589	0.00133156	0.0292311	MRE11/NEK2/SLF1/FBXO4/DIMT1/MSH2/TRIM28/NUDT21/NCBP1/HABP4/NSD2/RIOK2/RAD51/RPS3/ERCC2/BLM/SLX4/MGMT/PAXIP1/ERCC1/PRDX6/HNRNPA1/ZPR1/HRAS/HNRNPA2B1/USP9X/BEND3/EXOSC3/MLH1/MYCN/NABP2/MAPK1/UBE2N/RBM3/LEO1/XRCC5/AURKB/BUD23/MAD2L2/AKT1/MAPKAPK5/PNKP/RBMX/NCBP2/BRCA1/DHX9/CCT2/HNRNPD/TIMELESS/TCP1/TRA2B/H2AFX/WAS/TRMT112/CCT7/SRSF1/CDK2/GNL3/CCT8/HEATR1/CCT3/FOXM1/HMGB1/MSH6/UNG/ENDOG/MYC/PCNA/DKC1
GO_ESTABLISHMENT_OF_PROTEIN_LOCALIZATION_TO_ENDOPLASMIC_RETICULUM	GO_ESTABLISHMENT_OF_PROTEIN_LOCALIZATION_TO_ENDOPLASMIC_RETICULUM	-0.492524	-1.63696	0.00143678	0.0292311	SEC61G/RPS28/HSPA5/RPL27A/RPS26/RPL41/PMM2/RPS3A/RPL36/RPL39/RPL8/RPL14/RPL23A/RPS8/RPS5/RPL10A/RPS14/RPS3/SPCS1/SPCS3/SRP9/UBA52/SRP14/RPL4/RPS9/RPL22/SPCS2/RPL7/RPS15/RPL13/RPL15/RPS25/RPL12/RPL7A/ZFAND2B/RPS7/RPL34/RPS2/RPS21/RPS24/RPL29
GO_NUCLEAR_TRANSCRIBED_MRNA_CATABOLIC_PROCESS_NONSENSE_MEDIATED_DECAY	GO_NUCLEAR_TRANSCRIBED_MRNA_CATABOLIC_PROCESS_NONSENSE_MEDIATED_DECAY	-0.492375	-1.65385	0.00143472	0.0292311	UPF3A/RPLP0/SMG6/ETF1/RPL18A/RPS28/RPL27A/RPS26/RPL41/RPS3A/RPL36/RPL39/RPL8/NCBP1/RPL14/RPL23A/RPS8/RPS5/RPL10A/RPS14/RPS3/UBA52/RPL4/RPS9/RPL22/RPL7/RPS15/RPL13/RPL15/RPS25/RPL12/EIF4G1/PYM1/NCBP2/RPL7A/MAGOH/RNPS1/RPS7/RPL34/EIF4A3/RPS2/RPS21/RPS24/GSPT1/RPL29
GO_REGULATION_OF_STEM_CELL_DIFFERENTIATION	GO_REGULATION_OF_STEM_CELL_DIFFERENTIATION	-0.49139	-1.63034	0.0028777	0.0351395	GATA4/PSMD8/HNRNPU/LMO2/PSMF1/PSMD3/PSMA6/PSMC4/ESRRB/PSME2/PSMB7/NELFB/NUDT21/TAL1/PSME4/PSMD11/PSMA3/PSMC5/PSMB4/TCF12/PSMB9/PSMA1/PSMB6/PSMD14/PSMA2/PSMC2/PSMB1/PSMD6/PSMC1/HOXB4/CBFB/PSMD2/PUS7/PWP1/PSMB5/PSME3/PSMB3/ZFP36L2/PSMD1/PSMC3/PSMB8/PSMB2
GO_REGULATION_OF_CELL_CYCLE_PHASE_TRANSITION	GO_REGULATION_OF_CELL_CYCLE_PHASE_TRANSITION	-0.491164	-1.8754	0.00120337	0.0292311	CDK2AP2/GIGYF2/MIR29B1/HAUS4/PSMF1/BUB1B/NEK6/BRD7/VPS4A/PSMD3/MRE11/PSMA6/NEK2/CEP70/PSMC4/TICRR/FBXO31/SKP1/PSME2/CUL4A/MIR133B/PSMB7/CENPF/PSME4/BCL2/ALMS1/MIR873/CENPE/KIF14/CEP152/ZW10/PSMD11/RIOK2/MAD1L1/DONSON/DCTN1/HAUS1/PSMA3/PSMC5/BUB1/CEP250/ERCC2/PSMB4/RBL1/ZNF207/DLGAP5/CDK5RAP3/TTK/CDK5RAP2/CDC25B/CNOT6/RBX1/BLM/TRIAP1/ERCC3/PAXIP1/SPDL1/PSMB9/WEE1/ECD/PSMA1/DYNLL1/PSMB6/CCP110/CHMP…
GO_REGULATION_OF_STEROID_BIOSYNTHETIC_PROCESS	GO_REGULATION_OF_STEROID_BIOSYNTHETIC_PROCESS	-0.491151	-1.58479	0.00436047	0.0351395	SREBF2/KPNB1/CYP51A1/PMVK/ACACA/SQLE/TSPO/FDPS/EGR1/ERLIN1/SOD1/IGFBP7/FASN/ATP1A1/LSS/TM7SF2/SCD/HMGCS1/RAN/FDFT1/ELOVL6
GO_MICROTUBULE_ORGANIZING_CENTER_ORGANIZATION	GO_MICROTUBULE_ORGANIZING_CENTER_ORGANIZATION	-0.491133	-1.65996	0.00141643	0.0292311	E2F4/ODF2/MDM1/SGO1/KIF3B/CKAP5/CLASP2/CHORDC1/HAUS4/TRIM37/MCIDAS/NUP62/NEK2/SASS6/ALMS1/CEP152/DCTN1/HAUS1/CEP250/CDK5RAP2/SAC3D1/CCP110/CHMP4C/KIF11/PARD6A/RBM14/NSFL1C/ARL2/CENPJ/BRCA1/HAUS8/HAUS7/CEP72/CEP85/CEP131/CDK1/KAT2A/CDK2/STIL/AURKA/CETN2/POC1A/CHEK1/PCLAF/RANBP1/PLK4
GO_S_ADENOSYLMETHIONINE_DEPENDENT_METHYLTRANSFERASE_ACTIVITY	GO_S_ADENOSYLMETHIONINE_DEPENDENT_METHYLTRANSFERASE_ACTIVITY	-0.490795	-1.67414	0.00140647	0.0292311	DOT1L/TRMT6/DNMT3A/COQ5/EED/NSD1/TFB2M/EEF1AKMT1/EEF2KMT/SETD1A/MRM1/MEN1/METTL21A/METTL3/NDUFAF7/CARM1/RBBP5/SETD6/NSD3/KMT5A/PRDM9/METTL16/VCPKMT/TRMT61B/WDR82/SETDB2/WDR4/NSUN2/DIMT1/CSKMT/CAMKMT/SETD3/NSD2/TRMT11/RRP8/CXXC1/SMYD2/ASH2L/EZH2/DNMT1/PRMT3/PRMT5/EMG1/TRMT1/BUD23/ICMT/PRMT1/COQ3/FBL/TRMT5/WDR5/MRM3/TRMT112/PEMT/NOP2/DNMT3B/COMTD1/GAMT/METTL1/PRMT6/SMYD3
GO_SIGNAL_TRANSDUCTION_INVOLVED_IN_CELL_CYCLE_CHECKPOINT	GO_SIGNAL_TRANSDUCTION_INVOLVED_IN_CELL_CYCLE_CHECKPOINT	-0.4906	-1.53526	0.00888889	0.0445259	CNOT6/TRIAP1/PRMT1/CHEK2/BRCA1/CNOT7/PRKDC/CDK1/CDK2/AURKA/TFDP1/CHEK1/PCNA/DTL
GO_COFACTOR_METABOLIC_PROCESS	GO_COFACTOR_METABOLIC_PROCESS	-0.489426	-1.84484	0.00124378	0.0292311	GSTM2/BLVRA/DLAT/PRDX5/GOT2/PANK1/HSD17B8/MAT2B/HSD17B12/NAPRT/ACOT13/PARP16/PDPR/CPOX/CYP4F2/PDHA1/GSR/PARK7/GLRX2/COQ8A/PMVK/UBIAD1/PRDX6/ACACA/COQ9/GSS/APIP/PDHA2/NADK/ACSS2/CNDP2/NDUFA9/MDH2/GSTP1/TSPO/VCP/CTRC/MMACHC/NAXE/SUCLG1/PANK2/PCCB/ACOT11/FECH/ACSS1/AKT1/IDH1/HACD1/SLC19A1/MPC1/MTHFD1/COASY/PRDX3/ENOPH1/ATIC/ACBD6/GPHN/HSP90AA1/COQ3/SLC25A39/GSTK1/G6PD/GCDH/PPT1/GART/IDH2/GLO1/UROS/M…
GO_TRANSFERASE_COMPLEX_TRANSFERRING_PHOSPHORUS_CONTAINING_GROUPS	GO_TRANSFERASE_COMPLEX_TRANSFERRING_PHOSPHORUS_CONTAINING_GROUPS	-0.488366	-1.76926	0.00127714	0.0292311	PHKG2/POLR2B/PRKAG2/PIK3R4/PYCARD/TAF4/CTR9/ACVR2B/PRKAG1/GTF2E2/SOCS5/ERCC2/CCNT2/ZNRD1/POLR3B/POLR3A/ERCC3/PFKP/PFKM/ERCC1/POLD3/PFKL/TAF12/LEO1/POLR2J3/MAD2L2/POLE/POLR2D/POLR3C/PRIM2/PKM/BCCIP/POLR1C/PRPS2/CCNB2/POLR2I/GTF2H4/CCNA2/POLR1E/CDK4/POLR3G/CDK1/KAT2A/MCM3/CDK2/CCNE2/POLA1/POLA2/PRIM1/CKS2/CCND3/POLR2H/WDR61/CCNE1/PRPS1/POLE3/POLD2/POLD1/POLE2/POLR3K/POLR2F/CKS1B
GO_NEGATIVE_REGULATION_OF_MITOTIC_CELL_CYCLE	GO_NEGATIVE_REGULATION_OF_MITOTIC_CELL_CYCLE	-0.487103	-1.80875	0.00124378	0.0292311	CDK2AP2/GIGYF2/MIR29B1/PSMF1/BUB1B/BRD7/VPS4A/PSMD3/EME1/MRE11/PSMA6/NAA10/PSMC4/MDC1/TICRR/RAD9A/FBXO31/SKP1/MSH2/PSME2/ZWILCH/MIR133B/PSMB7/CENPF/PSME4/BCL2/SCRIB/ZW10/PSMD11/MAD1L1/DONSON/PSMA3/PSMC5/BUB1/PSMB4/RBL1/ZNF207/CDK5RAP3/TTK/CDK5RAP2/CNOT6/RBX1/BLM/TRIAP1/SPDL1/SLC9A3R1/PSMB9/WEE1/HRAS/PSMA1/PSMB6/CHMP4C/SLFN11/EZH2/PSMD14/PSMA2/NABP2/BUB3/PSMC2/AURKB/MAD2L2/PSMB1/PRMT1/ORC1/PCID2/P…
GO_RESPONSE_TO_HEAT	GO_RESPONSE_TO_HEAT	-0.486875	-1.69629	0.00134771	0.0292311	HSPA1A/RAE1/DAXX/DNAJB1/RBBP7/CHORDC1/DNAJA1/ATP2A2/CD34/CALCA/PTGES3/HSPA9/NUP62/NUP43/HSPA5/PSIP1/MICA/HTRA2/HSPA1B/SEC13/HSBP1/NUP93/EIF2B1/HSPH1/NDC1/NUP155/CAMK2G/NUP188/NUP88/VCP/YWHAE/MAPK1/MICB/POM121C/HSP90AB1/CCAR2/MTOR/BAG5/AKT1/POLR2D/EIF2B5/HSP90AA1/RPA2/NUP85/NUP35/NUP210/HSPA8/SOD1/IGFBP7/DNAJA3/FKBP4/STUB1/MLST8/SEH1L/PEBP1/RPA1/NUP37/NUP205/NUP107/HSPA14/RPA3
GO_NCRNA_TRANSCRIPTION	GO_NCRNA_TRANSCRIPTION	-0.485282	-1.57565	0.00290698	0.0351395	SMARCA4/GTF2E1/PHAX/DDX11/TAF5/INTS14/INTS9/POLR2L/USPL1/INTS4/POLR2B/NCBP1/GTF2E2/INTS13/GTF3C5/NOL11/CCNT2/GTF3C2/NABP2/GTF3C6/MTOR/SRRT/POLR2D/NCBP2/NCL/PWP1/POLR2I/NIFK/H2AFY/CAVIN1/SMARCB1/NPM3/POLR2H/INTS10/POLR2F/GTF3A
GO_POSITIVE_REGULATION_OF_RESPONSE_TO_DNA_DAMAGE_STIMULUS	GO_POSITIVE_REGULATION_OF_RESPONSE_TO_DNA_DAMAGE_STIMULUS	-0.485001	-1.55306	0.00292398	0.0351395	SLF1/RAD9A/TRIM28/RPS3/BCLAF1/BLM/MGMT/PAXIP1/NSMCE4A/UBE2N/CCAR2/MAD2L2/BRCA1/DHX9/TIMELESS/H2AFX/WAS/FOXM1/HMGB1/MYC/PCNA/EEF1E1
GO_MICROTUBULE_ORGANIZING_CENTER_PART	GO_MICROTUBULE_ORGANIZING_CENTER_PART	-0.48387	-1.68407	0.00135501	0.0292311	ODF2/MDM1/PARP3/WDR34/HSPA1A/FOPNL/KRT18/SPAG5/CKAP5/WRAP73/RABL2B/MZT1/WDR60/SASS6/NEURL4/HSPA1B/ALMS1/CCDC14/CEP152/MZT2A/DCTN1/CEP250/CFAP20/CDK5RAP2/FBF1/CCP110/PARD6A/WASHC1/CENPJ/LRRCC1/BRCA1/CEP41/CEP72/BCCIP/TCP1/CEP85/TUBG1/CEP131/KIAA0586/WDR90/CEP78/STIL/AURKA/TOP2A/RAB8A/CETN2/POC1A/KATNB1/RAN/CEP55/PLK4
GO_CELLULAR_RESPONSE_TO_HEAT	GO_CELLULAR_RESPONSE_TO_HEAT	-0.483789	-1.63483	0.00142045	0.0292311	HSPA1A/RAE1/DAXX/DNAJB1/RBBP7/CHORDC1/ATP2A2/CD34/PTGES3/HSPA9/NUP62/NUP43/HSPA5/HTRA2/HSPA1B/SEC13/HSBP1/NUP93/HSPH1/NDC1/NUP155/CAMK2G/NUP188/NUP88/VCP/YWHAE/MAPK1/POM121C/HSP90AB1/CCAR2/MTOR/BAG5/POLR2D/HSP90AA1/RPA2/NUP85/NUP35/NUP210/HSPA8/FKBP4/STUB1/MLST8/SEH1L/RPA1/NUP37/NUP205/NUP107/HSPA14/RPA3
GO_CYTOPLASMIC_TRANSLATION	GO_CYTOPLASMIC_TRANSLATION	-0.482838	-1.56207	0.00437956	0.0351395	RPS29/EIF4EBP1/RPL32/METTL3/RPL11/EIF3F/EIF3J/RPLP0/ETF1/RPL18A/RPS28/TICRR/RPS26/RPL41/EIF3CL/RWDD1/RPL36/RPL39/RPL8/ZC3H15/EIF3I/EIF3M/RPL10A/DRG1/EIF3K/RPL26L1/RPL15/EIF4H/MTOR/EIF4G1/DHX9/EIF3G/RPS21/EIF3B/EIF4B/TMA7/HSPA14/GSPT1/RPL29
GO_ANTIGEN_PROCESSING_AND_PRESENTATION_OF_PEPTIDE_ANTIGEN_VIA_MHC_CLASS_I	GO_ANTIGEN_PROCESSING_AND_PRESENTATION_OF_PEPTIDE_ANTIGEN_VIA_MHC_CLASS_I	-0.481785	-1.55866	0.00437956	0.0351395	CD36/ITGB5/PSMF1/PSMD3/PSMA6/PSMC4/PSME2/PSMB7/PSME4/SEC13/PSMD11/PSMA3/PSMC5/PSMB4/PSMB9/PSMA1/PSMB6/PSMD14/PSMA2/VAMP8/PSMC2/FCER1G/PSMB1/CANX/PSMD6/PSMC1/PSMD2/PSMB5/PSME3/CALR/PSMB3/PSMD1/PSMC3/PSMB8/PSMB2
GO_STEROID_BIOSYNTHETIC_PROCESS	GO_STEROID_BIOSYNTHETIC_PROCESS	-0.48171	-1.69711	0.00134953	0.0292311	ERLIN2/PRKAG2/ARV1/ACAA2/LBR/HSD17B8/HSD17B12/SREBF2/KPNB1/CYP51A1/PMVK/ACACA/SQLE/MSMO1/TSPO/FDPS/EGR1/G6PD/ERLIN1/OSBPL1A/SOD1/HINT2/IGFBP7/AKR1B1/FASN/ATP1A1/LSS/EBP/TM7SF2/SCD/HMGCS1/ACLY/RAN/SCARB1/ACAT2/FDFT1/NSDHL/DHCR24/ELOVL6
GO_CARBOHYDRATE_CATABOLIC_PROCESS	GO_CARBOHYDRATE_CATABOLIC_PROCESS	-0.480829	-1.68059	0.00136612	0.0292311	HK2/INSR/HKDC1/RAE1/AGL/XYLB/NEU1/PGM2/MLXIPL/GUSB/PHKG2/NUP62/NUP43/PRKAG2/BPGM/ENO2/ESRRB/HEXB/PYGL/BAD/EIF6/FUT10/RPEL1/SEC13/PRKAG1/ALDH1A1/NUP93/ENO1/PFKP/PFKM/NDC1/ECD/PFKL/NUP155/NUP188/NUP88/ALDOA/PGM1/POM121C/GAPDH/ENOSF1/PGK1/PKM/NUP85/JMJD8/NUP35/NUP210/HK1/SEH1L/GALE/GPI/NUP37/PFKFB4/ALDOC/LDHA/NUP205/NUP107/PGAM4/SORD/GALK1/PGAM1/TPI1
GO_REGULATION_OF_STEROID_METABOLIC_PROCESS	GO_REGULATION_OF_STEROID_METABOLIC_PROCESS	-0.480649	-1.60585	0.00142857	0.0292311	SREBF2/KPNB1/CYP51A1/PMVK/ACACA/SQLE/TSPO/ACADVL/PANK2/FDPS/EGR1/ERLIN1/SOD1/IGFBP7/LAMTOR1/STUB1/FASN/ATP1A1/LSS/TM7SF2/SCD/HMGCS1/RAN/FDFT1/ELOVL6
GO_VACUOLAR_LUMEN	GO_VACUOLAR_LUMEN	-0.479651	-1.66102	0.00139276	0.0292311	RNASE3/HEXB/PYCARD/NAAA/NAGLU/GNS/GPC2/NAPRT/GDI2/TRAPPC1/PRDX6/PRSS57/ARSB/GBA/VCP/MAPK1/DPP7/CREG1/HSP90AA1/LIPA/TUBB4B/CCT2/IMPDH1/CTSA/PPT1/HSPA8/PTGES2/PSMD1/CCT8/GGH/LYZ/NPC2/PA2G4/ACLY/ELANE/TUBB/GLA/CTSG/CTSC/PRSS2/RNASE2/FABP5
GO_PROTEIN_DNA_COMPLEX_SUBUNIT_ORGANIZATION	GO_PROTEIN_DNA_COMPLEX_SUBUNIT_ORGANIZATION	-0.479431	-1.75394	0.00125471	0.0292311	NFE2/RNF8/SMARCA4/CUL4B/UBTF/GTF2E1/CHD5/RRN3/HELLS/TAF6L/CENPO/THRA/PRDM9/CENPT/DAXX/HP1BP3/TERF1/RBBP7/HIST1H3I/SPTY2D1/WDR18/CHAF1A/ZNHIT1/CENPL/PSMC4/TRAPPC12/CUL4A/VPS72/NAP1L4/CENPF/MIS18BP1/SMARCC1/PSME4/CENPE/RBBP4/RAD51/GTF3C5/ANP32B/PSMC5/ERCC2/RBX1/RNF4/UBA52/ERCC3/UBN1/SMARCD2/CABIN1/ITGB3BP/CENPK/TAF12/PSMC2/NASP/IPO4/MCM2/HAT1/RUVBL1/GRWD1/OIP5/RPA2/CHD1L/PADI4/SUPT16H/ASF1B/H2AFY/G…
GO_AMINE_METABOLIC_PROCESS	GO_AMINE_METABOLIC_PROCESS	-0.478381	-1.61655	0.00142045	0.0292311	PNKD/PSMF1/AOC2/PSMD3/CHKA/PSMA6/PSMC4/PSME2/PSMB7/PSME4/PSMD11/OAZ1/PSMA3/PSMC5/PSMB4/PSMB9/PSMA1/PSMB6/PSMD14/PSMA2/PSMC2/DHPS/PSMB1/PSMD6/PSMC1/ALDH7A1/ODC1/GCDH/PSMD2/AMD1/PSMB5/HPRT1/PSME3/PSMB3/SRM/PSMD1/PSMC3/PEBP1/PSMB8/SMS/PSMB2
GO_DNA_MODIFICATION	GO_DNA_MODIFICATION	-0.477176	-1.55978	0.00294118	0.0351395	MGMT/APOBEC3B/USP9X/BEND3/EXOSC3/EZH2/EXOSC4/GATAD2A/DNMT1/PRMT5/OGG1/PARP2/BRCA1/ALKBH5/DNMT3B/ALKBH2/APEX1/EXOSC5/UNG/NTHL1/MYC/PLD6
GO_REGULATION_OF_GENERATION_OF_PRECURSOR_METABOLITES_AND_ENERGY	GO_REGULATION_OF_GENERATION_OF_PRECURSOR_METABOLITES_AND_ENERGY	-0.476965	-1.62676	0.00140252	0.0292311	PHKG2/NUP62/NUP43/PRKAG2/NOA1/ESRRB/DYRK2/EIF6/SLC25A23/SEC13/PRKAG1/PARK7/BNIP3/NUP93/NDC1/ECD/NUP155/NUP188/NUP88/VCP/UQCC2/POM121C/MTOR/AKT1/PGK1/PRELID1/NUP85/JMJD8/NUP35/CHCHD4/NUP210/SEH1L/CDK1/NUP37/PFKFB4/CISD1/NUP205/CHCHD10/NUP107/TRAP1/PGAM1
GO_REGULATION_OF_DNA_RECOMBINATION	GO_REGULATION_OF_DNA_RECOMBINATION	-0.476785	-1.53843	0.00872093	0.0439532	BCL6/WRAP53/PRDM9/WRN/PARP3/TNFSF13/PPP4C/THOC1/RMI2/MRE11/MSH2/NSD2/SMARCAD1/RAD51/ERCC2/BLM/PAXIP1/EXOSC3/MLH1/FIGNL1/KPNA2/MAD2L2/KDM1A/PARPBP/RPA2/RAD51AP1/TIMELESS/POLQ/WAS/MSH6/UNG/CHEK1/ALYREF
GO_REGULATION_OF_MRNA_CATABOLIC_PROCESS	GO_REGULATION_OF_MRNA_CATABOLIC_PROCESS	-0.476492	-1.68257	0.00134771	0.0292311	CNOT6L/METTL16/PDE12/HSPA1A/PKP1/PSMD8/HNRNPU/ZC3H14/TNFSF13/GIGYF2/PSMF1/THRAP3/PSMD3/PSMA6/PSMC4/LARP1/PSME2/PSMB7/PSME4/PSMD11/FASTKD1/PSMA3/PSMC5/PSMB4/UBA52/PSMB9/PSMA1/PSMB6/EXOSC3/EXOSC4/PSMD14/PSMA2/FASTKD3/PSMC2/EXOSC7/PABPC4/MTOR/AKT1/PSMB1/EIF4G1/CARHSP1/PCID2/PSMD6/PSMC1/TBRG4/EXOSC9/DHX9/HNRNPD/PSMD2/KHSRP/CNOT7/HNRNPR/HSPA8/ALKBH5/PSMB5/PSME3/PSMB3/ZFP36L2/PSMD1/PSMC3/EXOSC2/SYNCRIP…
GO_DNA_TEMPLATED_TRANSCRIPTION_ELONGATION	GO_DNA_TEMPLATED_TRANSCRIPTION_ELONGATION	-0.475494	-1.56794	0.0028777	0.0351395	TSFM/POLR1A/POLR2J/ENY2/ZNF326/ELOF1/POLR2C/RNF8/UBTF/MLLT3/TCEA2/NELFCD/POLR2L/HNRNPU/ELOC/ELOA/THOC5/THOC1/POLR2B/HMGN1/NELFB/CTR9/NCBP1/ERCC2/CCNT2/ZNRD1/EAF2/ERCC3/EZH2/ELP4/LEO1/CCAR2/POLR2D/ELOB/SSRP1/NCBP2/PCID2/SUPT16H/POLR1C/POLR2I/GTF2H4/POLR1E/POLR2H/WDR61/ALYREF/POLR2F
GO_TRANSLATIONAL_INITIATION	GO_TRANSLATIONAL_INITIATION	-0.474737	-1.67869	0.0013369	0.0292311	EIF4EBP1/RPS18/RPL3/RPL32/METTL3/RPL21/MIF4GD/DHX29/RPL11/ATF4/EIF3F/MTIF3/EIF3J/PPP1R15B/BANK1/RPS6KB2/RPLP0/RPL18A/EIF4E/RPS28/LARP1/TICRR/GLE1/RPL27A/RPS26/RPL41/EIF3CL/RPS3A/RPL36/RPL39/EIF6/RPL8/NCBP1/RPL14/HABP4/EIF3I/RPL23A/RPS8/RPS5/EIF3M/RPL10A/RPS14/RPS3/EIF5B/UBA52/EIF2B1/RPL4/RPS9/RPL22/EIF3K/RPL7/EIF4EBP2/RPS15/RPL13/RPL15/RPS25/EIF4H/MTOR/EIF4E2/RPL12/EIF4G1/POLR2D/EIF2B5/NCBP2/RPL7…
GO_PROTEIN_TARGETING_TO_MITOCHONDRION	GO_PROTEIN_TARGETING_TO_MITOCHONDRION	-0.474075	-1.53923	0.00723589	0.0387312	UBE2J2/MICALL2/PITRM1/TIMM29/VPS11/LRRK2/HTRA2/MFN2/PARL/SREBF2/TIMM10/ROMO1/OXA1L/TIMM8B/HSPA4/TSPO/SLC25A6/MAIP1/NDUFA13/HSP90AA1/SAE1/SAMM50/UBL5/TIMM21/CHCHD4/TOMM5/PDCD5/MIPEP/PMPCA/HSPD1/TOMM22/TIMM23/TOMM40
GO_ATPASE_COMPLEX	GO_ATPASE_COMPLEX	-0.473755	-1.54539	0.00295421	0.0351395	CHD4/SLC9A1/MTA1/SMARCC2/BPTF/ATAD5/INO80E/SMARCA2/SMARCA4/MBD3/CHD5/FXYD1/YEATS4/ATP12A/ABCA2/RBBP7/EN2/ABCB6/BRD9/HMGXB4/ZNHIT1/SMARCC1/RBBP4/SS18L1/TFPT/YY1AP1/SMARCD2/PHF10/ABCA7/VCP/GATAD2A/ATP1B1/RUVBL1/HDAC1/UCHL5/ATP1B3/ACTL6A/SMARCB1/ATP1A1/RFC4/RUVBL2
GO_REGULATION_OF_CELLULAR_KETONE_METABOLIC_PROCESS	GO_REGULATION_OF_CELLULAR_KETONE_METABOLIC_PROCESS	-0.473604	-1.60245	0.00141243	0.0292311	PSMF1/PSMD3/PRKAG2/PSMA6/PSMC4/PSME2/PSMB7/PSME4/PDPR/PSMD11/OAZ1/PSMA3/PSMC5/PSMB4/TYSND1/PSMB9/PSMA1/PSMB6/PSMD14/PSMA2/PSMC2/ACADVL/PANK2/MTOR/AKT1/PSMB1/PSMD6/COQ3/PSMC1/EGR1/ODC1/PSMD2/PSMB5/PSME3/PSMB3/PSMD1/PSMC3/PSMB8/PSMB2
GO_NUCLEAR_TRANSPORT	GO_NUCLEAR_TRANSPORT	-0.472288	-1.75306	0.00124844	0.0292311	EIF4E/PTPN11/THOC5/GEMIN2/TXN/THOC1/HYAL2/NUP62/NUP43/PSIP1/HEATR3/GLE1/SNUPN/TRIM28/SNRPE/RSRC1/EIF6/NXF3/NCBP1/SEC13/PRKAG1/STRADB/RIOK2/PARK7/CPSF3/ANP32B/ANP32C/ECT2/C12orf50/KPNB1/NUP93/IPO9/RANGAP1/NUTF2/HNRNPA1/SRSF7/ZPR1/LTV1/NDC1/ANGPT1/CPSF4/SNRPD1/HNRNPA2B1/NUP155/SNRPB/BARD1/XPO4/NUP188/SRSF3/RPS15/PHB2/NUP88/DDX39A/YWHAE/MAPK1/BANF1/KPNA2/POM121C/XPO5/AKT1/IPO4/THOC6/POLR2D/SRSF2/PPP…
GO_CILIARY_BASAL_BODY_PLASMA_MEMBRANE_DOCKING	GO_CILIARY_BASAL_BODY_PLASMA_MEMBRANE_DOCKING	-0.472078	-1.53275	0.00723589	0.0387312	HAUS4/CC2D2A/NEK2/CEP70/ALMS1/CEP152/DCTN1/HAUS1/CEP250/CDK5RAP2/FBF1/DYNLL1/CCP110/YWHAE/CENPJ/HSP90AA1/HAUS8/TUBB4B/CEP41/HAUS7/CEP72/TUBG1/CEP131/CDK1/CEP78/TUBA1A/TUBB/TUBA4A/CETN2/PLK4
GO_N_METHYLTRANSFERASE_ACTIVITY	GO_N_METHYLTRANSFERASE_ACTIVITY	-0.47081	-1.50218	0.0103245	0.0487924	EED/NSD1/TFB2M/EEF1AKMT1/EEF2KMT/SETD1A/MEN1/METTL21A/NDUFAF7/CARM1/RBBP5/SETD6/NSD3/KMT5A/PRDM9/METTL16/VCPKMT/WDR82/SETDB2/DIMT1/CSKMT/CAMKMT/SETD3/NSD2/TRMT11/CXXC1/SMYD2/ASH2L/EZH2/PRMT3/PRMT5/TRMT1/PRMT1/FBL/WDR5/PEMT/PRMT6/SMYD3
GO_PROTEIN_CONTAINING_COMPLEX_LOCALIZATION	GO_PROTEIN_CONTAINING_COMPLEX_LOCALIZATION	-0.470771	-1.72645	0.00127226	0.0292311	DLG1/WDR34/WASL/RAE1/DDX19B/KIF3B/TERF1/THOC7/SMG6/HNRNPU/KLHL21/TTC26/RABL2B/EIF4E/MZT1/THOC5/DAG1/THOC1/NUP62/NUP43/STX3/GLE1/DYNLRB1/WDR60/ADAM10/EIF6/SFPQ/NXF3/NCBP1/SEC13/SCRIB/RIOK2/CPSF3/C12orf50/RALB/DYNLL2/NUP93/SRSF7/LTV1/NDC1/CLUAP1/HRAS/CPSF4/HNRNPA2B1/DYNLL1/NUP155/NUP188/SRSF3/RPS15/SNAPIN/NUP88/DDX39A/POM121C/THOC6/POLR2D/SRSF2/NCBP2/GPHN/PCID2/MAGOH/U2AF1/CPSF1/SSB/RNPS1/BIRC5/NXT…
GO_NUCLEAR_TRANSCRIBED_MRNA_CATABOLIC_PROCESS	GO_NUCLEAR_TRANSCRIBED_MRNA_CATABOLIC_PROCESS	-0.470479	-1.6771	0.00131752	0.0292311	PDE12/UPF3A/RPLP0/SMG6/ETF1/EDC4/RPL18A/THRAP3/RPS28/LSM2/RPL27A/RPS26/RPL41/RPS3A/RPL36/RPL39/RPL8/NCBP1/RPL14/RPL23A/NT5C3B/RPS8/RPS5/RPL10A/RPS14/RPS3/CNOT6/UBA52/RPL4/RPS9/RPL22/RPL7/EXOSC3/EXOSC4/RPS15/MLH1/RPL13/RPL15/RPS25/EXOSC7/RPL12/EIF4G1/POLR2D/PYM1/NCBP2/RPL7A/PCID2/MAGOH/EXOSC9/SSB/RNPS1/RPS7/CNOT7/RPL34/MRTO4/EIF4A3/LSM4/RPS2/ZFP36L2/RPS21/EXOSC2/LSM3/LSM7/RPS24/EXOSC5/LSM5/GSPT1/W…
GO_PURINE_CONTAINING_COMPOUND_METABOLIC_PROCESS	GO_PURINE_CONTAINING_COMPOUND_METABOLIC_PROCESS	-0.468852	-1.61141	0.00141044	0.0292311	HSPA1A/SULT2A1/ACOT4/MACROD1/ENPP3/SUCLG2/DNM1L/SUCLA2/OPA1/LRRK2/ADSS/BAD/EFL1/GUK1/ACOT13/MFN1/HSPA1B/AK4/PMVK/SULT1A2/ACACA/PARG/NADK/BEND3/TSPO/VCP/ATP1B1/DGUOK/SUCLG1/FIGNL1/ACOT11/AK2/TPST2/KDM1A/GMPR/ACBD6/MPP1/HSPA8/HPRT1/PEMT/FASN/GAMT/HMGCS1/ACLY/ACAT1/PRPS1/RAN/ACOT7
GO_ALCOHOL_BIOSYNTHETIC_PROCESS	GO_ALCOHOL_BIOSYNTHETIC_PROCESS	-0.468218	-1.628	0.00136426	0.0292311	FGF2/PCBD1/CYB5R3/ASAH1/CNBP/ITPKA/DHFR/PLCB2/ERLIN2/ARV1/ACAA2/LBR/DHDDS/PLCG2/P2RY6/HRH1/SREBF2/KPNB1/CYP51A1/PMVK/ACACA/SQLE/GBA/PGP/MSMO1/FDPS/G6PD/ERLIN1/IMPA2/QDPR/SOD1/AKR1B1/FASN/LSS/EBP/TM7SF2/SCD/HMGCS1/ACLY/ISYNA1/RAN/ACAT2/FDFT1/NSDHL/DHCR24/ELOVL6
GO_PROTEIN_LOCALIZATION_TO_ENDOPLASMIC_RETICULUM	GO_PROTEIN_LOCALIZATION_TO_ENDOPLASMIC_RETICULUM	-0.46753	-1.59458	0.00140252	0.0292311	BCAP31/RPS29/RPS18/RPL3/RPL32/RPL21/SEC61A1/RPL11/KDELR3/SRP72/RPLP0/SEC16A/VAPA/RPL18A/RTN4/SEC61G/RPS28/HSPA5/RER1/RPL27A/RPS26/LRRK2/RPL41/PMM2/RPS3A/RPL36/RPL39/RPL8/RPL14/RPL23A/RPS8/RPS5/RPL10A/RPS14/RPS3/SPCS1/SPCS3/SRP9/UBA52/SRP14/RPL4/RPS9/RPL22/SPCS2/GPAA1/RPL7/RPS15/RPL13/RPL15/RPS25/KDELR2/RPL12/RPL7A/ZFAND2B/RPS7/RPL34/RPS2/RPS21/RPS24/RPL29
GO_MICROTUBULE_CYTOSKELETON_ORGANIZATION_INVOLVED_IN_MITOSIS	GO_MICROTUBULE_CYTOSKELETON_ORGANIZATION_INVOLVED_IN_MITOSIS	-0.46611	-1.5676	0.0014245	0.0292311	KIF4A/PARP3/SPAST/HSPA1A/RAE1/KIF3B/WRAP73/HNRNPU/CLASP2/RACGAP1/MZT1/NUP62/NEK2/HSPA1B/CENPE/INTS13/ZW10/SMC1A/DCTN1/ZNF207/KPNB1/TTK/CDK5RAP2/DRG1/FSD1/SPDL1/BORA/TBCE/CHMP4C/KIF11/VCP/NSFL1C/AURKB/CHEK2/SPC25/BIRC5/TACC3/BCCIP/RCC1/TUBG1/GPSM2/TPX2/STIL/STMN1/AURKA/PRC1/CDC20/KIFC1/NUSAP1/POC1A/RAN
GO_CHROMATIN_ASSEMBLY	GO_CHROMATIN_ASSEMBLY	-0.465886	-1.59112	0.00142653	0.0292311	HELLS/CENPO/PRDM9/CENPT/DAXX/HP1BP3/RBBP7/HIST1H3I/SPTY2D1/CHAF1A/CENPL/BAHD1/NAP1L4/MIS18BP1/RBBP4/ANP32B/UBN1/CABIN1/ITGB3BP/CENPK/NASP/IPO4/MCM2/HAT1/RUVBL1/GRWD1/OIP5/PADI4/ASF1B/CDAN1/H2AFY/HJURP/H2AFX/CHAF1B/CENPW/CENPM/CENPX/SMYD3/POLE3/CENPV/CENPN
GO_REGULATION_OF_CYCLIN_DEPENDENT_PROTEIN_KINASE_ACTIVITY	GO_REGULATION_OF_CYCLIN_DEPENDENT_PROTEIN_KINASE_ACTIVITY	-0.464618	-1.5144	0.00441826	0.0351395	PKMYT1/CCNT2/CDK5RAP3/CDKN3/BLM/CCNQ/HSP90AB1/AKT1/CEBPA/BCCIP/PTEN/CCNB2/CCNA2/GTPBP4/CDK4/CDK5RAP1/CCNE2/CKS2/CCND3/CCNE1/CKS1B/CDC25A
GO_COFACTOR_BINDING	GO_COFACTOR_BINDING	-0.461058	-1.75353	0.00121359	0.0292311	NQO2/ABCB6/AOC2/CYB5R4/VKORC1L1/ME2/CYB561D2/ALDH2/GSTM2/PGD/CYP2U1/GOT2/PYGL/PANK1/LBR/HSD17B8/OGFOD3/IVD/HPGD/CYP4F2/CIAPIN1/TBXAS1/GSR/ALDH1A1/RPS3/ERCC2/SOAT2/GLRX2/CYP51A1/SUOX/ACO2/GLRX3/HEBP1/IDH3G/GSS/IDH3B/DUS3L/CTBP1/SQLE/PDXDC1/NDUFA9/ILVBL/GSTP1/MMACHC/TKT/GRHPR/GMDS/SUCLG1/ACADVL/DUS2/ACOT11/FECH/ETFA/IDH1/KDM1A/GAPDH/POLE/SDHC/NDUFS7/DUS1L/PRMT1/ACBD6/ECI2/CREG1/GPHN/GLUD1/PRIM2/G6P…
GO_CELLULAR_AMINO_ACID_METABOLIC_PROCESS	GO_CELLULAR_AMINO_ACID_METABOLIC_PROCESS	-0.460108	-1.68661	0.00126743	0.0292311	EARS2/PSMD3/PSMA6/PSMC4/GOT2/PSME2/ADSS/CARS2/PSMB7/PSME4/PSMD11/OAZ1/SLC7A8/IARS2/PSMA3/PSMC5/QARS/PSMB4/SLC7A6/VARS/PSMB9/GSS/APIP/CLN3/PSMA1/KARS/PSMB6/PSMD14/PSMA2/CAD/SARS2/PSMC2/RIDA/FARS2/VARS2/PSMB1/MTHFD1/ENOPH1/ALDH18A1/PSMD6/GLUD1/PSMC1/FARSA/AIMP2/ALDH7A1/ODC1/GCDH/PSMD2/PADI4/GART/NIT2/QDPR/MARS2/PFAS/MTAP/ALDH5A1/PSMB5/PSME3/PSMB3/HARS/PEMT/PSMD1/PSMC3/YARS2/GCAT/P4HB/SEPHS1/PSMB8/G…
GO_PROTEIN_TRANSPORTER_ACTIVITY	GO_PROTEIN_TRANSPORTER_ACTIVITY	-0.459545	-1.47796	0.0102489	0.0486267	UNC93B1/PGAP2/EIF4ENIF1/RAMP3/SEC61G/VPS26A/ITGB1BP1/TIMM10/OXA1L/KPNB1/IPO9/NUTF2/VPS26B/KPNA2/XPO5/IPO4/COG2/NXT1/IPO11/TOMM5/AP2S1/CSE1L/TOMM22/TIMM23/TOMM40
GO_PROTEIN_CONTAINING_COMPLEX_DISASSEMBLY	GO_PROTEIN_CONTAINING_COMPLEX_DISASSEMBLY	-0.457749	-1.69855	0.00124378	0.0292311	MRPL22/MRPL48/LIMA1/INSR/SPAST/NAPB/MRPS30/FZD5/PLEKHH2/MRPL39/CKAP5/CLASP2/ETF1/MRPL44/JMJD4/MRPS21/VPS4A/TFIP11/CAPZA1/APEH/GLE1/MRPL40/MRPL34/SMARCC1/PHF23/AMER1/UBQLN4/DVL2/FRAT2/MRPS28/MRPS35/BNIP3/MRPL58/OXA1L/MRPL13/TBC1D25/MRPS18A/ERAL1/MRPS23/MRPL16/SMARCD2/MRPL9/CLN3/MRPL41/MRPS17/MRPS22/DNAJC6/MCOLN1/GBA/MRPL21/MRPL52/SNAPIN/VCP/VAMP8/MRPS27/MRPL15/CIB1/SH3BP1/MRPL27/CKAP2/MRPS2/MRPL37…
GO_COENZYME_BINDING	GO_COENZYME_BINDING	-0.456753	-1.66869	0.00126422	0.0292311	NQO2/ME2/ALDH2/PGD/GOT2/PYGL/PANK1/LBR/HSD17B8/OGFOD3/IVD/HPGD/GSR/ALDH1A1/SOAT2/SUOX/IDH3G/IDH3B/DUS3L/CTBP1/SQLE/PDXDC1/NDUFA9/ILVBL/MMACHC/GRHPR/GMDS/ACADVL/DUS2/ACOT11/ETFA/IDH1/KDM1A/GAPDH/DUS1L/PRMT1/ACBD6/ECI2/GPHN/GLUD1/G6PD/GCDH/HADH/NUDT6/SDHA/IDH2/NDUFV1/QDPR/AIFM1/PNPO/ACAD9/MARC1/GCAT/FASN/MDH1/TM7SF2/LDHA/CAT/AHCY/ACAT1/SHMT1/SORD/GPD1L/DHCR24/ACOT7
GO_ORGANOPHOSPHATE_BIOSYNTHETIC_PROCESS	GO_ORGANOPHOSPHATE_BIOSYNTHETIC_PROCESS	-0.456379	-1.75095	0.00119332	0.0292311	ARF1/PGAP2/DCTD/PIGH/GUCY2F/XYLB/PIP4K2B/ITPKA/PIK3R2/UQCC3/MBIP/TAMM41/PLCB2/GNPAT/PGS1/PI4KA/CHKA/PRKAG2/SELENOI/MTM1/AGPAT5/FPR2/DLAT/ADCY3/UPRT/PIK3R4/PI4K2B/HEXB/PYGL/PANK1/ADSS/GPAT3/HSD17B8/DHDDS/PIGN/HSD17B12/GUK1/PLCG2/NAPRT/P2RY6/PARP16/PDPR/HRH1/PIP5K1B/DPAGT1/PDHA1/CHPT1/INPP5D/LPIN3/SLC44A4/AK4/ADORA2B/SH3YL1/PMVK/IMPDH2/ENO1/APRT/PIGF/ACACA/HDDC2/PDHA2/NADK/GPAA1/PIGW/ACSS2/KARS/STA…
GO_SIGNAL_TRANSDUCTION_BY_P53_CLASS_MEDIATOR	GO_SIGNAL_TRANSDUCTION_BY_P53_CLASS_MEDIATOR	-0.45628	-1.66424	0.00127226	0.0292311	BRPF1/KMT5A/RPL11/PSMD10/TOPBP1/MBD3/WWOX/CHD5/RRN3/TAF5/CNOT6L/WRN/E2F4/PERP/RBBP7/RFC2/RBBP8/DNA2/HIPK2/AEN/HNRNPK/TAF15/BRD7/HINT1/RMI2/PRKAG2/MRE11/IFI16/RAD9A/MSH2/PYCARD/DYRK2/TAF4/BCL2/PRKAG1/RBBP4/PIN1/RRP8/ATRIP/CDK5RAP3/CNOT6/BLM/TRIAP1/SMYD2/RHNO1/PAXIP1/BARD1/TAF12/CSNK2B/PRMT5/AURKB/AKT1/MAPKAPK5/KDM1A/PAK1IP1/PRMT1/SSRP1/CHEK2/BRCA1/RPA2/HDAC1/RPS7/SUPT16H/CNOT7/BCL2L12/RPF2/ING2/RF…
GO_HISTONE_BINDING	GO_HISTONE_BINDING	-0.455168	-1.60803	0.00134409	0.0292311	TONSL/L3MBTL2/BRD7/CBX5/BRD9/PKN1/VPS72/RNF20/PSME4/SPIN2A/SFMBT1/RBBP4/RRP8/ANP32B/ANP32C/CBX2/IPO9/COPRS/PHF10/HPF1/NASP/NCAPD2/MCM2/HAT1/SPIN4/LRWD1/GRWD1/LEF1/SUPT16H/ASF1B/PWP1/RCC1/PRKCB/HJURP/H2AFX/WDR5/ING2/NCAPD3/NCAPG2/NPM3/ATAD2/CHAF1B/CKS2/PHF19/VRK1/PRMT6/MSH6/PTMA/UHRF1/CKS1B
GO_ATPASE_ACTIVITY	GO_ATPASE_ACTIVITY	-0.455153	-1.7162	0.00124069	0.0292311	DHX29/ABCC6/KIF19/MSH3/SMARCA4/YME1L1/KIF27/NSF/KIFC2/ATP6V1G3/DDX11/DNAH14/ABCA10/WRN/KIF4A/SPAST/WDR34/KIF9/ATP8B1/TDRD9/HSPA1A/KIF3B/ATP12A/ABCA2/RFC2/TMEM30B/ABCF1/DNA2/ATP2A2/DNAH9/RAD51D/ABCC1/DDX23/DHX30/HSPA9/ABCB6/VPS4A/MRE11/HSPA5/PSMC4/KIF20A/TOR3A/DHX16/MSH2/WDR60/ATP13A4/KATNAL1/TCIRG1/ATP11C/HSPA1B/ABCB10/CENPE/WRNIP1/KIF15/KIF14/RBBP4/ATP6V0E1/ABCF2/RAD51/PSMC5/CLPP/ERCC2/DDX21/RAD…
GO_PROTEIN_TETRAMERIZATION	GO_PROTEIN_TETRAMERIZATION	-0.454363	-1.5598	0.00140647	0.0292311	HSD17B8/NUDT21/ACOT13/DHRS4/OXA1L/IMPDH2/ACACA/APIP/PFKL/MCOLN1/ALDOA/NAXE/EVL/FARSA/RRM2/PKM/XRCC6/HSD17B10/KRT1/RCC1/ALDH5A1/HPRT1/PEX5/ST13/DCXR/TK1/RRM1/CAT/ADSL/PDSS1/DCTPP1/SHMT1/PPAT
GO_DNA_INTEGRITY_CHECKPOINT	GO_DNA_INTEGRITY_CHECKPOINT	-0.450195	-1.54549	0.00140647	0.0292311	CLSPN/RFWD3/CARM1/RNASEH2B/TOPBP1/TIPIN/CNOT6L/E2F4/BABAM1/CDC5L/DNA2/GIGYF2/PTPN11/THOC5/THOC1/EME1/MRE11/FBXO4/MDC1/TICRR/RAD9A/FBXO31/MSH2/CUL4A/DONSON/ATRIP/CDK5RAP3/CNOT6/BLM/TRIAP1/RHNO1/CCAR2/PRMT1/ORC1/CHEK2/BRCA1/RPA2/CNOT7/NAE1/TIMELESS/H2AFX/PRKDC/CDK1/CDK2/AURKA/MSH6/TOP2A/TFDP1/CHEK1/PCNA/DTL/CDC45
GO_TRANSLATION_REGULATOR_ACTIVITY_NUCLEIC_ACID_BINDING	GO_TRANSLATION_REGULATOR_ACTIVITY_NUCLEIC_ACID_BINDING	-0.450038	-1.46517	0.00884956	0.0444307	MIF4GD/CELF1/DHX29/EIF3F/MTIF3/EIF3J/GATB/ETF1/DHFR/ABCF1/EIF4E/EEF1A1/LARP1/EIF3CL/EFL1/EIF6/EIF3I/EEF1D/EIF3M/GCN1/MRPL58/EIF5B/EIF2B1/EIF3K/EIF4H/EIF4E2/EIF4G1/EIF2B5/EEF1B2/EIF5A/EIF3G/EIF3B/EIF4B/GSPT1/C1QBP/SHMT1/TUFM/TYMS
GO_MITOCHONDRION_ORGANIZATION	GO_MITOCHONDRION_ORGANIZATION	-0.445992	-1.69983	0.00121507	0.0292311	COX14/HIGD1A/UBE2J2/UQCC3/MICALL2/PITRM1/DNA2/DNM1L/MIR29B1/MPV17/SLC25A4/NDUFA1/MAN2A1/TIMM29/HCFC1/COL4A3BP/OPA1/CHCHD6/INF2/NDUFV3/MTM1/ALKBH7/VPS11/NDUFA6/LYRM7/LRRK2/ACAA2/PYCARD/CAMKMT/NIPSNAP2/BAD/NDUFA10/SCO2/HTRA2/CIDEB/NDUFB9/FOXRED1/MFN1/FAM162A/BCL2/MFN2/PPRC1/NDUFAF5/PARL/RHOT1/SREBF2/PARK7/PTCD2/CHCHD3/NDUFC1/BNIP3/TIMM10/ROMO1/OXA1L/NDUFAF6/NDUFB5/TIMM8B/YWHAQ/TRIAP1/NDUFA12/MYO19/…
GO_SPINDLE_POLE	GO_SPINDLE_POLE	-0.444075	-1.52837	0.00141443	0.0292311	ODF2/KNTC1/SGO1/RAE1/SPAG5/CALM2/CKAP5/RMDN2/HNRNPU/KLHL21/NEK6/VPS4A/NUP62/TMEM201/NEK2/WDR60/KATNAL1/CENPF/ALMS1/ZW10/SMC1A/MAD1L1/DCTN1/HAUS1/DLGAP5/CDK5RAP2/CDC25B/ASPM/SPDL1/FBF1/RMDN1/KIF11/NSFL1C/AURKB/CKAP2/PKP4/HAUS8/TACC3/BCCIP/CKAP2L/CEP85/TUBG1/GPSM2/TPX2/AURKA/PRC1/CDC20/CALM3/POC1A/KATNB1/AUNIP/MAD2L1
GO_CHROMATIN_ASSEMBLY_OR_DISASSEMBLY	GO_CHROMATIN_ASSEMBLY_OR_DISASSEMBLY	-0.443661	-1.54413	0.00135501	0.0292311	HELLS/CENPO/PRDM9/CENPT/DAXX/HP1BP3/RBBP7/HIST1H3I/SPTY2D1/CHAF1A/CENPL/BAHD1/HIRIP3/TAL1/NAP1L4/MIS18BP1/SMARCC1/RBBP4/ANP32B/UBN1/SMARCD2/CABIN1/ITGB3BP/CENPK/NASP/IPO4/MCM2/HAT1/RUVBL1/GRWD1/OIP5/PADI4/SUPT16H/ASF1B/CDAN1/H2AFY/HJURP/H2AFX/SMARCB1/CHAF1B/CENPW/CENPM/CENPX/SMYD3/POLE3/CENPV/CENPN
GO_NUCLEOSOME_ORGANIZATION	GO_NUCLEOSOME_ORGANIZATION	-0.442984	-1.54027	0.00136426	0.0292311	CHD5/CENPO/PRDM9/CENPT/DAXX/HP1BP3/RBBP7/HIST1H3I/SPTY2D1/CHAF1A/ZNHIT1/CENPL/VPS72/NAP1L4/MIS18BP1/SMARCC1/PSME4/RBBP4/ANP32B/UBN1/SMARCD2/CABIN1/ITGB3BP/CENPK/NASP/IPO4/MCM2/HAT1/RUVBL1/GRWD1/OIP5/PADI4/SUPT16H/ASF1B/H2AFY/HJURP/H2AFX/SMARCB1/CHAF1B/CENPW/CENPM/PTMA/CENPX/SMYD3/POLE3/CENPN
GO_REGULATION_OF_RESPONSE_TO_DNA_DAMAGE_STIMULUS	GO_REGULATION_OF_RESPONSE_TO_DNA_DAMAGE_STIMULUS	-0.441161	-1.56378	0.00134048	0.0292311	THOC5/HNRNPK/PPP4C/THOC1/TFIP11/RMI2/SLF1/FBXO4/RAD9A/TRIM28/CUL4A/BCL2/NSD2/WRNIP1/RAD51/RPS3/BCLAF1/BLM/TRIAP1/SMYD2/MGMT/PAXIP1/ERCC1/NSMCE4A/PARG/UBE2N/OGG1/FIGNL1/CCAR2/MAD2L2/KDM1A/PARPBP/FBXO5/CHEK2/BRCA1/RPA2/DHX9/RAD51AP1/BCL2L12/TIMELESS/POLQ/H2AFX/WAS/ING2/DDIAS/FOXM1/USP1/HMGB1/CHEK1/MYC/PCNA/AUNIP/EEF1E1/MIF
GO_CHAPERONE_BINDING	GO_CHAPERONE_BINDING	-0.440413	-1.43383	0.0103245	0.0487924	PFDN6/DNAJB1/DNAJA1/PTGES3/HSPA5/TBCA/VWF/GET4/TIMM10/HYOU1/TBCE/BAG5/BIRC5/ERP29/BIN1/AHSA1/TBCD/HSPA8/SOD1/CALR/STUB1/SDF2L1/HSPD1/ST13/ATP1A1/CTSC/CDC25A
GO_COFACTOR_BIOSYNTHETIC_PROCESS	GO_COFACTOR_BIOSYNTHETIC_PROCESS	-0.4393	-1.55774	0.00133869	0.0292311	DLAT/PANK1/HSD17B8/MAT2B/HSD17B12/NAPRT/PARP16/PDPR/CPOX/PDHA1/COQ8A/UBIAD1/ACACA/COQ9/GSS/PDHA2/NADK/ACSS2/CNDP2/NDUFA9/TSPO/MMACHC/NAXE/PANK2/FECH/ACSS1/HACD1/MPC1/MTHFD1/COASY/ATIC/GPHN/COQ3/SLC25A39/GCDH/PPT1/GART/IDH2/UROS/MGST2/QDPR/SOD1/PNPO/TECR/FASN/SLC25A1/PNP/UROD/MAT2A/SCD/GGCT/HMBS/ACLY/ACAT1/PDSS1/ACOT7/ELOVL6
GO_FIBRILLAR_CENTER	GO_FIBRILLAR_CENTER	-0.439132	-1.47862	0.00857143	0.043233	WDR43/TCOF1/UBTF/DDX11/SNRPB2/RAE1/ORC6/TERF1/NFIC/EN2/NOP58/DEAF1/UBE2I/TRIM27/EEF1D/HERC4/CD2BP2/YY1AP1/ACACA/UBE2N/LEO1/NFIB/CHCHD1/GAR1/APEX2/LIPA/FBL/IPO11/POLR1E/IMP4/MRPL23/HEATR1/UTP4/SMARCB1/NOLC1/RRS1/CDCA7L/NOP56/DKC1/POLR2F
GO_CARBOHYDRATE_BINDING	GO_CARBOHYDRATE_BINDING	-0.438599	-1.59137	0.00128205	0.0292311	BCAN/GAA/GALNT11/SIGLEC8/HK2/HKDC1/ATRN/SIGLEC12/CRYBG2/ENPP3/AGL/LGALS4/GALNT18/CLEC12A/CD34/MAN2A1/GUSB/GALNT12/PYGL/FCN2/OGFOD3/FREM1/PFKP/PFKM/ASGR1/UGP2/BSG/LGALS8/PFKL/TALDO1/ALDOA/M6PR/CLEC11A/CANX/G6PD/CLEC2D/SELL/KRT1/RPIA/PRPS2/CD93/HK1/CALR/EMC7/MLEC/KLRG1/LGALS9/GPI/SLC2A8/PRG2/SORD/GALK1/CLC/CD33/SLC2A5
GO_HEMATOPOIETIC_PROGENITOR_CELL_DIFFERENTIATION	GO_HEMATOPOIETIC_PROGENITOR_CELL_DIFFERENTIATION	-0.438504	-1.51429	0.0027972	0.0351395	LMO2/PSMF1/PSMD3/HYAL2/PSMA6/AGPAT5/PSMC4/PSME2/PSMB7/ARMC6/NUDT21/TAL1/PSME4/BCL2/PSMD11/PSMA3/PSMC5/ERCC2/PSMB4/TCF12/PSMB9/PSMA1/PSMB6/MMP21/PSMD14/PSMA2/PSMC2/FLT3/XRCC5/PSMB1/PSMD6/PSMC1/HOXB4/WDR7/PDCD2/CBFB/PSMD2/PUS7/PSMB5/PSME3/PSMB3/PRKDC/PSMD1/PSMC3/PSMB8/RRS1/TOP2A/PSMB2
GO_RESPONSE_TO_UV	GO_RESPONSE_TO_UV	-0.438389	-1.47252	0.010043	0.0481018	CASP3/IL12A/CRIP1/HYAL2/HMGN1/MSH2/BCL2/ERCC2/TRIAP1/ERCC3/RHNO1/ERCC1/CCAR2/AURKB/AKT1/KDM1A/DDB1/USP1/CAT/RUVBL2/FEN1/MSH6/ELANE/POLD1/CHEK1/MYC/PCNA/PCLAF/DTL/CDC25A
GO_REGULATION_OF_DNA_METABOLIC_PROCESS	GO_REGULATION_OF_DNA_METABOLIC_PROCESS	-0.438	-1.60111	0.00125945	0.0292311	NUCKS1/BCL6/DDX11/WRAP53/PRDM9/WRN/BABAM1/MAP3K4/PARP3/TERF1/SMG6/HNRNPU/TNFSF13/MIR29B1/WDR18/PPP4C/THOC1/TFIP11/RMI2/MRE11/NEK2/SLF1/FBXO4/TICRR/MSH2/TRIM28/CUL4A/NSD2/WRNIP1/SMARCAD1/RAD51/RPS3/ERCC2/BLM/SLX4/MGMT/PAXIP1/ERCC1/HNRNPA1/PARG/HNRNPA2B1/USP9X/EXOSC3/MLH1/NABP2/DFFA/MAPK1/UBE2N/PRMT5/OGG1/FIGNL1/KPNA2/XRCC5/AURKB/MAD2L2/AKT1/MAPKAPK5/PNKP/KDM1A/PARPBP/BRCA1/RPA2/DHX9/CCT2/HNRNPD/RA…
GO_REGULATION_OF_LIPID_BIOSYNTHETIC_PROCESS	GO_REGULATION_OF_LIPID_BIOSYNTHETIC_PROCESS	-0.437102	-1.5345	0.0013587	0.0292311	ADIPOR1/ERLIN2/PRKAG2/FPR2/EIF6/NR1H3/SREBF2/KPNB1/CYP51A1/PMVK/ACACA/SQLE/TSPO/ACADVL/MTOR/AKT1/IDH1/LPCAT1/FDPS/BRCA1/EGR1/ERLIN1/SOD1/IGFBP7/CDK4/FASN/ATP1A1/LSS/TM7SF2/SCD/HMGCS1/AVP/RAN/SCARB1/FDFT1/FABP5/ELOVL6
GO_PROTEIN_IMPORT	GO_PROTEIN_IMPORT	-0.435809	-1.51837	0.00134771	0.0292311	HYAL2/NUP62/HEATR3/SNUPN/TRIM28/ECT2/ROMO1/PEX7/KPNB1/NUP93/IPO9/NUTF2/ZPR1/ANGPT1/HSPA4/NUP155/NUP188/PHB2/NUP88/MAPK1/PEX13/KPNA2/POM121C/AKT1/IPO4/PEX10/HSP90AA1/NXT1/SAMM50/IPO11/TIMM21/NUP85/NUP35/CHCHD4/SMO/HSPA8/PDCD5/PEX5/CSE1L/HSPD1/TOMM22/NOLC1/TIMM23/NUP107/TOMM40/RAN
GO_MITOCHONDRIAL_TRANSPORT	GO_MITOCHONDRIAL_TRANSPORT	-0.434989	-1.56166	0.0013089	0.0292311	UBE2J2/MICALL2/PITRM1/MIR29B1/TIMM29/OPA1/CPT2/PRKAG2/ALKBH7/VPS11/LRRK2/ACAA2/BAD/HTRA2/SLC8B1/SLC25A23/BCL2/ABCB10/MFN2/PARL/RHOT1/SREBF2/MRS2/BNIP3/TIMM10/ROMO1/OXA1L/SLC25A10/TIMM8B/YWHAQ/MPC1L/ACACA/HSPA4/MICU1/UCP2/TSPO/SLC25A6/YWHAE/MAIP1/NDUFA13/MPC1/HSP90AA1/AFG3L2/SAE1/SAMM50/UBL5/TIMM21/CYC1/CHCHD4/TOMM5/PDCD5/MIPEP/PMPCA/COX5B/HSPD1/SLC25A15/TOMM22/SLC25A1/SLC25A22/TIMM23/STOML2/CHCHD…
GO_NEGATIVE_REGULATION_OF_CHROMOSOME_ORGANIZATION	GO_NEGATIVE_REGULATION_OF_CHROMOSOME_ORGANIZATION	-0.433121	-1.47389	0.00566572	0.0351395	CENPF/ZW10/MAD1L1/BUB1/ZNF207/TTK/CDK5RAP2/SLX4/ERCC1/SPDL1/HNRNPA1/CTBP1/BUB3/DNMT1/XRCC5/AURKB/MAD2L2/MCM2/KDM1A/PCID2/FBXO5/BRCA1/H2AFY/NAT10/PTTG3P/DNMT3B/SMARCB1/ATAD2/CDC20/PRMT6/TOP2A/TRIP13/PTTG1/MAD2L1
GO_ATPASE_ACTIVITY_COUPLED	GO_ATPASE_ACTIVITY_COUPLED	-0.432723	-1.60762	0.00125313	0.0292311	DHX29/ABCC6/KIF19/MSH3/SMARCA4/YME1L1/NSF/ATP6V1G3/DDX11/DNAH14/ABCA10/WRN/SPAST/WDR34/ATP8B1/TDRD9/HSPA1A/KIF3B/ATP12A/ABCA2/RFC2/TMEM30B/DNA2/ATP2A2/DNAH9/RAD51D/ABCC1/DDX23/DHX30/HSPA9/ABCB6/VPS4A/MRE11/HSPA5/PSMC4/DHX16/MSH2/WDR60/KATNAL1/TCIRG1/ATP11C/HSPA1B/ABCB10/WRNIP1/KIF14/RBBP4/ATP6V0E1/RAD51/PSMC5/CLPP/ERCC2/DDX21/RAD54B/DYNLL2/BLM/ABCB7/ERCC3/ATP2B3/DDX56/DYNLL1/ABCA7/ATP2A3/KIF11/TT…
GO_IMPORT_INTO_NUCLEUS	GO_IMPORT_INTO_NUCLEUS	-0.432211	-1.47567	0.00848656	0.0428709	GEMIN2/HYAL2/NUP62/HEATR3/SNUPN/TRIM28/SNRPE/PRKAG1/ECT2/KPNB1/NUP93/IPO9/NUTF2/HNRNPA1/ZPR1/ANGPT1/SNRPD1/NUP155/SNRPB/NUP188/PHB2/NUP88/MAPK1/KPNA2/POM121C/AKT1/IPO4/GEMIN5/NXT1/GEMIN4/IPO11/NUP85/NUP35/SMO/GEMIN6/CSE1L/SNRPG/SNRPD2/NOLC1/NUP107/SNRPF/RAN
GO_ALPHA_AMINO_ACID_METABOLIC_PROCESS	GO_ALPHA_AMINO_ACID_METABOLIC_PROCESS	-0.431746	-1.48703	0.00421941	0.0351395	APIP/CAD/RIDA/MTHFD1/ENOPH1/ALDH18A1/GLUD1/ALDH7A1/GCDH/PADI4/GART/NIT2/PFAS/MTAP/ALDH5A1/PEMT/GCAT/P4HB/SEPHS1/GAMT/CTPS1/SMS/PRDX4/GCSH/SHMT1/PPAT/GMPS/FAH
GO_CHROMATIN_REMODELING	GO_CHROMATIN_REMODELING	-0.431243	-1.49606	0.00414365	0.0351395	CENPP/HIST1H4E/HMGB2/SMARCC2/BPTF/INO80E/SMARCA2/RNF8/SMARCA4/MBD3/TADA2A/CHD5/HELLS/TAF6L/CENPO/CENPT/DAXX/RBBP7/SPTY2D1/ZNHIT1/CENPL/BAHD1/VPS72/MIS18BP1/SMARCC1/PSME4/RBBP4/HMGB3/SMARCAD1/SMARCD2/ITGB3BP/CBX3/CENPK/NASP/RUVBL1/OIP5/HDAC1/CHD1L/PADI4/HJURP/ACTL6A/KAT2A/SMARCB1/NPM3/CENPW/RUVBL2/CENPM/HMGB1/PTMA/CENPX/POLE3/MYC/CENPV/CENPN
GO_POSITIVE_REGULATION_OF_MITOTIC_CELL_CYCLE	GO_POSITIVE_REGULATION_OF_MITOTIC_CELL_CYCLE	-0.430901	-1.48819	0.00421348	0.0351395	PHB2/LSM10/NSFL1C/AKT1/CDC7/EIF4G1/RAD51C/PCID2/FBXO5/H2AFY/RECQL4/CDK4/CDK1/PEBP1/ANAPC11/APEX1/AURKA/CCND3/NUSAP1/AIF1/CCNE1/UBE2C/DTL/CDCA5/CDC45/CDC25A/MAD2L1/RANBP1
GO_REGULATION_OF_MICROTUBULE_BASED_PROCESS	GO_REGULATION_OF_MICROTUBULE_BASED_PROCESS	-0.428208	-1.52455	0.00133156	0.0292311	MDM1/PARP3/SPAST/HSPA1A/RAE1/SPAG5/MAP6/HNRNPU/CLASP2/CHORDC1/CDK2AP2/TRIM37/TRIM46/NUP62/NEK2/CEP70/MKKS/HSPA1B/ALMS1/SKA2/SMC1A/RHOT1/DCTN1/RPS3/MAPRE2/CEP250/CFAP20/CDK5RAP2/DRG1/FSD1/RNF4/BORA/CHMP4C/KIF11/RBM14/CIB1/NSFL1C/ARL2/CENPJ/CKAP2/BRCA1/TACC3/TBCD/CEP85/FKBP4/CEP131/GPSM2/TPX2/NEFH/KAT2A/STIL/STMN3/STMN1/AURKA/MAP6D1/POC1A/KATNB1/CHEK1/RANBP1/PLK4
GO_PROTEIN_LOCALIZATION_TO_MITOCHONDRION	GO_PROTEIN_LOCALIZATION_TO_MITOCHONDRION	-0.427761	-1.45408	0.00995733	0.0481018	UBE2J2/MICALL2/PITRM1/DNAJA1/DNM1L/TIMM29/VPS11/LRRK2/BAD/HTRA2/BCL2/MFN2/PARL/SREBF2/TIMM10/ROMO1/OXA1L/TIMM8B/YWHAQ/MTCH2/HSPA4/TSPO/SLC25A6/YWHAE/MAIP1/NDUFA13/AKT1/HSP90AA1/SAE1/SAMM50/UBL5/TIMM21/CHCHD4/TOMM5/PDCD5/HK1/MIPEP/PMPCA/HSPD1/TOMM22/TIMM23/CALM3/TFDP1/TOMM40
GO_POSITIVE_REGULATION_OF_CELL_CYCLE_PROCESS	GO_POSITIVE_REGULATION_OF_CELL_CYCLE_PROCESS	-0.426839	-1.56522	0.0012837	0.0292311	DLGAP5/CDC25B/CNOT6/TRIAP1/RHNO1/EZH2/PHB2/LSM10/NSFL1C/AURKB/CENPJ/AKT1/CDC7/EIF4G1/PKP4/PRMT1/RAD51C/PCID2/FBXO5/CHEK2/BRCA1/PAGR1/CNOT7/H2AFY/RECQL4/CDK4/GPSM2/CDK1/PEBP1/CDK2/ANAPC11/APEX1/AURKA/CCND3/FEN1/NUSAP1/AIF1/CCNE1/UBE2C/POC1A/TFDP1/PCNA/DTL/CDCA5/CENPV/CDC45/CDC25A/MAD2L1/RANBP1/PLK4
GO_RESPONSE_TO_TEMPERATURE_STIMULUS	GO_RESPONSE_TO_TEMPERATURE_STIMULUS	-0.426302	-1.53853	0.001287	0.0292311	HSPA1A/RAE1/DAXX/DNAJB1/RBBP7/CHORDC1/DNAJA1/ATP2A2/NTRK1/CD34/CALCA/PTGES3/HSPA9/NUP62/NUP43/HSPA5/PSIP1/MICA/HTRA2/HSPA1B/SEC13/NR2F6/HSBP1/GLRX2/NUP93/EIF2B1/HSPH1/NDC1/NUP155/UCP2/CAMK2G/NUP188/NUP88/VCP/YWHAE/MAPK1/RBM3/ACADVL/MICB/ACOT11/POM121C/HSP90AB1/CCAR2/MTOR/BAG5/AKT1/GMPR/POLR2D/EIF2B5/HSP90AA1/RPA2/NUP85/NUP35/NUP210/HSPA8/SOD1/IGFBP7/DNAJA3/FKBP4/STUB1/MLST8/SEH1L/HSPD1/PEBP1/RPA1…
GO_SPINDLE	GO_SPINDLE	-0.425947	-1.58274	0.00124844	0.0292311	DDX11/CBX1/HASPIN/ODF2/KNTC1/KIF4A/SPAST/SGO1/RAE1/AGBL5/SPAG5/KIF3B/E4F1/TERF1/CALM2/CKAP5/RMDN2/HNRNPU/CLASP2/RACGAP1/KLHL21/HAUS4/MZT1/BUB1B/NEK6/VPS4A/NUP62/TMEM201/NEK2/NSUN2/KIF20A/WDR60/INCENP/KATNAL1/CENPF/ACOT13/ALMS1/SKA2/CENPE/KIF15/KIF14/ZW10/SMC1A/RTRAF/MAD1L1/MZT2A/DCTN1/HAUS1/ECT2/RPS3/MAPRE2/ERCC2/ZNF207/DLGAP5/TTK/CDK5RAP2/CDC25B/ASPM/RANGAP1/SPDL1/GEM/FBF1/CBX3/SAC3D1/DYNLL1/RMD…
GO_FATTY_ACID_BIOSYNTHETIC_PROCESS	GO_FATTY_ACID_BIOSYNTHETIC_PROCESS	-0.425473	-1.45468	0.00566572	0.0351395	MLXIPL/PTGES3/ADIPOR1/ERLIN2/PRKAG2/HSD17B8/HSD17B12/EIF6/NR1H3/PRKAG1/HPGD/TBXAS1/ACACA/ACSS2/ACADVL/ACSS1/HACD1/BRCA1/ERLIN1/NDUFAB1/TECR/PTGES2/FASN/SCD/AVP/ACLY/HACD3/FABP5/MIF/ACOT7/ELOVL6
GO_SULFUR_COMPOUND_METABOLIC_PROCESS	GO_SULFUR_COMPOUND_METABOLIC_PROCESS	-0.424576	-1.4983	0.00134409	0.0292311	MCEE/MTHFR/ACOT9/NOX4/GPAM/NUBP2/GSTM1/BGN/NDST1/TSTD1/MVD/ISCA1/SULT2A1/ACOT4/CHST8/SUCLG2/GSTM5/HSPA9/SUCLA2/GSTM2/ACOT13/CIAPIN1/GSR/PARK7/SLC25A10/GLRX2/SUOX/PMVK/GLRX3/SULT1A2/ACACA/APIP/BOLA2/GSTP1/MMACHC/SUCLG1/ACOT11/TPST2/IDH1/MTHFD1/ENOPH1/ACBD6/GSTK1/G6PD/GLO1/SOD1/AMD1/ALDH5A1/PEMT/SLC25A19/FASN/GAMT/HMGCS1/AHCY/MGST1/ACOT7
GO_REGULATION_OF_CHROMOSOME_ORGANIZATION	GO_REGULATION_OF_CHROMOSOME_ORGANIZATION	-0.420272	-1.5597	0.00124533	0.0292311	BUB1B/NEK6/BRD7/RMI2/MRE11/NEK2/SLF1/ZNHIT1/FBXO4/NAA10/TRAPPC12/LRRK2/TRIM28/MKI67/TAL1/SFPQ/RNF20/CENPF/CTR9/CENPE/ZW10/RIOK2/MAD1L1/ARRB1/BUB1/ZNF207/DLGAP5/TTK/CDK5RAP2/PAXBP1/SLX4/RNF4/PAXIP1/ERCC1/SPDL1/HNRNPA1/EID1/HNRNPA2B1/CTBP1/NABP2/PRKD2/BUB3/MAPK1/UBE2N/DNMT1/XRCC5/AURKB/MAD2L2/MAPKAPK5/PNKP/MCM2/KDM1A/PPHLN1/PCID2/FBXO5/BRCA1/CCT2/HNRNPD/TACC3/TCP1/H2AFY/ING2/ANAPC1/CCT7/NAT10/KAT2A…
GO_POSITIVE_REGULATION_OF_CHROMOSOME_ORGANIZATION	GO_POSITIVE_REGULATION_OF_CHROMOSOME_ORGANIZATION	-0.418378	-1.45304	0.00689655	0.0370661	BRD7/MRE11/NEK2/SLF1/FBXO4/LRRK2/TRIM28/TAL1/SFPQ/RNF20/CTR9/ARRB1/DLGAP5/PAXBP1/SLX4/PAXIP1/ERCC1/HNRNPA1/HNRNPA2B1/CTBP1/NABP2/PRKD2/MAPK1/UBE2N/DNMT1/XRCC5/AURKB/MAPKAPK5/PNKP/KDM1A/PPHLN1/BRCA1/CCT2/HNRNPD/TCP1/H2AFY/ING2/CCT7/KAT2A/GNL3/CCT8/ANAPC11/CCT3/DNMT3B/SMARCB1/PHF19/RUVBL2/FEN1/WDR61/DKC1
GO_DRUG_METABOLIC_PROCESS	GO_DRUG_METABOLIC_PROCESS	-0.41757	-1.54726	0.00124378	0.0292311	ALDH2/PRDX5/CYP2U1/BAD/GUK1/HSPA1B/CYP4F2/PARK7/ALDH1A1/AK4/SULT1A2/PRDX6/PARG/APIP/NADK/BEND3/ACSS2/BDH1/CAD/TSPO/VCP/CTRC/MMACHC/ATP1B1/RIDA/SLC52A2/FIGNL1/ACSS1/AK2/SLC19A1/MTHFD1/PRDX3/ENOPH1/ALDH3A2/CYP2J2/CKB/HSPA8/SOD1/AMD1/CD320/HPRT1/PNPO/AKR1B1/CLYBL/PEMT/SLC25A19/PEBP1/GCAT/HBQ1/GAMT/PRDX2/DHRS9/AKR7A2/CAT/AHCY/PRDX4/ACAT1/GATM/SHMT1/TYMS/HBD/PRSS3/VKORC1
GO_SULFUR_COMPOUND_BIOSYNTHETIC_PROCESS	GO_SULFUR_COMPOUND_BIOSYNTHETIC_PROCESS	-0.415742	-1.44799	0.00811908	0.0417544	B4GALT2/GSTM2/GLCE/DLAT/HSD17B8/MAT2B/HSD17B12/B4GALT6/PDPR/PDHA1/ACACA/GSS/MGST3/ANGPT1/PDHA2/ACSS2/CNDP2/GSTP1/ACSS1/CHST13/HACD1/MPC1/GSTK1/GCDH/PPT1/SLC35B2/MGST2/AMD1/TECR/FASN/SLC25A1/MAT2A/SCD/GGCT/ACLY/ACAT1/MGST1/ELOVL6
GO_STEROID_METABOLIC_PROCESS	GO_STEROID_METABOLIC_PROCESS	-0.406058	-1.50011	0.00125156	0.0292311	ERLIN2/PRKAG2/ARV1/ACAA2/LBR/HSD17B8/HSD17B12/SREBF2/DHRS4/SOAT2/KPNB1/CYP51A1/LEPR/PMVK/SULT1A2/CLN6/ACACA/SQLE/GBA/ACAA1/MSMO1/TSPO/ACADVL/PANK2/EBPL/CEBPA/FDPS/EGR1/G6PD/LIPA/ERLIN1/OSBPL1A/SOD1/HINT2/IGFBP7/LAMTOR1/STUB1/AKR1B1/FASN/ATP1A1/LSS/EBP/TM7SF2/NPC2/SCD/HMGCS1/DHRS9/CAT/ACLY/RAN/SCARB1/ACAT2/FDFT1/NSDHL/DHCR24/ELOVL6
GO_METHYLATION	GO_METHYLATION	-0.402809	-1.49677	0.00249688	0.0351395	COQ5/EED/NSD1/TFB2M/EEF1AKMT1/THADA/SMYD4/EEF2KMT/MTHFR/SETD1A/ATF7IP/MRM1/MEN1/METTL21A/METTL3/CTCF/NDUFAF7/CARM1/VIRMA/RBBP5/SETD6/PIWIL2/NSD3/KMT5A/DPY30/TET1/MBD3/NSUN5P2/CHD5/PRDM9/METTL16/VCPKMT/TDRD9/TRMT61B/TYW3/TET2/ETF1/WDR82/METTL25/MIR29B1/FAM86C1/SETDB2/METTL17/WDR4/NSUN2/DIMT1/METTL5/CSKMT/CAMKMT/TRIM28/MAT2B/SETD3/RNF20/CTR9/NSD2/TRMT11/RRP8/NDUFAF5/CIAPIN1/PRDM1/METTL18/NSUN5P1/CX…
GO_ANATOMICAL_STRUCTURE_HOMEOSTASIS	GO_ANATOMICAL_STRUCTURE_HOMEOSTASIS	-0.400915	-1.51394	0.001221	0.0292311	WRN/NSMCE2/MAP3K4/MDM1/PARP3/POLE4/TERF1/SMG6/RFC2/HNRNPU/DNA2/GIGYF2/RAD51D/CD34/CALCA/PTPN11/PTGES3/TFIP11/STRAP/MTM1/MRE11/NEK2/FBXO4/ESRRB/MKKS/BCL2/TLR9/RAD51/DCTN1/INPP5D/BLM/SLX4/ATP2B3/PFKM/ERCC1/HNRNPA1/ACACA/CORO1A/NOP10/POLD3/HNRNPA2B1/BARD1/NABP2/ALDOA/MAPK1/RAC3/XRCC5/HSP90AB1/HOMER2/AURKB/MAPKAPK5/PNKP/POLE/LPCAT1/UBASH3B/RAD51C/HSP90AA1/GAR1/RPA2/PRIM2/LIPA/FH/CYTL1/CCT2/HNRNPD/XRC…
