# Supplementary material for: Acute Myeloid Leukemia Cells Functionally Compromise Hematopoietic Stem/Progenitor Cells Inhibiting Normal Hematopoiesis Through the Release of Extracellular Vesicles
Source: Front Oncol. 2022 Mar 16;12:824562. doi: 10.3389/fonc.2022.824562 (PMC8965808; doi:10.3389/fonc.2022.824562)
Supplement: Supplementary file 4 [file Table_4.xlsx]

## Sheet: UP
Supplementary Table 4: pathway analysis of up-regulated genes of HSPCS after treatment with KG-1 derived-EVs
ID	Description	enrichmentScore	NES	pvalue	p.adjust	core_enrichment
TIAN_TNF_SIGNALING_VIA_NFKB	TIAN_TNF_SIGNALING_VIA_NFKB	0.909255	2.43422	0.00231481	0.0175011	NFKB2/TRAF1/NFKB1/TNFRSF9/SDC4/CXCL2/PTGS2/RELB/NFKBIA/CXCL8/CD83/TNIP1/TNFAIP3/IRF1/IL6/ZFP36
SCHOEN_NFKB_SIGNALING	SCHOEN_NFKB_SIGNALING	0.868657	2.50933	0.00240385	0.0175011	THBS1/CSF2/CCL2/TNFRSF9/IL1A/CXCL2/PTGS2/IL1B/NFKBIA/CXCL8/CSRNP1/MMP9/TPST1/PTGER4/C3/BIRC3/GADD45B
AMIT_EGF_RESPONSE_20_HELA	AMIT_EGF_RESPONSE_20_HELA	0.865385	1.87143	0.00221239	0.0175011	ZC3H12A/BTG2/PPP1R15A/TXNIP/JUN/GADD45B
SOUCEK_MYC_TARGETS	SOUCEK_MYC_TARGETS	0.861039	1.86203	0.00221239	0.0175011	CXCL13/CCL2/KLF6/CCL5/CXCL6/CSF2RB
KRIGE_AMINO_ACID_DEPRIVATION	KRIGE_AMINO_ACID_DEPRIVATION	0.859298	2.42762	0.0023753	0.0175011	CEBPB/SARS/VEGFA/DDIT4/FYN/WARS/STC2/ASNS/ATF3/CARS/MARS/CXCL8/PPP1R15A/SLC38A2/ATF5/PSAT1/DDIT3/TRIB3
REACTOME_REGULATION_OF_FOXO_TRANSCRIPTIONAL_ACTIVITY_BY_ACETYLATION	REACTOME_REGULATION_OF_FOXO_TRANSCRIPTIONAL_ACTIVITY_BY_ACETYLATION	0.849882	1.8379	0.00221239	0.0175011	FOXO3/FOXO1/FOXO4/CREBBP/TXNIP/KAT2B
SCHEIDEREIT_IKK_TARGETS	SCHEIDEREIT_IKK_TARGETS	0.848258	2.14867	0.00232019	0.0175011	NFKB2/NFKB1/CTNNB1/NCOR2/FOXO3/NFKBIA/NCOA3
GILMORE_CORE_NFKB_PATHWAY	GILMORE_CORE_NFKB_PATHWAY	0.847557	1.83287	0.00221239	0.0175011	NFKB2/NFKB1/RELB/BCL3/NFKBIA/IKBKB/NFKBIB/RELA
RASHI_NFKB1_TARGETS	RASHI_NFKB1_TARGETS	0.846837	2.05832	0.00226244	0.0175011	NFKB2/RELB/BTG2/MAP3K8/NFKBIA/TNIP1/TNFAIP3/IRF1/BIRC3/DUSP6/DUSP16/NFKBIB/MDM2
HUMMEL_BURKITTS_LYMPHOMA_DN	HUMMEL_BURKITTS_LYMPHOMA_DN	0.845959	1.97011	0.00223214	0.0175011	BCL3/SQSTM1/CTSH/NFKBIA/S100A11/STAT3/CD40/FNBP1/CD44/BCL2A1
BIOCARTA_TNFR2_PATHWAY	BIOCARTA_TNFR2_PATHWAY	0.838285	2.03753	0.00226244	0.0175011	TRAF1/NFKB1/TANK/NFKBIA/TNFAIP3/MAP3K1/IKBKB/DUSP1
WIERENGA_STAT5A_TARGETS_GROUP2	WIERENGA_STAT5A_TARGETS_GROUP2	0.829678	2.64523	0.00255754	0.0175011	BHLHE40/TRAF1/CSF2/CCL2/PLAU/KLF6/RGS1/CCR7/SQSTM1/TUBB2B/BTG2/CCL3/SOCS2/ANTXR2/CCL5/CXCL8/GABARAPL1/TSC22D2/CXCL10/CD83/LAMP3/CKAP4/COL6A1/HOXB5/IL7R/GADD45B/PSAT1/STAP1/MOB3B/NFIL3/KLF2/FAM241A/GALC
FERRARI_RESPONSE_TO_FENRETINIDE_UP	FERRARI_RESPONSE_TO_FENRETINIDE_UP	0.827785	2.17454	0.00232019	0.0175011	BHLHE40/DDIT4/CXCL2/PTGS2/ATF3/IRF1/SLC7A5/BMP2/SEMA3C/ST3GAL1/DDIT3/TRIM33
YIH_RESPONSE_TO_ARSENITE_C5	YIH_RESPONSE_TO_ARSENITE_C5	0.827649	1.82757	0.00456621	0.0210474	CCL2/PLAU/MAP2K1/TNFAIP6
MALIK_REPRESSED_BY_ESTROGEN	MALIK_REPRESSED_BY_ESTROGEN	0.825537	1.92255	0.00223214	0.0175011	KLF6/CERK/CXCR4/NDRG1/RAP1GAP/MXD4/CLDN4/MUC1
MATZUK_EARLY_ANTRAL_FOLLICLE	MATZUK_EARLY_ANTRAL_FOLLICLE	0.825112	1.92156	0.00223214	0.0175011	THBS1/SRC/NR2C2/CCND2/UBE3A/AHR
KOBAYASHI_EGFR_SIGNALING_6HR_DN	KOBAYASHI_EGFR_SIGNALING_6HR_DN	0.816272	2.03779	0.00230947	0.0175011	IER3/VEGFA/MAFF/DUSP5/JUN/DUSP6/PHLDA2
BIOCARTA_EPONFKB_PATHWAY	BIOCARTA_EPONFKB_PATHWAY	0.815007	1.79965	0.00456621	0.0210474	NFKB1/SOD2/NFKBIA/JAK2/HIF1A
DAZARD_UV_RESPONSE_CLUSTER_G28	DAZARD_UV_RESPONSE_CLUSTER_G28	0.814686	2.06364	0.00232019	0.0175011	IER3/CXCL2/PTGS2/ATF3/CXCL8/ANXA2/H1FX/PMAIP1/GADD45B/PHLDA2
BIOCARTA_NTHI_PATHWAY	BIOCARTA_NTHI_PATHWAY	0.811188	2.17168	0.00231481	0.0175011	NFKB1/SMAD3/IL1B/MAP2K3/NFKBIA/CXCL8/CREBBP/TGFBR2/MAPK11/SMAD4/IKBKB/DUSP1/MAP3K7/TNF/RELA/MAPK14/EP300
REACTOME_UPTAKE_AND_FUNCTION_OF_ANTHRAX_TOXINS	REACTOME_UPTAKE_AND_FUNCTION_OF_ANTHRAX_TOXINS	0.810796	1.79035	0.00456621	0.0210474	CALM1/ANTXR2/MAP2K3/MAP2K1/PDCD6IP/FURIN
ISHIKAWA_STING_SIGNALING	ISHIKAWA_STING_SIGNALING	0.80655	1.74419	0.00442478	0.0207058	IRF7/CCL5/IRF1/IRF9/ADAR/IRF2
MONTERO_THYROID_CANCER_POOR_SURVIVAL_DN	MONTERO_THYROID_CANCER_POOR_SURVIVAL_DN	0.804949	1.74073	0.00442478	0.0207058	SIAH1/TMEM243/LMBRD1
LINDSTEDT_DENDRITIC_CELL_MATURATION_B	LINDSTEDT_DENDRITIC_CELL_MATURATION_B	0.803834	2.53647	0.00239808	0.0175011	NFKB2/TRAF1/NFKB1/TNFRSF9/SDC4/RELB/N4BP2L2/MARCKS/OPTN/NFKBIA/BTG1/IL2RA/CD83/TNIP1/LAMP3/TNFAIP3/CYTIP/CXCR4/STK4/USP12/LYN/BIRC3/TAP1/SLAMF1/PDGFA/CSF2RA/NR4A3
GRAHAM_NORMAL_QUIESCENT_VS_NORMAL_DIVIDING_UP	GRAHAM_NORMAL_QUIESCENT_VS_NORMAL_DIVIDING_UP	0.80046	2.58559	0.00249377	0.0175011	CXCL13/FAM129A/IL18R1/FTH1/KYNU/NFAT5/CXCL2/HLX/PTGS2/TNFSF10/SOD2/OPTN/IL1B/MAFF/CXCL10/CCL19/TNFSF4/TSPAN31/CYTIP/ALOX5/H1F0/SVIL/PPFIBP1/GBP2/TFPI/MPZL2/SPTBN1/FNBP1/FXR1/PMCH/CXCL6
PRAMOONJAGO_SOX4_TARGETS_UP	PRAMOONJAGO_SOX4_TARGETS_UP	0.798748	2.54267	0.0025	0.0175011	IER3/BHLHE40/VEGFA/PLIN2/STC2/GRB10/PHF1/SOD2/IL1B/INSIG2/MAFF/RIOK3/BTG1/TNFAIP3/ELF4/CXCR4/NDRG1/JUN/TNIP2/TRIM8/SLC2A3/CLK1/NFIL3/TRIB3/CAPRIN2
GRAHAM_CML_QUIESCENT_VS_CML_DIVIDING_UP	GRAHAM_CML_QUIESCENT_VS_CML_DIVIDING_UP	0.798717	2.17303	0.00230947	0.0175011	CXCL13/NFAT5/CXCL2/RGS1/SOD2/CCL3/IL1B/CXCL8/CCL19/TNFSF4/ANXA5/JUN
BIOCARTA_RELA_PATHWAY	BIOCARTA_RELA_PATHWAY	0.797736	1.81326	0.00221729	0.0175011	NFKB1/NFKBIA/CREBBP/IKBKB/TNF/RELA/EP300
PHONG_TNF_TARGETS_UP	PHONG_TNF_TARGETS_UP	0.796125	2.60234	0.00253165	0.0175011	IER3/BHLHE40/NFKB2/CSF2/SDC4/BIRC2/CXCL2/PLAU/JUNB/KLF6/ATF3/IER5/NFKBIA/BTG1/CXCL8/TNFRSF10B/DUSP10/DUSP5/CD83/TNFAIP3/IRF1/KDM6A/ICAM1/IL6/ETS2/ZFP36/JUN/BMP2/DUSP8/LAMC2/BIRC3/BTG3
REACTOME_INTERLEUKIN_15_SIGNALING	REACTOME_INTERLEUKIN_15_SIGNALING	0.794294	1.84979	0.00223214	0.0175011	STAT3/JAK1/SOS2/SOS1/IL15/IL2RG/GAB2
REACTOME_SEMA3A_PLEXIN_REPULSION_SIGNALING_BY_INHIBITING_INTEGRIN_ADHESION	REACTOME_SEMA3A_PLEXIN_REPULSION_SIGNALING_BY_INHIBITING_INTEGRIN_ADHESION	0.792932	1.87921	0.00224719	0.0175011	FYN/NRP1/PIP5K1C/RRAS/PLXNA3/PLXNA1/RAC1/PLXNA4
BIOCARTA_41BB_PATHWAY	BIOCARTA_41BB_PATHWAY	0.792015	2.00621	0.00232019	0.0175011	NFKB1/TNFRSF9/NFKBIA/MAP3K1/JUN/IKBKB/RELA/MAPK14
GESERICK_TERT_TARGETS_DN	GESERICK_TERT_TARGETS_DN	0.791324	2.10115	0.00235849	0.0175011	IER3/BHLHE40/NFKBIZ/JUNB/BTG2/ZFP36/GADD45B/DUSP6/NFIL3
BIOCARTA_CD40_PATHWAY	BIOCARTA_CD40_PATHWAY	0.786375	1.83135	0.00223214	0.0175011	NFKB1/NFKBIA/TNFAIP3/MAP3K1/CD40/IKBKB/DUSP1
PID_P38_ALPHA_BETA_PATHWAY	PID_P38_ALPHA_BETA_PATHWAY	0.786274	2.22426	0.00241546	0.0175011	SRC/FYN/RALA/MAP2K3/DUSP10/DUSP8/MAPK11/LYN/FGR/CCM2/MAP3K12/RAC1/CDC42/DUSP16/DUSP1/PAK2
KIM_GERMINAL_CENTER_T_HELPER_DN	KIM_GERMINAL_CENTER_T_HELPER_DN	0.786241	1.73613	0.00456621	0.0210474	ELL2/OSBP/S1PR1/DUSP8/SPTBN1
BIOCARTA_NFKB_PATHWAY	BIOCARTA_NFKB_PATHWAY	0.786172	2.02192	0.00235294	0.0175011	NFKB1/IL1A/NFKBIA/TNFAIP3/MAP3K1/IKBKB/MAP3K7/TNF/RELA
YAN_ESCAPE_FROM_ANOIKIS	YAN_ESCAPE_FROM_ANOIKIS	0.785935	2.10407	0.00231481	0.0175011	NFKB1/IRF7/CCL5/CXCL10/IRF1/STAT2/VCAM1/DDIT3/CD44/IL15
SEKI_INFLAMMATORY_RESPONSE_LPS_UP	SEKI_INFLAMMATORY_RESPONSE_LPS_UP	0.782035	2.65738	0.00268097	0.0175011	IER3/NFKB2/CCL2/NFKBIZ/BIRC2/ZC3H12A/SLC11A2/SOD2/CCL3/NFKBIA/MAFF/BTG1/CXCL10/TNIP1/TNFAIP3/TJP2/RFX5/ICAM1/JDP2/BMP2/VCAM1/GBP2/CD40/BIRC3/GADD45B/RIPK2/ABCB1/SLCO4A1/CD44/CXCL6/GPR68/STX11
BIOCARTA_ERYTH_PATHWAY	BIOCARTA_ERYTH_PATHWAY	0.780656	1.81803	0.00223214	0.0175011	CSF2/IL1A/CCL3/IL6
REACTOME_INTERLEUKIN_10_SIGNALING	REACTOME_INTERLEUKIN_10_SIGNALING	0.779265	2.45518	0.00239808	0.0175011	CSF2/CCL2/IL1A/CXCL2/IL10RA/PTGS2/CCL3L3/CCL3/IL1B/CCL5/CXCL8/TYK2/STAT3/CXCL10/CCL19/ICAM1/IL6/PTAFR/JAK1/CCL3L1
SUH_COEXPRESSED_WITH_ID1_AND_ID2_UP	SUH_COEXPRESSED_WITH_ID1_AND_ID2_UP	0.77852	2.00224	0.00235294	0.0175011	BHLHE40/PLAU/SQSTM1/GABARAPL1/NDRG1/ATF5/GADD45B/DDIT3
REACTOME_INTERLEUKIN_21_SIGNALING	REACTOME_INTERLEUKIN_21_SIGNALING	0.776521	1.67926	0.00884956	0.0317264	IL21R/STAT3/JAK1/IL21/IL2RG/STAT4
WU_HBX_TARGETS_2_DN	WU_HBX_TARGETS_2_DN	0.776225	1.80771	0.00223214	0.0175011	KLF6/NCOA3/PMAIP1/IL6/MAP3K1
REACTOME_TRAF3_DEPENDENT_IRF_ACTIVATION_PATHWAY	REACTOME_TRAF3_DEPENDENT_IRF_ACTIVATION_PATHWAY	0.775737	1.80658	0.00223214	0.0175011	IRF7/CREBBP/IFIH1/DDX58
REACTOME_ENDOSOMAL_VACUOLAR_PATHWAY	REACTOME_ENDOSOMAL_VACUOLAR_PATHWAY	0.774597	1.67509	0.0110619	0.0377513	HLA-E/HLA-F/HLA-A/HLA-B/CTSL
GARGALOVIC_RESPONSE_TO_OXIDIZED_PHOSPHOLIPIDS_LIGHTYELLOW_UP	GARGALOVIC_RESPONSE_TO_OXIDIZED_PHOSPHOLIPIDS_LIGHTYELLOW_UP	0.772403	1.70557	0.00684932	0.0266915	IER5/PIM1/CSGALNACT2/USP12/ABHD3/GNA13
BIOCARTA_STEM_PATHWAY	BIOCARTA_STEM_PATHWAY	0.771585	1.82862	0.00224719	0.0175011	CSF2/CXCL8/IL6
GAURNIER_PSMD4_TARGETS	GAURNIER_PSMD4_TARGETS	0.770234	2.61728	0.00268097	0.0175011	NFKB2/CXCL13/IL18R1/HLA-DQA1/CCL2/NFKB1/IL21R/IL1A/CXCL2/CCL1/CCR7/RELB/CCL3/HLA-E/CCL5/HLA-F/CXCL8/CXCL10/CCL19/HLA-A/IL6/HLA-DOA/HLA-B/IL13RA1/C3/HLA-H/HLA-DRA/CXCL6
REACTOME_CD28_DEPENDENT_VAV1_PATHWAY	REACTOME_CD28_DEPENDENT_VAV1_PATHWAY	0.768929	1.74778	0.00665188	0.0261429	FYN/RAC1/CDC42/PAK2/CD86
REACTOME_INTERLEUKIN_6_SIGNALING	REACTOME_INTERLEUKIN_6_SIGNALING	0.766265	1.69202	0.0114155	0.0387573	IL6ST/TYK2/STAT3/JAK2/IL6/JAK1
REACTOME_PTK6_REGULATES_RHO_GTPASES_RAS_GTPASE_AND_MAP_KINASES	REACTOME_PTK6_REGULATES_RHO_GTPASES_RAS_GTPASE_AND_MAP_KINASES	0.766116	1.74139	0.00665188	0.0261429	ELMO1/RASA1/ELMO2/KRAS/CRK/RAC1
REACTOME_FCGR_ACTIVATION	REACTOME_FCGR_ACTIVATION	0.765686	1.69074	0.0114155	0.0387573	SRC/FYN/FCGR2A/LYN/FGR
BIOCARTA_NKT_PATHWAY	BIOCARTA_NKT_PATHWAY	0.765402	2.0491	0.00231481	0.0175011	IL18R1/CSF2/CCR7/CCL3/IL4R/CXCR4/CCR4/CCL4
AMIT_DELAYED_EARLY_GENES	AMIT_DELAYED_EARLY_GENES	0.763377	1.96329	0.00235294	0.0175011	BHLHE40/JUNB/KLF6/ATF3/BTG2/MAFF/RBMS1/ZFP36
GRAHAM_CML_QUIESCENT_VS_NORMAL_DIVIDING_UP	GRAHAM_CML_QUIESCENT_VS_NORMAL_DIVIDING_UP	0.762639	2.49288	0.00253165	0.0175011	CXCL13/DDIT4/NFAT5/CXCL2/RGS1/INTS6/PTGS2/BCL3/SOD2/CCL3/IL1B/CCL5/MAFF/CXCL8/CXCL10/CCL19/CYP1B1/HIST1H1C/PMAIP1/JUN/GADD45B/KMT2A/FXR1/CLK4/CXCL6
WANG_TNF_TARGETS	WANG_TNF_TARGETS	0.762436	2.07742	0.00233645	0.0175011	TRAF1/CSF2/CCL5/NFKBIA/TNFAIP3/IL6/JUN/VCAM1
REACTOME_FOXO_MEDIATED_TRANSCRIPTION_OF_CELL_CYCLE_GENES	REACTOME_FOXO_MEDIATED_TRANSCRIPTION_OF_CELL_CYCLE_GENES	0.759054	1.92272	0.00232019	0.0175011	SMAD3/FOXO3/FOXO1/BTG1/FOXO4/SMAD4
REACTOME_DCC_MEDIATED_ATTRACTIVE_SIGNALING	REACTOME_DCC_MEDIATED_ATTRACTIVE_SIGNALING	0.75893	1.79863	0.00224719	0.0175011	SRC/FYN/ABLIM1/PTK2/RAC1/CDC42
REACTOME_REGULATION_OF_KIT_SIGNALING	REACTOME_REGULATION_OF_KIT_SIGNALING	0.75572	1.88663	0.00230947	0.0175011	SRC/FYN/SH2B3/KIT/LYN/SOS1
ZHU_SKIL_TARGETS_UP	ZHU_SKIL_TARGETS_UP	0.75549	1.94301	0.00235294	0.0175011	VEGFA/RHOQ/PLAU/JUNB/PPP1R15A
DEBOSSCHER_NFKB_TARGETS_REPRESSED_BY_GLUCOCORTICOIDS	DEBOSSCHER_NFKB_TARGETS_REPRESSED_BY_GLUCOCORTICOIDS	0.755011	2.00473	0.00235849	0.0175011	CSF2/PTGS2/CCL5/CXCL8/IL6/VCAM1
RAY_ALZHEIMERS_DISEASE	RAY_ALZHEIMERS_DISEASE	0.753203	1.78506	0.00449438	0.0209092	IL1A/CCL5/CXCL8/ICAM1
HOLLERN_MICROACINAR_BREAST_TUMOR_DN	HOLLERN_MICROACINAR_BREAST_TUMOR_DN	0.753057	1.78471	0.00449438	0.0209092	ACKR3/TUBB2B/ST6GAL1/STEAP1/DRAM1
SCHWAB_TARGETS_OF_BMYB_POLYMORPHIC_VARIANTS_DN	SCHWAB_TARGETS_OF_BMYB_POLYMORPHIC_VARIANTS_DN	0.752211	1.82832	0.00226244	0.0175011	PAFAH1B1/BCL3/RASSF2/HOXB5
LINDSTEDT_DENDRITIC_CELL_MATURATION_A	LINDSTEDT_DENDRITIC_CELL_MATURATION_A	0.75214	2.45856	0.00253165	0.0175011	CSF2/CCL2/KYNU/SLC3A2/CXCL2/CCL1/P2RX4/SOD2/CCL3/IL1B/CCL5/GPR137B/PLAT/CXCL8/CXCL10/TNFRSF4/ICAM1/RAB5A/SLC7A5/IL6/PTGER4/IL7R/ATF5/PLA2G7
BIOCARTA_IL10_PATHWAY	BIOCARTA_IL10_PATHWAY	0.75117	1.74936	0.00446429	0.0208484	IL1A/IL10RA/STAT3/IL6/JAK1/IL10RB/TNF
GARGALOVIC_RESPONSE_TO_OXIDIZED_PHOSPHOLIPIDS_RED_UP	GARGALOVIC_RESPONSE_TO_OXIDIZED_PHOSPHOLIPIDS_RED_UP	0.750625	1.82447	0.00226244	0.0175011	CEBPB/CEBPG/VEGFA/DDIT4/STC2/MTHFD2/SLC7A5
GARGALOVIC_RESPONSE_TO_OXIDIZED_PHOSPHOLIPIDS_YELLOW_UP	GARGALOVIC_RESPONSE_TO_OXIDIZED_PHOSPHOLIPIDS_YELLOW_UP	0.748212	2.14643	0.00238663	0.0175011	CHIC2/SLC7A1/KDM7A/C16orf72/RAB8B/JOSD1/GK/CNST/NPC1/LCOR
HOLLEMAN_ASPARAGINASE_RESISTANCE_B_ALL_DN	HOLLEMAN_ASPARAGINASE_RESISTANCE_B_ALL_DN	0.747144	1.69826	0.00886918	0.031772	UBE2Z/ELK3/MAPK1IP1L/JUP/ZNF318/RAP2C
BIOCARTA_IL6_PATHWAY	BIOCARTA_IL6_PATHWAY	0.746822	1.96186	0.00232019	0.0175011	CEBPB/IL6ST/STAT3/MAP2K1/JAK2/IL6/JUN/RAF1/JAK1/SOS1
REACTOME_REGULATION_OF_TNFR1_SIGNALING	REACTOME_REGULATION_OF_TNFR1_SIGNALING	0.742927	2.13127	0.00238663	0.0175011	TRAF1/BIRC2/SPPL2A/TNFAIP3/TAX1BP1/MADD/UBC/BIRC3/SPPL2B/IKBKB/RPS27A/RBCK1/CLIP3/SHARPIN/TNF
HEDVAT_ELF4_TARGETS_UP	HEDVAT_ELF4_TARGETS_UP	0.741723	1.68594	0.0110865	0.0378071	CXCL2/CXCL8/KIT/ABCB1/HDC/TAF7
KOBAYASHI_RESPONSE_TO_ROMIDEPSIN	KOBAYASHI_RESPONSE_TO_ROMIDEPSIN	0.741514	1.90706	0.00235294	0.0175011	CXCL8/SYT11/TNFAIP6/RAB3IP/DNAJC27/LPIN1
ZHANG_RESPONSE_TO_CANTHARIDIN_UP	ZHANG_RESPONSE_TO_CANTHARIDIN_UP	0.739886	1.8471	0.00230947	0.0175011	NFE2L1/BTG2/PPP1R16B/PMAIP1/NFE2L2/NFIL3/ZFX/IPCEF1/LITAF/TRIM13/BCL10
REACTOME_TRYPTOPHAN_CATABOLISM	REACTOME_TRYPTOPHAN_CATABOLISM	0.73931	1.72174	0.00669643	0.0262064	KYNU/SLC3A2/SLC7A5
KANG_FLUOROURACIL_RESISTANCE_DN	KANG_FLUOROURACIL_RESISTANCE_DN	0.737871	1.84207	0.00230947	0.0175011	DDIT4/OPLAH/PCK2/FLNB/LAMC2/GOT1
PID_IL23_PATHWAY	PID_IL23_PATHWAY	0.735599	2.16254	0.00238095	0.0175011	IL18R1/CCL2/NFKB1/IL1B/NFKBIA/TYK2/STAT3/JAK2/IL6/IL24/IL18RAP/IL23A/TNF/NOS2/RELA/STAT4
MATZUK_OVULATION	MATZUK_OVULATION	0.73394	1.7394	0.011236	0.0382321	CEBPB/PTGS2/PDE4D/IL6ST/NR2C2/LFNG
ZHANG_RESPONSE_TO_IKK_INHIBITOR_AND_TNF_UP	ZHANG_RESPONSE_TO_IKK_INHIBITOR_AND_TNF_UP	0.733147	2.86786	0.00362319	0.0181057	NFKB2/IL32/NCOA7/CEBPB/TRAF1/NFKB1/EHD1/KYNU/TNFRSF9/DDIT4/SDC4/NFKBIZ/RNF19B/IL1A/NFAT5/BIRC2/CXCL2/PLAU/SMAD3/KLF6/TNFRSF10D/RELB/ZC3H12A/ATF3/BCL3/SQSTM1/TNFSF10/BTG2/CYTH1/TANK/NUB1/IL1B/CCL5/MAP2K3/NFKBIA/TNFAIP8/MAFF/BTG1/CXCL8/TNFRSF10B/C15orf48/PELI1/CXCL10/CD83/MXD1/TNIP1/TNFAIP3/IFIH1/ANKRD12/IRF1/RFX5/ICAM1/SLC7A2/DSE/GPR132/TNFAIP6/TLE4/ZNFX1/KDM7A/ETS1/IRF9/DDX58/B4GALT5/NINJ1/TNIP2/…
REACTOME_IL_6_TYPE_CYTOKINE_RECEPTOR_LIGAND_INTERACTIONS	REACTOME_IL_6_TYPE_CYTOKINE_RECEPTOR_LIGAND_INTERACTIONS	0.731369	1.82583	0.00230947	0.0175011	IL6ST/TYK2/JAK2/JAK1
BASSO_CD40_SIGNALING_UP	BASSO_CD40_SIGNALING_UP	0.730807	2.61304	0.00292398	0.0175011	IER3/NFKB2/TCFL5/TRAF1/HLA-DQA1/EHD1/DDIT4/JUNB/RGS1/CCR7/ELL2/CCL3/IL1B/HLA-F/MAP3K8/NFKBIA/TNFAIP8/CD83/RAC2/TNFAIP3/LGALS1/ICAM1/SH2B3/PIK3CD/RNF115/ADAM8/IRF9/ICOSLG/TRIP10/UNC119/LAPTM5/CHD1/GPR183/CD74/LYN/CD40/GADD45B/MEF2C/TAP1/SLAMF1/ARHGEF2/CD44/MAPKAPK2/BCL2A1/RAB27A
SANA_TNF_SIGNALING_UP	SANA_TNF_SIGNALING_UP	0.730603	2.49614	0.00277008	0.0175011	IL32/CCL2/FTH1/CXCL2/SMAD3/ACKR3/PARP14/ANO9/SOD2/C1QTNF1/HLA-E/KIAA1147/NFKBIA/CXCL8/SPAG9/CXCL10/TNIP1/SAT1/TNFAIP3/IFIH1/ICAM1/TAPBP/HLA-A/ICOSLG/IL7R/ITGAV/HLA-B/VCAM1/BIRC3/RIPK2/DRAM1/OXR1/CXCL6/MMP10
BIOCARTA_IL1R_PATHWAY	BIOCARTA_IL1R_PATHWAY	0.730308	2.0632	0.0023753	0.0175011	NFKB1/IL1A/IL1B/MAP2K3/NFKBIA/IL6/MAP3K1/JUN/IRAK3/IKBKB/MAP3K7/TNF/RELA/MAPK14
REACTOME_MAP3K8_TPL2_DEPENDENT_MAPK1_3_ACTIVATION	REACTOME_MAP3K8_TPL2_DEPENDENT_MAPK1_3_ACTIVATION	0.7301	1.7303	0.011236	0.0382321	NFKB1/MAP3K8/MAP2K1/FBXW11/TNIP2/UBC/IKBKB/RPS27A
BIOCARTA_STRESS_PATHWAY	BIOCARTA_STRESS_PATHWAY	0.726456	1.94483	0.00231481	0.0175011	NFKB1/TANK/MAP2K3/NFKBIA/MAP3K1/JUN/CRADD/IKBKB/TNF/RELA/MAPK14
REACTOME_CD209_DC_SIGN_SIGNALING	REACTOME_CD209_DC_SIGN_SIGNALING	0.725173	1.90499	0.00232019	0.0175011	NFKB1/FYN/RELB/CREBBP/KRAS/LYN/PRKACB/RAF1
LIN_TUMOR_ESCAPE_FROM_IMMUNE_ATTACK	LIN_TUMOR_ESCAPE_FROM_IMMUNE_ATTACK	0.725173	1.89672	0.00230947	0.0175011	RGS16/ACKR3/MMD/VCAM1/PLA2G7
DIRMEIER_LMP1_RESPONSE_LATE_UP	DIRMEIER_LMP1_RESPONSE_LATE_UP	0.724779	2.30721	0.0025	0.0175011	ADGRE5/NFKB2/FEZ1/TRAF1/NFKB1/CARS/SQSTM1/RFTN1/SLC7A1/MARCKS/RHOG/MTHFD2/RUNX3/TNIP1/SWAP70/OTUD4/IL4R/GARS/SLC7A5/TRIP10/LYN/CD40
REACTOME_CHEMOKINE_RECEPTORS_BIND_CHEMOKINES	REACTOME_CHEMOKINE_RECEPTORS_BIND_CHEMOKINES	0.723592	2.27842	0.00241546	0.0175011	CXCL13/CXCL2/CCL1/CCR7/ACKR3/CCL5/CXCL8/CXCL10/CCL19/CXCR4/CXCL6/CCR4/PPBP
DAUER_STAT3_TARGETS_UP	DAUER_STAT3_TARGETS_UP	0.720795	2.26911	0.00248139	0.0175011	THBS1/CCL2/ATF3/BCL3/SOD2/PFKFB3/DUSP5/STAT3/ICAM1/AKAP12/ZFP36/JUN/STAT2/FLNB/C3/SLC2A3/HEG1/NPC1/ABCA1/GFPT2/FEM1C/CTSB
BURTON_ADIPOGENESIS_1	BURTON_ADIPOGENESIS_1	0.720017	2.03683	0.00241546	0.0175011	IER3/CEBPB/VEGFA/ELL2/MAFF/FOXC2/TSC22D1/IL6/ETS2/SLC25A25/NFIL3/PHLDA1/NR4A2/FOSL2/SGK1/BAG3
NOJIMA_SFRP2_TARGETS_UP	NOJIMA_SFRP2_TARGETS_UP	0.719674	2.03316	0.0023753	0.0175011	TNFRSF9/WARS/TNFRSF10D/BTG1/PPP1R15A/MXD1/TNFAIP3/JUN/CD40/GADD45B/CLK1/TRIB3/IL24/NR4A3/DEDD2/SFRP2/BAG3
REACTOME_INTERLEUKIN_RECEPTOR_SHC_SIGNALING	REACTOME_INTERLEUKIN_RECEPTOR_SHC_SIGNALING	0.719343	1.99552	0.0023753	0.0175011	CSF2/IL2RA/INPPL1/PIK3CD/JAK2/JAK1/IL3RA/SOS1/CSF2RA/IL2RG/CSF2RB/GAB2
TIAN_TNF_SIGNALING_NOT_VIA_NFKB	TIAN_TNF_SIGNALING_NOT_VIA_NFKB	0.719295	1.92566	0.00231481	0.0175011	IER3/GATA2/RGS16/JUNB/KLF6/PPP1R15A/JUN
HUANG_FOXA2_TARGETS_UP	HUANG_FOXA2_TARGETS_UP	0.719176	2.26452	0.00241546	0.0175011	ASNS/ACKR3/PLEKHA1/RELB/TUBB2B/SOCS2/MAFF/CBLB/LAMP3/KAT2B/TNFAIP3/TLE4/PCK2/PSAT1/NRG1/ATP6V0A2/DCAF17/LHFPL6/SPAG1/RGS2/FN1/CHAC1
PID_NECTIN_PATHWAY	PID_NECTIN_PATHWAY	0.718508	2.06122	0.00238663	0.0175011	SRC/CTNNB1/PTK2/RAPGEF1/PIP5K1C/IQGAP1/ITGAV/CRK/RAC1/CDC42/F11R/NECTIN2/CTNNA1/RAP1A
GAVIN_PDE3B_TARGETS	GAVIN_PDE3B_TARGETS	0.718255	1.84724	0.00235294	0.0175011	TNFSF10/IL2RA/SYT11/NCF4/TFPI/SYTL2/SYPL1
NICK_RESPONSE_TO_PROC_TREATMENT_DN	NICK_RESPONSE_TO_PROC_TREATMENT_DN	0.717644	1.95537	0.00233645	0.0175011	MAFF/FLOT1/ICAM1/ALOX5/HDGFL3/ZFX/NFYC/ATP6V1A/ZSCAN32/EIF2S3/ETNK1/UBR5/ITPR2
PID_IL27_PATHWAY	PID_IL27_PATHWAY	0.7174	1.90486	0.00235849	0.0175011	IL6ST/IL1B/TYK2/STAT3/JAK2/IL6/STAT2/JAK1
PID_GLYPICAN_1PATHWAY	PID_GLYPICAN_1PATHWAY	0.71672	1.97353	0.00235849	0.0175011	VEGFA/SRC/FYN/PRNP/TGFBR2/LYN/FGR/NRG1
MAYBURD_RESPONSE_TO_L663536_UP	MAYBURD_RESPONSE_TO_L663536_UP	0.716341	1.97249	0.00235849	0.0175011	YARS/SLC1A4/SLC38A2/GARS/SEMA6B/TRIM8/MED12/WDR19
WENG_POR_DOSAGE	WENG_POR_DOSAGE	0.715998	1.88088	0.00232019	0.0175011	ASNS/ANTXR2/LGALS1/ANXA5/GADD45B/ACOT2/CYP2C8
PID_TNF_PATHWAY	PID_TNF_PATHWAY	0.71552	2.23302	0.00244499	0.0175011	TRAF1/NFKB1/BIRC2/SQSTM1/MAP2K3/MAP4K4/TNFAIP3/MAP3K1/MADD/BIRC3/RFFL/IKBKB/ADAM17/SMPD1/MAP3K7/TNF/RELA
REACTOME_TNF_SIGNALING	REACTOME_TNF_SIGNALING	0.715053	2.17228	0.0023753	0.0175011	TRAF1/BIRC2/SPPL2A/TNFAIP3/TAX1BP1/MADD/UBC/BIRC3/SPPL2B/IKBKB/ADAM17/RPS27A/RBCK1/CLIP3/SHARPIN/MAP3K7/TNF
REACTOME_P75NTR_SIGNALS_VIA_NF_KB	REACTOME_P75NTR_SIGNALS_VIA_NF_KB	0.714448	1.78359	0.00461894	0.021048	NFKB1/SQSTM1/NFKBIA/UBC/RIPK2/IKBKB/RPS27A/NGF/RELA
MURATA_VIRULENCE_OF_H_PILORI	MURATA_VIRULENCE_OF_H_PILORI	0.714418	1.83738	0.00235294	0.0175011	SOD2/MVP/COL6A1/DPP4/CCND2/COL6A2/CTTN/MUC1/FUT6
HINATA_NFKB_TARGETS_KERATINOCYTE_UP	HINATA_NFKB_TARGETS_KERATINOCYTE_UP	0.713095	2.46292	0.00283286	0.0175011	IL32/TRAF1/CSF2/NFKB1/VEGFA/MTSS1/BIRC2/PLAU/SOD2/IL1B/CCL5/MAP2K3/NFKBIA/TNFAIP8/PLAT/CXCL8/GABARAPL1/CXCL10/CD83/TNIP1/TNFAIP3/IRF1/ICAM1/SLC7A2/TNFAIP6/VIM/IL6/MMP9/IL7R/BMP2/TAP1/NPR1/RAC1/CXCL6/BCL2A1/IL15
VALK_AML_CLUSTER_1	VALK_AML_CLUSTER_1	0.709553	1.96836	0.0023753	0.0175011	IRF7/ATF3/SOCS2/DPP4/JUN/SLC38A1/SLC2A3/MEF2C/SPAG6/TRPS1/NR4A2/PROM1
PID_SYNDECAN_3_PATHWAY	PID_SYNDECAN_3_PATHWAY	0.707455	1.79202	0.00232019	0.0175011	SRC/FYN/CXCL8/APH1B/CASK/CTTN/NCSTN/AGRP/SDC3
PID_IL12_2PATHWAY	PID_IL12_2PATHWAY	0.707298	2.34589	0.00251256	0.0175011	NFKB2/IL18R1/NFKB1/HLX/RELB/CCL3/IL1B/MAP2K3/IL2RA/TYK2/STAT3/JAK2/HLA-A/PPP3CB/GADD45B/PPP3CA/RIPK2/STAT6/HLA-DRA/IL18RAP/IL2RG/CCL4/NOS2/RELA/STAT4/MAPK14
AMIT_EGF_RESPONSE_60_MCF10A	AMIT_EGF_RESPONSE_60_MCF10A	0.703697	2.11716	0.00234192	0.0175011	IER3/BHLHE40/CXCL2/JUNB/PTGS2/ZC3H12A/SLC35D2/CXCL8/TNFAIP3/IL6/JUN/PTGER4/C11orf68
VILIMAS_NOTCH1_TARGETS_UP	VILIMAS_NOTCH1_TARGETS_UP	0.700687	2.25221	0.00250627	0.0175011	NFKB2/TRAF1/BIRC2/IL10RA/JUNB/CCR7/RELB/IRF7/TNFRSF18/CCL5/NFKBIA/IL2RA/CD83/ICAM1/CD69/IL7R/CARD11/CD74/BIRC3
AMIT_EGF_RESPONSE_40_HELA	AMIT_EGF_RESPONSE_40_HELA	0.700478	2.15324	0.00245098	0.0175011	IER3/CEBPB/JUNB/KLF6/PTGS2/ATF3/BCL3/BTG2/MBNL2/DUSP5/PPP1R15A/IL6/ZFP36/JUN/SLC2A3/KLF2/DUSP1/PIAS1
OSADA_ASCL1_TARGETS_DN	OSADA_ASCL1_TARGETS_DN	0.69989	1.907	0.00233645	0.0175011	RASSF2/CYP1B1/BIRC3/AXL/SEMA3C/AHNAK/NRG1/CD44/BCL2A1/DUSP1
PID_PDGFRA_PATHWAY	PID_PDGFRA_PATHWAY	0.699732	1.85795	0.00235849	0.0175011	RAPGEF1/JUN/ITGAV/JAK1/CRK/CRKL/SOS1
BIOCARTA_ARAP_PATHWAY	BIOCARTA_ARAP_PATHWAY	0.698158	1.76846	0.00232019	0.0175011	CYTH1/CYTH4/ARFGAP3/ASAP1/ARAP1/CYTH2/ARAP2/ARFGEF1/ARFGAP1
REACTOME_OTHER_SEMAPHORIN_INTERACTIONS	REACTOME_OTHER_SEMAPHORIN_INTERACTIONS	0.697865	1.8253	0.00230947	0.0175011	SEMA4A/PLXNA1/SEMA6D/SEMA6A/PLXNA4/ITGA1
BIOCARTA_TH1TH2_PATHWAY	BIOCARTA_TH1TH2_PATHWAY	0.696528	1.8218	0.00230947	0.0175011	IL18R1/IL2RA/IL4R/NR1I2/CD40/HLA-DRA/CD86/HLA-DRB3
KANG_DOXORUBICIN_RESISTANCE_DN	KANG_DOXORUBICIN_RESISTANCE_DN	0.693153	1.75579	0.00232019	0.0175011	NFAT5/NCOA3/PSAT1/TBL1X/CLIC4/PTP4A2/ATP2B1/DESI2
RASHI_RESPONSE_TO_IONIZING_RADIATION_2	RASHI_RESPONSE_TO_IONIZING_RADIATION_2	0.693135	2.55068	0.00295858	0.0175011	NFKB2/THBS1/NFE2L1/NFKBIZ/RNF19B/JUNB/KLF6/DENND5A/RELB/ATF3/SQSTM1/SLC11A2/RHOU/BTG2/SOCS2/MAP3K8/NFKBIA/BTG1/SINHCAF/STAT3/TNIP1/TNFAIP3/IRF1/ICAM1/VPS37B/PDE4B/NFE2L2/ACTA2/LAMC2/BIRC3/DUSP6/RAB10/TAGLN2/MGLL/TRIB3/MAPKAPK2/GALC/DUSP16/CAPN3/OSER1/LGALS3/INPP5A/HIVEP2/ERBB3/NGF/NFKBIB/GNA13/MDM2/CFTR/RELA/KLF4/OCLN/TGIF1
BIOCARTA_TGFB_PATHWAY	BIOCARTA_TGFB_PATHWAY	0.692031	1.7798	0.00705882	0.0269278	SMAD3/CREBBP/MAP2K1/SMAD7/TGFBR2/SMAD4/MAP3K7/EP300/SKIL/MAPK3
PLASARI_TGFB1_TARGETS_1HR_UP	PLASARI_TGFB1_TARGETS_1HR_UP	0.691082	2.02457	0.00236967	0.0175011	IER3/BHLHE40/JUNB/ZMIZ1/PTGS2/IER5/SMAD7/CSRNP1/IL6/GADD45B
DE_YY1_TARGETS_UP	DE_YY1_TARGETS_UP	0.69093	1.72488	0.00923788	0.0330159	CSF2/MTSS1
DIRMEIER_LMP1_RESPONSE_EARLY	DIRMEIER_LMP1_RESPONSE_EARLY	0.690687	2.29079	0.00251256	0.0175011	NFKB2/TRAF1/FTH1/NFKBIZ/JUNB/KLF6/ACKR3/EIF1/ZC3H12A/IRF7/BTG2/CCL3/NFKBIA/DUSP5/PPP1R15A/CD83/TNFAIP3/ICAM1/CD69/ZFP36/JUN/GPR183/TRAF4/BIRC3/GADD45B/SLAMF1/JUP
PODAR_RESPONSE_TO_ADAPHOSTIN_UP	PODAR_RESPONSE_TO_ADAPHOSTIN_UP	0.689811	2.58951	0.00293255	0.0175011	FAM129A/CEBPB/FTH1/CEBPG/NFE2L1/SLC3A2/VEGFA/DDIT4/FYN/CCSER2/KLF6/ASNS/ATF3/CARS/SQSTM1/IER5/MBNL2/RAB9A/DNAJB2/RPS6KC1/MARS/WDR26/MAFF/GABARAPL1/DUSP5/PPP1R15A/SAT1/MAFG/YPEL5/IFRD1/BSDC1/CYTIP/SLC38A2/P4HA2/MAP1LC3B/GARS/HBP1/PMAIP1/C16orf72/CSGALNACT2/JUN/ARMCX3/MFAP4/STEAP1/PSAT1/CLK1/DDIT3/STX12/TRIB3/ACTR10/KLF2/CD44/ISG20/ADAM17/TMEM140/DUSP1/IL15/ASF1A/OSER1/ZFAND5/IL23A/RGS2/GAB2/PRDM4/…
SESTO_RESPONSE_TO_UV_C3	SESTO_RESPONSE_TO_UV_C3	0.689097	1.77226	0.00705882	0.0269278	IER3/PTGS2/ATF3/IL1B/CXCL8/PMAIP1/BRD2/PHLDA2/DUSP1/SOX9
PID_NFKAPPAB_ATYPICAL_PATHWAY	PID_NFKAPPAB_ATYPICAL_PATHWAY	0.688643	1.74436	0.00928074	0.0331178	NFKB1/SRC/BCL3/NFKBIA/CSNK2A2/IKBKB/RELA/MAPK14
BIOCARTA_IL12_PATHWAY	BIOCARTA_IL12_PATHWAY	0.687293	1.74094	0.00928074	0.0331178	IL18R1/TYK2/JAK2/JUN/STAT4/MAPK14/CD3D
WANG_RECURRENT_LIVER_CANCER_DN	WANG_RECURRENT_LIVER_CANCER_DN	0.686655	1.71421	0.0115473	0.0391185	ELL2/SLC27A2/ETS2/ID2/NUDT9/PTP4A1/CDC42SE1/MAFB/CDO1/PGGT1B
CLASPER_LYMPHATIC_VESSELS_DURING_METASTASIS_UP	CLASPER_LYMPHATIC_VESSELS_DURING_METASTASIS_UP	0.686574	1.79576	0.00230947	0.0175011	THBS1/PIM1/HOXB5/SPRY1/F11R/NECTIN2/AJUBA
REACTOME_DARPP_32_EVENTS	REACTOME_DARPP_32_EVENTS	0.68648	1.86767	0.00230947	0.0175011	CALM1/PDE4D/PDE4B/PPP3CB/PRKACB/PPP3CA/PPP2CB/PPP3CC/PRKAR1A
PID_ERBB1_INTERNALIZATION_PATHWAY	PID_ERBB1_INTERNALIZATION_PATHWAY	0.684416	2.1058	0.0023753	0.0175011	LRIG1/SRC/CBLB/PTK2/UBE2D3/PIK3CD/RAB5A/SH3KBP1/ARHGEF7/KRAS/RAF1/SOS1/CDC42/HGS/EPS15/UBE2D2/TSG101/UBE2D1
WORSCHECH_TUMOR_EVASION_AND_TOLEROGENICITY_UP	WORSCHECH_TUMOR_EVASION_AND_TOLEROGENICITY_UP	0.684008	1.96225	0.00238663	0.0175011	CCL2/NFKB1/CCR7/IRF7/CXCL10/IFRD1/IFNAR1/IL6/IL7R
CHIBA_RESPONSE_TO_TSA_DN	CHIBA_RESPONSE_TO_TSA_DN	0.683398	1.81458	0.00235849	0.0175011	TP53BP2/GRB10/CXCL8/PTK2/ITGAV/BIRC3/ITGA1/MDM2/LIG3
KEGG_GRAFT_VERSUS_HOST_DISEASE	KEGG_GRAFT_VERSUS_HOST_DISEASE	0.682757	2.07416	0.0023753	0.0175011	HLA-DQA1/IL1A/HLA-DQA2/HLA-E/IL1B/HLA-F/HLA-A/IL6/HLA-DOA/HLA-B/HLA-DRA/CD86/TNF/HLA-DRB3/KIR3DL2/HLA-DMB/FAS/KIR2DL5A
BIOCARTA_TOLL_PATHWAY	BIOCARTA_TOLL_PATHWAY	0.682473	1.85677	0.00230947	0.0175011	NFKB1/MAP2K3/NFKBIA/MAP3K1/JUN/IKBKB/MAP3K7/RELA/MAPK14/PPARA
BIOCARTA_INFLAM_PATHWAY	BIOCARTA_INFLAM_PATHWAY	0.682191	1.92051	0.00232558	0.0175011	CSF2/IL1A/CXCL8/IL6/HLA-DRA/IL15/PDGFA/TNF/HLA-DRB3
GARGALOVIC_RESPONSE_TO_OXIDIZED_PHOSPHOLIPIDS_CYAN_UP	GARGALOVIC_RESPONSE_TO_OXIDIZED_PHOSPHOLIPIDS_CYAN_UP	0.68187	1.70226	0.0138568	0.0455056	SLC7A1/AKIRIN2/CSGALNACT2/USP12/CREBRF/PTGER4/CDK17/ADAM17/TFE3/GNA13
REACTOME_DISEASES_OF_IMMUNE_SYSTEM	REACTOME_DISEASES_OF_IMMUNE_SYSTEM	0.679971	1.77849	0.00230947	0.0175011	NFKB2/NFKB1/NFKBIA/LY96/IKBKB/TICAM1/RELA/BTK/CD14
MEDINA_SMARCA4_TARGETS	MEDINA_SMARCA4_TARGETS	0.679772	1.99842	0.00238095	0.0175011	NFKB2/CEBPB/STARD10/TNFSF10/CDKN2D/SMAD6/DYNC1H1/MXD4/RBM4/RASSF1/SLC2A4/PCDH1/NADSYN1/PGM2L1
TSAI_RESPONSE_TO_RADIATION_THERAPY	TSAI_RESPONSE_TO_RADIATION_THERAPY	0.679623	1.92256	0.00241546	0.0175011	THBS1/VEGFA/SMAD3/PLAT/COL6A1/CD69/TSC22D1/IL6/TGFBR2/COL6A2
PID_IL12_STAT4_PATHWAY	PID_IL12_STAT4_PATHWAY	0.678437	1.95983	0.00240385	0.0175011	IL18R1/IL2RA/CREBBP/STAT3/IRF1/PPP3CB/JUN/PPP3CA/HLA-DRA/IL18RAP/CD86/STAT4
ALONSO_METASTASIS_NEURAL_UP	ALONSO_METASTASIS_NEURAL_UP	0.678362	1.74465	0.0141176	0.0460671	SDCBP/MAL/ENC1/KIT/S100A10
BURTON_ADIPOGENESIS_PEAK_AT_2HR	BURTON_ADIPOGENESIS_PEAK_AT_2HR	0.675877	2.09818	0.00245098	0.0175011	IER3/THBS1/JUNB/PTGS2/ACKR3/BTG2/MAP2K3/PPP1R15A/FOXC2/TNFAIP6/IL6/ETS2/ZFP36/DNAJB6/EMD/SEMA3C/DUSP1/PHLDA1/NR4A2/RGS2
GRAHAM_CML_DIVIDING_VS_NORMAL_QUIESCENT_DN	GRAHAM_CML_DIVIDING_VS_NORMAL_QUIESCENT_DN	0.67546	2.33914	0.00286533	0.0175011	CXCL13/IL18R1/HLA-DQA1/NFAT5/CXCL2/HLX/TNFSF10/SOD2/OPTN/IL1B/CXCL8/CCL19/IDS/TNFSF4/TSPAN31/CYTIP/ALOX5/H1F0/ADAM8/SVIL/ANXA5/PPFIBP1/PTGER4/GBP2/CD40/BIRC3/DUSP6/TFPI/MPZL2/SPTBN1/FNBP1/PMCH/CD44/CXCL6/SH3BP5
CROONQUIST_STROMAL_STIMULATION_UP	CROONQUIST_STROMAL_STIMULATION_UP	0.675438	2.15347	0.00255754	0.0175011	IER3/BASP1/CXCL2/CCL3/NFKBIA/PPP1R15A/PIM2/COL6A1/IL6/ACTA2/TSC22D3/OLFM1/SPTBN1/FSCN1/DUSP1/IGFBP4/NR4A2/CCL4/RGS2
REACTOME_EPHRIN_SIGNALING	REACTOME_EPHRIN_SIGNALING	0.674652	1.76458	0.00461894	0.021048	SRC/FYN/SDCBP/ARHGEF7/NCK2/RAC1/PAK2/EPHB3/MYL12A
MORI_PRE_BI_LYMPHOCYTE_DN	MORI_PRE_BI_LYMPHOCYTE_DN	0.674296	2.29005	0.00273973	0.0175011	NFKB1/FAM107B/NFKBIZ/RHOQ/IL10RA/CCNDBP1/BTG2/TANK/ABLIM1/RIOK3/BTG1/SAT1/RBM39/CYTIP/JARID2/IL4R/FBXO11/CD22/UBLCP1/ZFP36/S1PR1/CD74/LYN/PNRC2/BIRC3/CLK1/TK2/KLF2
UZONYI_RESPONSE_TO_LEUKOTRIENE_AND_THROMBIN	UZONYI_RESPONSE_TO_LEUKOTRIENE_AND_THROMBIN	0.673837	1.991	0.00238095	0.0175011	CXCL2/HLX/PTGS2/ATF3/ELL2/MAP3K8/CXCL8/NDRG1/ZFP36/BMP2/APOLD1/KLF2/DUSP1/NR4A3/NR4A2/FOSL2/RGS2/NEDD9/KLF4/MCL1/ARID5B
BIOCARTA_LAIR_PATHWAY	BIOCARTA_LAIR_PATHWAY	0.672598	1.67912	0.0138568	0.0455056	IL1A/CXCL8/ICAM1/IL6/VCAM1/C3
YAO_TEMPORAL_RESPONSE_TO_PROGESTERONE_CLUSTER_5	YAO_TEMPORAL_RESPONSE_TO_PROGESTERONE_CLUSTER_5	0.672517	1.90246	0.00241546	0.0175011	IER3/IL18R1/VEGFA/BASP1/ATF3/BEX2
REACTOME_RAF_INDEPENDENT_MAPK1_3_ACTIVATION	REACTOME_RAF_INDEPENDENT_MAPK1_3_ACTIVATION	0.671867	1.82792	0.00230947	0.0175011	IL6ST/TYK2/DUSP10/DUSP5/MAP2K1/JAK2/IL6/PEA15/DUSP8/DUSP6/JAK1/DUSP16/DUSP1
REACTOME_TNFR1_INDUCED_NFKAPPAB_SIGNALING_PATHWAY	REACTOME_TNFR1_INDUCED_NFKAPPAB_SIGNALING_PATHWAY	0.671773	1.89119	0.00232558	0.0175011	TRAF1/BIRC2/TNFAIP3/UBC/BIRC3/IKBKB/RPS27A/RBCK1/SHARPIN/MAP3K7/TNF
PEDERSEN_METASTASIS_BY_ERBB2_ISOFORM_3	PEDERSEN_METASTASIS_BY_ERBB2_ISOFORM_3	0.671125	1.75536	0.00461894	0.021048	TNFAIP8/NABP1/ENC1/NPC1/RGS2/VMP1/MIR21/ZNF697
REACTOME_BIOSYNTHESIS_OF_SPECIALIZED_PRORESOLVING_MEDIATORS_SPMS	REACTOME_BIOSYNTHESIS_OF_SPECIALIZED_PRORESOLVING_MEDIATORS_SPMS	0.670783	1.72515	0.0141176	0.0460671	PTGS2/ALOX5AP/CYP1A1/ALOX5/CYP2C8/LTC4S/ALOX15/GPX4
LEE_LIVER_CANCER_HEPATOBLAST	LEE_LIVER_CANCER_HEPATOBLAST	0.668951	1.67001	0.0138568	0.0455056	PTGS2/VIM/IL6/CCND2/CD44/LAMA3/EZR/TNC/PLAUR
REACTOME_ZBP1_DAI_MEDIATED_INDUCTION_OF_TYPE_I_IFNS	REACTOME_ZBP1_DAI_MEDIATED_INDUCTION_OF_TYPE_I_IFNS	0.668034	1.71809	0.0141176	0.0460671	NFKB2/NFKB1/NFKBIA/IKBKB/NFKBIB/TICAM1/RELA/IRF3
TOMIDA_METASTASIS_DN	TOMIDA_METASTASIS_DN	0.667133	1.71577	0.0141176	0.0460671	SARS/WARS/EIF1/SAT1/GARS/CLK1/LGALS3/CTSL/DLX4
REACTOME_INTERLEUKIN_3_INTERLEUKIN_5_AND_GM_CSF_SIGNALING	REACTOME_INTERLEUKIN_3_INTERLEUKIN_5_AND_GM_CSF_SIGNALING	0.666659	2.10362	0.00239808	0.0175011	CSF2/FYN/IL2RA/RAPGEF1/INPPL1/PIK3CD/JAK2/UBC/LYN/JAK1/CRK/IL3RA/CRKL/SOS1/RPS27A/YWHAZ/CSF2RA/IL2RG/CSF2RB/GAB2
PID_EPHA2_FWD_PATHWAY	PID_EPHA2_FWD_PATHWAY	0.666151	1.74234	0.00461894	0.021048	SRC/PTK2/INPPL1/RAC1
GARGALOVIC_RESPONSE_TO_OXIDIZED_PHOSPHOLIPIDS_BLACK_UP	GARGALOVIC_RESPONSE_TO_OXIDIZED_PHOSPHOLIPIDS_BLACK_UP	0.666015	1.92395	0.00240385	0.0175011	SRC/EIF1/ZBTB21/AKIRIN2/PRNP/NFE2L2/CCDC93/CLK1/TRIB3/KLF2
DORN_ADENOVIRUS_INFECTION_32HR_DN	DORN_ADENOVIRUS_INFECTION_32HR_DN	0.665892	2.0085	0.00235849	0.0175011	COL7A1/IER3/NFKB2/JUNB/ELL2/CYTH1/MAP2K3/NFKBIA/SDCBP/CD83/NFE2L2/TRAF4/EWSR1
AMIT_EGF_RESPONSE_240_MCF10A	AMIT_EGF_RESPONSE_240_MCF10A	0.665729	1.76766	0.00235849	0.0175011	PLAU/SOCS2/AKAP12/GABPB1/PTAFR/BMP2
GHANDHI_BYSTANDER_IRRADIATION_UP	GHANDHI_BYSTANDER_IRRADIATION_UP	0.664868	2.27155	0.00277008	0.0175011	KYNU/NFKBIZ/IL1A/CXCL2/PTGS2/RELB/SOD2/IL1B/CXCL8/DUSP5/CXCL10/SAT1/TNFAIP3/CD69/LRRC8B/ZSWIM8/BIRC3/IRAK3/ZC3H12C/AHR/BCL2A1/GPR68/MMP10/PLEK2/SLC39A8/PHEX/RNF128/SERPINB2/TNFSF15/CXCL1/RGS9/SLC7A11/CREB5/EPB41L4B/IL13RA2/PTGFR/POU2F2
PID_CD40_PATHWAY	PID_CD40_PATHWAY	0.664806	1.92046	0.00240385	0.0175011	TRAF1/NFKB1/BIRC2/NFKBIA/CBLB/TNFAIP3/MAP3K1/JUN/MAPK11/CD40/BIRC3
DORN_ADENOVIRUS_INFECTION_48HR_DN	DORN_ADENOVIRUS_INFECTION_48HR_DN	0.664393	2.01837	0.0023753	0.0175011	COL7A1/IER3/JUNB/ELL2/CYTH1/MAP2K3/NFKBIA/SDCBP/CD83/IL6/NFE2L2/TRAF4/CCNK/EWSR1
GALINDO_IMMUNE_RESPONSE_TO_ENTEROTOXIN	GALINDO_IMMUNE_RESPONSE_TO_ENTEROTOXIN	0.664218	2.26933	0.00277008	0.0175011	IER3/BHLHE40/NFKB2/CEBPB/TRAF1/NFKB1/EHD1/VEGFA/JUNB/PTGS2/BCL3/SQSTM1/PIM1/ITGA5/CCL3/IL1B/CCL5/NFKBIA/CD83/TNIP1/TXNIP/RAC2/TNFAIP3/TAPBP/TSC22D1/ETS2/UBC/GADD45B/CD44/IL18RAP/DUSP1/PDGFA/MT2A/PHLDA1/PDLIM7/CCL4/CSF2RB
PICCALUGA_ANGIOIMMUNOBLASTIC_LYMPHOMA_DN	PICCALUGA_ANGIOIMMUNOBLASTIC_LYMPHOMA_DN	0.664207	2.47953	0.00291545	0.0175011	IRF2BP2/KLF6/RGS1/EIF1/PDE4D/PHF1/IER5/MAP3K8/BTG1/GABARAPL1/ATP2B1-AS1/DUSP10/PPP1R15A/PELI1/TSC22D2/MXD1/IDS/ZFC3H1/TNFAIP3/YPEL5/IFRD1/SIK3/PRNP/RNF103/CD69/CSRNP1/PMAIP1/C16orf72/ZFP36/CSGALNACT2/JUN/PTGER4/CHD1/TSC22D3/SETD2/DNAJB6/GADD45B/PIGA/FOXP1/SLC2A3/RNF11/CLK1/TSPYL2/H3F3B/CNST/MYLIP/SARAF/DDX3X/NR4A3/LINC-PINT/NR4A2/ZFAND5/MOAP1/FOSL2/EIF5/RGS2/RAPGEF6/CCNL1/PTP4A2/ID2/KLF4/CD6/MCL1…
REACTOME_TRAF6_MEDIATED_IRF7_ACTIVATION	REACTOME_TRAF6_MEDIATED_IRF7_ACTIVATION	0.662014	1.83649	0.0023753	0.0175011	IRF7/TANK/CREBBP/IFIH1/DDX58/IFNA14
MAHAJAN_RESPONSE_TO_IL1A_UP	MAHAJAN_RESPONSE_TO_IL1A_UP	0.66195	2.23312	0.00285714	0.0175011	COL7A1/THBS1/CSF2/CXCL2/ACKR3/IL6ST/SOD2/IL1B/CCL5/ACVR1B/PIM2/RB1/IL6/IL7R/BEST1/FSTL3/SPTBN1/GFRA2/ISG20/DUSP1/LTC4S/ITGA1/TNP2/NRCAM/NEDD9/PTP4A3/CCL20/STAT4/SERPINB2/AR/AKAP8L
ONO_FOXP3_TARGETS_UP	ONO_FOXP3_TARGETS_UP	0.661543	1.80251	0.0046729	0.021048	ADGRE5/CCR7/TNFRSF18/SOCS2/JUN/GADD45B/MECP2
TAKEDA_TARGETS_OF_NUP98_HOXA9_FUSION_6HR_DN	TAKEDA_TARGETS_OF_NUP98_HOXA9_FUSION_6HR_DN	0.660524	1.98727	0.00234192	0.0175011	TRAF1/CCL2/VASH1/TRIB2/ZFP36/NINJ1/RARA/PDGFA/NR4A2/SPTAN1/DYRK1A/CCL4
SMIRNOV_CIRCULATING_ENDOTHELIOCYTES_IN_CANCER_UP	SMIRNOV_CIRCULATING_ENDOTHELIOCYTES_IN_CANCER_UP	0.659644	2.48254	0.00294985	0.0175011	COL7A1/IER3/BHLHE40/CEBPB/THBS1/RGS16/IL21R/VEGFA/PLIN2/YARS/PLAU/RGS1/CYP1A1/PFKFB3/RAB33A/ANPEP/MAFF/KDM5B/CXCL8/TMBIM1/P2RX1/MAFG/SMAD7/CYP1B1/ULK1/ALOX5/ELF4/DSE/HS3ST1/SLC7A5/FCGR2A/B4GALT5/GNA15/RARA/ACSL1/KIT/HNMT/SLC2A3/HIST1H2AE/SLC22A4/IRAK3/RAB13/ABCB1/MECP2/SLCO4A1/NRG1/EPHA4/SPHK1/ZNF134/PPBP/BCAT1/CSF2RA/CTSL/ABCA1/MYLK/PDLIM7/CTSB/AQP9/EPAS1/ABCG1/GAB2/MARCO
PID_GMCSF_PATHWAY	PID_GMCSF_PATHWAY	0.659567	1.96315	0.00240385	0.0175011	CSF2/CCL2/PIM1/STAT3/MAP2K1/JAK2/KRAS/LYN/PRKACB/RAF1/SOS1/IKBKB/YWHAZ/CSF2RA/CSF2RB/GAB2
REACTOME_INTERLEUKIN_6_FAMILY_SIGNALING	REACTOME_INTERLEUKIN_6_FAMILY_SIGNALING	0.658037	1.79029	0.00230947	0.0175011	IL6ST/TYK2/STAT3/JAK2/IL6/JAK1
WU_HBX_TARGETS_1_DN	WU_HBX_TARGETS_1_DN	0.657831	1.74669	0.00235849	0.0175011	KLF6/MAP2K3/ANPEP/NCOA3/MAP3K1
WEINMANN_ADAPTATION_TO_HYPOXIA_DN	WEINMANN_ADAPTATION_TO_HYPOXIA_DN	0.657658	1.99791	0.0023753	0.0175011	IER3/IL18R1/SDC4/IL1A/STC2/SOD2/MARCKS/IL6/SLC16A3/LPL/NRCAM/EPAS1
KUROZUMI_RESPONSE_TO_ONCOCYTIC_VIRUS	KUROZUMI_RESPONSE_TO_ONCOCYTIC_VIRUS	0.657639	1.99785	0.0023753	0.0175011	CCL2/IL1A/IL10RA/CCR7/IL6ST/CCL3/IL1B/CCL5/CXCL10/IL13RA1/C3/CCR4/IL15/IL2RG/TNF
BRACHAT_RESPONSE_TO_CAMPTOTHECIN_UP	BRACHAT_RESPONSE_TO_CAMPTOTHECIN_UP	0.656541	1.78888	0.0046729	0.021048	GRB10/BTG2/TXNIP/ULK1/TP53INP1/LPIN1/SERTAD1/H2AFJ/CD53/TMEM185A
LIU_TARGETS_OF_VMYB_VS_CMYB_DN	LIU_TARGETS_OF_VMYB_VS_CMYB_DN	0.655567	1.99156	0.0023753	0.0175011	CSF2/FAM107B/EHD1/IL6/FAM117A/TSC22D3/SLC38A1/NKG7/CLEC5A/MAPKAPK2/CMAHP/IL23A/ARHGAP24/CCL20/PXK/VCAN/TPSAB1/GATA3/PALLD
ZHAN_MULTIPLE_MYELOMA_CD1_UP	ZHAN_MULTIPLE_MYELOMA_CD1_UP	0.65319	2.02775	0.00245098	0.0175011	CEBPB/TM6SF1/FYN/STC2/ALPK2/RAB33A/NSUN7/XPOT/GPT2/PHGDH/MFAP4/PCK2/ATF5/PPP2R5E/TRIB3
WIERENGA_STAT5A_TARGETS_UP	WIERENGA_STAT5A_TARGETS_UP	0.653177	2.53629	0.00327869	0.0179883	BHLHE40/IL18R1/TRAF1/CSF2/CCL2/GATA2/PLIN2/DDIT4/PLAU/KLF6/RGS1/CCR7/SMAP2/SQSTM1/TUBB2B/BTG2/PIM1/CCL3/SOCS2/ANTXR2/CCL5/RNF144A/BTG1/CXCL8/GABARAPL1/GBP4/DUSP5/TSC22D2/CXCL10/CD83/TNFRSF4/LAMP3/TJP2/CKAP4/COL6A1/P4HA2/NCS1/IL4R/DAB2/TLE4/HOXB5/FAM129B/FNDC3B/CPXM1/FCGR2A/MIIP/NDRG1/CCND2/RAP1GAP/SAMSN1/IL7R/ENC1/GADD45B/PSAT1/ARL4A/PIK3IP1/STAP1/TLE3/SLC6A9/IL3RA/PLXNA3/MOB3B/NFIL3/TRIB3/KLF2/B…
PID_NFKAPPAB_CANONICAL_PATHWAY	PID_NFKAPPAB_CANONICAL_PATHWAY	0.653119	1.7157	0.00464037	0.021048	NFKB1/BIRC2/NFKBIA/UBE2D3/TNFAIP3/RIPK2/IKBKB/TNF/ERC1/RELA
DORN_ADENOVIRUS_INFECTION_24HR_DN	DORN_ADENOVIRUS_INFECTION_24HR_DN	0.652639	2.02604	0.00245098	0.0175011	COL7A1/IER3/NFKB2/JUNB/ELL2/CYTH1/MAP2K3/NFKBIA/SDCBP/CD83/H1F0/IL6/NFE2L2/TRAF4/EWSR1
BOYAULT_LIVER_CANCER_SUBCLASS_G5_DN	BOYAULT_LIVER_CANCER_SUBCLASS_G5_DN	0.650798	1.79201	0.00471698	0.021048	IL10RA/BCL3/S100A11/EMP3/PELI1/ICAM1/DAB2/PTGER4/LAPTM5/SEL1L3/CYBA/CELF2/SIRPA
XU_HGF_SIGNALING_NOT_VIA_AKT1_6HR	XU_HGF_SIGNALING_NOT_VIA_AKT1_6HR	0.650485	1.77238	0.0046729	0.021048	EHD1/PLAU/UPP1/IL6ST/PFKFB3/TNFRSF10B/SAT1/JUN/PHLDA2/CD44
SIMBULAN_UV_RESPONSE_NORMAL_DN	SIMBULAN_UV_RESPONSE_NORMAL_DN	0.6496	1.892	0.00240385	0.0175011	THBS1/HAS2/VEGFA/MARCKS/PRRC2C/RBMS1/TACC1/ENC1/GADD45B/PLEC/AHNAK
REACTOME_DOWNSTREAM_SIGNAL_TRANSDUCTION	REACTOME_DOWNSTREAM_SIGNAL_TRANSDUCTION	0.649501	1.83735	0.00483092	0.021048	SRC/STAT3/RAPGEF1/RASA1/KRAS/STAT6/CRK/CRKL/NCK2/SOS1/PDGFA
SWEET_KRAS_TARGETS_UP	SWEET_KRAS_TARGETS_UP	0.649305	2.21838	0.00277008	0.0175011	COL7A1/BHLHE40/PMEPA1/CCL2/SPOCK1/JUNB/ACKR3/FERMT2/MAP3K8/DNAJB2/GABARAPL1/ACVR1B/ULK1/P4HA2/WASHC3/BMP1/JUN/ITGAV/GSDME/GADD45B/JAK1/NPTX1/NCK2/LAMP2/TAGLN/MSC/LBH/CLDN4/ADAM19
DUTTA_APOPTOSIS_VIA_NFKB	DUTTA_APOPTOSIS_VIA_NFKB	0.64908	1.83616	0.00483092	0.021048	IER3/TRAF1/BIRC2/TNFSF10/SOD2/TNFRSF10B/TNFAIP3/BIRC3/GADD45B
PHONG_TNF_RESPONSE_NOT_VIA_P38	PHONG_TNF_RESPONSE_NOT_VIA_P38	0.648532	2.66779	0.00392157	0.0191675	ADGRE5/BHLHE40/NFKB2/FAM129A/CEBPB/TRAF1/CSF2/LRIG1/NFKB1/GATA2/EHD1/NFE2L1/CD70/TNFRSF9/SDC4/RNF19B/PLAU/SMAD3/ABR/KLF6/NET1/DENND5A/RELB/IL6ST/BCL3/CARS/SOD2/IER5/WDR48/TANK/C1QTNF1/CYP1A1/OPTN/GPRC5C/MAP2K3/NFKBIA/TNFAIP8/FLOT1/LPXN/CLIP2/SMOX/RIPOR1/TNFRSF10B/PELI1/CXCL10/CD83/MMD/TNIP1/MYH9/RAC2/PARP12/MAP2K1/BSDC1/IRF1/COL6A1/RFX5/ICAM1/P4HA2/PIK3CD/DSE/PHF11/HLA-A/ETS1/MMP9/B4GALT5/ETS2/CD…
REACTOME_INTERLEUKIN_2_FAMILY_SIGNALING	REACTOME_INTERLEUKIN_2_FAMILY_SIGNALING	0.648248	2.01241	0.00245098	0.0175011	CSF2/IL21R/IL2RA/STAT3/INPPL1/PIK3CD/JAK2/IL9R/JAK1/IL3RA/SOS2/SOS1/IL21/IL15/CSF2RA/IL2RG/CSF2RB/GAB2/STAT4
REACTOME_TRAF6_MEDIATED_NF_KB_ACTIVATION	REACTOME_TRAF6_MEDIATED_NF_KB_ACTIVATION	0.647959	1.72048	0.00943396	0.0334833	NFKB2/NFKB1/NFKBIA/IFIH1/DDX58/MAP3K1/IKBKB/NFKBIB/RELA
DORSEY_GAB2_TARGETS	DORSEY_GAB2_TARGETS	0.646173	1.82794	0.00483092	0.021048	THBS1/TNFRSF9/ACVR1/DUSP5/SMAD7/CD69/AKAP12/GK/PHLDA2/CD44
BERENJENO_TRANSFORMED_BY_RHOA_FOREVER_DN	BERENJENO_TRANSFORMED_BY_RHOA_FOREVER_DN	0.646064	1.79224	0.00475059	0.021048	IER3/MTMR10/PTGS2/ANXA3/AKAP12/CHD1/FLNB/TNK2
PACHER_TARGETS_OF_IGF1_AND_IGF2_UP	PACHER_TARGETS_OF_IGF1_AND_IGF2_UP	0.645626	1.89803	0.00238095	0.0175011	BHLHE40/SLC3A2/VEGFA/ASNS/SLC1A4/IFRD1/SLC7A5/PHGDH/DDIT3/SERTAD2/GDF15/MFAP3L/PCDH8/HERPUD1/ASS1/SLC7A11
WANG_BARRETTS_ESOPHAGUS_DN	WANG_BARRETTS_ESOPHAGUS_DN	0.644577	1.75628	0.0046729	0.021048	STK24/NFE2L2/JUP/PLP2/FGFR3/PRCP/CTSB/ARF5/CUL3
ODONNELL_TARGETS_OF_MYC_AND_TFRC_UP	ODONNELL_TARGETS_OF_MYC_AND_TFRC_UP	0.644492	2.19001	0.00268097	0.0175011	HLA-DQA1/MYO1G/KLF6/RGS1/SAT1/IDS/TXNIP/YPEL5/ALOX5/IL4R/CD69/YPEL2/PDE4B/ZMAT3/TP53INP1/JUN/CREBRF/PTAFR/IL13RA1/TSC22D3/ABAT/MXD4/SLC2A3/CD44/IKBKB/F11R
REACTOME_REGULATION_OF_SIGNALING_BY_CBL	REACTOME_REGULATION_OF_SIGNALING_BY_CBL	0.643925	1.70977	0.00943396	0.0334833	FYN/RAPGEF1/PIK3CD/UBC/LYN/CRK/CRKL/RPS27A
TING_SILENCED_BY_DICER	TING_SILENCED_BY_DICER	0.643224	1.81959	0.00483092	0.021048	RFTN1/ICAM1/CXCR4/VIM/RASGRP1/PELI2/CPEB2/HOXB2/SERPINA1/LHFPL6
CHEN_LVAD_SUPPORT_OF_FAILING_HEART_DN	CHEN_LVAD_SUPPORT_OF_FAILING_HEART_DN	0.642652	1.97548	0.00245098	0.0175011	CCL2/PLAU/PDE4D/TNFSF10/MARCKS/NRP1/PDE4B/PTGER4/JAM2/ZDHHC11/CTSB/B3GALNT1/LEPROTL1/CD14/GPR22/APLNR/CLCN3/SLC5A3
DAZARD_UV_RESPONSE_CLUSTER_G2	DAZARD_UV_RESPONSE_CLUSTER_G2	0.642206	1.80795	0.00465116	0.021048	IER3/CXCL2/JUNB/ATF3/HLA-F/CXCL8/HIST2H2AC/PMAIP1/BAMBI/HIST1H2AE/PHLDA2/CLDN4/NEFM/CCL20/SGK1
PID_AMB2_NEUTROPHILS_PATHWAY	PID_AMB2_NEUTROPHILS_PATHWAY	0.641374	1.92965	0.00234192	0.0175011	NFKB1/SRC/FYN/PLAU/PLAT/ICAM1/IL6/MMP9/JAM2/LYN/FGR
HALMOS_CEBPA_TARGETS_UP	HALMOS_CEBPA_TARGETS_UP	0.641121	2.02304	0.00239808	0.0175011	PLIN2/CXCL2/PTGS2/TNFAIP8/BTG1/CXCL8/CKAP4/IL4R/JAK2/ETS2/BMP2/ARL4A/SEMA3C/NFIL3/EPHA4/RAB27A/ITGA1/SERPINI1/RGS2/HCAR3/CCL20/FOLR1
BRACHAT_RESPONSE_TO_CISPLATIN	BRACHAT_RESPONSE_TO_CISPLATIN	0.640862	1.71569	0.00694444	0.0268581	BTG2/ABLIM1/TXNIP/TP53INP1/NABP1/LPIN1/YPEL3/CD53/TMEM185A/MDM2/VMP1
BRACHAT_RESPONSE_TO_METHOTREXATE_UP	BRACHAT_RESPONSE_TO_METHOTREXATE_UP	0.640062	1.74139	0.00230947	0.0175011	BTG2/ABLIM1/TXNIP/TP53INP1/LPIN1/H2AFJ/CD53/TMEM185A/MDM2/VMP1/TRAFD1
GARGALOVIC_RESPONSE_TO_OXIDIZED_PHOSPHOLIPIDS_MAGENTA_UP	GARGALOVIC_RESPONSE_TO_OXIDIZED_PHOSPHOLIPIDS_MAGENTA_UP	0.640051	1.80188	0.00465116	0.021048	KLF6/PTGS2/MAFF/GABARAPL1/PPP1R15A/MAFG/CSRNP1/C16orf72/ZSWIM6/DUSP16/FOSL2/PRDM4/TNPO1
PID_FAK_PATHWAY	PID_FAK_PATHWAY	0.639677	2.09095	0.00253165	0.0175011	SRC/FYN/ITGA5/ELMO1/PTK2/RAPGEF1/MAP2K1/ETS1/RASA1/JUN/ARHGEF7/ITGAV/BMX/RRAS/RAF1/CRK/ASAP1/NCK2/RAC1/SOS1/VCL
PID_TCR_CALCIUM_PATHWAY	PID_TCR_CALCIUM_PATHWAY	0.637893	1.80212	0.00475059	0.021048	CSF2/JUNB/PTGS2/IL2RA/PPP3CB/JUN/PPP3CA
PHONG_TNF_RESPONSE_VIA_P38_PARTIAL	PHONG_TNF_RESPONSE_VIA_P38_PARTIAL	0.636902	2.42083	0.00315457	0.0177286	COL7A1/IER3/NFKB2/THBS1/HAS2/KYNU/BIRC2/CXCL2/PLAU/SMAD3/JUNB/KLF6/INTS6/IL6ST/SQSTM1/TUBB2B/TANK/FOXO1/MAFF/CXCL8/TNFRSF10B/GABARAPL1/DUSP10/TSC22D2/STAT3/TGIF2/CREB1/TNFAIP3/TNS3/TAPBP/IL4R/TRIB2/FNDC3B/PMAIP1/IL6/JUN/TPST1/PTGER4/ITGAV/BMP2/PLAC8/SEMA3C/BTG3/KANK2/VDR/CD44/AGRN/SPHK1/LBH/DUSP1/PDE8B/LHFPL6/FOSL2/HIVEP2/ALCAM/RGS2/NEDD4L/PITX2/ID2/MCL1/CCL20/TIPARP/HERPUD1/CDH19
TONKS_TARGETS_OF_RUNX1_RUNX1T1_FUSION_HSC_UP	TONKS_TARGETS_OF_RUNX1_RUNX1T1_FUSION_HSC_UP	0.636894	2.46617	0.0031746	0.0178195	NFKB2/KLF6/RGS1/SORT1/P2RX4/IRF7/SOCS2/CYP1A1/OPTN/RAB33A/SLC35D2/PLAT/CXCL8/IL1RL1/TXNIP/ANXA2/TNFSF4/H1F0/CD69/SENP7/HBP1/DAB2/FBXW11/RB1/TRIB2/UBL3/IRF9/PDE4B/DDX58/PPFIBP1/S1PR1/SAMSN1/IL13RA1/ACTA2/TGFBR2/GBP2/ENC1/BAMBI/RRAS/ZDHHC17/BNIP3L/SLC2A3/DUSP6/TFPI/STX6/DRAM1/NPTX1/KLHL24/AHR/SPTBN1/FXR1/DNAJB5/JUP/ZFYVE16/TRIM5/ANK3/DDR1/ERG/GDF15/RGS2/NRCAM/PRKAR1A/ADD3/SMARCA1/NQO1/NEDD9/EVI2A/S…
PID_SYNDECAN_4_PATHWAY	PID_SYNDECAN_4_PATHWAY	0.63553	1.85102	0.00240385	0.0175011	THBS1/SDC4/ITGA5/CCL5/PTK2/SDCBP/CXCR4/MMP9/DNM2/TFPI/RAC1
DORN_ADENOVIRUS_INFECTION_12HR_UP	DORN_ADENOVIRUS_INFECTION_12HR_UP	0.635136	1.78804	0.00465116	0.021048	NFKB2/JUNB/ELL2/CYTH1/DDX58/TSC22D3
WINZEN_DEGRADED_VIA_KHSRP	WINZEN_DEGRADED_VIA_KHSRP	0.633316	2.25657	0.00280899	0.0175011	HAS2/CSF2/SDC4/NFKBIZ/CXCL2/PTGS2/PKIA/CXCL8/DUSP5/CXCL10/YPEL5/PMAIP1/IL6/ZFP36/PTGER4/GPR183/BMP2/RNF144B/TRPC1/DUSP6/ANKRA2/DNAJB5/GREM1/PDGFA/CTSL/NR4A2/GDF15/IL23A/SERPINI1/ZFAND6/CAV2/TNF/ID2/CCL20
IKEDA_MIR133_TARGETS_UP	IKEDA_MIR133_TARGETS_UP	0.632862	1.99274	0.00241546	0.0175011	NFAT5/APPBP2/MYH9/PTPRD/ANKRD12/NCOA6/NDRG1/SEC61B/DNAJB6/HIF1A/ARPC5/CDC42/RAPH1/DDX3X/RAP2C/LHFPL6
HAHTOLA_MYCOSIS_FUNGOIDES_CD4_UP	HAHTOLA_MYCOSIS_FUNGOIDES_CD4_UP	0.632149	2.06634	0.00253165	0.0175011	IER3/KYNU/CXCL2/KLF6/PTGS2/ATF3/NLRP3/BTG2/SOD2/CCL3/IL1B/PFKFB3/CXCL8/PPP1R15A/ETS2/ENC1/MANBA/RIPK2
PID_INTEGRIN_A9B1_PATHWAY	PID_INTEGRIN_A9B1_PATHWAY	0.631577	1.7183	0.00923788	0.0330159	CSF2/VEGFA/SRC/SAT1/ADAM8/VCAM1/PAOX/RAC1/CSF2RA/ITGA9/FN1/NOS2
BIOCARTA_DEATH_PATHWAY	BIOCARTA_DEATH_PATHWAY	0.631315	1.73836	0.00707547	0.0269278	NFKB1/BIRC2/LMNA/TNFSF10/NFKBIA/BIRC3
GEISS_RESPONSE_TO_DSRNA_UP	GEISS_RESPONSE_TO_DSRNA_UP	0.629643	1.89436	0.00234192	0.0175011	TRAF1/CCL2/BIRC2/ATF3/NFKBIA/SAT1/TNFAIP3/IRF1/TNFAIP6/TAP1/CD44/UBQLN1/ADAR/CCL4/KLF4/EIF2S3
THEILGAARD_NEUTROPHIL_AT_SKIN_WOUND_UP	THEILGAARD_NEUTROPHIL_AT_SKIN_WOUND_UP	0.629351	2.13655	0.00271739	0.0175011	IER3/CCL2/NFKB1/VEGFA/CXCL2/PLAU/UPP1/PHF1/TANK/CCL3/NCOR2/IL1B/MAP2K3/MTHFD2/CXCL8/PPP2R2A/ETS2/ZFP36/NFE2L2/CHD1/GABARAPL2/AZIN1/AHR/VDR/CD44/BCL2A1/OXSR1/SRP54/EIF5/AQP9/HCAR3/TNF/LGMN
ZWANG_CLASS_3_TRANSIENTLY_INDUCED_BY_EGF	ZWANG_CLASS_3_TRANSIENTLY_INDUCED_BY_EGF	0.629082	2.4783	0.0034965	0.0181057	IER3/BHLHE40/NFKB2/NCOA7/NFKB1/NFKBIZ/IL1A/CXCL2/JUNB/PTGS2/ZC3H12A/ATF3/BCL3/ELL2/IL1B/PFKFB3/FERMT2/MBNL2/MAP3K8/MAFF/CXCL8/DUSP5/PPP1R15A/PELI1/TNFAIP3/TJP2/SMAD7/RBMS1/KLF13/SYT12/ETS1/CSRNP1/DPP4/IL6/NDRG1/ETS2/GABPB1/PPFIBP1/RGS21/ANO6/CHMP1B/CPEB2/BIRC3/JOSD1/PLAC8/SEMA3C/ZC3H12C/CLDND1/ZSWIM6/TLE3/SERTAD2/MACC1/CSNK1E/MMP19/NRG1/IRF2BPL/CLDN4/DUSP1/STX11/ATXN1/BTBD3/NR4A3/PURB/NR4A2/METRN…
ONGUSAHA_TP53_TARGETS	ONGUSAHA_TP53_TARGETS	0.628662	1.80347	0.00477327	0.021048	DDIT4/TNFRSF18/CTSH/SAT1/ZMAT3/LPIN1/TAP1/NQO1/DGKA/MDM2
CHEN_HOXA5_TARGETS_9HR_UP	CHEN_HOXA5_TARGETS_9HR_UP	0.62671	2.4513	0.00361011	0.0181057	CEBPB/CEBPG/TNFRSF9/VEGFA/BIRC2/JUNB/KLF6/STC2/HLX/ASNS/INTS6/PTGS2/RELB/IRF7/ATF3/CARS/ZNF274/TANK/FOXO3/NFKBIA/MAFF/CXCL8/TNFRSF10B/GABARAPL1/DUSP5/PELI1/TSC22D2/NCOA3/SCYL3/SAT1/RBM39/TNFAIP3/IFRD1/WAC/TSC22D1/PMAIP1/ETS2/CAB39/JUN/RBM5/TLK2/DUSP8/PNRC2/BIRC3/GADD45B/TRPC1/DMTF1/DUSP6/CLK1/RIPK2/CNOT4/KMT5B/FNBP4/MARCH7/FBXO38/ZCCHC8/ALG13/SUPT20H/CLK4/NFIL3/CDK7/CDK17/SLTM/ZNF432/UIMC1/TAF1D/…
PID_IL1_PATHWAY	PID_IL1_PATHWAY	0.626494	1.79725	0.00477327	0.021048	NFKB1/IL1A/SQSTM1/IL1B/JUN/IRAK3/IKBKB/MAP3K7/ERC1/RELA/IL1RAP/IL1RN/PIK3R1/PRKCZ
GOBERT_CORE_OLIGODENDROCYTE_DIFFERENTIATION	GOBERT_CORE_OLIGODENDROCYTE_DIFFERENTIATION	0.626438	1.92742	0.0023753	0.0175011	RAB2B/ELMO1/NUMB/HBP1/NDRG1/TP53INP1/ANKRD6/ABAT/DIXDC1/NARF/ABCA1/RGS2/EXT1/TAL2
HINATA_NFKB_TARGETS_FIBROBLAST_UP	HINATA_NFKB_TARGETS_FIBROBLAST_UP	0.626195	2.15294	0.00277778	0.0175011	IER3/NFKB2/NFKB1/VEGFA/MTSS1/BIRC2/RELB/SOD2/IL1B/NFKBIA/TNFAIP8/CXCL8/CD83/TNFAIP3/IRF1/KDM6A/ICAM1/VIM/ETS1/IL6/GABBR1/SPTBN1/RAC1/MSC/GREM1/CXCL6
RIZ_ERYTHROID_DIFFERENTIATION_HEMGN	RIZ_ERYTHROID_DIFFERENTIATION_HEMGN	0.62598	1.72367	0.00707547	0.0269278	ELL2/NCOA1/PBX3/CUX1/NR4A2/TAL2/FOXA1/HOXA2
CHEN_LVAD_SUPPORT_OF_FAILING_HEART_UP	CHEN_LVAD_SUPPORT_OF_FAILING_HEART_UP	0.625319	2.24087	0.00283286	0.0175011	CEBPB/PLIN2/DDIT4/ATF3/BTG2/IER5/FOXO3/NFKBIA/MTHFD2/TXNIP/ELF1/SLC38A2/RNF115/FNDC3B/ZFP36/JUN/ZNF189/MFAP4/TSC22D3/GADD45B/RERE/FSTL3/DNAJB5/NFIL3/CYP4B1/SLCO4A1/KLF2/VCL/DIXDC1/MT2A/ZFAND5/FOSL2/CD163/MCL1/TIPARP/KLF9/CHST3/METTL7A
HAN_JNK_SINGALING_UP	HAN_JNK_SINGALING_UP	0.624664	1.792	0.00477327	0.021048	CCL5/IL1RL1/CXCL10/IRF9/JUN/TNK2/DUSP16/DUSP1/IFIT3/SGK1
BIOCARTA_ALK_PATHWAY	BIOCARTA_ALK_PATHWAY	0.624608	1.85909	0.00240385	0.0175011	CTNNB1/ACVR1/BMPR2/SMAD6/BMP2/TGFBR2/MEF2C/SMAD4
REACTOME_MYOGENESIS	REACTOME_MYOGENESIS	0.623625	1.75564	0.00465116	0.021048	CTNNB1/SPAG9/MAPK11/MEF2C/BNIP2/MYOG/CDC42/MEF2D/CTNNA1/NEO1/MAPK14/MEF2A/MYOD1/ABL1
GARGALOVIC_RESPONSE_TO_OXIDIZED_PHOSPHOLIPIDS_TURQUOISE_UP	GARGALOVIC_RESPONSE_TO_OXIDIZED_PHOSPHOLIPIDS_TURQUOISE_UP	0.622992	2.12848	0.00277008	0.0175011	KLF6/SQSTM1/SMG1/ACVR1/CLIP2/GABARAPL1/NCOA3/PRNP/ANKRD12/ARRDC3/ZFP36/JUN/CREBRF/DUSP3/CLDN15/AFF4/DNAJB6/SPIRE1/SLC25A25/NIPA1/CLDND1/AHR/AGO2/PIM3/NRG1/RRAGC/DUSP1/HS6ST1/SAMD8/GDF15/FOSL2/SGK1/ZNF697/TNPO1/TIPARP
DACOSTA_ERCC3_ALLELE_XPCS_VS_TTD_UP	DACOSTA_ERCC3_ALLELE_XPCS_VS_TTD_UP	0.622166	1.75153	0.00465116	0.021048	CTSH/RASSF2/ANPEP/HOXB5/PTPRN/EPB41L3/ISG20/GNG4
DORN_ADENOVIRUS_INFECTION_12HR_DN	DORN_ADENOVIRUS_INFECTION_12HR_DN	0.621393	1.82041	0.00236967	0.0175011	COL7A1/IER3/KYNU/MAP2K3/NFKBIA/ANPEP/SDCBP/CD83/H1F0/IL6/NFE2L2/TRAF4/CCNK/HIST1H2AE/EWSR1
BIOCARTA_NUCLEARRS_PATHWAY	BIOCARTA_NUCLEARRS_PATHWAY	0.619893	1.7536	0.00483092	0.021048	NR1I2/RARA/ABCB1/VDR/RARB/CYP4B1/ABCA1/CYP26A1/ABCG1/ABCB11/PPARA
PID_TRAIL_PATHWAY	PID_TRAIL_PATHWAY	0.619882	1.689	0.00934579	0.0332728	TNFRSF10D/TNFSF10/TNFRSF10B/PIK3CD/MAP3K1/IKBKB/SMPD1
ALTEMEIER_RESPONSE_TO_LPS_WITH_MECHANICAL_VENTILATION	ALTEMEIER_RESPONSE_TO_LPS_WITH_MECHANICAL_VENTILATION	0.619765	2.29308	0.00288184	0.0175011	THBS1/CSF2/CCL2/NFKBIZ/IL1A/JUNB/UPP1/RELB/IRF7/ATF3/BCL3/SOD2/CCL3/IL1B/PFKFB3/MAP3K8/NFKBIA/MAFF/CXCL10/MXD1/TNFAIP3/IFIH1/AKAP12/IL6/FCGR2A/STAT2/GBP2/PLA2G7/ST3GAL1/GK/NFIL3/TRIM5/CXCL6/BCL2A1/IL15/MT2A
BEIER_GLIOMA_STEM_CELL_DN	BEIER_GLIOMA_STEM_CELL_DN	0.619732	2.06555	0.00254453	0.0175011	HLA-DQA1/FTH1/BASP1/NFKBIZ/SLC11A2/DUSP3/LAPTM5/CD74/BMP2/LPIN1/HNMT/LRCH2/FAM167A/MGLL/AMIGO1/TLE3/SOS2/HLA-DRA
SEITZ_NEOPLASTIC_TRANSFORMATION_BY_8P_DELETION_DN	SEITZ_NEOPLASTIC_TRANSFORMATION_BY_8P_DELETION_DN	0.618195	1.77344	0.00477327	0.021048	DDIT4/QPCT/IL1A/PHF1/CLIP2/PIK3CD/CXCR4
PID_AVB3_OPN_PATHWAY	PID_AVB3_OPN_PATHWAY	0.617851	1.77246	0.00477327	0.021048	NFKB1/PLAU/NFKBIA/MMP9/MAP3K1/JUN/ITGAV/ILK/RAC1/CD44/CDC42
PID_P38_MKK3_6PATHWAY	PID_P38_MKK3_6PATHWAY	0.617022	1.71167	0.00712589	0.0269278	MAP2K3/MAP3K1/MAPK11/GADD45B/TAOK3/CCM2/RAC1/MAP3K6/MAP3K7/MAPK14/MAP3K10
LA_MEN1_TARGETS	LA_MEN1_TARGETS	0.616583	1.65069	0.0138889	0.0455785	RGS16/ITGA5/BEX2/ACOT2
WORSCHECH_TUMOR_REJECTION_UP	WORSCHECH_TUMOR_REJECTION_UP	0.615452	1.9743	0.00248756	0.0175011	NFKBIZ/IL1A/NFAT5/EBF4/IL1B/CCL5/TNFRSF4/STAT2/IL7R/STAT6/BCL2A1/IL2RG/CCL4/ALCAM/CLEC10A
REACTOME_NEGATIVE_REGULATORS_OF_DDX58_IFIH1_SIGNALING	REACTOME_NEGATIVE_REGULATORS_OF_DDX58_IFIH1_SIGNALING	0.613951	1.76127	0.00477327	0.021048	UBE2D3/TNFAIP3/IFIH1/TAX1BP1/DDX58/UBC/ITCH/PCBP2/RPS27A/OTUD5/RNF216/UBE2D2/UBE2D1/IRF3
REACTOME_SIGNALING_BY_NTRK2_TRKB	REACTOME_SIGNALING_BY_NTRK2_TRKB	0.613906	1.69043	0.00943396	0.0334833	SRC/FYN/KRAS/FRS2/RAC1/SOS1
GARCIA_TARGETS_OF_FLI1_AND_DAX1_UP	GARCIA_TARGETS_OF_FLI1_AND_DAX1_UP	0.613708	1.93306	0.00243309	0.0175011	HLA-E/LRP10/C5orf15/LGALS1/INPPL1/SVIL/MAP3K1/STAT2/NEIL1/ZFP90/ANKRA2/CIRBP/WDR19/LMBR1L/SEMA6A/FNDC4/HMGCL
CHO_NR4A1_TARGETS	CHO_NR4A1_TARGETS	0.61122	1.75344	0.00477327	0.021048	SLC3A2/ASNS/ATF3/PPP1R15A/BIRC3/DDIT3
LU_TUMOR_ANGIOGENESIS_UP	LU_TUMOR_ANGIOGENESIS_UP	0.610779	1.68182	0.00943396	0.0334833	VEGFA/FYN/TYMP/PTK2/TNFAIP6/CXCR4/MMP9/CCND2/ITGAV/E2F3/CD44/PDGFA
KEGG_DORSO_VENTRAL_AXIS_FORMATION	KEGG_DORSO_VENTRAL_AXIS_FORMATION	0.610419	1.66074	0.0138568	0.0455056	MAP2K1/ETS1/ETS2/KRAS/SPIRE1/SOS2/ETV6/SOS1
KEGG_ALLOGRAFT_REJECTION	KEGG_ALLOGRAFT_REJECTION	0.610336	1.83627	0.00234192	0.0175011	HLA-DQA1/HLA-DQA2/HLA-E/HLA-F/HLA-A/HLA-DOA/HLA-B/CD40/HLA-DRA/CD86/TNF/HLA-DRB3/HLA-DMB/FAS
ZHAN_MULTIPLE_MYELOMA_CD2_UP	ZHAN_MULTIPLE_MYELOMA_CD2_UP	0.610151	1.90418	0.00244499	0.0175011	SRC/SORT1/MARCKS/ATP2B1-AS1/DUSP22/RERE/ZNF608/PLXNB2/LAMA2/METRNL/TGIF1/B3GALNT1/NF1/RCBTB2/CNR1
HOFFMANN_LARGE_TO_SMALL_PRE_BII_LYMPHOCYTE_DN	HOFFMANN_LARGE_TO_SMALL_PRE_BII_LYMPHOCYTE_DN	0.609686	1.9845	0.00253807	0.0175011	IER3/NFKBIZ/BCL3/PSEN2/GPR137B/PIM2/IL4R/JUN/BIRC3/WT1/CYP2C8/ANK3/WDSUB1/GOT1/KMT2B/ZG16/ABCA1/AATK
VANASSE_BCL2_TARGETS_UP	VANASSE_BCL2_TARGETS_UP	0.609409	1.72394	0.00483092	0.021048	BASP1/PPP1R2/MBNL2/HIST1H1C/MACC1/GNAS/MAP3K6/SRP54/FAM209A
PID_EPHRINB_REV_PATHWAY	PID_EPHRINB_REV_PATHWAY	0.609345	1.72375	0.00483092	0.021048	SRC/FYN/CXCR4/LYN/FGR/NCK2/RAC1
PETRETTO_HEART_MASS_QTL_CIS_UP	PETRETTO_HEART_MASS_QTL_CIS_UP	0.608346	1.71263	0.00697674	0.0269278	BHLHE40/NET1/FNIP1/C5orf15/ABHD16A/PLEC/TRAK2/BPHL
REACTOME_INTERFERON_GAMMA_SIGNALING	REACTOME_INTERFERON_GAMMA_SIGNALING	0.607891	2.1294	0.0027248	0.0175011	HLA-DQA1/HLA-DQA2/IRF7/HLA-E/HLA-F/GBP5/GBP4/IRF1/ICAM1/JAK2/HLA-A/IRF9/TRIM8/HLA-B/PTAFR/VCAM1/GBP2/JAK1/TRIM38/HLA-H/HLA-DRA/CD44/TRIM5/TRIM2/MT2A/PIAS1/TRIM21/HLA-DQB2/HLA-DRB3/GBP6/IRF2/IRF3/PTPN2/IRF4
KEGG_TYPE_I_DIABETES_MELLITUS	KEGG_TYPE_I_DIABETES_MELLITUS	0.60777	1.89675	0.00244499	0.0175011	HLA-DQA1/IL1A/HLA-DQA2/HLA-E/IL1B/HLA-F/HLA-A/HLA-DOA/PTPRN/HLA-B/ICA1/HLA-DRA/CD86/TNF/HLA-DRB3/GAD1/HLA-DMB/FAS/LTA
GENTILE_UV_RESPONSE_CLUSTER_D2	GENTILE_UV_RESPONSE_CLUSTER_D2	0.607026	1.79359	0.0047619	0.021048	THBS1/HAS2/DUSP5/TNFAIP3/SMAD7/NFE2L2/CHD1/MTMR3/PHF3
ZHENG_FOXP3_TARGETS_UP	ZHENG_FOXP3_TARGETS_UP	0.605533	1.6499	0.00934579	0.0332728	FAM107B/MAP3K8/NRP1/IL2RA/RHOH/ABCB1/CD44
MITSIADES_RESPONSE_TO_APLIDIN_UP	MITSIADES_RESPONSE_TO_APLIDIN_UP	0.605473	2.53811	0.00423729	0.0199498	CEBPB/RPS6KA2/NFE2L1/SLC3A2/SRC/PLIN2/BASP1/KIAA0355/SMAD3/KLF6/CCNDBP1/INTS6/ACKR3/EIF1/IRF7/BCL3/PPP1R2/SQSTM1/TNFSF10/STX5/PHF1/ZNF274/ALOX5AP/N4BP2L2/CCL3/NCOR2/HLA-E/MARCKS/PFKFB3/RAB9A/MAP2K3/NFKBIA/FOXO1/WDR26/MAFF/RIOK3/STYXL1/GABARAPL1/DUSP5/PPP1R15A/SCYL3/P2RX1/OTUD4/H1FX/IFRD1/SIK3/BSDC1/CYTIP/SERINC3/IRF1/JARID2/ICAM1/RBMS1/ATP6V0A1/MAP1LC3B/TJAP1/CHTOP/HBP1/CXCR4/KDM7A/UFSP2/HLA-DOA/…
REACTOME_AMINO_ACID_TRANSPORT_ACROSS_THE_PLASMA_MEMBRANE	REACTOME_AMINO_ACID_TRANSPORT_ACROSS_THE_PLASMA_MEMBRANE	0.605272	1.73637	0.00477327	0.021048	SLC3A2/SLC7A1/SLC1A4/SLC38A2/SLC7A2/SLC7A5/SLC43A2/SLC38A1/SLC7A3
REACTOME_LAMININ_INTERACTIONS	REACTOME_LAMININ_INTERACTIONS	0.604783	1.70858	0.00475059	0.021048	COL7A1/LAMA5/ITGAV/LAMC2/LAMA2/ITGA1
OSADA_ASCL1_TARGETS_UP	OSADA_ASCL1_TARGETS_UP	0.604094	1.90328	0.00239808	0.0175011	RASGRP3/RGS16/MTSS1/BMF/ATF3/LFNG/PPP1R16B/GRASP/VDR/SYTL2/SEMA6A/SCG3/RHOBTB3/ITGA1
SMIRNOV_RESPONSE_TO_IR_2HR_UP	SMIRNOV_RESPONSE_TO_IR_2HR_UP	0.601736	1.91552	0.005	0.0211358	IER3/RGS16/RNF19B/ATF3/IER5/PIM1/CCL3/TNFRSF10B/PPP1R15A/CD83/PMAIP1/C16orf72/JUN/PTGER4/CLK1/H3F3B/SOX9/GDF15/ELK4/HCAR3/ID2/MDM2/SGK1/BBC3/SENP6
REACTOME_NETRIN_1_SIGNALING	REACTOME_NETRIN_1_SIGNALING	0.601719	1.89425	0.00248139	0.0175011	SRC/FYN/ABLIM1/SIAH1/PTK2/MAPK11/TRPC1/RAC1/DSCAM/CDC42/PRKCQ/TRPC4/NEO1/TRIO/MAPK14
GARGALOVIC_RESPONSE_TO_OXIDIZED_PHOSPHOLIPIDS_RED_DN	GARGALOVIC_RESPONSE_TO_OXIDIZED_PHOSPHOLIPIDS_RED_DN	0.601352	1.63851	0.0140187	0.0459065	HLX/RALA/TXNIP/EPHA4/RAB11A/KLHL3
PID_NETRIN_PATHWAY	PID_NETRIN_PATHWAY	0.601114	1.75078	0.00480769	0.021048	SRC/FYN/ELMO1/PTK2/MAP2K1/RAC1/CDC42/DAPK1/TRIO/NCK1/MAPK3/PIK3R1/MYO10
JECHLINGER_EPITHELIAL_TO_MESENCHYMAL_TRANSITION_UP	JECHLINGER_EPITHELIAL_TO_MESENCHYMAL_TRANSITION_UP	0.601021	2.02043	0.00258398	0.0175011	CCL2/SLC3A2/ASNS/UPP1/ACKR3/IRF7/BCL3/MTHFD2/CYP1B1/COL6A1/DAB2/VIM/PHGDH/RRAS/COL6A2/PLA2G7/ADA/HIF1A
BROWNE_HCMV_INFECTION_4HR_UP	BROWNE_HCMV_INFECTION_4HR_UP	0.600311	1.89137	0.00239808	0.0175011	THBS1/PTGS2/PDE4D/IL6ST/SOD2/PMAIP1/BRD2/UBE3A/PTGER3/NR4A3/IFIT3
KEGG_NOD_LIKE_RECEPTOR_SIGNALING_PATHWAY	KEGG_NOD_LIKE_RECEPTOR_SIGNALING_PATHWAY	0.599627	1.94218	0.0025	0.0175011	CCL2/NFKB1/BIRC2/CXCL2/NLRP3/IL1B/CCL5/NFKBIA/CXCL8/TNFAIP3/IL6/MAPK11/BIRC3/RIPK2/IKBKB/CARD18/MAP3K7/NFKBIB/TNF/NAIP/RELA/MAPK14/NLRP1/CXCL1
ZHAN_MULTIPLE_MYELOMA_PR_DN	ZHAN_MULTIPLE_MYELOMA_PR_DN	0.598089	1.88386	0.00243309	0.0175011	RASGRP3/ZHX2/SMAP2/PHF1/BAZ2B/KAT2B/PPM1K/MOB3C/TK2/SH3GLB1/TMEM167B/PLCL1/RSBN1/NR3C2/ALCAM/EPS15
PID_AP1_PATHWAY	PID_AP1_PATHWAY	0.597088	2.02213	0.00254453	0.0175011	CSF2/CCL2/GATA2/PLAU/JUNB/ATF3/CTNNB1/CXCL8/CREB1/MAFG/FABP4/ELF1/HLA-A/ETS1/IL6/MMP9/JUN/DMTF1/HIF1A
REACTOME_BMAL1:CLOCK_NPAS2_ACTIVATES_CIRCADIAN_GENE_EXPRESSION	REACTOME_BMAL1:CLOCK_NPAS2_ACTIVATES_CIRCADIAN_GENE_EXPRESSION	0.597023	1.65619	0.0142518	0.0462106	BHLHE40/NCOA1/CREBBP/NCOA6/TBL1X/ARNTL/CHD9
POS_HISTAMINE_RESPONSE_NETWORK	POS_HISTAMINE_RESPONSE_NETWORK	0.596389	1.72282	0.00721154	0.0271508	CEBPB/ASNS/UPP1/SLC7A1/GARS/GABPB1/JUN
REACTOME_DDX58_IFIH1_MEDIATED_INDUCTION_OF_INTERFERON_ALPHA_BETA	REACTOME_DDX58_IFIH1_MEDIATED_INDUCTION_OF_INTERFERON_ALPHA_BETA	0.595502	2.02308	0.0027027	0.0175011	NFKB2/NFKB1/IRF7/TANK/NFKBIA/CREBBP/UBE2D3/TNFAIP3/IFIH1/TAX1BP1/DDX58/MAP3K1/UBC/ITCH/PCBP2/IKBKB/RPS27A/IFNA14/OTUD5/RNF216/UBE2D2/NFKBIB/RELA/UBE2D1/IRF3/EP300
AMIT_SERUM_RESPONSE_60_MCF10A	AMIT_SERUM_RESPONSE_60_MCF10A	0.595062	1.92213	0.00498753	0.0211358	BHLHE40/PTGS2/ZC3H12A/ELL2/MBNL2/MAP3K8/CXCL8/DUSP5/TNFAIP3/BMP1/PMAIP1/ETS2/PTGER4/CYBRD1/PXMP4/NR4A2/FN1/CCL20/SGK1/KLF7/TGIF1
SCIAN_INVERSED_TARGETS_OF_TP53_AND_TP73_DN	SCIAN_INVERSED_TARGETS_OF_TP53_AND_TP73_DN	0.593961	1.67801	0.00712589	0.0269278	BHLHE40/NFKB2/TRAF1/BASP1/EIF1/RELB/ATF3/BTG1/SLC7A5/DNAJB6/TNK2
BIOCARTA_FMLP_PATHWAY	BIOCARTA_FMLP_PATHWAY	0.593902	1.72977	0.00961538	0.0338409	NFKB1/CALM1/MAP2K3/NFKBIA/MAP2K1/MAP3K1/PPP3CB/GNA15/PIK3C2G/PPP3CA/RAF1/RAC1/PPP3CC
ONO_AML1_TARGETS_DN	ONO_AML1_TARGETS_DN	0.593823	1.76747	0.00721154	0.0271508	ADGRE5/CCR7/TNFRSF18/SOCS2/CCL5/RUNX3/IL4R/CXCR4/FOXN3/IL21/IGFBP4
PID_PI3KCI_PATHWAY	PID_PI3KCI_PATHWAY	0.593131	1.86874	0.00239808	0.0175011	SRC/FYN/PLEKHA1/CYTH1/FOXO3/PLEKHA2/INPPL1/PIK3CD/ARAP3/KRAS/LYN/ADAP1/FGR/RAC1/CYTH2/PDPK1/RAP1A/SGK1/ARF5/BTK/PIK3R5
PID_INTEGRIN2_PATHWAY	PID_INTEGRIN2_PATHWAY	0.592737	1.6443	0.0142518	0.0462106	PLAU/PLAT/ICAM1/FCGR2A/VCAM1/C3/F11R
REACTOME_TNFS_BIND_THEIR_PHYSIOLOGICAL_RECEPTORS	REACTOME_TNFS_BIND_THEIR_PHYSIOLOGICAL_RECEPTORS	0.592584	1.66825	0.0116279	0.0393337	CD70/TNFRSF9/TNFRSF18/TNFRSF4/TNFSF4
REACTOME_APOPTOTIC_CLEAVAGE_OF_CELLULAR_PROTEINS	REACTOME_APOPTOTIC_CLEAVAGE_OF_CELLULAR_PROTEINS	0.591905	1.78533	0.00707547	0.0269278	BIRC2/LMNA/CTNNB1/STK24/PTK2/TJP2/VIM/BMX/ADD1/PLEC/PRKCQ/SPTAN1
REACTOME_RET_SIGNALING	REACTOME_RET_SIGNALING	0.591317	1.81936	0.00475059	0.021048	SRC/GRB10/PIK3CD/RAP1GAP/PRKACB/FRS2/GFRA2/SOS1/GFRA1/PDLIM7/GAB2/SHC3/RET
FRIDMAN_IMMORTALIZATION_DN	FRIDMAN_IMMORTALIZATION_DN	0.590989	1.66961	0.00712589	0.0269278	IRF7/OPTN/MAP2K3/CYP1B1/MAP1LC3B/RB1/AHR/FILIP1L/IGFBP4
WENDT_COHESIN_TARGETS_UP	WENDT_COHESIN_TARGETS_UP	0.589311	1.70237	0.00961538	0.0338409	PTK2/ELF2/MKLN1/TLK2/AGTPBP1/OXR1/CAST/POLR2M/CAMSAP2/SREK1/ALCAM/TNPO1
REACTOME_RAF_ACTIVATION	REACTOME_RAF_ACTIVATION	0.588879	1.66586	0.00724638	0.027227	SRC/CALM1/MAP2K1/JAK2/KRAS/RAF1/PPP2R5B/PPP2CB/PPP2R5E/PPP2R5A
TONKS_TARGETS_OF_RUNX1_RUNX1T1_FUSION_SUSTAINDED_IN_ERYTHROCYTE_UP	TONKS_TARGETS_OF_RUNX1_RUNX1T1_FUSION_SUSTAINDED_IN_ERYTHROCYTE_UP	0.588477	1.80895	0.00735294	0.0275154	KLF6/P2RX4/CYP1A1/PLAT/ANXA2/ACSL1/GBP2/DUSP6/DDR1/ERG/GDF15/NRCAM/NQO1/VCAN/HSPB1
REACTOME_ANTIGEN_ACTIVATES_B_CELL_RECEPTOR_BCR_LEADING_TO_GENERATION_OF_SECOND_MESSENGERS	REACTOME_ANTIGEN_ACTIVATES_B_CELL_RECEPTOR_BCR_LEADING_TO_GENERATION_OF_SECOND_MESSENGERS	0.587101	1.68425	0.00477327	0.021048	FYN/CALM1/PIK3CD/CD22/SH3KBP1/LYN/TRPC1/SOS1
HALMOS_CEBPA_TARGETS_DN	HALMOS_CEBPA_TARGETS_DN	0.586876	1.78288	0.00475059	0.021048	ADGRE5/PLAU/STC2/DUSP10/SMAD7/MAL/SMAD6/TSC22D3/CLDN4/KRTAP5-9/ERBB3/TRIO/ID2/MTMR11/C1orf61/RGS3/FZD7/BCAR3
KEGG_RIG_I_LIKE_RECEPTOR_SIGNALING_PATHWAY	KEGG_RIG_I_LIKE_RECEPTOR_SIGNALING_PATHWAY	0.586756	1.9598	0.0025974	0.0175011	NFKB1/IRF7/TANK/NFKBIA/CXCL8/CXCL10/IFIH1/DDX58/MAP3K1/MAPK11/IKBKB/IFNA14/DDX3X/OTUD5/MAP3K7/NFKBIB/TNF/RELA/MAPK14
SHIPP_DLBCL_VS_FOLLICULAR_LYMPHOMA_DN	SHIPP_DLBCL_VS_FOLLICULAR_LYMPHOMA_DN	0.586446	1.80271	0.00735294	0.0275154	TXNIP/CD69/TRIB2/RHOH/TSC22D3/ZMYND11/PIK3IP1/STX16/MEF2C/CIRBP/PMCH
XU_HGF_SIGNALING_NOT_VIA_AKT1_48HR_UP	XU_HGF_SIGNALING_NOT_VIA_AKT1_48HR_UP	0.586231	1.73215	0.00714286	0.0269698	FYN/PLAU/ASNS/UPP1/CARS/AKAP12/PCK2/CD44/CDK17/ISG20/PHLDA1/GRK5/CCL20
GAZDA_DIAMOND_BLACKFAN_ANEMIA_PROGENITOR_UP	GAZDA_DIAMOND_BLACKFAN_ANEMIA_PROGENITOR_UP	0.585779	1.76686	0.00707547	0.0269278	HLA-DQA1/FTH1/ATP6V1B2/MAFF/CD83/RAB21/ANXA5/IRF9/CHMP1B/SLC2A3/GGPS1/ZBTB44/GABBR1/FXYD6
FUJII_YBX1_TARGETS_UP	FUJII_YBX1_TARGETS_UP	0.585764	1.77951	0.00475059	0.021048	WARS/CCL5/MVP/ULK1/TRIB2/ACTA2/SLC16A3/PAM/SEMA6D/GIMAP2
PID_SYNDECAN_2_PATHWAY	PID_SYNDECAN_2_PATHWAY	0.583819	1.6865	0.00961538	0.0338409	CSF2/SRC/ITGA5/CXCL8/SDCBP/RASA1/CASK/CAV2/EPB41/FN1/NF1/LAMA3/MAPK3/EZR/PRKCD
AMIT_EGF_RESPONSE_60_HELA	AMIT_EGF_RESPONSE_60_HELA	0.583489	1.77259	0.00475059	0.021048	BHLHE40/VEGFA/KLF6/SOD2/MBNL2/RUNX3/PMAIP1/NCKAP1/SLC2A3/FXR1/NR4A3/NR4A2/MOAP1/FOSL2
REACTOME_SIGNALING_BY_EGFR	REACTOME_SIGNALING_BY_EGFR	0.583204	1.83747	0.00239808	0.0175011	LRIG1/SRC/SH3KBP1/ARHGEF7/KRAS/UBC/CSK/SPRY1/PAG1/SOS1/CDC42/ADAM17/RPS27A/HGS/STAM/EPS15/PTPRK
NAKAYAMA_FRA2_TARGETS	NAKAYAMA_FRA2_TARGETS	0.582787	1.79146	0.00735294	0.0275154	SQSTM1/RBM33/DUSP10/SPSB3/ZMAT3/CREBRF/MKRN1/CTTN/TFPI/KLHL24/FBXO32/MT2A/ZFAND5/RGS2/MDM2/LGMN/SGK1
UDAYAKUMAR_MED1_TARGETS_DN	UDAYAKUMAR_MED1_TARGETS_DN	0.58216	2.30103	0.00352113	0.0181057	EHD1/NFE2L1/JUNB/UPP1/INTS6/HERC1/ACKR3/RAB3GAP1/ATF3/LAMA5/PIM1/GPRC5C/RIOK3/BTG1/CBLB/SPAG9/GABARAPL1/TMBIM1/DUSP5/SAT1/TXNIP/IFRD1/INPPL1/P4HA2/ELF4/H1F0/HIST1H1C/MAP1LC3B/ST6GAL1/HBP1/WASHC3/PTTG1IP/NDRG1/ETS2/RARA/BRD2/PEA15/TSC22D3/VPS37C/BAMBI/JOSD1/DNAJB6/GADD45B/AXL/SLC2A3/PPP3CA/ARL4A/TFPI/BMP6/MAP7D1/HIST1H2BD/KLHL24/TMEM87A/KANK2/TLE3/ABTB2/ATG14/GNAS/DDR1/MAPKAPK2/ADAM17/RASSF1/TTC17…
TAVOR_CEBPA_TARGETS_UP	TAVOR_CEBPA_TARGETS_UP	0.582038	1.83229	0.00496278	0.0211358	KCNMB1/BTG2/SOD2/TANK/BTG1/AKAP12/CXCR4/CCND2/EEF1A2/ACSL1/DYNLT3/SERTAD2/NFIL3/BCL2A1/VCL/SERPINI1/RGS2/SERPINF1/HCAR3/ID2
ADDYA_ERYTHROID_DIFFERENTIATION_BY_HEMIN	ADDYA_ERYTHROID_DIFFERENTIATION_BY_HEMIN	0.581764	1.975	0.00271739	0.0175011	IER3/CEBPB/FTH1/CEBPG/DDIT4/CXCL2/KLF6/ATF3/IER5/PIM1/SOCS2/CTSH/SLC27A2/CXCL8/NCOA1/TXNIP/MAFG/TAX1BP1/FCGR2A/JUN/ATF5
VALK_AML_CLUSTER_5	VALK_AML_CLUSTER_5	0.580334	1.63951	0.0118765	0.0400278	TYMP/PTAFR/EPB41L3/HNMT/PSAP/VDR/CD86/VCAN/UBE2D1
MORI_IMMATURE_B_LYMPHOCYTE_UP	MORI_IMMATURE_B_LYMPHOCYTE_UP	0.580108	1.81042	0.00244499	0.0175011	RHOQ/IL10RA/SMAP2/PIP4K2A/BTG1/CD83/JARID2/CD74/LYN/BIRC3/DUSP6/LIMS1
KEGG_CYTOKINE_CYTOKINE_RECEPTOR_INTERACTION	KEGG_CYTOKINE_CYTOKINE_RECEPTOR_INTERACTION	0.57999	2.30507	0.00358423	0.0181057	CXCL13/IL18R1/CSF2/CCL2/CD70/TNFRSF9/IL21R/VEGFA/IL1A/CXCL2/IL10RA/CCL1/CCR7/TNFRSF10D/IL6ST/TNFSF10/CCL3L3/TNFRSF18/CCL3/IL1B/CCL5/CRLF2/ACVR1/IL2RA/CXCL8/TNFRSF10B/CXCL10/CCL19/BMPR2/TNFRSF4/TNFSF4/ACVR1B/IL4R/CXCR4/IFNAR1/IL6/IL7R/BMP2/IL13RA1/TGFBR2/KIT/CD40/IL9R/IL3RA/CCL3L1/CXCL6/IL21/CCR4/IL24/IL18RAP/IFNA14/IL15/PPBP/PDGFA/CSF2RA/IL25/IL10RB/IL23A/IL2RG/CCL4/CSF2RB/GH2/ACVR2A
ABE_VEGFA_TARGETS_2HR	ABE_VEGFA_TARGETS_2HR	0.579941	1.69897	0.0118483	0.0399622	UPP1/PTGS2/EIF1/CARS/CYP1A1/RAPGEF1
LEE_EARLY_T_LYMPHOCYTE_DN	LEE_EARLY_T_LYMPHOCYTE_DN	0.578809	1.86046	0.00501253	0.0211358	CCR7/TNFSF10/HLA-E/HLA-F/FOXO1/EMP3/CYTIP/IL4R/HLA-A/PRMT2/MAP3K1/S1PR1/GPR183/HLA-B/GBP2/SLC2A3/PIK3IP1/KLF2/CD44/ANK3/MAN1C1/STK17A
PID_ERBB2_ERBB3_PATHWAY	PID_ERBB2_ERBB3_PATHWAY	0.578379	1.80503	0.00244499	0.0175011	SRC/RNF41/STAT3/MAP2K1/PIK3CD/JAK2/PPP3CB/JUN/KRAS/RAF1/DOCK7/NRG1/RAC1/SOS1/CDC42
KIM_ALL_DISORDERS_OLIGODENDROCYTE_NUMBER_CORR_DN	KIM_ALL_DISORDERS_OLIGODENDROCYTE_NUMBER_CORR_DN	0.577622	1.6686	0.0144231	0.0466023	CCL1/RNF115/CCIN/ANKRD11/GABRB3/DNAJB14
ZHAN_MULTIPLE_MYELOMA_CD1_VS_CD2_UP	ZHAN_MULTIPLE_MYELOMA_CD1_VS_CD2_UP	0.5772	1.92379	0.00254453	0.0175011	FAM129A/CEBPB/CEBPG/TM6SF1/WARS/STC2/ASNS/RAB33A/MTHFD2/SLC7A5/XPOT/GPT2/PHGDH/PCK2/ATF5
PID_RET_PATHWAY	PID_RET_PATHWAY	0.57491	1.73407	0.00707547	0.0269278	SRC/GRB10/PTK2/CREB1/RASA1/JUN/FRS2/CRK/RAC1/SOS1/GFRA1/PDLIM7/RAP1A/RET/NCK1
TARTE_PLASMA_CELL_VS_B_LYMPHOCYTE_DN	TARTE_PLASMA_CELL_VS_B_LYMPHOCYTE_DN	0.574611	1.68926	0.00952381	0.0336469	NFKB1/RHOG/CD83/MMD/MARF1/ELF4/IL4R/RHOH/TGFBR2/AHR
ZHOU_INFLAMMATORY_RESPONSE_LIVE_UP	ZHOU_INFLAMMATORY_RESPONSE_LIVE_UP	0.574342	2.40468	0.0041841	0.0198005	IER3/NFKB2/TRAF1/NFKB1/EHD1/TNFRSF9/RGS16/VEGFA/SRC/BASP1/SDC4/IL1A/NFAT5/CXCL2/KLF6/PTGS2/DENND5A/RELB/ZC3H12A/SQSTM1/BTG2/SOD2/NCOR2/MARCKS/IL1B/FERMT2/MAP2K3/NFKBIA/MAFF/ATP2B1-AS1/DUSP5/PPP1R15A/CXCL10/CD83/TNIP1/TNFAIP3/ICAM1/ZCWPW1/AKAP12/SVIL/FNDC3B/IL6/C11orf96/B4GALT5/MIIP/NDRG1/DCAF8/ICOSLG/TRIP10/NINJ1/TNIP2/DYNC1H1/ACSL1/NECAP2/RNF144B/AFF4/TLNRD1/BAMBI/RIPK2/ST3GAL1/ZC3H12C/DRAM1/KIF…
DASU_IL6_SIGNALING_UP	DASU_IL6_SIGNALING_UP	0.57379	1.86766	0.00253807	0.0175011	IER3/CEBPB/CCL2/SOD2/HLA-F/RGL1/ANPEP/MAFF/PLA2G4C/CXCL8/COL6A1/TAPBP/TNFAIP6/IRF9/IL6/ZFP36/CD47/DNM2/PLEC
VERHAAK_AML_WITH_NPM1_MUTATED_UP	VERHAAK_AML_WITH_NPM1_MUTATED_UP	0.573735	2.21704	0.00318471	0.0178328	IER3/RASGRP3/NFKB2/THBS1/BASP1/WARS/CXCL2/CCL1/LMNA/SORT1/TNFSF10/SOD2/CCL3/MARCKS/IL1B/NFKBIA/TYMP/PELI1/CXCL10/SAT1/TNFAIP3/MVP/CYP1B1/HIST1H1C/HOXB5/IL6/FCGR2A/ETS2/NINJ1/ACSL1/PTAFR/EPB41L3/HNMT/PBX3/HOXB2/SLC16A3/FGR/CAST/BCL2A1/SLC2A6/PPBP/SERPINA1/TMEM176A/ABCC4/HIST1H3D/CTSL/GGT1/GDF15/CD163/CCL4/CD86/AQP9/SNCAIP/HCAR3/LGALS2/TNF
SAGIV_CD24_TARGETS_DN	SAGIV_CD24_TARGETS_DN	0.573436	1.7896	0.00488998	0.0211358	THBS1/PLAU/RELB/ATF3/CXCL8/DUSP5/EMP3/PPP1R15A/ICAM1/TRIM8/CTTN/SPHK1/ISG20/CST6
HOWLIN_CITED1_TARGETS_1_DN	HOWLIN_CITED1_TARGETS_1_DN	0.572813	1.72775	0.00707547	0.0269278	THBS1/IER5/SLC25A24/RNF14/ANGEL2/NABP1/MPZL2/JAK1/SERINC1/HIF1A/GALC
MORI_PLASMA_CELL_DN	MORI_PLASMA_CELL_DN	0.5725	1.67717	0.014218	0.0462106	ABLIM1/GPR137B/KLHL6/CD83/CD22/ELK3/LAPTM5/CD40/MICAL1/GPATCH2L
PID_NFAT_TFPATHWAY	PID_NFAT_TFPATHWAY	0.571749	1.8003	0.00241546	0.0175011	CSF2/SLC3A2/JUNB/PTGS2/IL2RA/CXCL8/CBLB/JUN/ITCH/PRKCQ/POU2F1/PTPRK/TNF/DGKA/RNF128
GROSS_HYPOXIA_VIA_ELK3_DN	GROSS_HYPOXIA_VIA_ELK3_DN	0.57023	2.16708	0.00310559	0.01767	BHLHE40/CEBPB/CHIC2/CCL2/VEGFA/KLF6/ASNS/UPP1/PTGS2/TNFRSF10D/CARS/ACSL4/PFKFB3/NFKBIA/ANPEP/MTHFD2/SMOX/PPP1R15A/CXCL10/SAT1/MYH9/IFRD1/AKAP12/ETS1/CSRNP1/IL6/NDRG1/MAP3K1/ZFP36/SAMSN1/PTGER4/HAX1/IL13RA1/VANGL2/C3/RAD23B/PTBP3/PIM3/ADIPOR2/NFIL3/LAMP2/CD44/CXCL6/VWA1/EPRS/TRPS1
PID_VEGFR1_2_PATHWAY	PID_VEGFR1_2_PATHWAY	0.570059	1.94542	0.00263852	0.0175011	VEGFA/SRC/FYN/GRB10/CTNNB1/MAP2K3/PTK2/MAP2K1/FBXW11/IQGAP1/ITGAV/MAPK11/RAF1/DNM2/SH2D2A/PRKAA1/NCK2/CDC42/MAPKAPK2/NEDD4/VCL/HGS/PAK2/CTNNA1/CAMKK2/PDPK1
HORIUCHI_WTAP_TARGETS_UP	HORIUCHI_WTAP_TARGETS_UP	0.569412	2.3032	0.00371747	0.0184039	CEBPB/CCL2/QPCT/SDC4/CXCL2/STC2/ATF3/SLC11A2/RFTN1/SOD2/PCMTD1/CHN2/KHNYN/DNAJB2/RAB33A/BEX2/MARCH3/KLHL6/SMOX/DUSP5/PELI1/LAMP3/TXNIP/TNFAIP3/IFRD1/LPP/IFIH1/TSPAN31/PRNP/ANKRD12/ICAM1/TAPBP/H1F0/TSC22D1/APH1B/TRIB2/FNDC3B/ATP2C1/SH3KBP1/C11orf96/ANKRD6/IL7R/LRRC8B/VCAM1/ACTA2/BEX1/BAMBI/HNMT/BIRC3/SLC2A3/FOXN3/TFPI/STX12/HIST1H2BD/GABBR1/ATL1/RAB22A/CDC42EP5/MYLIP/CAST/BIVM/NFIL3/ZNF503/APOLD1/…
LIANG_SILENCED_BY_METHYLATION_2	LIANG_SILENCED_BY_METHYLATION_2	0.568749	1.83713	0.00498753	0.0211358	CSF2/CXCL2/PTGS2/IRF7/TNFSF10/SOD2/CCL5/TNFAIP3/ICAM1/IL6/C3/XAF1
PID_ANGIOPOIETIN_RECEPTOR_PATHWAY	PID_ANGIOPOIETIN_RECEPTOR_PATHWAY	0.56799	1.78807	0.00496278	0.0211358	NFKB1/FYN/ITGA5/FOXO1/PTK2/ELF2/ELF1/ETS1/RASA1/BMX/CRK/PLD2/RAC1/FN1/TNF/RELA/MAPK14
BOSCO_INTERFERON_INDUCED_ANTIVIRAL_MODULE	BOSCO_INTERFERON_INDUCED_ANTIVIRAL_MODULE	0.567647	1.93719	0.00263852	0.0175011	NCOA7/CCL2/MYO1G/IRF7/TNFSF10/NUB1/GBP4/LAMP3/PARP12/IFIH1/UBE2Z/STAT2/CD40/XAF1/TMEM176A/SLC39A8/GOLGA4/ARAP2
HELLER_SILENCED_BY_METHYLATION_DN	HELLER_SILENCED_BY_METHYLATION_DN	0.566599	2.02662	0.00293255	0.0175011	FAM129A/CEBPB/THBS1/RPS6KA2/RGS16/SLC3A2/DDIT4/WARS/ASNS/ATF3/SLC1A4/MARS/MAFF/PPP1R15A/SYT11/IFRD1/UFM1/PPFIBP1/PHGDH/LAPTM5/PSAT1/CLK1/DDIT3/TRIB3/GOT1/SHMT2
PID_IL6_7_PATHWAY	PID_IL6_7_PATHWAY	0.56598	1.7832	0.00479616	0.021048	CEBPB/JUNB/IL6ST/FOXO1/TYK2/STAT3/IRF1/JAK2/IL6/JUN/MAPK11/JAK1/RAC1/SOS1/PIAS1/GAB2/MCL1/MAPK14
LEONARD_HYPOXIA	LEONARD_HYPOXIA	0.565872	1.76599	0.00733496	0.0275151	BHLHE40/VEGFA/PLIN2/DDIT4/JUNB/STC2/P4HA2/SLC7A5/RASGRP1/SLC2A3/SLC16A3/DDIT3/NFIL3/DUSP1/FOSL2/MUC1
PID_FRA_PATHWAY	PID_FRA_PATHWAY	0.565871	1.67199	0.00952381	0.0336469	CCL2/PLAU/JUNB/CXCL8/IL6/MMP9/JUN/DMTF1
BLUM_RESPONSE_TO_SALIRASIB_UP	BLUM_RESPONSE_TO_SALIRASIB_UP	0.56571	2.23888	0.00357143	0.0181057	CHIC2/CEBPG/SARS/WARS/AARS/BIRC2/STC2/ASNS/RALA/EIF1/RELB/ATF3/TP53BP2/CARS/ELL2/SQSTM1/STX5/OGT/FOXO3/NFKBIA/RAB33A/MARS/MTHFD2/MAFF/ACVR1/RIOK3/BTG1/RNF14/CBLB/SIAH1/TNFRSF10B/RSL24D1/PPP1R15A/MAFG/TNFAIP3/IFRD1/UBXN1/MAP1LC3B/RAB5A/GARS/VIM/SGPL1/SSR3/IL6/TARS/STK19/NINJ1/XPOT/PHGDH/NDEL1/PEA15/ATF5/GLG1/BUD31/PSAT1/PPP2R5B/ANXA7/RAD23A/ROBO3/TBL1X/PPP1R11/RAB22A/NPC1/ARHGEF2/TMBIM6/TRIB3/CDK7…
NAGASHIMA_EGF_SIGNALING_UP	NAGASHIMA_EGF_SIGNALING_UP	0.565578	1.81793	0.00501253	0.0211358	IER3/BHLHE40/JUNB/KLF6/ATF3/MAFF/KBTBD2/DUSP5/ETS2/ZFP36/JUN/SPRED2/DUSP1/NR4A3/NR4A2/NEDD9/MCL1/TIPARP
STAMBOLSKY_TARGETS_OF_MUTATED_TP53_DN	STAMBOLSKY_TARGETS_OF_MUTATED_TP53_DN	0.564958	1.76314	0.00977995	0.0343415	RIPOR3/IRF7/SOCS2/IRF9/COX4I1/DDX58/HLA-B/XAF1/CIRBP/TAGLN/FAM214A/SSH2/RBCK1
REACTOME_MET_PROMOTES_CELL_MOTILITY	REACTOME_MET_PROMOTES_CELL_MOTILITY	0.564263	1.71419	0.00712589	0.0269278	SRC/LAMA5/PTK2/RAPGEF1/TNS3/LAMC2/CRK/DOCK7/CRKL/RAC1/LAMA2/FN1/RAP1A
PID_ERBB1_RECEPTOR_PROXIMAL_PATHWAY	PID_ERBB1_RECEPTOR_PROXIMAL_PATHWAY	0.563485	1.66494	0.00952381	0.0336469	SRC/PTK2/STAT3/PIP5K1C/PIK3CD/RASA1/KRAS/NCK2/SOS1
GINESTIER_BREAST_CANCER_ZNF217_AMPLIFIED_UP	GINESTIER_BREAST_CANCER_ZNF217_AMPLIFIED_UP	0.563457	1.86881	0.00251256	0.0175011	LACTB/SPPL2A/SIAH1/BMPR2/CREB1/LPP/ADD1/SF3B1/STX16/KLHL20/DNAJB14/STAG2/MAP3K12/BBX/SLC35A3/TRAK2/GNB4/FAM114A1/ATP6V1A/N4BP2/WSB1/DNAL1
REACTOME_SIGNALING_BY_SCF_KIT	REACTOME_SIGNALING_BY_SCF_KIT	0.563066	1.75724	0.00977995	0.0343415	SRC/FYN/GRB10/STAT3/SH2B3/JAK2/MMP9/KRAS/KIT/LYN/RAC1/SOS1
BILBAN_B_CLL_LPL_DN	BILBAN_B_CLL_LPL_DN	0.562366	1.70842	0.00712589	0.0269278	IER3/FYN/JUNB/MARCKS/SAT1/PRNP/DUSP22/PMAIP1/PNISR/FNBP4/DUSP1/CAPN3/RGS2/CCNL1/ARGLU1/ID2/KLF4
GAVIN_FOXP3_TARGETS_CLUSTER_P4	GAVIN_FOXP3_TARGETS_CLUSTER_P4	0.562038	1.99797	0.00280899	0.0175011	FAM129A/TNFRSF9/PIM1/TNFRSF18/RILPL2/MAP3K8/NRP1/IL2RA/IL1RL1/CD83/MMD/MXD1/TNFRSF4/SWAP70/SYT11/SEMA4A/PMAIP1/TWSG1/ENC1/GADD45B/CTTN/MYO1C/NFIL3/NEB/STX11/CAPN3/ALCAM/EPAS1/ACSBG1/MCUB
OKUMURA_INFLAMMATORY_RESPONSE_LPS	OKUMURA_INFLAMMATORY_RESPONSE_LPS	0.560965	2.16317	0.00323625	0.0179688	FAM129A/THBS1/SDC4/NFAT5/SMAD3/CCL1/CCR7/CEP135/RELB/SLC11A2/MARCKS/OPTN/CCL5/RAB9A/SLC27A2/RGL1/FOXO4/CXCL8/IL1RL1/DOCK10/NCOA3/TNIP1/TNFAIP3/TNFSF4/TNS3/DSE/JAK2/RASGRP1/SGPL1/FCGR2A/TNIP2/PTGER4/ACSL1/ATF5/TMEM123/BIRC3/ME1/WT1/ADAP1/CLIP1/RAB38/HAMP/ADIPOR2/VDR/PAM/GDF11/PTGER3/FSCN1/SPHK1/IL18RAP/SH3BP5
COULOUARN_TEMPORAL_TGFB1_SIGNATURE_UP	COULOUARN_TEMPORAL_TGFB1_SIGNATURE_UP	0.560906	2.03071	0.00289017	0.0175011	IER3/BHLHE40/PMEPA1/DDIT4/PICALM/ASNS/NET1/BCL3/SPPL2A/SLC35D2/RPS6KC1/BTG1/PLAT/NRP1/CXCL10/SMAD7/NCS1/VIM/IQGAP1/NFE2L2/MAP3K20/EMD/CLIC4/PDCD10/CSNK1E/EXOC7/DDR1/MAML2/CLDN4/SPATS2L/PDGFA/SOX9/GGA3/FOSL2/PDLIM7/RBM47/NGF/TBCEL/DHX32/GJA5/LGMN/SGK1/TGIF1
REACTOME_TRIF_TICAM1_MEDIATED_TLR4_SIGNALING	REACTOME_TRIF_TICAM1_MEDIATED_TLR4_SIGNALING	0.560796	1.98854	0.00280112	0.0175011	NFKB2/RPS6KA2/NFKB1/BIRC2/IRF7/TANK/MAP2K3/MAP3K8/NFKBIA/UBE2D3/CREB1/MAP2K1/FBXW11/JUN/TNIP2/DUSP3/RPS6KA3/UBC/MAPK11/BIRC3/DUSP6/PPP2CB/RIPK2/MEF2C/LY96/MAPKAPK2/IKBKB/RPS27A/RPS6KA1/UBE2D2/MAP3K7/NFKBIB/TICAM1/RELA/MAPK14
PID_EPHB_FWD_PATHWAY	PID_EPHB_FWD_PATHWAY	0.56076	1.70355	0.00712589	0.0269278	SRC/MAP4K4/PTK2/MAP2K1/RASA1/KRAS/RRAS/CRK/RAC1/CDC42/RAP1A/EPHB3/NCK1/MAPK3/EFNB1/PIK3R1/RAP1B
REACTOME_INTERLEUKIN_4_AND_INTERLEUKIN_13_SIGNALING	REACTOME_INTERLEUKIN_4_AND_INTERLEUKIN_13_SIGNALING	0.56075	2.02436	0.00285714	0.0175011	CCL2/VEGFA/IL1A/JUNB/PTGS2/LAMA5/RHOU/PIM1/FOXO3/IL1B/FOXO1/CXCL8/TYK2/STAT3/ICAM1/ALOX5/IL4R/VIM/JAK2/IL6/MMP9/S1PR1/VCAM1/IL13RA1/JAK1/STAT6/HIF1A/FSCN1/IL23A/IL2RG/MUC1/POU2F1/OPRD1/FN1/TNF/ALOX15/NOS2/MCL1
RHEIN_ALL_GLUCOCORTICOID_THERAPY_UP	RHEIN_ALL_GLUCOCORTICOID_THERAPY_UP	0.560656	1.90441	0.00263852	0.0175011	CEBPB/MAP3K8/CXCL8/GABARAPL1/DUSP5/PELI1/SWAP70/IDS/TXNIP/CYTIP/SLC7A5/ANKRD11/GPR183/IL13RA1/BIRC3/SEL1L3/AHNAK/LY96/ABCA1/NR4A2/FOSL2/RGS2/KLHL2/GRK5
REACTOME_HDMS_DEMETHYLATE_HISTONES	REACTOME_HDMS_DEMETHYLATE_HISTONES	0.560407	1.73971	0.00980392	0.0343733	KDM5B/KDM6A/KDM7A/KDM3B/PHF2/PHF8/HIST1H3D/KDM2B/HIST1H3J/KDM4C/HIST1H4D/HIST1H4H/KDM2A/ARID5B/HIST2H3D/KDM5C/KDM5A/KDM6B/HIST1H3A
SPIRA_SMOKERS_LUNG_CANCER_UP	SPIRA_SMOKERS_LUNG_CANCER_UP	0.559869	1.68443	0.00702576	0.0269278	CXCL2/RGS1/ANXA3/CXCL8/ARL6IP5/DUSP6/FXR1/AIDA/PPBP/SERPINA1/SOX9/SLC39A8
KOBAYASHI_EGFR_SIGNALING_24HR_UP	KOBAYASHI_EGFR_SIGNALING_24HR_UP	0.55956	1.98245	0.00274725	0.0175011	FAM129A/FTH1/IRF7/CTSH/CBLB/PELI1/YPEL5/CYP1B1/HIST1H1C/ACSL1/CD74/TSC22D3/PIK3IP1/DRAM1/HIST1H2BD/KLHL24/HEG1/ST6GALNAC2/GRN/TRIM2/MUC1/CDK19/ID2/PBX1/WDR45/AHNAK2/METTL7A/HIST1H2AC/ASS1/SELENBP1/CALCOCO1/CPE
KEGG_AUTOIMMUNE_THYROID_DISEASE	KEGG_AUTOIMMUNE_THYROID_DISEASE	0.559087	1.77976	0.005	0.0211358	HLA-DQA1/HLA-DQA2/HLA-E/HLA-F/HLA-A/HLA-DOA/HLA-B/CD40/HLA-DRA/IFNA14/CD86/HLA-DRB3/HLA-DMB/FAS/TG/CD40LG
PID_INTEGRIN1_PATHWAY	PID_INTEGRIN1_PATHWAY	0.55883	1.89256	0.00254453	0.0175011	COL7A1/THBS1/VEGFA/PLAU/LAMA5/ITGA5/COL6A1/ITGAV/VCAM1/JAM2/LAMC2/COL6A2
DUTERTRE_ESTRADIOL_RESPONSE_24HR_DN	DUTERTRE_ESTRADIOL_RESPONSE_24HR_DN	0.558351	2.35284	0.00487805	0.0211358	RIPOR3/NCOA7/PMEPA1/FTH1/KYNU/PLIN2/BASP1/DDIT4/NFKBIZ/SMAD3/JUNB/KLF6/CCNDBP1/BMF/ACKR3/PARP14/SQSTM1/RFTN1/BTG2/IER5/SOCS2/CYP1A1/MARCKS/OPTN/CTSH/FERMT2/ANXA3/RAB9A/RGL1/MAP3K8/DNAJB2/AKIRIN2/RPS6KC1/ACVR1/MAP4K4/KDM5B/CBLB/DUSP10/PHF20L1/BAZ2B/MYH9/KAT2B/YPEL5/PARP12/ANXA2/TJP2/KLHL5/TNS3/XRN1/KDM6A/DSE/RBMS1/NPHP3/HBP1/DAB2/TAX1BP1/LFNG/KDM7A/CSRNP1/YPEL2/UBLCP1/COQ10B/CAB39/TP53INP1/TACC1/C…
LEE_LIVER_CANCER_ACOX1_UP	LEE_LIVER_CANCER_ACOX1_UP	0.5583	1.8608	0.00254453	0.0175011	FAM129A/HLA-DQA1/PLIN2/QPCT/PLAT/ANXA2/FABP4/ANXA5/NDRG1/ETS2/RAP1GAP/KRT8/CD74/TAGLN2/LPL/MT2A/CTSL/SPRR1A/RGS2/CTSE/NQO1/GPX4/SGK1
NABA_BASEMENT_MEMBRANES	NABA_BASEMENT_MEMBRANES	0.557358	1.69321	0.00712589	0.0269278	LAMA5/COL6A1/LAMC2/COL6A2/LAMB4/AGRN/COL6A5/LAMA2/COLQ
SCHEIDEREIT_IKK_INTERACTING_PROTEINS	SCHEIDEREIT_IKK_INTERACTING_PROTEINS	0.557189	1.79979	0.00498753	0.0211358	TRAF1/SRC/IRF7/CTNNB1/TANK/FOXO3/MAP3K8/CREBBP/NCOA3/TNFAIP3/TFG/CARD11/HTT/ZFAND5/RPS6KA1/EPAS1/MAP3K7/FANCA/ERC1/RELA
BIOCARTA_TCR_PATHWAY	BIOCARTA_TCR_PATHWAY	0.556565	1.72779	0.00980392	0.0343733	NFKB1/FYN/CALM1/NFKBIA/MAP2K1/RASA1/MAP3K1/PPP3CB/JUN/PPP3CA/RAF1/RAC1/PPP3CC/SOS1
REACTOME_SIGNALING_BY_MET	REACTOME_SIGNALING_BY_MET	0.555753	1.88911	0.0028169	0.0175011	LRIG1/SRC/LAMA5/PTK2/STAT3/RAPGEF1/TNS3/SH3KBP1/KRAS/UBC/LAMC2/RANBP9/CRK/DOCK7/CRKL/RAC1/SOS1/RPS27A/HGS/LAMA2/STAM/GGA3/EPS15/FN1/RAP1A
REACTOME_SYNTHESIS_OF_PIPS_AT_THE_PLASMA_MEMBRANE	REACTOME_SYNTHESIS_OF_PIPS_AT_THE_PLASMA_MEMBRANE	0.555502	1.74875	0.00496278	0.0211358	PLEKHA1/PIP4K2A/PLEKHA2/PIP5K1C/INPPL1/PIK3CD/RAB5A/MTMR14/SYNJ2/OCRL/MTMR3/PIK3C2G/BMX
PID_IFNG_PATHWAY	PID_IFNG_PATHWAY	0.555357	1.68713	0.00712589	0.0269278	CEBPB/IL1B/CREBBP/STAT3/RAPGEF1/MAP2K1/SMAD7/IRF1/JAK2/IRF9/MAP3K1/JAK1/CRKL/PIAS1/DAPK1
KEGG_LEISHMANIA_INFECTION	KEGG_LEISHMANIA_INFECTION	0.554859	1.86525	0.00258398	0.0175011	HLA-DQA1/NFKB1/IL1A/HLA-DQA2/PTGS2/IL1B/NFKBIA/JAK2/FCGR2A/HLA-DOA/JUN/NCF4/MAPK11/C3/JAK1/HLA-DRA/CYBA/MAP3K7/NFKBIB/TNF/NOS2/RELA/HLA-DRB3/MAPK14
BHAT_ESR1_TARGETS_NOT_VIA_AKT1_DN	BHAT_ESR1_TARGETS_NOT_VIA_AKT1_DN	0.554034	1.91864	0.00286533	0.0175011	KYNU/DDIT4/SMAD3/BTG2/RGL1/INSIG2/NRP1/TNS3/HBP1/YPEL2/RNF144B/TSC22D3/RERE/ZFYVE1/EPHA4/GTF2IRD1/ANK3/SYTL2/ATXN1/MEF2D/PTPRK/EXT1/PBX1/NPAS3/KLF9/CFAP206/ARID5B/GATA3/TUFT1/KIAA1211L
MANALO_HYPOXIA_UP	MANALO_HYPOXIA_UP	0.553522	2.15006	0.0033557	0.0180668	IER3/BHLHE40/RPS6KA2/ADORA2A/VEGFA/DDIT4/ZHX2/MTSS1/SPOCK1/STC2/ACKR3/HLA-E/RASSF2/MARCH3/MAFF/CLIP2/TNFRSF10B/TXNIP/TNFAIP3/ACVR1B/P4HA2/CXCR4/TRIB2/SMAD6/FNDC3B/PELI2/ATP2C1/WASF2/NDRG1/HLA-B/CASK/RRAS/GADD45B/AXL/BNIP3L/SLC2A3/DUSP6/LIMS1/FAM171A1/FILIP1L/PAM/NPR1/CYP4F11/CELF2/ATXN1/NARF/ABCA1/DLGAP4/HIVEP2/GRK5/GJA5/CDK19/NEDD9/TRIO
REACTOME_TOLL_LIKE_RECEPTOR_9_TLR9_CASCADE	REACTOME_TOLL_LIKE_RECEPTOR_9_TLR9_CASCADE	0.553194	1.95226	0.0027027	0.0175011	NFKB2/RPS6KA2/NFKB1/IRF7/MAP2K3/MAP3K8/NFKBIA/PELI1/CREB1/MAP2K1/FBXW11/PELI2/MAP3K1/JUN/TNIP2/DUSP3/RPS6KA3/UBC/MAPK11/DUSP6/PPP2CB/RIPK2/RBSN/MEF2C/LY96/MAPKAPK2/IKBKB/RPS27A
REACTOME_MYD88_CASCADE_INITIATED_ON_PLASMA_MEMBRANE	REACTOME_MYD88_CASCADE_INITIATED_ON_PLASMA_MEMBRANE	0.553058	1.90893	0.00273973	0.0175011	NFKB2/RPS6KA2/NFKB1/MAP2K3/MAP3K8/NFKBIA/PELI1/CREB1/MAP2K1/FBXW11/PELI2/MAP3K1/JUN/TNIP2/DUSP3/RPS6KA3/UBC/MAPK11/DUSP6/PPP2CB/RIPK2/MEF2C/MAPKAPK2/IKBKB/RPS27A
OHGUCHI_LIVER_HNF4A_TARGETS_UP	OHGUCHI_LIVER_HNF4A_TARGETS_UP	0.552765	1.74424	0.00479616	0.021048	QPCT/TXNIP/LYSMD2/GADD45B/PSAT1/ACOT2/DRAM1/ABCB1/CYP2C8/DDR1/RAB27A/SLC2A4/ELOVL7/PROM1/CTSE
KERLEY_RESPONSE_TO_CISPLATIN_UP	KERLEY_RESPONSE_TO_CISPLATIN_UP	0.552689	1.72485	0.0122249	0.0409331	IER3/DDIT4/LMNA/BTG2/PLAT/ZMAT3/ACTA2/DRAM1/STK17A/GDF15/DGKA
KRIEG_HYPOXIA_VIA_KDM3A	KRIEG_HYPOXIA_VIA_KDM3A	0.550845	1.75623	0.00767263	0.0283212	COL7A1/JUNB/ZC3H12A/SLC7A1/SYTL3/MARCH3/C15orf48/PPP1R15A/NECAP2/LAMC2/BIRC3/PIK3IP1/VEZT/FBXO32/PHLDA2
KHETCHOUMIAN_TRIM24_TARGETS_UP	KHETCHOUMIAN_TRIM24_TARGETS_UP	0.550298	1.69315	0.00950119	0.0336443	JUNB/BTG2/BEX2/LGALS1/ICAM1/VIM/LAPTM5/ITGAV/VCAM1/TGFBR2/CD44/PDGFA/LGALS3
DELACROIX_RAR_TARGETS_UP	DELACROIX_RAR_TARGETS_UP	0.550189	1.708	0.0147059	0.0472843	BHLHE40/CEBPB/JUNB/TYK2/SAT1/DUSP6/MLLT6/RARB/DUSP1
KEGG_EPITHELIAL_CELL_SIGNALING_IN_HELICOBACTER_PYLORI_INFECTION	KEGG_EPITHELIAL_CELL_SIGNALING_IN_HELICOBACTER_PYLORI_INFECTION	0.550169	1.86323	0.00254453	0.0175011	NFKB1/SRC/ATP6V1B2/CCL5/NFKBIA/CXCL8/ATP6V0A1/JUN/JAM2/MAPK11/LYN/CSK/RAC1/CDC42/ATP6V1E1/IKBKB/ATP6V0A2/ADAM17/F11R/ATP6V1H/ATP6V1E2/ATP6V1A/RELA/MAPK14
PID_ERBB4_PATHWAY	PID_ERBB4_PATHWAY	0.549899	1.65444	0.0117096	0.039581	LRIG1/FYN/PIK3CD/JAK2/ITCH/NRG1/NEDD4/ADAM17
NEMETH_INFLAMMATORY_RESPONSE_LPS_UP	NEMETH_INFLAMMATORY_RESPONSE_LPS_UP	0.549689	1.87804	0.00277008	0.0175011	IER3/NFKB1/RGS16/PTGS2/EIF1/ATF3/SQSTM1/CCL3/ACSL4/NFKBIA/IL1RL1/TNIP1/SAT1/IFRD1/MAP2K1/DAB2/ETS2/TPST1/RNF11/GK/TAP1/FURIN/CD44/MAPKAPK2
STOSSI_RESPONSE_TO_ESTRADIOL	STOSSI_RESPONSE_TO_ESTRADIOL	0.549507	1.71492	0.0122249	0.0409331	LRIG1/PTGS2/RALA/CXCL8/BIRC3/BMP6/TLE3/IL24/NR4A3/RHOBTB3/PDZK1/GRK5/CDH19/NRIP1/SKIL/HYAL1/IL13RA2/GREB1/SPARCL1
REACTOME_SIGNALING_BY_PDGF	REACTOME_SIGNALING_BY_PDGF	0.548953	1.80394	0.005	0.0211358	THBS1/SRC/PLAT/STAT3/RAPGEF1/COL6A1/RASA1/KRAS/COL6A2/STAT6/CRK/CRKL/NCK2/FURIN/SOS1/COL6A5/PDGFA
KEGG_TOLL_LIKE_RECEPTOR_SIGNALING_PATHWAY	KEGG_TOLL_LIKE_RECEPTOR_SIGNALING_PATHWAY	0.548391	1.94945	0.00280899	0.0175011	NFKB1/IRF7/CCL3/IL1B/CCL5/MAP2K3/MAP3K8/NFKBIA/CXCL8/CXCL10/MAP2K1/PIK3CD/IFNAR1/IL6/JUN/MAPK11/CD40/LY96/RAC1/IKBKB/IFNA14/CCL4/CD86/MAP3K7/TNF/TICAM1/RELA/MAPK14/PIK3R5/IRF3/AKT3
MORI_MATURE_B_LYMPHOCYTE_UP	MORI_MATURE_B_LYMPHOCYTE_UP	0.5483	1.87329	0.00277008	0.0175011	MYCBP2/IL10RA/SMAP2/PIP4K2A/CTSH/YTHDC1/MAP3K8/CD83/MAP2K1/LPP/JAK2/ETS1/HLA-DOA/NCF4/CD74/PEA15/CMTM6/ADD1/MEF2C/FAM102A/SDF2/ATN1/FAM76B/ABCA1/IL10RB/IL2RG/ADCY7/MCL1/PXK/PPM1M/MORF4L1/HLA-DMB
GHANDHI_DIRECT_IRRADIATION_UP	GHANDHI_DIRECT_IRRADIATION_UP	0.548061	1.96401	0.00283286	0.0175011	KYNU/NFKBIZ/IL1A/CXCL2/PTGS2/RELB/SOD2/IL1B/CXCL8/TNFRSF10B/TNFAIP3/IL6/BMP2/LAMC2/BIRC3/BTG3/ZC3H12C/BLOC1S2/BCL2A1/GPR68/GPATCH2L/MMP10/PLEK2/MT2A/GDF15/NEFM/THSD1/RRM2B/MDM2/BBC3/SERPINB2/CXCL1/RGS9/FAS/SLC7A11
MARZEC_IL2_SIGNALING_DN	MARZEC_IL2_SIGNALING_DN	0.548051	1.61118	0.0142857	0.0462556	FOXO3/JAK2/TP53INP1/RFFL/SOS1/LGALS12/DAPK1/STAM/CDKN1C/FAS/PDGFC/PDE3B/TFDP2/CACNG3/CCNG2/CDKN1B/PDCD4
VERHAAK_GLIOBLASTOMA_MESENCHYMAL	VERHAAK_GLIOBLASTOMA_MESENCHYMAL	0.547553	2.14354	0.00353357	0.0181057	CEBPB/THBS1/KYNU/PLAU/RELB/ITGA5/RHOG/S100A11/TNFAIP8/TYMP/NRP1/TMBIM1/EMP3/CYTH4/SAT1/MYH9/SWAP70/RAC2/TNFAIP3/ANXA2/LGALS1/MVP/CYTIP/P4HA2/SH2B3/ALOX5/ELF4/DSE/RBMS1/IL4R/PHF11/DAB2/FNDC3B/FCGR2A/IQGAP1/GNA15/PTGER4/LAPTM5/NCF4/ACSL1/STXBP2/TGFBR2/RRAS/FHOD1/SLC16A3/CYBRD1/PIGP/STAT6/DRAM1/TRIM38/VDR/CAST/LY96/FURIN
ZHAN_MULTIPLE_MYELOMA_HP_UP	ZHAN_MULTIPLE_MYELOMA_HP_UP	0.547544	1.70879	0.0122249	0.0409331	EPB41L4A-AS1/TNFSF10/LAMP3/ZFAS1/GTF2F2/DDX58/SCAPER/SCYL2/RBM4/CSNK1G3/ELOVL7/SNHG7/RPL37/NOP53
WEIGEL_OXIDATIVE_STRESS_BY_HNE_AND_TBH	WEIGEL_OXIDATIVE_STRESS_BY_HNE_AND_TBH	0.547245	1.78126	0.00507614	0.0211766	IL6ST/CREB1/TSPAN31/ETS1/BMP1/ETS2/CD47/SP2/LYN/CTTN/PPP3CA/RXRB/STAT6/ETV3/HTT/RARB/GAK/CTSL/MYLK/IGF1R/CDKN1C/TSG101/ATR/SELENBP1/CPE/DST/EZR
PID_SYNDECAN_1_PATHWAY	PID_SYNDECAN_1_PATHWAY	0.547056	1.72358	0.0143885	0.0465231	COL7A1/LAMA5/CCL5/SDCBP/COL6A1/MMP9/CASK/COL6A2
REACTOME_TOLL_LIKE_RECEPTOR_4_TLR4_CASCADE	REACTOME_TOLL_LIKE_RECEPTOR_4_TLR4_CASCADE	0.545587	2.01861	0.00283286	0.0175011	NFKB2/RPS6KA2/NFKB1/BIRC2/IRF7/TANK/MAP2K3/MAP3K8/NFKBIA/PELI1/UBE2D3/CREB1/MAP2K1/FBXW11/PELI2/MAP3K1/JUN/TNIP2/DUSP3/RPS6KA3/UBC/MAPK11/BIRC3/DUSP6/PPP2CB/IRAK3/DNM2/RIPK2/MEF2C/LY96/MAPKAPK2/IKBKB/RPS27A
ZHANG_ANTIVIRAL_RESPONSE_TO_RIBAVIRIN_DN	ZHANG_ANTIVIRAL_RESPONSE_TO_RIBAVIRIN_DN	0.544256	1.71373	0.00966184	0.0339784	TNFRSF9/CCL3/SOCS2/FOXO3/DUSP10/UBE2D3/CYP1B1/JUN/ZFHX3/AXL/ARL4A/AHR/PPP3CC/IL15/IL2RG/CCL4/CAV2
PID_FAS_PATHWAY	PID_FAS_PATHWAY	0.54396	1.59915	0.0142857	0.0462556	SRC/BIRC2/PIK3CD/MAP3K1/MAPK11/BIRC3/IKBKB/SMPD1/PDPK1/MAPK14/BTK/FAS/MAP2K7/EZR/PIK3R1
PID_SHP2_PATHWAY	PID_SHP2_PATHWAY	0.543853	1.76153	0.005	0.0211358	VEGFA/IL6ST/IL2RA/MAP2K1/JAK2/IL6/KRAS/RAF1/PAG1/FRS2/JAK1/SOS1/IL2RG/NGF/GAB2/IGF1R
ZHOU_INFLAMMATORY_RESPONSE_LPS_UP	ZHOU_INFLAMMATORY_RESPONSE_LPS_UP	0.54372	2.25454	0.00403226	0.0194815	IER3/NFKB2/NCOA7/NFKB1/SRC/SDC4/RNF19B/CXCL2/STC2/PTGS2/DENND5A/RELB/ZC3H12A/IRF7/BTG2/N4BP2L2/MARCKS/IL1B/MAP2K3/MAFF/CBLB/ATP2B1-AS1/DUSP5/PPP1R15A/CXCL10/SIK3/RDX/IFIH1/ICAM1/ZNFX1/CSRNP1/IL6/C11orf96/DDX58/DCAF8/USP12/TRIP10/NINJ1/ACSL1/RNF144B/MAPK11/AFF4/BAMBI/LIMS1/ZC3H12C/DRAM1/KIF1B/SLFN5/HTT/CAST/WTAP/FSCN1/CD44/ZFX/SYT9/RAPH1/ADAM17/SRGAP1/MOB3A/SEMA6A/ITGA9/SLC2A11/ELOVL7/BTBD9/IL23A/…
PETROVA_ENDOTHELIUM_LYMPHATIC_VS_BLOOD_DN	PETROVA_ENDOTHELIUM_LYMPHATIC_VS_BLOOD_DN	0.542918	2.07755	0.00331126	0.0179883	IER3/IL32/CCL2/SLC3A2/BASP1/PLAU/SMAD3/UPP1/LAMA5/BTG2/ITGA5/TANK/ANXA3/PKIA/ANPEP/LPXN/CXCL8/EMP3/RAC2/MVP/PRNP/COL6A1/ICAM1/ARL6IP5/IL4R/CXCR4/IL6/JUN/ITGAV/ACTA2/GSDME/GBP2/LAMC2/RRAS/AXL/PRKACB/BMP6/STAT6/NPTX1/LAMP2/TAGLN/CD44/AGRN
LU_IL4_SIGNALING	LU_IL4_SIGNALING	0.542575	1.91478	0.0027027	0.0175011	RASGRP3/BHLHE40/NFKBIZ/HLX/CCL5/IL2RA/PHF20L1/NCOA3/TNFAIP3/HUWE1/ALOX5/MAL/IL4R/CD69/KLF13/STK4/PMAIP1/IL6/SAMSN1/CMTM6/WT1/SEL1L3/APPL2/MGLL/GNAS/NFIL3/ARPC5/VCL/ATXN1/SLC39A8/CCL4/CD86/SPAG1
KYNG_DNA_DAMAGE_BY_UV	KYNG_DNA_DAMAGE_BY_UV	0.542479	1.74021	0.00746269	0.0278583	CEBPB/QPCT/TNFRSF10B/STAT3/ELF4/CD69/CAB39/PDCD10/GDF11/CD53/ST6GALNAC2/PHLDA1/DLX4/NRCAM/CSF2RB/SNX8/FAAP20/ROPN1L/VASP/SIRT5/UBR2/SEC23A/TFDP2
KEGG_JAK_STAT_SIGNALING_PATHWAY	KEGG_JAK_STAT_SIGNALING_PATHWAY	0.541925	2.05614	0.0030581	0.01767	CSF2/IL21R/IL10RA/IL6ST/PIM1/SOCS2/CRLF2/IL2RA/CREBBP/CBLB/TYK2/STAT3/PIK3CD/IL4R/JAK2/IFNAR1/IRF9/IL6/CCND2/STAT2/IL7R/IL13RA1/IL9R/SPRY1/JAK1/STAT6/IL3RA/SOS2/SPRED2/SOS1/IL21/IL24/IFNA14/SOCS7/IL15/CSF2RA/PIAS1/STAM/IL10RB/IL23A/IL2RG/CSF2RB/SPRED1/GH2
FRASOR_RESPONSE_TO_ESTRADIOL_DN	FRASOR_RESPONSE_TO_ESTRADIOL_DN	0.540274	1.82264	0.00285714	0.0175011	IER3/KYNU/DDIT4/SMAD3/KLF6/CTSH/ANXA3/INSIG2/MMD/HIST2H2AC/NDRG1/RAP1GAP/ENC1/MXD4/MB/SMPD1/DUSP1/CTSL/MUC1/ERBB3/ABCG1
REACTOME_TOLL_LIKE_RECEPTOR_TLR1:TLR2_CASCADE	REACTOME_TOLL_LIKE_RECEPTOR_TLR1:TLR2_CASCADE	0.538922	1.90934	0.00274725	0.0175011	NFKB2/RPS6KA2/NFKB1/MAP2K3/MAP3K8/NFKBIA/PELI1/CREB1/MAP2K1/FBXW11/PELI2/MAP3K1/JUN/TNIP2/DUSP3/RPS6KA3/UBC/MAPK11/DUSP6/PPP2CB/IRAK3/RIPK2/MEF2C/LY96/MAPKAPK2/IKBKB/RPS27A
RODRIGUES_THYROID_CARCINOMA_DN	RODRIGUES_THYROID_CARCINOMA_DN	0.538295	1.82816	0.00273973	0.0175011	PMEPA1/THBS1/DUSP10/TSC22D2/IRF1/NABP1/ANKRD28/PLEC/KANSL1/IGF2BP2/S100A2/PCBP2/BBX/CD44/ANK3/TM2D1/SYTL2/ATXN1/HIVEP2/ALCAM/FN1/PTPRK/BBC3
REACTOME_NUCLEOTIDE_BINDING_DOMAIN_LEUCINE_RICH_REPEAT_CONTAINING_RECEPTOR_NLR_SIGNALING_PATHWAYS	REACTOME_NUCLEOTIDE_BINDING_DOMAIN_LEUCINE_RICH_REPEAT_CONTAINING_RECEPTOR_NLR_SIGNALING_PATHWAYS	0.537628	1.7056	0.00497512	0.0211358	NFKB2/NFKB1/BIRC2/NLRP3/TXNIP/TNFAIP3/UBC/MAPK11/BIRC3/ITCH/RIPK2/IKBKB/RPS27A
KEGG_T_CELL_RECEPTOR_SIGNALING_PATHWAY	KEGG_T_CELL_RECEPTOR_SIGNALING_PATHWAY	0.537478	1.93927	0.00285714	0.0175011	CSF2/NFKB1/FYN/NFAT5/MAP3K8/NFKBIA/CBLB/MAP2K1/PIK3CD/RASGRP1/PPP3CB/JUN/CARD11/KRAS/MAPK11/PPP3CA/RAF1/SOS2/NCK2/PPP3CC/SOS1/CDC42/IKBKB/PAK2/PRKCQ/MAP3K7/PDPK1/NFKBIB/TNF/RELA/MAPK14/PIK3R5/AKT3/NCK1/CD3D/CBL/MAP2K7/CD40LG/MAPK3/PIK3R1/BCL10
PID_ARF6_TRAFFICKING_PATHWAY	PID_ARF6_TRAFFICKING_PATHWAY	0.537241	1.69165	0.0120773	0.040586	RALA/CTNNB1/ITGA5/IL2RA/SPAG9/PIP5K1C/ITGAV/EXOC1/DNM2/EXOC2/PLD2/EXOC7/SLC2A4/ITGA9/ITGA1/CTNNA1/SCAMP2
WIERENGA_STAT5A_TARGETS_GROUP1	WIERENGA_STAT5A_TARGETS_GROUP1	0.537097	1.9872	0.00283286	0.0175011	GATA2/DDIT4/SMAP2/PIM1/GBP4/DUSP5/TNFRSF4/TJP2/P4HA2/NCS1/IL4R/DAB2/FAM129B/FNDC3B/CPXM1/MIIP/NDRG1/RAP1GAP/SAMSN1/ENC1/ARL4A/PIK3IP1/TLE3/SLC6A9/IL3RA/PLXNA3/TRIB3/BBX/SOS1/IL18RAP/CTNS/IGFBP4/DAPK1/PHLDA1/MUC1/POU2F1
PAPASPYRIDONOS_UNSTABLE_ATEROSCLEROTIC_PLAQUE_UP	PAPASPYRIDONOS_UNSTABLE_ATEROSCLEROTIC_PLAQUE_UP	0.536709	1.70269	0.00497512	0.0211358	CXCL2/SOD2/RAPGEF1/SAT1/RBMS1/DAB2/LAMP1/SAMSN1/SEL1L3/PLA2G7/DUSP6/F11R/GRN/TRAK2/SLC39A8/CD163/CTSB/IFIT3/CSF2RB/LGMN/SGK1/ATP2B1
REACTOME_NEGATIVE_REGULATION_OF_MAPK_PATHWAY	REACTOME_NEGATIVE_REGULATION_OF_MAPK_PATHWAY	0.536674	1.63038	0.00950119	0.0336443	DUSP10/DUSP5/MAP2K1/KRAS/DUSP8/UBC/DUSP6/RAF1/PPP2R5B/PPP2CB/PPP2R5E/PPP2R5A/DUSP16/RPS27A/DUSP1
MAGRANGEAS_MULTIPLE_MYELOMA_IGLL_VS_IGLK_UP	MAGRANGEAS_MULTIPLE_MYELOMA_IGLL_VS_IGLK_UP	0.536223	1.61738	0.0141509	0.0461105	NFKB1/CCL3/RB1/CSNK2A2/BMP2/UBE3A/TNK2/FGR/PICK1/DDR1/BPHL/CTSB/SMARCA1/EXT1
BROCKE_APOPTOSIS_REVERSED_BY_IL6	BROCKE_APOPTOSIS_REVERSED_BY_IL6	0.535297	2.01174	0.00311526	0.01767	BHLHE40/CEBPB/CCL2/RGS16/JUNB/RALA/IL6ST/BCL3/ELL2/TNFSF10/PIM1/MARCKS/FOXO3/VWA5A/MAP3K8/MAFF/FLOT1/DUSP5/STAT3/IRF1/PIM2/ICAM1/ARFGAP3/CXCR4/RB1/IRF9/ZFP36/JUN/DUSP3/GADD45B/SLC2A3/SH2D2A/HEG1/ADIPOR2/TMEM184B/CD44/CDK17/MAPKAPK2/DAPK1/RHOBTB3/MYLK/MUC1/EIF5/CAV2/GNA13/PTP4A3/ID2/EVI2A/MCL1/EVI2B/SGK1/TGIF1
GARGALOVIC_RESPONSE_TO_OXIDIZED_PHOSPHOLIPIDS_BLUE_UP	GARGALOVIC_RESPONSE_TO_OXIDIZED_PHOSPHOLIPIDS_BLUE_UP	0.535056	1.97932	0.003003	0.0175836	SLC3A2/RELB/ATF3/PHF1/N4BP2L2/ZBTB21/RBM33/AKIRIN2/CXCL8/CREBBP/MXD1/MAFG/TMEM217/IFRD1/MAP1LC3B/KDM7A/PMAIP1/C16orf72/SAMSN1/TSC22D3/BANP/DNAJB6/SPIRE1/AIFM2/FRS2/DDIT3/ZC3H12C/KIF1B/AGO2/CNST/SERTAD1/NFIL3/PPP3CC/SOS1/OSER1/STK17A/DEDD2/EIF5
ZHU_CMV_8_HR_DN	ZHU_CMV_8_HR_DN	0.534996	1.68816	0.0119904	0.0403234	DDIT4/AARS/LMNA/IL6ST/MARCKS/MYH9/RBMS1/HNMT/ZNF521/AHR/TP53BP1/ACVR2A/IGF1R/ID2/MAPK14/AR/ZCCHC9
REACTOME_DEATH_RECEPTOR_SIGNALLING	REACTOME_DEATH_RECEPTOR_SIGNALLING	0.534954	1.99161	0.00294985	0.0175011	TRAF1/NFKB1/BIRC2/ABR/NET1/TNFRSF10D/SQSTM1/TNFSF10/PSEN2/NFKBIA/SPPL2A/TNFRSF10B/TNFAIP3/AKAP13/APH1B/TAX1BP1/MADD/ARHGEF7/UBC/BIRC3/RIPK2/FGD3/SOS2/ARHGEF2/SPPL2B/RAC1/SOS1/IKBKB/ADAM17/RPS27A/NCSTN/RBCK1/CLIP3/SHARPIN/NGF/MAP3K7/PRDM4/TNF/TRIO/GNA13/RELA/ARHGEF1/ARHGEF37
NGUYEN_NOTCH1_TARGETS_DN	NGUYEN_NOTCH1_TARGETS_DN	0.533941	1.82689	0.00276243	0.0175011	COL7A1/BASP1/UBR4/STC2/PTGS2/NET1/ELL2/LAMA5/MARCKS/MTHFD2/TNFSF4/HUWE1/GARS/ETS2/TARS/DYNC1H1/BRD2/PBX3/GADD45B/GNB1/EPHA4/TRIP12/CCNI/RGS2/IGF1R/EXT1/TRIO/KLF4/TIPARP/HERPUD1/RING1
PAPASPYRIDONOS_UNSTABLE_ATEROSCLEROTIC_PLAQUE_DN	PAPASPYRIDONOS_UNSTABLE_ATEROSCLEROTIC_PLAQUE_DN	0.53355	1.60932	0.0141509	0.0461105	FAM129A/PMEPA1/KCNMB1/MYLIP/PAM/LHFPL6/PKD2/MYLK/GRK5/HSPB1/TNS1
REACTOME_NCAM_SIGNALING_FOR_NEURITE_OUT_GROWTH	REACTOME_NCAM_SIGNALING_FOR_NEURITE_OUT_GROWTH	0.533362	1.77768	0.00508906	0.0211922	SRC/FYN/PTK2/CREB1/PRNP/COL6A1/KRAS/COL6A2/SPTBN1/GFRA2/SOS1/AGRN/COL6A5/GFRA1/CACNA1C/SPTAN1
HIRSCH_CELLULAR_TRANSFORMATION_SIGNATURE_UP	HIRSCH_CELLULAR_TRANSFORMATION_SIGNATURE_UP	0.532635	2.10537	0.00348432	0.0181057	ADGRE5/VEGFA/RNF19B/FYN/WARS/IL1A/PLAU/JUNB/RNF41/UPP1/EIF1/P2RX4/IRF7/BCL3/SOD2/CYTH1/SLC1A4/IL1B/ANXA3/TNFAIP8/PELI1/STAT3/SAT1/LAMP3/TJP2/IFRD1/ANGEL2/IRF9/PDE4B/PMAIP1/IL6/ETS2/S1PR1/TNIP2/EEF1A2/LARP6/HAX1/ANKRD28/GSDME/TRAF4/SLC2A3/ANXA7/ROBO3/RIPK2/LYRM1/APPL2/TAP1/HIF1A/OXR1/NPC1/ARHGEF2/LY96/SLCO4A1/KLF2/BCL2A1/ISG20/RRAGC/DUSP1/DCTN6/GRN/SERPINA1/EIF1B/SLC39A8/NARF/STAM/PHLDA1/DHRS7/CTS…
PID_LYSOPHOSPHOLIPID_PATHWAY	PID_LYSOPHOSPHOLIPID_PATHWAY	0.532544	1.80354	0.00508906	0.0211922	NFKB1/SRC/NFKBIA/CXCL8/PTK2/IL6/MMP9/JUN/GNA15/LYN/CRK/PLD2/GNB1/RAC1/ADCY6/PRKCE/ADCY7/GNA13/RELA/ARHGEF1
KEGG_CHEMOKINE_SIGNALING_PATHWAY	KEGG_CHEMOKINE_SIGNALING_PATHWAY	0.531847	2.05303	0.00328947	0.0179883	CXCL13/CCL2/NFKB1/CXCL2/CCL1/CCR7/CCL3L3/CCL3/FOXO3/ELMO1/CCL5/NFKBIA/CXCL8/PTK2/STAT3/CXCL10/CCL19/RAC2/MAP2K1/PIK3CD/CXCR4/JAK2/STAT2/KRAS/LYN/CSK/PRKACB/RAF1/FGR/CRK/SOS2/CCL3L1/CRKL/GNB1/RAC1/SOS1/CDC42/IKBKB/CXCL6/CCR4/GNG4/PPBP/GNB4/ADCY6/CCL4/NFKBIB/GRK5/RAP1A/ADCY7/RELA/CCL20
AMIT_EGF_RESPONSE_240_HELA	AMIT_EGF_RESPONSE_240_HELA	0.531793	1.73097	0.00507614	0.0211766	THBS1/EHD1/SDC4/EHBP1L1/BCL3/ELL2/SH2B3/RBMS1/AKAP12/NDRG1/IL7R/SPRED2/CAPRIN2/CDK17/SOX13/DLGAP4/GFPT2/RYK/RGS2/GJB3
PID_TCPTP_PATHWAY	PID_TCPTP_PATHWAY	0.530506	1.63075	0.0147059	0.0472843	VEGFA/SRC/CREBBP/STAT3/PIK3CD/JAK1/STAT6/SOS1/PIAS1/ITGA1
BERNARD_PPAPDC1B_TARGETS_DN	BERNARD_PPAPDC1B_TARGETS_DN	0.529987	1.70014	0.00746269	0.0278583	THBS1/ZMIZ1/CALM1/STC2/IL6ST/RAP1GAP/RARA/SEL1L3/MACC1/FBXO32/SPRED2/SERPINA1
NAGASHIMA_NRG1_SIGNALING_UP	NAGASHIMA_NRG1_SIGNALING_UP	0.529733	2.03837	0.00331126	0.0179883	IER3/BHLHE40/CEBPB/GATA2/VEGFA/JUNB/KLF6/ATF3/IER5/STK24/PFKFB3/FERMT2/MAP2K3/MAP3K8/MAFF/TNFRSF10B/KBTBD2/DUSP10/DUSP5/PPP1R15A/IFRD1/CXCR4/PMAIP1/ETS2/ZFP36/JUN/NDEL1/RARA/DUSP8/LAMC2/JOSD1/GADD45B/DDIT3/NPC1/NFIL3/SPRED2/PHLDA2/SLCO4A1/KLF2/SPHK1/ISG20/VCL/CLDN4/DUSP1/NR4A3/NR4A2/ZFAND5/GDF15/EIF5/RGS2/CCNL1/NEDD9/MCL1/ZYX/SGK1/TIPARP/SPRR1B
YAO_TEMPORAL_RESPONSE_TO_PROGESTERONE_CLUSTER_1	YAO_TEMPORAL_RESPONSE_TO_PROGESTERONE_CLUSTER_1	0.528681	1.76583	0.00519481	0.0213626	BHLHE40/CEBPB/NET1/FOXO3/MAP3K8/WNK1/SAT1/TXNIP/XRN1/NDRG1/GADD45B/DDIT3/MSC/DUSP1
PID_TGFBR_PATHWAY	PID_TGFBR_PATHWAY	0.52821	1.68407	0.00767263	0.0283212	SMAD3/CTNNB1/PPP2R2A/PPP1R15A/SMAD7/DAB2/TGFBR2/BAMBI/PPP2CB/ITCH/SPTBN1/SMAD4/ZFYVE16/SOS1/NEDD4L/MAP3K7/PDPK1/OCLN
SOTIRIOU_BREAST_CANCER_GRADE_1_VS_3_DN	SOTIRIOU_BREAST_CANCER_GRADE_1_VS_3_DN	0.527867	1.67464	0.00497512	0.0211358	TPT1/CYBRD1/CRTC3/MARCH8/CIRBP/ECHDC2/JHY/WDR19/TP53BP1/MPHOSPH8/DIXDC1/AKAP11/IFT46/NF1/LTBP3/PIGV/STARD13/NBR1/KIF13B
PETROVA_PROX1_TARGETS_DN	PETROVA_PROX1_TARGETS_DN	0.527558	1.69573	0.0075188	0.0279547	IL32/CCL2/PLAU/ITGA5/TANK/NRP1/LPXN/EMP3/PRNP/ARL6IP5/IL6/GBP2/AXL/PRKACB/BMP6
PID_BMP_PATHWAY	PID_BMP_PATHWAY	0.526341	1.61944	0.00950119	0.0336443	PPP1R15A/BMPR2/SMAD7/SMAD6/BMP2/CTDSP2/BAMBI/BMP6/SMAD4/ZFYVE16/GREM1/MAP3K7/PPM1A
REACTOME_INTRA_GOLGI_TRAFFIC	REACTOME_INTRA_GOLGI_TRAFFIC	0.526225	1.59863	0.0142518	0.0462106	STX5/CYTH1/CYTH4/STX6/STX16/BET1L/GOSR1/CUX1/GOLGA5/MAN1C1/CYTH2/RAB33B/COG8
AMIT_EGF_RESPONSE_120_HELA	AMIT_EGF_RESPONSE_120_HELA	0.524443	1.763	0.00516796	0.0213626	BIRC2/CXCL2/IER5/CYTH1/MAP2K3/MAFF/CXCL8/TNFRSF10B/RUNX3/SAT1/CYP1B1/FOXC2/VPS37B/NDEL1/DUSP6/JUP/TAGLN
HOSHIDA_LIVER_CANCER_SURVIVAL_UP	HOSHIDA_LIVER_CANCER_SURVIVAL_UP	0.523872	1.7673	0.00571429	0.0229467	IER3/NFKB2/SLC7A1/ANXA3/ABLIM1/DUSP5/TSC22D2/CCL19/LPP/AKAP13/CXCR4/DAB2/IQGAP1/TNK2/CCDC6/FILIP1L/EPHA4/DDR1/ITGA9/ADD3/TRIO/NOS2/SERPINB2/FMO1/ICK
FOSTER_TOLERANT_MACROPHAGE_DN	FOSTER_TOLERANT_MACROPHAGE_DN	0.522063	2.17683	0.00414938	0.0197373	FAM129A/NCOA7/PMEPA1/TRAF1/NFKB1/RGS16/SRC/SDC4/NFKBIZ/JUNB/PRR5L/LMNA/UPP1/PTGS2/PARP14/BCL3/TNFSF10/PIM1/SOCS2/IL1B/PFKFB3/MAP3K8/ZC3H7A/PLEKHA2/DUSP5/STAT3/CD83/MXD1/PTPRD/TNFAIP3/TJP2/TNFSF4/IFIH1/XRN1/JARID2/IL4R/CD69/TMEM243/JAK2/CSRNP1/PDE4B/MTMR14/IL6/DDX58/B4GALT5/ZFP36/USP12/JDP2/PPFIBP1/TRIP10/FEZ2/TPST1/GNA15/CHD1/MED13L/ITGAV/RHOH/VCAM1/IL13RA1/TLK2/DENND6B/FLNB/CD40/CMTM6/KAT6A/RHBD…
MARSON_FOXP3_TARGETS_UP	MARSON_FOXP3_TARGETS_UP	0.519835	1.72413	0.00502513	0.0211358	RGS16/PLIN2/BASP1/DDIT4/MBNL2/TNFRSF4/MYH9/SWAP70/RAC2/SERINC3/VIM/ETS1/ITGAV/NCF4/NKG7/TNK2/S100A10/MYO1C/CD44/CELF2
MORI_LARGE_PRE_BII_LYMPHOCYTE_DN	MORI_LARGE_PRE_BII_LYMPHOCYTE_DN	0.51963	1.65415	0.0075	0.0279073	IL10RA/PIP4K2A/CTSH/BTG1/CD83/LPP/IL4R/CD22/ITGAV/CD74/VCAM1/BIRC3/GMIP/IL2RG/ADCY7/MCL1/PXK
REACTOME_INTERLEUKIN_17_SIGNALING	REACTOME_INTERLEUKIN_17_SIGNALING	0.519259	1.77206	0.00527704	0.0215281	RPS6KA2/NFKB1/MAP2K3/MAP3K8/CREB1/MAP2K1/FBXW11/JUN/TNIP2/DUSP3/RPS6KA3/UBC/MAPK11/DUSP6/PPP2CB/RIPK2/MEF2C/MAPKAPK2/IKBKB/RPS27A/IL25/RPS6KA1/MAP3K7
REACTOME_SIGNALING_BY_VEGF	REACTOME_SIGNALING_BY_VEGF	0.519216	1.86772	0.00288184	0.0175011	VEGFA/SRC/FYN/CALM1/CTNNB1/ELMO1/NRP1/PTK2/RASA1/WASF2/ELMO2/ITGAV/NCF4/KRAS/MAPK11/NCKAP1/AXL/PRKACB/SH2D2A/CRK/JUP/NCK2/TRIB3/CYBA/RAC1/CDC42/SPHK1/MAPKAPK2
MISSIAGLIA_REGULATED_BY_METHYLATION_UP	MISSIAGLIA_REGULATED_BY_METHYLATION_UP	0.519084	1.92071	0.002849	0.0175011	IL32/SDC4/PTGS2/ATF3/SQSTM1/SOD2/HLA-E/IL1B/RAB9A/MAP2K3/DNAJB2/PLAT/DUSP5/SAT1/TXNIP/TNFAIP3/YPEL5/RNF103/P4HA2/ARL6IP5/MAP1LC3B/MXD4/PSAP/BIRC3/DUSP6/TAP1/TMEM184B/ISG20/DUSP1/GRN/CAMSAP2/TRIM21/CTSL/SCAMP2/IL23A/CTSB/BCL11A/TMEM59/LGMN/CCL20/ARF4
HENDRICKS_SMARCA4_TARGETS_UP	HENDRICKS_SMARCA4_TARGETS_UP	0.518605	1.66363	0.00995025	0.0347806	CCL2/LMNA/ITGA5/CTSH/EMP3/LGALS1/JUN/FLNB/AHNAK/S100A2/PLXNB2/IGFBP4/FOSL2/FBLIM1/CTSB
LEE_METASTASIS_AND_ALTERNATIVE_SPLICING_UP	LEE_METASTASIS_AND_ALTERNATIVE_SPLICING_UP	0.518261	1.75942	0.00543478	0.0220159	COL7A1/SMAD3/BMF/PIM1/SLC1A4/MAP4K4/WNK1/LGALS1/BMP1/COL6A2/PDCD6IP/IL3RA/CSNK1E/DDR1/BCL2A1/NLGN4X
ONDER_CDH1_TARGETS_3_DN	ONDER_CDH1_TARGETS_3_DN	0.517736	1.67236	0.0074813	0.0279052	CSF2/CXCL2/PTGS2/IL1B/CXCL8/KRT8/DUSP6/MMP10/SOX9/SPAG1/SERPINB2/VGLL1/CXCL1/IL36G/KLK10/C1orf116/CRCT1/SPRR2D
PID_INTEGRIN3_PATHWAY	PID_INTEGRIN3_PATHWAY	0.517435	1.59057	0.0147059	0.0472843	THBS1/VEGFA/SDC4/PLAU/CD47/ITGAV/TGFBR2/SPHK1/F11R
PID_BCR_5PATHWAY	PID_BCR_5PATHWAY	0.516332	1.71251	0.00502513	0.0211358	NFKB1/NFKBIA/MAP2K1/ETS1/CD22/RASA1/MAP3K1/PPP3CB/JUN/CARD11/LYN/CSK/PPP3CA/RAF1/PAG1/RAC1/PPP3CC/SOS1/IKBKB/BCL2A1/SH3BP5/MAP3K7/PDPK1/NFKBIB/RELA/MAPK14/BTK
GU_PDEF_TARGETS_UP	GU_PDEF_TARGETS_UP	0.515825	1.75213	0.00527704	0.0215281	VEGFA/SMAD3/ITGA5/MAP4K4/PTK2/DOCK10/RAC2/COL6A1/PIK3CD/VIM/BMP2/LAMC2/COL6A2/HIF1A/SMAD4/MAPKAPK2/SERPINA1
ZHENG_FOXP3_TARGETS_IN_THYMUS_UP	ZHENG_FOXP3_TARGETS_IN_THYMUS_UP	0.515536	1.99141	0.00330033	0.0179883	LRIG1/NFKBIZ/KLF6/RGS1/DENND5A/PIP4K2A/SOCS2/CBLB/SDCBP/PELI1/DOCK10/WNK1/NCOA3/IDS/TNFAIP3/SIK3/ELF1/ANKRD12/JARID2/DUSP22/CD69/AKAP13/HBP1/CXCR4/ETS1/PDE4B/MAP3K1/ELK3/L3MBTL3/IL7R/GPR183/RAB8B/GBP2/PTBP3/ARL4A/HIF1A/SLAMF1/ABTB2/CAST/NCK2/PPP3CC/CELF2/CDK17/NEK7/DCTN6/TMEM64/FAM76B/VOPP1/CHD9/FEM1C/HIVEP2/RAPGEF6/ZFAND6/ADD3/BTBD10/IPCEF1/ATP6V1A/CDK19/EXT1/FAM91A1/TRIO/RFX3/STAT4/ATP2B1
TSUNODA_CISPLATIN_RESISTANCE_DN	TSUNODA_CISPLATIN_RESISTANCE_DN	0.514771	1.63309	0.00995025	0.0347806	KYNU/SLC3A2/PTGS2/ELL2/SLC27A2/TSC22D1/SLC7A5/CD74/C3/FSTL3/IGFBP4/CTSB/EPAS1/FN1/HLA-DRB3/C4BPB/SGK1/FOLR1
PID_CD8_TCR_DOWNSTREAM_PATHWAY	PID_CD8_TCR_DOWNSTREAM_PATHWAY	0.514664	1.71901	0.00519481	0.0213626	TNFRSF9/JUNB/TNFRSF18/IL2RA/TNFRSF4/MAP2K1/HLA-A/IFNAR1/PPP3CB/JUN/KRAS/PPP3CA/RAF1/IFNA14/PRKCQ/IL2RG/PRKCE/TNF/STAT4
HELLEBREKERS_SILENCED_DURING_TUMOR_ANGIOGENESIS	HELLEBREKERS_SILENCED_DURING_TUMOR_ANGIOGENESIS	0.514475	1.7488	0.0028169	0.0175011	IER3/IL32/FTH1/SDC4/RELB/CXCL8/TNFAIP3/FABP4/COL6A1/ICAM1/IL6/ITM2B/ADA/TAGLN/CXCL6/CUX1/CLIP3/CTSB/SMTN/VCAN/CREB3L1/CXCL1/ASS1/CPE/PDLIM3/COL4A2/BDNF/CADM1/DMD/P3H2
KEGG_B_CELL_RECEPTOR_SIGNALING_PATHWAY	KEGG_B_CELL_RECEPTOR_SIGNALING_PATHWAY	0.5143	1.75514	0.00527704	0.0215281	RASGRP3/NFKB1/NFAT5/NFKBIA/RAC2/MAP2K1/PIK3CD/CD22/PPP3CB/JUN/CARD11/KRAS/LYN/PPP3CA/RAF1/SOS2/RAC1/PPP3CC/SOS1/IKBKB
PLASARI_TGFB1_TARGETS_10HR_UP	PLASARI_TGFB1_TARGETS_10HR_UP	0.512671	1.97915	0.00332226	0.0179883	IER3/BHLHE40/PMEPA1/IL18R1/HAS2/RGS16/VEGFA/RNF19B/JUNB/PTGS2/ITGA5/SOCS2/MAFF/DUSP5/PPP1R15A/TNFAIP3/FOXC2/KLF13/CSRNP1/PMAIP1/IL6/MMP9/RNF149/FLNB/CD40/GADD45B/DUSP6/ABCB1/FSTL3/MGLL/FXYD6/NFIL3/FBXO32/SPHK1/IP6K1/PDGFA/ARNTL/GFPT2/OLFM2/GJB3/NGF/CRY1/HTR2B/WNT9A/CCL20
BILD_CTNNB1_ONCOGENIC_SIGNATURE	BILD_CTNNB1_ONCOGENIC_SIGNATURE	0.512193	1.74993	0.00277008	0.0175011	IL1A/PLEKHA1/KHNYN/SMG1/DUSP5/NCOA3/TNFAIP3/ELF1/SECISBP2/FBXO11/ZMAT3/DYNC1H1/PNISR/BAMBI/DHX36/EPRS/TAF1D/SREK1/CHD9/LARP4B/FRYL/NEK1/KRTAP2-3/VCAN
REACTOME_CIRCADIAN_CLOCK	REACTOME_CIRCADIAN_CLOCK	0.511219	1.74462	0.00527704	0.0215281	BHLHE40/NCOA1/CREBBP/CREB1/NCOA6/UBC/PPP1CB/CRTC3/MEF2C/TBL1X/HIF1A/CSNK1E/NFIL3/RBM4/RPS27A/RAI1/MEF2D/ARNTL/SREBF1/CHD9/CRY1/CRTC2/EP300/PPARA/NRIP1/FBXL3/SIRT1
KEGG_VEGF_SIGNALING_PATHWAY	KEGG_VEGF_SIGNALING_PATHWAY	0.510899	1.74353	0.00527704	0.0215281	VEGFA/SRC/NFAT5/PTGS2/PTK2/RAC2/MAP2K1/PIK3CD/PPP3CB/KRAS/MAPK11/PPP3CA/RAF1/SH2D2A/RAC1/PPP3CC/CDC42/SPHK1/MAPKAPK2
JAZAERI_BREAST_CANCER_BRCA1_VS_BRCA2_DN	JAZAERI_BREAST_CANCER_BRCA1_VS_BRCA2_DN	0.510832	1.58582	0.0147059	0.0472843	PMEPA1/RGS16/RGS1/FOXO1/NCOA1/CD83/ZNF211/BMP6/CSNK1E
PID_HIF1_TFPATHWAY	PID_HIF1_TFPATHWAY	0.510743	1.73706	0.00514139	0.0213139	BHLHE40/GATA2/VEGFA/PLIN2/SMAD3/PFKFB3/NCOA1/CREBBP/CREB1/CXCR4/ETS1/NDRG1/JUN/ABCB1/HIF1A/SMAD4/FURIN
CONCANNON_APOPTOSIS_BY_EPOXOMICIN_UP	CONCANNON_APOPTOSIS_BY_EPOXOMICIN_UP	0.510447	2.02121	0.00346021	0.0181057	CEBPB/LRIG1/CEBPG/SLC3A2/UBR4/WARS/KLF6/LMNA/UPP1/ATF3/ELL2/SQSTM1/SLC7A1/N4BP2L2/SMG1/DNAJB2/MAFF/PLAT/LPXN/SMOX/TNFRSF10B/GABARAPL1/PPP1R15A/MXD1/SAT1/LAMP3/ANXA2/IFRD1/RAB21/P4HA2/MAP1LC3B/SLC7A5/ZFP36/JUN/PTPRN/DUSP3/DYNC1H1/CHM/SYNJ2/ACTA2/TGFBR2/DNAJB6/ME1/SEL1L3/SLC16A3/DDIT3/STX6/TSPYL2/STX16/KIF1B/FILIP1L/HEG1/ARHGEF2/PHLDA2/CD44/DUSP1/TOM1/IL15/TNKS/STK17A/PLD3/GDF15/EIF5/SYT2/ABCG1/ABH…
REACTOME_PI_METABOLISM	REACTOME_PI_METABOLISM	0.510438	1.74647	0.00276243	0.0175011	MTMR10/PLEKHA1/PIP4K2A/TNFAIP8/PLEKHA2/PIP5K1C/INPPL1/PIK3CD/RAB5A/MTMR14/SYNJ2/OCRL/MTMR3/PIK3C2G/BMX/PNPLA6/MTMR6/PI4KB/PLEKHA4/PIK3C2B/MTMR8/INPP5F/FIG4/RUFY1/PIK3R5
REACTOME_SIGNALING_BY_ERBB4	REACTOME_SIGNALING_BY_ERBB4	0.509451	1.65824	0.0101523	0.0352731	SRC/PSEN2/APH1B/GABRB3/KRAS/UBC/MXD4/ADAP1/ITCH/NRG1/SOS1/NEDD4/ADAM17/RPS27A/NCSTN
ZHENG_GLIOBLASTOMA_PLASTICITY_DN	ZHENG_GLIOBLASTOMA_PLASTICITY_DN	0.509258	1.63364	0.00995025	0.0347806	RHOU/ITGA5/TSC22D1/PSD2/ZFP36/MXD4/COL6A2/TRIM5/FOSL2/ARVCF/SYN2/ITGA7/PCOLCE2/PCMTD2/MERTK
BROWNE_HCMV_INFECTION_1HR_UP	BROWNE_HCMV_INFECTION_1HR_UP	0.508797	1.61967	0.0075	0.0279073	CXCL2/IL6ST/CXCL8/RASGRP1/IL6/IL24/BRD3/FGFR3/IGF1R/WIZ/CXCL1/RET/STUM/ZBTB22/MFAP3/SEMA3D/NFIA
SHAFFER_IRF4_TARGETS_IN_PLASMA_CELL_VS_MATURE_B_LYMPHOCYTE	SHAFFER_IRF4_TARGETS_IN_PLASMA_CELL_VS_MATURE_B_LYMPHOCYTE	0.50755	1.68339	0.00502513	0.0211358	SLC3A2/VEGFA/SORT1/ATF3/ELL2/CCL3/DUSP5/TNFAIP3/PIM2/NDRG1/ZFP36/KRAS/BMP6/DDIT3/DNAJB5/NFIL3/PAM
BURTON_ADIPOGENESIS_8	BURTON_ADIPOGENESIS_8	0.507182	1.7218	0.00543478	0.0220159	SLC1A4/ANXA3/CMTM3/EMP3/MYH9/TAPBP/MAP1LC3B/SLC7A5/SMAD6/ANXA5/MSN/ITGAV/VCAM1/ACTA2/PSAP/PLA2G7/SERTAD1/PLXNB2/LAMP2/GNB1/MAPKAPK2/VCL/PLD3/SPTAN1/PDLIM7/SERPINF1
REACTOME_FOXO_MEDIATED_TRANSCRIPTION	REACTOME_FOXO_MEDIATED_TRANSCRIPTION	0.506823	1.70377	0.00516796	0.0213626	SMAD3/SOD2/FOXO3/FOXO1/BTG1/FOXO4/CREBBP/TXNIP/KAT2B/DDIT3/SIN3A/SMAD4/FBXO32/YWHAZ/NFYC/PLXNA4/SREBF1/TRIM63/KLF4/BBC3/AGRP/PINK1/AKT3/EP300
MENSE_HYPOXIA_UP	MENSE_HYPOXIA_UP	0.506302	1.80672	0.0028169	0.0175011	BHLHE40/CEBPB/VEGFA/PLIN2/STC2/ATF3/ELL2/SOD2/PFKFB3/INSIG2/MAFF/RIOK3/PPP1R15A/P4HA2/STK4/NDRG1/LARP6/CTTN/BNIP3L/SLC2A3/ERICH1/KLHL24/NFIL3/FAM13A
PID_CD8_TCR_PATHWAY	PID_CD8_TCR_PATHWAY	0.506279	1.61165	0.0075	0.0279073	FYN/RASSF5/MAP3K8/RASGRP1/HLA-A/CARD11/KRAS/CSK/PAG1/SOS1/IKBKB/PRKCQ/CD86/PRKCE/PDPK1/RAP1A
REACTOME_TOLL_LIKE_RECEPTOR_CASCADES	REACTOME_TOLL_LIKE_RECEPTOR_CASCADES	0.505957	1.90147	0.00311526	0.01767	NFKB2/RPS6KA2/NFKB1/BIRC2/IRF7/TANK/MAP2K3/MAP3K8/NFKBIA/PELI1/UBE2D3/CREB1/MAP2K1/FBXW11/PELI2/MAP3K1/JUN/TNIP2/DUSP3/RPS6KA3/UBC/MAPK11/BIRC3/DUSP6/PPP2CB/IRAK3/DNM2/RIPK2/RBSN/MEF2C/LY96/MAPKAPK2/IKBKB/RPS27A/CTSL/RPS6KA1/CTSB/UBE2D2/MAP3K7/NFKBIB/TICAM1/LGMN/RELA/MAPK14/BTK/UBE2D1/IRF3
HERNANDEZ_MITOTIC_ARREST_BY_DOCETAXEL_2_UP	HERNANDEZ_MITOTIC_ARREST_BY_DOCETAXEL_2_UP	0.505454	1.67329	0.00731707	0.0274703	IL32/PLAU/ASNS/SQSTM1/SOD2/ELMO1/PLAT/IL1RL1/CD69/CD47/C11orf68/ARRDC4/S100A2/MT2A/PHLDA1/ABCA1/HHEX/KLF9/FOLR1/HIST1H2AC/HMGA1
FOSTER_TOLERANT_MACROPHAGE_UP	FOSTER_TOLERANT_MACROPHAGE_UP	0.503868	1.90801	0.00306748	0.01767	THBS1/ADORA2A/RGS1/IRF7/ELL2/TANK/SMG1/RGL1/MTHFD2/RIOK3/ZFAND3/IFRD1/SMAD7/SLC7A2/RASGRP1/SMAD6/ELK3/RNF149/ACSL1/CTTN/SLC16A3/IRAK3/BTG3/RAB10/ZC3H12C/XAF1/FBRSL1/PPP3CC/ISG20/TREML2/GOSR1/KPNA4
OSWALD_HEMATOPOIETIC_STEM_CELL_IN_COLLAGEN_GEL_UP	OSWALD_HEMATOPOIETIC_STEM_CELL_IN_COLLAGEN_GEL_UP	0.503169	1.97355	0.00361011	0.0181057	IER3/CCL2/EHD1/IL1A/RHOQ/CXCL2/JUNB/KLF6/RGS1/PTGS2/ZC3H12A/ATF3/BTG2/SOD2/IER5/SLC7A1/CCL3/IL1B/FERMT2/NFKBIA/MAFF/CXCL8/PPP1R15A/CXCL10/CD83/TNFAIP3/H1FX/SIK3/CYP1B1/ICAM1/FBXO11/AKAP13/VPS37B/TNFAIP6/DAB2/ANGEL2/PDE4B/IL6/ETS2/ZFP36/JUN/PTGER4/FAM117A/GPR183/HNRNPDL/ADD1/BIRC3/GADD45B/SF3B1/ARL4A/H3F3B/CIRBP/KLF2/CD44/FUS/BCL2A1/DUSP1/BRD4
ZHAN_MULTIPLE_MYELOMA_MF_DN	ZHAN_MULTIPLE_MYELOMA_MF_DN	0.503	1.52808	0.0142518	0.0462106	CAMK1D/TNFAIP8/TRANK1/APH1B/SCAPER/MOB1B/KLHL42/ARMC2/ANKRD36BP2/DKK1/RAD17/ESRRG/STXBP6/NRG3
REACTOME_COSTIMULATION_BY_THE_CD28_FAMILY	REACTOME_COSTIMULATION_BY_THE_CD28_FAMILY	0.50224	1.70663	0.00536193	0.0218165	HLA-DQA1/SRC/FYN/HLA-DQA2/MAP3K8/ICOSLG/LYN/CSK/PPP2R5B/PPP2CB/PPP2R5E/PPP2R5A/TRIB3/HLA-DRA/RAC1/CDC42/PAK2/CD86/PDPK1/HLA-DQB2/HLA-DRB3/PRR5
RUTELLA_RESPONSE_TO_HGF_VS_CSF2RB_AND_IL4_DN	RUTELLA_RESPONSE_TO_HGF_VS_CSF2RB_AND_IL4_DN	0.501868	1.98473	0.0034965	0.0181057	RASGRP3/FAM129A/TRAF1/IL21R/ZHX2/SDC4/CCSER2/SPOCK1/CCR7/NET1/RAB3GAP1/IL6ST/RFTN1/IER5/ZNF274/CYTH1/PSEN2/MARCKS/OPTN/RAB9A/PLGRKT/TNFAIP8/GPR137B/MAP4K4/BTG1/DUSP5/RUNX3/PELI1/CD83/CCL19/NCOA3/TNFRSF4/LAMP3/ANXA2/LPP/ARL6IP5/ADAM8/BCOR/CXCR4/PPP1R16B/SGPL1/TFG/ZFP36/TRIP10/TNIP2/MED13L/IL13RA1/RAB8B/BIRC3/DNAJB6/GADD45B/PLAC8/JAK1/CIRBP/MGLL/RAB38/GABBR1/SLAMF1/FNBP1/FILIP1L/PLXNA1/CSNK1E/VDR/S…
REACTOME_APOPTOTIC_EXECUTION_PHASE	REACTOME_APOPTOTIC_EXECUTION_PHASE	0.501666	1.60929	0.00995025	0.0347806	BIRC2/LMNA/CTNNB1/STK24/PTK2/TJP2/H1F0/HIST1H1C/VIM/BMX/ADD1/PLEC/PAK2/PRKCQ/SPTAN1
KLEIN_PRIMARY_EFFUSION_LYMPHOMA_DN	KLEIN_PRIMARY_EFFUSION_LYMPHOMA_DN	0.501584	1.62018	0.00997506	0.0348146	ZHX2/BTG2/CTSH/RASSF2/MMD/SWAP70/ST6GAL1/ETS1/CD22/SCRN1/NCF4/CD40/BIRC3/SEL1L3/CCDC6
MARIADASON_REGULATED_BY_HISTONE_ACETYLATION_UP	MARIADASON_REGULATED_BY_HISTONE_ACETYLATION_UP	0.501303	1.61927	0.00997506	0.0348146	UBR4/CHMP4B/NCOA1/CYP1B1/DSE/HIST1H1C/FNBP4/AFTPH/GAK/DUSP1/DLX4/PDPK1/ID2/CDKN1C/DGKQ/MYO9B/SLC25A16
HUANG_DASATINIB_RESISTANCE_UP	HUANG_DASATINIB_RESISTANCE_UP	0.501166	1.72982	0.00273973	0.0175011	PLAU/UPP1/ELL2/ITGA5/ANTXR2/CCDC50/DUSP10/PPP1R18/RAC2/PRNP/SH3KBP1/ELK3/LARP6/MSN/TGFBR2/LYN/TFPI/MAP7D1/CAST/KCTD12/MAML2
VANHARANTA_UTERINE_FIBROID_DN	VANHARANTA_UTERINE_FIBROID_DN	0.50114	1.66212	0.00502513	0.0211358	GATA2/ACKR3/ATF3/ABLIM1/MAFF/SMAD7/NDRG1/GSDME/BIRC3/GADD45B/TFPI/KLF2/PTGER3/DAPK1/NR4A2/HIVEP2/ADD3/KLHL2/KLF4/GSAP
SAFFORD_T_LYMPHOCYTE_ANERGY	SAFFORD_T_LYMPHOCYTE_ANERGY	0.500346	1.74722	0.00273224	0.0175011	IER3/ADGRE5/ADORA2A/FYN/CCL3/MMD/TNFRSF4/JARID2/NDRG1/ANKRD28/GADD45B/DUSP6/MPZL2/JUP/MYO1C/FURIN/ETV6/DDR1/STX11/NR4A3/NR4A2/CTSE/FBXO34/SFRP4/RNF19A/IRF4/OAZ3/TINAG/SOCS4/TP53RK/CD40LG/MYO1E/PLA2G10/MYH14/CLEC4E/MARCH2/NOTCH1/HSPA4L/KCNK5
FRIDMAN_SENESCENCE_UP	FRIDMAN_SENESCENCE_UP	0.499989	1.69859	0.00540541	0.021974	THBS1/IRF7/OPTN/MAP2K3/S100A11/CDKN2D/TNFAIP3/CYP1B1/MAP1LC3B/VIM/PEA15/RRAS/RAB13/FILIP1L/NRG1/RAC1/CD44/SMPD1/IGFBP4
HESS_TARGETS_OF_HOXA9_AND_MEIS1_DN	HESS_TARGETS_OF_HOXA9_AND_MEIS1_DN	0.499397	1.69538	0.00543478	0.0220159	EHD1/UPP1/BTG2/IL1B/GPR137B/HIST1H1C/DAB2/MMP9/NDRG1/ZFP36/PSAP/FGR/LPL/SIRPA/DUSP1/PHLDA1/AQP9/CSF2RB/GRK5/ID2/KLF4/MCL1/MRC1/VCAN/GCNT2/MYADM/MITF/LITAF/CHIA/MERTK
HELLER_SILENCED_BY_METHYLATION_UP	HELLER_SILENCED_BY_METHYLATION_UP	0.499141	2.00736	0.00361011	0.0181057	IER3/CXCL13/IL32/HLA-DQA1/KYNU/TNFRSF9/RNF19B/RGS1/HLA-DQA2/CCR7/DENND5A/RFTN1/TANK/CTSH/MBNL2/RAB9A/MAP3K8/RASSF2/LPXN/PLA2G4C/CLIP2/DOCK10/CXCL10/CCL19/TNFRSF4/SAT1/LAMP3/IFIH1/CYP1B1/ICAM1/PIK3CD/AKAP12/TNFAIP6/IRF9/PPP1R16B/PMAIP1/MMP9/DDX58/PACSIN2/SAMSN1/PTGER4/GPR183/ZSWIM8/NCF4/VCAM1/IL13RA1/LAMC2/ABAT/HNMT/BIRC3/HIST1H2AE/RAB13/TFPI/IL3RA/PHLDA2/HLA-DRA/FSCN1/AGRN/MICAL1/SIRPA/ISG20/ATF7…
KEGG_VIRAL_MYOCARDITIS	KEGG_VIRAL_MYOCARDITIS	0.498821	1.70231	0.00791557	0.0290091	HLA-DQA1/FYN/HLA-DQA2/HLA-E/HLA-F/MYH9/RAC2/ICAM1/MYH6/HLA-A/HLA-DOA/HLA-B/CD40/HLA-DRA/RAC1/LAMA2/EIF4G2/CD86/MYH3
ELVIDGE_HYPOXIA_BY_DMOG_UP	ELVIDGE_HYPOXIA_BY_DMOG_UP	0.498122	1.84571	0.00297619	0.0175379	BHLHE40/VEGFA/DDIT4/FYN/SPOCK1/KLF6/STC2/ATF3/PIM1/PFKFB3/INSIG2/TNFAIP8/MAFF/SAT1/TXNIP/P4HA2/AKAP12/CXCR4/NDRG1/JUN/SPRY1/PLAC8/BNIP3L/KLHL24/S100A2/ATG14/NFIL3/PAM/FAM13A/SLCO4A1/ISG20/SOX9/ATXN1/RBCK1
REACTOME_SIGNALING_BY_NTRK1_TRKA	REACTOME_SIGNALING_BY_NTRK1_TRKA	0.498042	1.70406	0.00276243	0.0175011	RPS6KA2/ADORA2A/SRC/RALA/STAT3/RAPGEF1/CREB1/DUSP3/KRAS/RPS6KA3/MAPK11/DUSP6/PPP2CB/DNM2/FRS2/MEF2C/CRK/CRKL/SOS1/MAPKAPK2/KIDINS220/RPS6KA1/NGF/RAP1A
TSAI_RESPONSE_TO_IONIZING_RADIATION	TSAI_RESPONSE_TO_IONIZING_RADIATION	0.497964	1.87361	0.00314465	0.0176944	NFKB2/TRAF1/NFKB1/NFE2L1/PLAU/SMAD3/JUNB/TNFSF10/BTG2/ZNF274/TANK/CCL3/NFKBIA/TNFAIP8/BTG1/CXCL10/CD83/NCOA3/TNFAIP3/COL6A1/RFX5/RB1/JAK2/STK4/IRF9/KRT8/ATF5/TSC22D3/ENC1/ARL2BP/CCNK/BIRC3/AXL/DUSP6/CLK1/DDIT3/AHR/TLE3/CCL3L1/MSC/GRN/LGALS3/NR4A3/CCNI/GDF15/CCL4/RPS6KA1/XPC/FN1/RRM2B/RELA/KLF4/CCL20/SGK1/BBC3/TGIF1/CDKN1C/ZBTB48
PARK_HSC_MARKERS	PARK_HSC_MARKERS	0.497427	1.53048	0.0142518	0.0462106	CCNDBP1/CCL3/SPAG9/WNK1/ELF1/RASA1/LAPTM5/KIT/LYN/NKG7/CLK4/ANKRD17/ZFAND5/MTCP1/RGS2/BCL11A
FAELT_B_CLL_WITH_VH_REARRANGEMENTS_UP	FAELT_B_CLL_WITH_VH_REARRANGEMENTS_UP	0.497125	1.56584	0.0145985	0.0471033	MTSS1/HLA-F/FOXO4/EMP3/CDKN2D/JAK2/SCRN1/NCF4/CTDSP2/SPEN/DENND4B/TBL1X/GABBR1/CLIC4/EFR3A
MCLACHLAN_DENTAL_CARIES_UP	MCLACHLAN_DENTAL_CARIES_UP	0.496846	1.96487	0.0034965	0.0181057	IER3/CXCL13/HLA-DQA1/CCL2/KYNU/WARS/PLAU/IL10RA/PTGS2/BCL3/SOD2/ALOX5AP/CCL3/CYP1A1/SLC1A4/CTSH/IL1B/CCL5/ANPEP/TNFAIP8/MTHFD2/MAFF/TYMP/CXCL8/SAT1/RAC2/TNFAIP3/CYTIP/PIM2/ICAM1/ALOX5/TNFAIP6/CXCR4/IL6/MMP9/FCGR2A/SAMSN1/PTGER4/IL7R/LAPTM5/NCF4/ACSL1/CD74/VCAM1/IL13RA1/LYN/C3/BIRC3/SEL1L3/PLAC8/SLC2A3/PLA2G7/GABBR1/NFIL3/LY96/HLA-DRA/CYBA/CD44/BCL2A1/CD53/SERPINA1/MT2A/IGFBP4
NAKAMURA_ADIPOGENESIS_EARLY_UP	NAKAMURA_ADIPOGENESIS_EARLY_UP	0.496708	1.62362	0.0101266	0.0352368	PLIN2/FYN/PDE4D/SOD2/CTNNB1/FOXO1/ELK3/ZFP36/CHMP1B/GADD45B/CYBRD1/OXR1/NFIL3/LHFPL6/ABCA1
ALCALAY_AML_BY_NPM1_LOCALIZATION_UP	ALCALAY_AML_BY_NPM1_LOCALIZATION_UP	0.496375	1.853	0.00291545	0.0175011	RASGRP3/LRIG1/GATA2/LMNA/ATP6V1B2/GRB10/ITGA5/TANK/RPS6KC1/ACVR1/TMBIM1/SCYL3/TGIF2/ACVR1B/HOXB5/SGPL1/EPB41L3/ICA1/HNMT/PBX3/HOXB2/WT1/RAB13/DRAM1/RAB38/ECHDC2/ADAM17/IP6K1/ADO
ONDER_CDH1_TARGETS_1_UP	ONDER_CDH1_TARGETS_1_UP	0.496243	1.85043	0.00295858	0.0175011	CD70/STC2/ASNS/HERC1/ATF3/BTG2/N4BP2L2/KHNYN/GABARAPL1/TXNIP/H1FX/CYP1B1/ZMAT3/PPFIBP1/NINJ1/PHGDH/FAM117A/LAPTM5/PCK2/TSC22D3/RRAS/CTTN/KLHL24/CYP4F11/CD44/IL15/DLGAP4/GDF15/ABCG1/EML2/CYP4F3/CHAC1/MDM2/SENP6/KLF9/METTL7A/EPHB3/ZNF451/YIPF2/HSPA13
ZHOU_INFLAMMATORY_RESPONSE_FIMA_UP	ZHOU_INFLAMMATORY_RESPONSE_FIMA_UP	0.495909	2.08802	0.00462963	0.021048	IER3/NFKB2/TRAF1/HAS2/NFKB1/EHD1/TNFRSF9/RGS16/VEGFA/SRC/ZHX2/SDC4/RNF19B/IL1A/CXCL2/PTGS2/DENND5A/RELB/ZC3H12A/BTG2/MARCKS/IL1B/FERMT2/MAP2K3/NFKBIA/MAFF/CXCL8/ATP2B1-AS1/PPP1R15A/CXCL10/CD83/TMEM217/TNFAIP3/RDX/ICAM1/ZCWPW1/H2AFY2/IL6/C11orf96/B4GALT5/MIIP/DCAF8/USP12/ICOSLG/JUN/TRIP10/NINJ1/ACSL1/NECAP2/SVEP1/RNF144B/MAPK11/AFF4/TLNRD1/BAMBI/MOB3C/LIMS1/RIPK2/KMT2A/ZC3H12C/DRAM1/KIF1B/PIM3/DNA…
BILBAN_B_CLL_LPL_UP	BILBAN_B_CLL_LPL_UP	0.495387	1.62791	0.01	0.0348489	HLA-DQA1/CCR7/PIM1/ELMO1/SIAH1/ST6GAL1/AKAP12/FBXW11/GSDME/FLNB/BNIP3L/AZIN1/KANK2/LPL/ATP6V0A2/TMEM140
JACKSON_DNMT1_TARGETS_UP	JACKSON_DNMT1_TARGETS_UP	0.494646	1.67992	0.00547945	0.0221192	CCL2/GATA2/RGS16/PLIN2/JUNB/PTGS2/ACKR3/IRF7/CTNNB1/MAP2K3/CXCL10/JAK2/ZFP36/NFE2L2/CSK/TRAF4/REEP5/SEMA3C/HIF1A/SIN3A
AMUNDSON_RESPONSE_TO_ARSENITE	AMUNDSON_RESPONSE_TO_ARSENITE	0.493768	1.93667	0.00361011	0.0181057	CEBPB/CEBPG/NFE2L1/VEGFA/PLIN2/WARS/IL10RA/JUNB/STC2/ASNS/UPP1/INTS6/RELB/IL6ST/ATF3/BCL3/CARS/OGT/TANK/N4BP2L2/FOXO3/SLC1A4/RPS6KC1/MARS/MAFF/TNFRSF10B/RUNX3/MMD/MAFG/PRNP/KDM6A/ATP6V0A1/RNF115/GARS/SLC7A5/TLE4/ATP2C1/ETS2/NFE2L2/RBM5/TSC22D3/LYN/DNAJB6/ME1/TAOK3/MED16/CLK1/DDIT3/STAT6/HIST1H2BD/TBL1X/TAP1/FXR1/DNAJB5/MSC/ZFX/ADAM17/GRN/BCAT1/ARNTL/TNKS/STK17A/TFE3/ZFAND5/DYRK1A/IARS
DELPUECH_FOXO3_TARGETS_UP	DELPUECH_FOXO3_TARGETS_UP	0.492383	1.64459	0.00779221	0.0285797	TNFAIP8/DUSP5/MXD1/SAT1/MVP/DUSP6/SEMA3C/PIK3IP1/RERE/PHLDA2/CLDN4/DAPK1/C11orf58/CTSB/SPAG1/ERBB3/NEDD4L/KIAA0040/IGF1R/WDR45
CORRE_MULTIPLE_MYELOMA_UP	CORRE_MULTIPLE_MYELOMA_UP	0.491557	1.66473	0.00763359	0.0282676	IL1B/RNF145/MAFF/PLAT/C15orf48/TNFSF4/SLC7A5/DPP4/SAMSN1/TFPI/FAM167A/ATXN1/GDF15/KCNT2/PDGFRL/GCKR/DPPA3
TAKEDA_TARGETS_OF_NUP98_HOXA9_FUSION_8D_DN	TAKEDA_TARGETS_OF_NUP98_HOXA9_FUSION_8D_DN	0.490878	1.89058	0.00333333	0.0179883	FAM129A/RPS6KA2/HLA-DQA1/TM6SF1/CAMK1D/KIAA1147/NRP1/PRNP/JAZF1/ALOX5/AKAP13/DAB2/LFNG/ETS1/MMP9/JUN/IL7R/GSDME/ENC1/ME1/CLEC5A/PLA2G7/IL3RA/KLF2/ARPC5/CDC42/RAPH1/PPBP/PAX2/SERPINA1/CUX1/ADAM19/LGALS12/ADGRG3/SLC30A7/ELOVL7/CD163/CTSB/EPAS1/MARCO/LGMN/SGK1/MRC1/OR7E24/ETNK1/CXCL1/SOBP/CD14/CREB5/UHMK1/MARCH1
KEGG_PANCREATIC_CANCER	KEGG_PANCREATIC_CANCER	0.490802	1.64991	0.00775194	0.0284546	NFKB1/VEGFA/SMAD3/RALA/STAT3/RAC2/MAP2K1/PIK3CD/RB1/KRAS/TGFBR2/RAF1/E2F3/JAK1/SMAD4/RAC1/CDC42/IKBKB
ZHU_CMV_ALL_DN	ZHU_CMV_ALL_DN	0.490193	1.78997	0.00296736	0.0175306	THBS1/DDIT4/PAFAH1B1/AARS/LMNA/ACKR3/IL6ST/MARCKS/ANPEP/MYH9/CYP1B1/RBMS1/ACTA2/HNMT/COL6A2/ZNF521/RAB13/AHR/TAGLN/TP53BP1/FLNA/MYLK/HIVEP2/PABPC1/XPC/ACVR2A/IGF1R/ID2/MAPK14/VCAN/AR/ZCCHC9/MITF/DDR2/PYCR1/COL1A2/TFAP2A/CCND1/PDGFRA
CROMER_TUMORIGENESIS_UP	CROMER_TUMORIGENESIS_UP	0.489056	1.59861	0.0101266	0.0352368	PLAU/CCL3/IL1B/CXCL8/SMOX/PPFIA1/TNFAIP3/BMP1/IL6/MMP9/LAMC2/SLC2A3
ZWANG_CLASS_1_TRANSIENTLY_INDUCED_BY_EGF	ZWANG_CLASS_1_TRANSIENTLY_INDUCED_BY_EGF	0.489021	2.06254	0.00497512	0.0211358	THBS1/HAS2/CEBPG/EHD1/VEGFA/DDIT4/SDC4/RNF19B/IRF2BP2/NFAT5/RASSF5/BIRC2/PLAU/SMAD3/KLF6/ACKR3/PARP14/IL6ST/PPP1R2/IER5/PIM1/CYTH1/SOCS2/CTSH/MAP2K3/INSIG2/BTG1/NRP1/SMOX/CBLB/KBTBD2/DUSP10/SINHCAF/SAT1/PARP12/SLC38A2/ANKRD12/IRF1/STK40/JARID2/ATP6V0A1/ARFGAP3/AKAP13/TSC22D1/NPHP3/BCOR/ABRAXAS2/WDR1/AKAP12/RB1/DDX59/PMAIP1/DDX58/HLA-DOA/ZFP36/COQ10B/CAB39/USP12/JUN/PTGER4/CHD1/NABP1/SYNJ2/RAB8B/K…
BIOCARTA_HIVNEF_PATHWAY	BIOCARTA_HIVNEF_PATHWAY	0.488703	1.5557	0.015	0.0480625	TRAF1/NFKB1/BIRC2/LMNA/PSEN2/NFKBIA/RB1/RASA1/MAP3K1/BIRC3/CRADD/NUMA1/PAK2/SPTAN1/TNF/MDM2/RELA
GAVIN_FOXP3_TARGETS_CLUSTER_P7	GAVIN_FOXP3_TARGETS_CLUSTER_P7	0.488508	1.71121	0.0027248	0.0175011	NCOA7/QPCT/DENND5A/SOCS2/MXD1/BMPR2/PRNP/LRRC8D/JUN/GBP2/MTMR3/ENC1/LYST/APPL2/ABCB1
BROWNE_INTERFERON_RESPONSIVE_GENES	BROWNE_INTERFERON_RESPONSIVE_GENES	0.48841	1.62786	0.00763359	0.0282676	WARS/IRF7/TNFSF10/CYTH1/HLA-F/RGL1/TYMP/CXCL10/GBP2/XAF1/TAP1/ISG20/STX11/IL15/RBCK1/TRIM21/IFIT3
RUTELLA_RESPONSE_TO_CSF2RB_AND_IL4_UP	RUTELLA_RESPONSE_TO_CSF2RB_AND_IL4_UP	0.488281	2.00092	0.00403226	0.0194815	RASGRP3/FAM129A/TRAF1/FTH1/KYNU/IL21R/SLC3A2/ZHX2/SDC4/IL1A/CCSER2/CCR7/NET1/RAB3GAP1/IL6ST/SQSTM1/SLC11A2/RFTN1/IER5/ZNF274/CYTH1/PSEN2/MARCKS/SLC1A4/OPTN/TMEM51/RAB9A/RGL1/PLGRKT/TNFAIP8/GPR137B/MAP4K4/BTG1/NRP1/DUSP5/RUNX3/CD83/CCL19/NCOA3/TNFRSF4/LAMP3/ANXA2/LPP/RDX/TNS3/CYP1B1/ARL6IP5/ADAM8/BCOR/TNFAIP6/CXCR4/UFSP2/PPP1R16B/SGPL1/MMP9/B4GALT5/NDRG1/TFG/CD47/TRIP10/TNIP2/TPST1/MED13L/IL13RA1/…
SCHLOSSER_SERUM_RESPONSE_UP	SCHLOSSER_SERUM_RESPONSE_UP	0.488079	1.80511	0.00288184	0.0175011	ELL2/GPSM3/RHOG/S100A11/MAP4K4/PLEKHM2/TYK2/STAT3/TRANK1/IRF1/TAPBP/TNRC6B/SCAND2P/BRD2/STXBP2/MXD4/CSK/ZSCAN9/ST3GAL1/STAT6/STX16/UBA1/ADA/PPP1R11/HTT/CYBA/KMT2B/FLNA/SPTAN1/CCNI/PI4KB/IL2RG/CNOT3/MAP3K7/PDPK1/GRAMD1B/ZBTB7A/ZNF91/RELA/CRABP2/NME3
PID_CXCR4_PATHWAY	PID_CXCR4_PATHWAY	0.487829	1.74488	0.00293255	0.0175011	SRC/FYN/RGS1/ITGA5/FOXO1/PTK2/STAT3/PIK3CD/VPS4B/CXCR4/JAK2/MMP9/STAT2/ITGAV/LYN/CSK/PAG1/ITCH/FGR/CRK/GNB1/HLA-DRA/RAC1/CDC42/UBQLN1/HGS/ITGA9/ITGA1
MOREAUX_B_LYMPHOCYTE_MATURATION_BY_TACI_UP	MOREAUX_B_LYMPHOCYTE_MATURATION_BY_TACI_UP	0.487438	1.66535	0.00554017	0.0223057	LMNA/TUBB2B/PHF1/MAP2K3/PIK3CD/PTBP3/DDIT3/PICK1/GABBR1/PLXNA1/DDR1/SPAG8/POFUT2/MOB3A/MAN1C1/GGTA1P/NOXA1/CDKN1C/PINK1/CTRB2/MAMLD1/CXCL1/LRMDA/MITF/C1orf61/RAB11FIP1/RPL37A/POU2F2/PLAUR/NTRK3/USP27X-AS1/CCDC151
AMIT_SERUM_RESPONSE_120_MCF10A	AMIT_SERUM_RESPONSE_120_MCF10A	0.486252	1.63461	0.00775194	0.0284546	JUNB/PIM1/FERMT2/MAFF/DUSP10/CXCL10/ETS2/BMP2/GADD45B/STX12/SPHK1/SOX9/TRIM21/NEDD9/ID2/KLF4/MCL1/CDKN1C/IL36G/SKIL/PDLIM5/EZR/RYBP/BCAR3/MAP3K14/PLAUR/RAP2B/SOWAHC
KEGG_ADIPOCYTOKINE_SIGNALING_PATHWAY	KEGG_ADIPOCYTOKINE_SIGNALING_PATHWAY	0.486197	1.62393	0.012987	0.0429857	NFKB1/ACSL4/NFKBIA/STAT3/JAK2/ACSL1/PCK2/IRS4/RXRB/PRKAA1/ADIPOR2/IKBKB/SLC2A4/PRKCQ/ACSL5/CAMKK2/NFKBIB/TNF/RELA/PRKAG3/AGRP/AKT3/PPARA
FURUKAWA_DUSP6_TARGETS_PCI35_UP	FURUKAWA_DUSP6_TARGETS_PCI35_UP	0.486128	1.61234	0.0125628	0.0418821	IL32/KCNMB1/HLA-F/C15orf48/APH1B/MAPK11/OFD1/TNNC1/ST6GALNAC2/BPHL/CLDN16/C19orf66/LRRC4C/ENPP5/ARHGEF37/FOLR1/PARP9/SNED1/CTTNBP2NL/RTP4
KIM_WT1_TARGETS_12HR_UP	KIM_WT1_TARGETS_12HR_UP	0.486003	1.85818	0.00330033	0.0179883	DDIT4/NFAT5/RHOQ/PLAU/SMAD3/JUNB/ZMIZ1/GRB10/FERMT2/PLAT/RIPOR1/YPEL5/TNS3/P4HA2/VPS37B/DAB2/TRIB2/COPB1/GPR183/MED13L/ACSL1/PEA15/CASK/ABAT/WT1/FHOD1/PPP3CA/RAB13/TLE3/PJA2/HEG1/OXR1/DDR1/SH3BP5/LBH/FGFR3/KIF5B/SOX9/GGT1/MYLK/IL10RB/GDF15
BOSCO_ALLERGEN_INDUCED_TH2_ASSOCIATED_MODULE	BOSCO_ALLERGEN_INDUCED_TH2_ASSOCIATED_MODULE	0.485245	1.83749	0.00306748	0.01767	RASGRP3/BHLHE40/CXCL13/TNFRSF9/NFKBIZ/CCL1/ELL2/SOCS2/IL1B/SYTL3/BTG1/IL2RA/DUSP5/PHF20L1/CD83/NCOA3/JAML/CYTIP/ALOX5/MAL/IL4R/CD69/DPP4/NABP1/TSC22D3/MKRN1/FAM102B/MEF2C/STAP1/ASAP1/FURIN/PLCL1/POLR2M/CYSLTR1/SLC39A8/KIAA1324L/NR4A3
REACTOME_SIGNALING_BY_NTRKS	REACTOME_SIGNALING_BY_NTRKS	0.485175	1.73476	0.00292398	0.0175011	RPS6KA2/ADORA2A/SRC/FYN/RALA/STAT3/RAPGEF1/CREB1/DUSP3/KRAS/RPS6KA3/MAPK11/DUSP6/PPP2CB/DNM2/FRS2/MEF2C/CRK/CRKL/FURIN/RAC1/SOS1/MAPKAPK2
KEGG_ENDOCYTOSIS	KEGG_ENDOCYTOSIS	0.484657	1.87185	0.00321543	0.0178963	EHD1/SRC/RNF41/SMAP2/HLA-E/HLA-F/CHMP4B/IL2RA/CBLB/PIP5K1C/VPS4B/ARFGAP3/RAB5A/VPS37B/CXCR4/DAB2/HLA-A/PSD2/SH3KBP1/ARAP3/HLA-B/CHMP1B/VPS37C/KIT/CHMP4A/DNM2/ITCH/RBSN/PDCD6IP/ASAP1/CHMP5/ARAP1/RAB22A/SH3GLB1/PLD2/CDC42/NEDD4/FGFR3/HGS/RAB11A/ARAP2/STAM/IL2RG/ERBB3/NEDD4L/EPS15/ARFGAP1/GRK5/IGF1R/MDM2/CHMP2B
IKEDA_MIR30_TARGETS_UP	IKEDA_MIR30_TARGETS_UP	0.484261	1.77859	0.00294985	0.0175011	NFAT5/CALM1/PIP4K2A/IER5/MARCKS/ELMO1/ACVR1/MAP4K4/PPFIA1/PELI1/LRRC8D/FNDC3B/RASA1/B4GALT5/JUN/KRAS/CPEB2/PTBP3/SSBP2/ASAP1/PDCD10/CAST/HDGFL3/SEMA6D/CELF2/RAPH1/NEDD4/YWHAZ/ARID4A/RAP2C/GOLGA4/GFPT2/CHD9/USP34/UBE2D2/GNA13/ARF4/ATP2B1/ARID4B
STEARMAN_LUNG_CANCER_EARLY_VS_LATE_UP	STEARMAN_LUNG_CANCER_EARLY_VS_LATE_UP	0.483109	1.7892	0.002849	0.0175011	WDR48/ANTXR2/YTHDC1/WDR26/UPF3B/PAIP2/PTPRD/KAT2B/KLF13/STXBP3/RASA1/TPST1/SCARB2/RNF149/PRPSAP2/CGGBP1/GLG1/MTCH1/SF3B1/LIMS1/CLK1/KMT2A/SMAD4/TPRG1L/GFRA2/CAST/ANK3/IFT20/DNAJC10/SIRPA/PARP6/KIF5B/DDX3X/PDGFA/OTUD5/PIAS1/MEF2D/PKD2/DDC/ARHGAP21/ATXN2/MED23/EXT1
ONDER_CDH1_SIGNALING_VIA_CTNNB1	ONDER_CDH1_SIGNALING_VIA_CTNNB1	0.483004	1.66822	0.00283286	0.0175011	SPOCK1/CXCL2/STC2/FERMT2/CXCL8/PELI1/DOCK10/CD83/TNFAIP3/IFIH1/ICAM1/NDRG1/ACTA2/BEX4/C3/BIRC3/SEMA3C/MMP19/TAGLN/GREM1/SOX9/CD82/PRUNE2/EPAS1
RODRIGUES_DCC_TARGETS_DN	RODRIGUES_DCC_TARGETS_DN	0.480926	1.75351	0.00294118	0.0175011	FYN/KLF6/PIM1/TANK/VWA5A/BTG1/KDM5B/NRP1/HBP1/RASGRP1/ELK3/CCND2/PPP3CB/RAB8B/CYP4V2/TSC22D3/ABAT/MXD4/CMTM6/FOXP1/FOXN3/AHR/MECP2/MYLIP/ZFYVE16/CD44/HOXA3/TRAK2/TRIM2/CD82
CHARAFE_BREAST_CANCER_BASAL_VS_MESENCHYMAL_DN	CHARAFE_BREAST_CANCER_BASAL_VS_MESENCHYMAL_DN	0.480779	1.53048	0.015	0.0480625	ALPK2/GRB10/CMTM3/TNIP1/SH2B3/MB21D2/COL6A2/FAM171A1/TTC28/KLF2/BCAT1/GFPT2/GRK5/TRIO
ICHIBA_GRAFT_VERSUS_HOST_DISEASE_D7_UP	ICHIBA_GRAFT_VERSUS_HOST_DISEASE_D7_UP	0.480752	1.71956	0.00293255	0.0175011	IL18R1/CCL2/NFKBIZ/RNF19B/WARS/IL6ST/IRF7/NFKBIA/RPS6KC1/FLOT1/CXCL10/IRF1/ICAM1/TAPBP/CD74/VCAM1/GBP2/PLAC8/TAP1/HLA-DRA/CYBA/BCL2A1/CD53/SHISA5/PLD3/IFIT3/MARCO/PLD4
REACTOME_TRANSCRIPTIONAL_REGULATION_OF_WHITE_ADIPOCYTE_DIFFERENTIATION	REACTOME_TRANSCRIPTIONAL_REGULATION_OF_WHITE_ADIPOCYTE_DIFFERENTIATION	0.479698	1.64129	0.00552486	0.022283	CEBPB/NFKB1/NCOR2/NCOA1/CREBBP/NCOA3/FABP4/NCOA6/MED13L/MED10/MED16/MED12/TBL1X/MED19/LPL/SLC2A4/SREBF1/CHD9/MED23/TNF/CDK19/RELA/KLF4/MED8/EP300/ZNF467/PPARA/ZNF638/PCK1
DUTERTRE_ESTRADIOL_RESPONSE_6HR_DN	DUTERTRE_ESTRADIOL_RESPONSE_6HR_DN	0.479502	1.67966	0.0027248	0.0175011	KYNU/PLIN2/BMF/KAT2B/TNS3/NPHP3/TP53INP1/CREBRF/PTGER4/RNF144B/SSBP2/YPEL3/TFPI/DRAM1/KLHL24/ALCAM/EPAS1/NEDD4L/ZNF704/AHNAK2/PARP9/ARID5B/ZNF467
QI_PLASMACYTOMA_UP	QI_PLASMACYTOMA_UP	0.478972	1.89126	0.0035461	0.0181057	BHLHE40/TRAF1/EHD1/RGS16/IL21R/RGS1/RELB/SLC11A2/ALOX5AP/GPSM3/CCL3/MARCKS/CCL5/RGL1/RASSF2/NFKBIA/BTG1/CCL19/SWAP70/RAC2/TNFAIP3/IRF1/ARL6IP5/IL4R/WDR1/RB1/SEMA4A/CD22/DPP4/CD47/GNA15/CARD11/GBP2/KIT/CD40/MKRN1/AXL/PLAC8/PLEC/FGR/STAP1/SLAMF1/ARAP1/WTAP/TMBIM6/PHLDA2/FSCN1/TRIM5/IL18RAP/CD53/PPBP/GNB4/ARAP2/CD82/TRIM21/LASP1/IL2RG/PDLIM7/CCL4/RPS6KA1
HOLLERN_EMT_BREAST_TUMOR_UP	HOLLERN_EMT_BREAST_TUMOR_UP	0.476711	1.77959	0.00291545	0.0175011	IL18R1/TRAF1/HLX/EHBP1L1/ITGA5/PLAT/RIPOR1/EMP3/WNK1/ARL6IP5/TJAP1/DAB2/VIM/CSGALNACT2/JDP2/TGFBR2/SPI1/OLFM1/AXL/ADPRH/SPTBN1/SH3GLB1/POFUT2/CYSLTR1/GNB4/LTC4S/IGFBP4/PRRX2/ST3GAL2/ENO3/CCDC102A/FN1/MCUB
MCBRYAN_PUBERTAL_TGFB1_TARGETS_UP	MCBRYAN_PUBERTAL_TGFB1_TARGETS_UP	0.476677	1.82255	0.00331126	0.0179883	IER3/BHLHE40/HAS2/EHD1/VEGFA/BASP1/PICALM/NET1/GRB10/IER5/CYTH1/SOCS2/PLAT/TJP2/MAL/TSC22D1/TNFAIP6/ETS1/BMP1/ETS2/ITGAV/IL13RA1/RPS6KA3/ACTA2/CCNK/PRKACB/COMT/DNM2/ARL4A/RAD23A/MEF2C/CRK/TLE3/CDC42EP5/TAGLN/LPL/SIRPA/GALC/DUSP16/GFRA1/SOX9/CYB561/LASP1
PID_PDGFRB_PATHWAY	PID_PDGFRB_PATHWAY	0.476341	1.76926	0.00290698	0.0175011	SRC/FYN/GRB10/STAT3/RAPGEF1/MAP2K1/PIK3CD/RAB5A/JAK2/RASA1/WASF2/IQGAP1/JUN/S1PR1/ITGAV/KRAS/RPS6KA3/ACTA2/NCKAP1/LYN/CSK/CTTN/RAF1/DNM2/PAG1/FGR/CRK/ARAP1/NCK2/TAGLN/RAC1/SOS1/ARPC5/SPHK1/YWHAZ
TONKS_TARGETS_OF_RUNX1_RUNX1T1_FUSION_ERYTHROCYTE_UP	TONKS_TARGETS_OF_RUNX1_RUNX1T1_FUSION_ERYTHROCYTE_UP	0.476031	1.79516	0.00310559	0.01767	RHOQ/KLF6/UPP1/DENND5A/P2RX4/CYP1A1/DNAJB2/BTG1/PLAT/ANXA2/ACVR1B/RASGRP1/FNDC3B/NDRG1/JUN/EEF1A2/ARAP3/ACSL1/GBP2/SSBP2/CLEC5A/DUSP6/IRAK3/ARL4A/TRIB3/SLCO4A1/KLF2/LPL/DDR1/BCL2A1/SPATS2L/PALM/PDGFA/SERPINA1/ERG/TMEM176A/ATXN1/CTSL/SPTAN1/GDF15/CD163/NRCAM/NQO1/EXT1/PTP4A3/ADAMTSL4/PIK3C2B
KIM_GERMINAL_CENTER_T_HELPER_UP	KIM_GERMINAL_CENTER_T_HELPER_UP	0.47497	1.55256	0.0126582	0.0421393	CXCL13/WDR11/KLHL6/LPP/ANKRD11/ETS1/ZMAT3/IQGAP1/PPP3CB/NCKAP1/DNAJB6/PRKACB/ZNF518A/TMEM64/TMBIM4/MFSD6/KSR2/CHGB/RUFY1/PTPN14
KINSEY_TARGETS_OF_EWSR1_FLII_FUSION_DN	KINSEY_TARGETS_OF_EWSR1_FLII_FUSION_DN	0.474965	1.93415	0.00396825	0.0193138	COL7A1/IER3/NFKBIZ/PLAU/LMNA/NCOR2/HLA-E/MAP1LC3A/MARCKS/RILPL2/FOXO1/SLC35D2/BTG1/SMOX/ATP2B1-AS1/LRP10/SPSB3/MXD1/SAT1/MVP/MAP1LC3B/HBP1/DAB2/VIM/SMAD6/FNDC3B/CSRNP1/YPEL2/MTURN/TNRC6B/C11orf96/TP53INP1/ANKRD6/STAT2/IL13RA1/TGFBR2/FLNB/ABAT/MB21D2/MXD4/PSAP/FOXN3/YPEL3/TFPI/TSPYL2/KLHL24/IGF2BP2/MEF2C/SLFN5/TRIM38/S100A10/TMEM150A/MYLIP/GNAS/ZFYVE1/KLF2/TAGLN/SPHK1/VCL/ATG2A/SRGAP1/GRN/ZNF827/S…
REACTOME_RAB_GERANYLGERANYLATION	REACTOME_RAB_GERANYLGERANYLATION	0.474408	1.55072	0.0126582	0.0421393	RAB2B/RAB9A/RAB33A/RAB21/RAB5A/CHM/RAB8B/RAB13/RAB10/RAB38/RAB22A/RAB35/RAB27A/RAB11A/PTP4A2/RAB33B/RABGGTB
LU_AGING_BRAIN_UP	LU_AGING_BRAIN_UP	0.473979	1.89146	0.00350877	0.0181057	LRIG1/VEGFA/DDIT4/ZHX2/MTSS1/FYN/PICALM/IRF7/TP53BP2/PIP4K2A/FERMT2/ANXA3/RASSF2/NFKBIA/GPR137B/PPFIA1/BAZ2B/WNK1/TXNIP/LPP/RDX/CYP1B1/MAL/TLE4/VIM/ANXA5/NDRG1/IQGAP1/S1PR1/NFE2L2/NIPBL/MSN/ITGAV/TGFBR2/LPIN1/TMEM123/BAMBI/PHF3/CLK1/AHNAK/HIF1A/CLIC4/SH3GLB1/CAST/NPC1/LAMP2/ZEB2/NT5C2/DDR1/NEK7/OFD1/FGFR3/MT2A/RHOBTB3/TCAF1/ERBB3/ABCG1/CAV2/SYPL1/ACSBG1/FRYL/PTP4A2/ADD3/SERINC5/GAB2/MFAP3L
SENESE_HDAC1_AND_HDAC2_TARGETS_UP	SENESE_HDAC1_AND_HDAC2_TARGETS_UP	0.473833	1.87241	0.00355872	0.0181057	NFKB2/HAS2/CSF2/KYNU/NFKBIZ/IL1A/PLAU/PDE4D/ZC3H12A/IL6ST/ANTXR2/SMG1/SYTL3/MAFF/LPXN/CXCL8/TNFRSF10B/RAC2/TNFAIP3/SH2B3/SLC7A2/MMP9/TMOD1/ELK3/IQGAP1/CCND2/IL7R/LAPTM5/BMP2/TGFBR2/LAMC2/C3/BIRC3/SPIRE1/SLC16A3/PLEC/ST3GAL1/AGO2/TRIM38/SCYL2/DNAJB14/SPRED2/RAB35/EPHA4/SPHK1/BCL2A1/IL24/NUS1/PTPN5
LINDSTEDT_DENDRITIC_CELL_MATURATION_C	LINDSTEDT_DENDRITIC_CELL_MATURATION_C	0.473654	1.57868	0.0127226	0.0422472	ATF3/SOCS2/FERMT2/ANXA3/FOXO1/STAT3/MMD/TNFSF4/IL4R/S1PR1/TRIP10/JAK1/MGLL/NFIL3/IGFBP4/CTNNA1/MUC1/CD86/IGF1R/HLA-DRB3/TRAFD1
KIM_WT1_TARGETS_UP	KIM_WT1_TARGETS_UP	0.472849	1.84965	0.00362319	0.0181057	IER3/BHLHE40/NFKB2/THBS1/CCL2/NFKB1/SDC4/SMAD3/JUNB/ZMIZ1/RELB/GRB10/SLC7A1/FERMT2/MAP2K3/NFKBIA/MAFF/IL2RA/CXCL8/DUSP5/CD83/BMPR2/TNFAIP3/OTUD4/TNS3/SH2B3/IL4R/AKAP12/ETS1/RARA/SYNJ2/MAPK1IP1L/ENC1/WT1/ST3GAL1/DNAJB5/NPC1/SPRED2/PHLDA2/GTF2IRD1/CD44/CAPRIN2/CDK17/SPHK1/VCL/SH3BP5/LBH/PDGFA/SOX9/ARAP2/GFPT2/FOSL2/TRIO/ZYX/EVI2B/SGK1/SLC35G2/ATP2B1/KLF9/SPRR1B/CHST3/PRR5/ZNF365/DAPK3/ARID5B
PID_TRKR_PATHWAY	PID_TRKR_PATHWAY	0.47123	1.5706	0.0127226	0.0422472	SQSTM1/ELMO1/RHOG/STAT3/RAPGEF1/MAP2K1/DYNLT1/RASA1/KRAS/FRS2/CRK/CRKL/RAC1/SOS1/CDC42/NEDD4L/NGF/GAB2/RAP1A/SHC3/MAPK3/BDNF/CCND1/PIK3R1/PRKCZ/RGS19/RAP1B/ABL1/FAIM/NTRK3
ODONNELL_TFRC_TARGETS_UP	ODONNELL_TFRC_TARGETS_UP	0.471027	1.9373	0.00406504	0.0195562	THBS1/HLA-DQA1/FTH1/MYO1G/JUNB/KLF6/RGS1/ARSD/TNFRSF10D/EIF1/SQSTM1/PIM1/BTG1/PPP1R15A/MXD1/SAT1/IDS/TXNIP/YPEL5/IFRD1/ALOX5/IL4R/CD69/TSC22D1/IDNK/H2AFY2/TNFAIP6/CSRNP1/YPEL2/PDE4B/ZMAT3/TP53INP1/JUN/THAP10/TRIM8/CREBRF/HAX1/PTAFR/IL13RA1/KRAS/RNF144B/TSC22D3/ABAT/MXD4/GADD45B/SLC2A3/TFPI/MYLIP/MAP3K12/PTGER3/CD44/CASC15/IKBKB/IL21/DUOXA2/RTKN/GPATCH2L/DUSP1/F11R/SERPINA1/FBXO44/SEMA6A/NR4A3/MYL…
KEGG_APOPTOSIS	KEGG_APOPTOSIS	0.470699	1.6105	0.0110497	0.0377375	NFKB1/IL1A/BIRC2/TNFRSF10D/TNFSF10/IL1B/NFKBIA/TNFRSF10B/PIK3CD/PPP3CB/BIRC3/PRKACB/PPP3CA/IRAK3/IL3RA/PPP3CC/IKBKB/CSF2RB/PRKAR1A/NGF/TNF/RELA/PIK3R5/AKT3/FAS
ZHONG_RESPONSE_TO_AZACITIDINE_AND_TSA_UP	ZHONG_RESPONSE_TO_AZACITIDINE_AND_TSA_UP	0.470322	1.81721	0.00323625	0.0179688	PMEPA1/EHD1/UPP1/IRF7/ATF3/TUBB2B/OPTN/FERMT2/MAP2K3/DNAJB2/SPAG9/TSC22D2/STAT3/BMPR2/CDKN2D/PARP12/SYT11/SH2B3/PIK3CD/ATP6V0A1/HIST1H1C/MAP1LC3B/AKAP12/JUN/MKLN1/SYNJ2/AFF4/ITCH/HIST1H2BD/NPTX1/GDF11/APOLD1/SPHK1/SOCS7/F11R/ZMIZ2/IL23A/CYP26A1/SERPINI1/GAB2/TRIO/ARF4/INPP5F/KRT12/CT55
LENAOUR_DENDRITIC_CELL_MATURATION_DN	LENAOUR_DENDRITIC_CELL_MATURATION_DN	0.46933	1.7437	0.00288184	0.0175011	IER3/KYNU/CXCL2/RAB3GAP1/IRF7/BTG2/SOD2/IL1B/NFKBIA/ANPEP/CXCL8/EMP3/IDS/TXNIP/CYTIP/TSC22D1/MMP9/FCGR2A/ELK3/NINJ1/BRD2/PTAFR/C3/ME1/DUSP6/GK/SOS2/CD44/MAPKAPK2/SDF2/NFYC/PPBP/SERPINA1/BCAT1/IL2RG/CD163/PDLIM7/SERPINF1/LGALS2/TNF/TAL2/EVI2A/LGMN
DACOSTA_UV_RESPONSE_VIA_ERCC3_COMMON_DN	DACOSTA_UV_RESPONSE_VIA_ERCC3_COMMON_DN	0.469037	1.9668	0.00480769	0.021048	BHLHE40/MYCBP2/PAFAH1B1/ZHX2/CLEC16A/FYN/CCSER2/SMAD3/KLF6/ZMIZ1/PICALM/CEP135/DENND5A/RAB3GAP1/TP53BP2/RFTN1/PIP4K2A/OSBPL8/OGT/SLC7A1/FOXO3/STK24/FERMT2/TMEM131/ACVR1/NCOA1/CREBBP/CBLB/PRRC2C/PPFIA1/PPP2R2A/PTK2/USP24/BAZ2B/APPBP2/NCOA3/SWAP70/CREB1/RBM39/TJP2/MAP2K1/MARF1/NUMB/SIK3/GTF2F2/JARID2/PHF21A/RBMS1/FBXW11/TLE4/RB1/UBL3/RASA1/ZMYM4/PPP3CB/USP12/JUN/MKLN1/IL7R/CHD1/ARHGEF7/MED13L/TLK2/…
SMIRNOV_RESPONSE_TO_IR_6HR_UP	SMIRNOV_RESPONSE_TO_IR_6HR_UP	0.468645	1.79332	0.00328947	0.0179883	IER3/FEZ1/CD70/RGS16/RNF19B/CCSER2/LMNA/ATF3/BTG2/SOCS2/MAP4K4/TNFRSF10B/LAMP3/TNFSF4/DSE/PDE4B/ZMAT3/PMAIP1/NINJ1/NABP1/ACTA2/TRAF4/ANKRA2/CLK1/DDIT3/STX6/DRAM1/ITM2B/RFX7/PLXNB2/CCDC90B/CLK4/CDC42/DDR1/TP53I3/ZBED1/GDF15/XPC/HCAR3/CYP4F3/MDM2/MICALL1/BBC3/METTL7A/MR1/INPP1/FAM169A/JADE3/FAS
TIEN_INTESTINE_PROBIOTICS_24HR_DN	TIEN_INTESTINE_PROBIOTICS_24HR_DN	0.468386	1.83219	0.00362319	0.0181057	CEBPB/FTH1/CEBPG/SARS/SLC3A2/VEGFA/DDIT4/RNF19B/WARS/AARS/ASNS/EIF1/ATF3/SQSTM1/GRB10/STX5/SLC7A1/TANK/SLC1A4/MBNL2/MTHFD2/BTG1/PPP1R15A/SAT1/LAMP3/CREB1/IFRD1/TSPAN31/PRNP/H1F0/GARS/NDRG1/TFG/ZMYM4/LARP6/RARA/ARMCX3/UBC/TPT1/PCK2/SEL1L3/BNIP3L/RANBP9/KLHL24/PJA2/AFTPH/SH3GLB1/NFIL3/ARHGEF2/TRIB3
KEGG_AXON_GUIDANCE	KEGG_AXON_GUIDANCE	0.468253	1.74434	0.00291545	0.0175011	FYN/NFAT5/ABLIM1/NRP1/PTK2/RAC2/CXCR4/SEMA4A/SEMA6B/RASA1/PPP3CB/KRAS/PPP3CA/SEMA3C/ROBO3/PLXNA3/PLXNA1/PLXNB2/NCK2/SEMA6D/EPHA4/RAC1/PPP3CC/CDC42/SRGAP1/PAK2/SEMA6A
GENTILE_UV_LOW_DOSE_DN	GENTILE_UV_LOW_DOSE_DN	0.467671	1.56205	0.012987	0.0429857	DDIT4/PAFAH1B1/RFTN1/MARF1/COL6A1/RBMS1/UBL3/RASA1/TPST1/DYNC1LI2/SEMA3C/STX12/FNBP1/CRADD/PPP2R3A/PTPRK/IGF1R/EXT1/ERC1
REACTOME_ASSEMBLY_OF_COLLAGEN_FIBRILS_AND_OTHER_MULTIMERIC_STRUCTURES	REACTOME_ASSEMBLY_OF_COLLAGEN_FIBRILS_AND_OTHER_MULTIMERIC_STRUCTURES	0.467553	1.54782	0.0121951	0.0409224	COL7A1/COL6A1/BMP1/MMP9/LAMC2/COL6A2/PLEC/MMP20/COL6A5/CTSL/CTSB/LOXL4/COL12A1/DST/COL1A2/LAMA3/COL4A2
PID_FCER1_PATHWAY	PID_FCER1_PATHWAY	0.467346	1.52119	0.0152284	0.0486593	NFKB1/FYN/CBLB/PTK2/MAP2K1/RASA1/MAP3K1/JUN/S1PR1/LYN/RAF1/PLD2/SOS1/SPHK1/IKBKB/DUSP1/PAK2
ELVIDGE_HYPOXIA_UP	ELVIDGE_HYPOXIA_UP	0.466793	1.78625	0.00331126	0.0179883	BHLHE40/VEGFA/PLIN2/DDIT4/FYN/SPOCK1/KLF6/STC2/ATF3/PIM1/PFKFB3/INSIG2/TNFAIP8/MAFF/SAT1/TXNIP/CYP1B1/P4HA2/BCOR/AKAP12/CXCR4/NDRG1/JUN/FLNB/SPRY1/GADD45B/PLAC8/BNIP3L/KLHL24/S100A2/ATG14/NFIL3/PAM/FAM13A/SLCO4A1/BBX/DDR1/ISG20/DUSP1/SOX9/ATXN1/RBCK1/B3GNT4
PID_REG_GR_PATHWAY	PID_REG_GR_PATHWAY	0.464126	1.60197	0.0109589	0.0374551	CSF2/NFKB1/CXCL8/NCOA1/CREBBP/CREB1/IRF1/ICAM1/IL6/JUN/SMARCD1/SPI1/PCK2/MAPK11/PRKACB/KMT5B
PID_ATF2_PATHWAY	PID_ATF2_PATHWAY	0.463311	1.52251	0.0125	0.041733	PLAU/JUNB/ATF3/CXCL8/DUSP10/DUSP5/CREB1/RB1/IL6/JDP2/JUN/DUSP8/MAPK11/DDIT3
HOEBEKE_LYMPHOID_STEM_CELL_UP	HOEBEKE_LYMPHOID_STEM_CELL_UP	0.462703	1.62081	0.00544959	0.0220372	RPS6KA2/BASP1/HLX/NCOR2/TMEM41B/CYTH4/RUNX3/SETBP1/RBM39/TNFAIP3/TNS3/TRIB2/MED13L/LPIN1/SLC38A1/TRAF4/SF3B1/RERE/TRIM33/KMT5B/ADA/SH3TC1
VECCHI_GASTRIC_CANCER_ADVANCED_VS_EARLY_UP	VECCHI_GASTRIC_CANCER_ADVANCED_VS_EARLY_UP	0.461995	1.77772	0.00331126	0.0179883	THBS1/SPOCK1/PLAU/STC2/SOD2/CMTM3/PCED1B/CYP1B1/ALOX5/DSE/RBMS1/TNFAIP6/DAB2/IL6/NIPBL/GSDME/AXL/SLC2A3/TRPC1/PLA2G7/ST3GAL1/HDGFL3/FBXO32/EPHA4/LPL/IL24/NXN/GNB4/LAMA2/BCAT1/GFPT2/CD163/CAV2/SFRP2/CST4/FN1/VCAN/PIK3R5/GPC6/SFRP4/AKT3/COL12A1/DDR2/IL1RAP/CPE/COL1A2/PDGFC
BILD_HRAS_ONCOGENIC_SIGNATURE	BILD_HRAS_ONCOGENIC_SIGNATURE	0.46132	1.82156	0.0035461	0.0181057	IER3/EHD1/VEGFA/SDC4/NFKBIZ/IL1A/CXCL2/JUNB/KLF6/UPP1/PTGS2/PIM1/IL1B/CXCL8/TNFRSF10B/DUSP5/PPP1R15A/MXD1/CYP1B1/PRNP/PIK3CD/ADAM8/MAP1LC3B/TSC22D1/KDM7A/TNRC6B/NDRG1/ELK3/ZFP36/BMP2/VANGL2/FLNB/LYN/PHACTR4/SLC2A3/SLC16A3/DUSP6/MAP7D1/ZNF608/GK/CSNK1E/PHLDA2/EPHA4/PMS2P1/RAPH1/OXSR1/DUSP1/PPBP/PDGFA/ZNF827/PIAS1/SAMD8/ABCA1/ELOVL7/GDF15/GJB3/CCNL1/FN1/LRAT/SMTN/MCL1/CCL20/ATP2B1/KANK4/AHNAK2/GTPB…
ZHANG_TARGETS_OF_EWSR1_FLI1_FUSION	ZHANG_TARGETS_OF_EWSR1_FLI1_FUSION	0.461175	1.62227	0.00536193	0.0218165	CEBPB/GPSM3/HLA-E/CHN2/SLC1A4/VWA5A/GABARAPL1/RUNX3/SH2B3/ST6GAL1/RAP1GAP/RHOH/ATF5/GLG1/OLFM1/STEAP1/ME1/SEL1L3/JAK1/STAT6/FNBP1/CSNK1E/LY96/SIRPA/ADO/TRIM2/IGFBP4/DAPK1
REACTOME_NEGATIVE_REGULATION_OF_THE_PI3K_AKT_NETWORK	REACTOME_NEGATIVE_REGULATION_OF_THE_PI3K_AKT_NETWORK	0.461078	1.66787	0.00285714	0.0175011	IER3/SRC/FYN/PIP4K2A/RHOG/IL1RL1/PIP5K1C/RAC2/PIK3CD/KIT/PPP2R5B/PPP2CB/FRS2/PPP2R5E/PPP2R5A/TRIB3/NRG1/RAC1/FGFR3/PDGFA/CD86/ERBB3
TORCHIA_TARGETS_OF_EWSR1_FLI1_FUSION_UP	TORCHIA_TARGETS_OF_EWSR1_FLI1_FUSION_UP	0.460926	1.83034	0.00361011	0.0181057	IL18R1/DDIT4/KLF6/ZMIZ1/CAMK1D/TNFRSF18/OPTN/RGL1/SLC35D2/KLHL6/KDM5B/IL1RL1/DUSP10/EMP3/TSC22D2/NCOA3/P2RX1/YPEL5/CYTIP/ACVR1B/ALOX5/KDM7A/FAM129B/YPEL2/ZMAT3/VCAM1/LDHC/BEX4/TSC22D3/MXD4/ARL2BP/PBX3/CTTN/MOB3C/LYST/NMNAT2/FAM102B/FERMT3/SLAMF1/TLE3/MOB1B/CDC42EP5/ARHGEF2/PHLDA2/PTGER3/BBX/POPDC2/SPHK1/FAM102A/PXMP4/GRN/PLEK2/CACNA1C/TMEM64/GNB4/LTC4S/RAB11A/ARAP2/PRKCQ/VOPP1/TMEM9B/SLC45A3/DOCK…
KEGG_NEUROTROPHIN_SIGNALING_PATHWAY	KEGG_NEUROTROPHIN_SIGNALING_PATHWAY	0.46091	1.70787	0.00286533	0.0175011	RPS6KA2/NFKB1/CALM1/SORT1/ZNF274/FOXO3/NFKBIA/RAPGEF1/MAP2K1/SH2B3/PIK3CD/MAP3K1/JUN/KRAS/RPS6KA3/MAPK11/CSK/IRS4/RAF1/IRAK3/FRS2/RIPK2/CRK/SOS2/CRKL/RAC1/SOS1/CDC42/MAPKAPK2/IKBKB/YWHAZ/KIDINS220/RPS6KA1/NGF/PRDM4/PDPK1/NFKBIB/RAP1A
DACOSTA_UV_RESPONSE_VIA_ERCC3_TTD_DN	DACOSTA_UV_RESPONSE_VIA_ERCC3_TTD_DN	0.458965	1.58519	0.00849858	0.0308692	HAS2/TSC22D2/SMAD7/ZFHX3/SYNJ2/ITCH/AGO2/UST/HEG1/KLHL20/ZEB2/ASXL1/FAM193A/ATXN1/ARAP2/RALGAPB/ACVR2A/PCNT/TRIM24/SERPINB2/MIA2/TOGARAM1/MITF/PTPRM/CREB5/VPS13B/DST/COL1A2/CCND1/DMD/PLCE1/USP15/ACAP2
SANA_RESPONSE_TO_IFNG_UP	SANA_RESPONSE_TO_IFNG_UP	0.458858	1.56593	0.0131926	0.0436349	HLA-DQA1/WARS/PARP14/TNFSF10/HLA-E/CXCL10/IFIH1/HLA-A/HLA-B/CD74/PPP3CA
SENESE_HDAC2_TARGETS_UP	SENESE_HDAC2_TARGETS_UP	0.458513	1.66494	0.00287356	0.0175011	CSF2/KYNU/NFKBIZ/IL1A/PLAU/ZC3H12A/IL6ST/ANTXR2/LPXN/CXCL8/TNFRSF10B/TNFAIP3/RAB5A/MMP9/ELK3/IQGAP1/CCND2/IL7R/RAB8B/TGFBR2/USP16/PLEC/AGO2/SCYL2/DNAJB14/FBXO32/SPRED2
KEGG_CELL_ADHESION_MOLECULES_CAMS	KEGG_CELL_ADHESION_MOLECULES_CAMS	0.458006	1.70903	0.00293255	0.0175011	HLA-DQA1/SDC4/HLA-DQA2/HLA-E/HLA-F/ICAM1/HLA-A/CD22/HLA-DOA/ICOSLG/ITGAV/HLA-B/VCAM1/CLDN15/JAM2/CD40/GLG1/HLA-DRA/CLDN4/NLGN4X/F11R/CLDN16/ITGA9/NECTIN2/CD86/ALCAM/NRCAM/NEO1/CD6/HLA-DRB3/OCLN/CD58/SDC3/VCAN/HLA-DMB/CLDN20
GROSS_HYPOXIA_VIA_HIF1A_DN	GROSS_HYPOXIA_VIA_HIF1A_DN	0.457993	1.65248	0.00285714	0.0175011	BHLHE40/VEGFA/TNFRSF10D/FOXO3/PFKFB3/GPRC5C/NFKBIA/INSIG2/MYH9/SIK3/ARL6IP5/IRX1/CSRNP1/ZFP36/SAMSN1/NPTX1/TK2/PIM3/EIF1B/VWA1/NPEPPS/KLHL2/KLF4/SGK1/TGIF1/S100A13/CCSAP
LIU_SOX4_TARGETS_UP	LIU_SOX4_TARGETS_UP	0.457439	1.69496	0.00297619	0.0175379	THBS1/FEZ1/FAM107B/DENND5A/TNFSF10/GABARAPL1/DUSP5/TSC22D2/SPSB3/BMPR2/SWAP70/YPEL5/TSPAN31/HBP1/ELK3/CREBRF/KBTBD4/PDE6D/PPP1CB/E2F3/KLHL24/TBL1X/TMED1/TMEM184B/ISG20/POLDIP3/ZNF318/PDGFA/CUX1/SOX9/PDS5A/AGO1/STAM/LASP1/IL10RB/RYK/ZFAND6/RRM2B/ENPP5/PTP4A3/LGMN
CASORELLI_ACUTE_PROMYELOCYTIC_LEUKEMIA_UP	CASORELLI_ACUTE_PROMYELOCYTIC_LEUKEMIA_UP	0.457068	1.73418	0.0030581	0.01767	TCFL5/KLF6/DENND5A/TANK/TMEM131/NFKBIA/BTG1/CBLB/SPSB3/SIK3/RBMS1/MAP1LC3B/TMEM243/FNDC3B/ZFP36/CSGALNACT2/JUN/GPR183/MED13L/SPEN/TSC22D3/RNF11/ARL4A/ITM2B/AGTPBP1/MYLIP/NFIL3/KLF2/CD44/CMAHP/HELZ/DUSP1/NDST2/NR4A2/ZFAND5/ALCAM/RGS2/ABHD3/HCAR3/SIN3B/ID2/EVI2A/ZNF91/UTP14C
PID_MET_PATHWAY	PID_MET_PATHWAY	0.456986	1.56359	0.0138122	0.0454884	SRC/CTNNB1/PTK2/RAPGEF1/MAP2K1/NUMB/INPPL1/RAB5A/ETS1/SH3KBP1/MAP3K1/JUN/RANBP9/RAF1/CRK/CRKL/NCK2/RAC1/SOS1/CDC42/HGS/PAK2/CTNNA1/EPS15/GAB2/PDPK1/RAP1A
PID_MYC_REPRESS_PATHWAY	PID_MYC_REPRESS_PATHWAY	0.456816	1.51227	0.0146341	0.0471852	FTH1/SMAD3/FOXO3/CCL5/ZBTB17/CREB1/TJP2/LGALS1/NDRG1/SPI1/MXD4/DDIT3/SMAD4
KANNAN_TP53_TARGETS_UP	KANNAN_TP53_TARGETS_UP	0.456284	1.49148	0.0151899	0.0485697	SLC3A2/PLIN2/ATF3/BTG2/SMAD7/PMAIP1/NINJ1/LCAT/CTDSP2/ACTA2/MARCH8/GDF15/SPAG1/SCGB2A2/DGKA/SMTN/BBC3/VCAN/ABCA3/HIST1H2AC/FAS
ONDER_CDH1_TARGETS_2_DN	ONDER_CDH1_TARGETS_2_DN	0.455777	1.91136	0.00471698	0.021048	IER3/FEZ1/CSF2/SLC3A2/ZHX2/QPCT/SDC4/MTSS1/IL1A/CXCL2/PLAU/UPP1/PTGS2/ZC3H12A/TNFSF10/CYP1A1/CTSH/IL1B/TMEM51/ANXA3/ABLIM1/CXCL8/DUSP10/PELI1/CD83/TNFAIP3/PARP12/IFIH1/ICAM1/IL4R/ADAM8/ST6GAL1/HS3ST1/SLC7A5/MMP9/DDX58/NDRG1/CCND2/GNA15/KRT8/PTAFR/BMP2/FLNB/LAMC2/LYN/C3/RHBDF2/BIRC3/STEAP1/SEL1L3/SLC2A3/DUSP6/SEMA3C/MPZL2/RAB38/MISP/MOB3B/JUP/S100A2/VDR/NRG1/CYP4F11/HOOK2/DSCAM/CD44/ANK3/AGRN/DDR1…
WANG_HCP_PROSTATE_CANCER	WANG_HCP_PROSTATE_CANCER	0.452796	1.63224	0.00287356	0.0175011	TCFL5/FTH1/STC2/ATF3/GRB10/FOXO3/DNAJB2/PPP1R15A/LAMP3/TXNIP/CYP1B1/UBXN1/VPS37C/GADD45B/AHNAK/DUSP1/SHMT2/SLC39A8/TAF1D/TP53I3/ZNF580/SPTAN1/FOSL2/MUC1/RGS2/FN1/SGK1/CDKN1C/GAD1/RPL28/NOP53/ASS1/TUFT1
GAUSSMANN_MLL_AF4_FUSION_TARGETS_F_UP	GAUSSMANN_MLL_AF4_FUSION_TARGETS_F_UP	0.451489	1.74466	0.00318471	0.0178328	FEZ1/NFKBIZ/BTG2/C1QTNF1/CTSH/MAP3K8/SPPL2A/ABLIM1/PLAT/PRRC2C/IFIH1/COL6A1/JARID2/SLC7A2/IL4R/ARFGAP3/HIST1H1C/DAB2/KDM7A/TP53INP1/PCNX1/COL6A2/SPRY1/EMILIN2/PIK3IP1/DRAM1/CAST/ECHDC2/EPHA4/RBM26/TMEM176A/CSAD/NR4A3
ACOSTA_PROLIFERATION_INDEPENDENT_MYC_TARGETS_DN	ACOSTA_PROLIFERATION_INDEPENDENT_MYC_TARGETS_DN	0.450623	1.64302	0.00294118	0.0175011	ADGRE5/KYNU/JUNB/KLF6/PIM1/RHOG/S100A11/TNFAIP8/LRP10/STAT3/RAC2/ARFGAP3/ADAM8/SAMSN1/KRT8/CMTM6/SLC2A3/ARL4A/RAB13
SENESE_HDAC3_TARGETS_UP	SENESE_HDAC3_TARGETS_UP	0.449453	1.88905	0.00487805	0.0211358	NFKB2/IL32/TRAF1/HAS2/CCL2/KYNU/RGS16/NFKBIZ/MIR100HG/NFAT5/PLAU/KLF6/IL6ST/ATF3/SQSTM1/GRB10/BTG2/SOD2/SLC7A1/ANTXR2/MBNL2/SMG1/NFKBIA/PKIA/FLOT1/BTG1/LPXN/CXCL8/TNFRSF10B/KBTBD2/SINHCAF/CXCL10/SAT1/IDS/TNFAIP3/OTUD4/SERINC3/WAC/FBXW11/RB1/STK4/KDM7A/PDE4B/ZMAT3/PMAIP1/MMP9/ETS2/ELK3/IQGAP1/CCND2/PPFIBP1/SCARB2/CREBRF/IL7R/BMP2/RAB8B/TGFBR2/LPIN1/CASK/AFF4/CPEB2/ENC1/USP16/HNMT/KAT6A/PTBP3/OLFM1…
LI_INDUCED_T_TO_NATURAL_KILLER_UP	LI_INDUCED_T_TO_NATURAL_KILLER_UP	0.449402	1.81057	0.0037594	0.0185319	IER3/BHLHE40/IL18R1/TRAF1/TMEM120A/NFKB1/TNFRSF9/VASH1/MYO1G/RNF19B/JUNB/RGS1/LMNA/UPP1/TNFRSF10D/TNFSF10/TNFRSF18/CCL3/KHNYN/CCL5/S100A11/DUSP5/C15orf48/ANXA2/LGALS1/MVP/RBMS1/ARL6IP5/CD69/HIST1H1C/VIM/SEMA4A/FAM129B/PRMT2/FCGR2A/SEC61B/ARAP3/NCF4/PEA15/GBP2/KIT/NKG7/MED10/EMILIN2/COMT/DUSP6/AHNAK/CLDND1/ZNF608/SERTAD1/S100A10/FNBP1/PIM3/CALHM6/NFIL3/FURIN/PPP3CC/GPR68/PLP2/C1orf21/SLC2A6/STX11/…
PID_ERBB1_DOWNSTREAM_PATHWAY	PID_ERBB1_DOWNSTREAM_PATHWAY	0.448513	1.61679	0.00287356	0.0175011	SRC/RALA/CHN2/PPP2R2A/STAT3/CREB1/MAP2K1/PIK3CD/RAB5A/WASF2/MAP3K1/IQGAP1/ZFP36/JUN/KRAS/RPS6KA3/NCKAP1/DUSP6/RAF1/SH2D2A/MEF2C/PLD2/RAC1/SOS1/ARPC5/CDC42/YWHAZ/DUSP1
DIAZ_CHRONIC_MEYLOGENOUS_LEUKEMIA_DN	DIAZ_CHRONIC_MEYLOGENOUS_LEUKEMIA_DN	0.447082	1.65417	0.00288184	0.0175011	IL10RA/CCR7/IRF7/BTG2/ACSL4/GPR137B/MVP/PRNP/ANXA5/NINJ1/IL7R/HLA-B/IL13RA1/JAM2/EPB41L3/GSDME/FLNB/NKG7/ME1/GADD45B/CLEC5A/ADA/KLF2/ANK3/LPL/ISG20/CD53/CAPN3/LHFPL6/MYLK/ADD3/BCR/PROM1/RPLP1/KLF4/MCL1
KEGG_NATURAL_KILLER_CELL_MEDIATED_CYTOTOXICITY	KEGG_NATURAL_KILLER_CELL_MEDIATED_CYTOTOXICITY	0.447016	1.65639	0.00286533	0.0175011	CSF2/FYN/NFAT5/TNFRSF10D/TNFSF10/HLA-E/TNFRSF10B/RAC2/MAP2K1/ICAM1/PIK3CD/HLA-A/IFNAR1/PPP3CB/HLA-B/KRAS/PPP3CA/RAF1/SOS2/RAC1/PPP3CC/SOS1/IFNA14
ZHENG_BOUND_BY_FOXP3	ZHENG_BOUND_BY_FOXP3	0.446477	1.87537	0.00478469	0.021048	LRIG1/FAM107B/NFKBIZ/FYN/SMAD3/KLF6/RGS1/CCR7/DENND5A/SMAP2/IL6ST/PIP4K2A/OSBPL8/CYTH1/SOCS2/ELMO1/STK24/MAP3K8/ABLIM1/MAP4K4/NRP1/IL2RA/CBLB/C15orf48/PELI1/DOCK10/NCOA3/TNFAIP3/SIK3/CYTIP/ELF1/JARID2/CD69/AKAP13/ST6GAL1/VPS37B/RP9/RB1/TRIB2/ANKRD11/ETS1/PDE4B/TNRC6B/SH3KBP1/MAP3K1/ELK3/TP53INP1/S1PR1/SAMSN1/L3MBTL3/PTGER4/IL7R/NIPBL/GPR183/RAB3IP/RHOH/RAB8B/HMG20A/TGFBR2/ANKRD28/ICA1/BANP/PTBP3/…
KANG_IMMORTALIZED_BY_TERT_DN	KANG_IMMORTALIZED_BY_TERT_DN	0.44638	1.59662	0.00293255	0.0175011	CCL2/NET1/PDE4D/SMG1/NRP1/TNFAIP3/CXCR4/SVIL/MMP9/RAD23B/ST3GAL1/MGLL/CD44/ZFX/ADAM19/OPRL1/NR4A3/SERPINI1/IMPG2/ATP9A/HTR2B/TMPRSS4/KLF9/INSL5/CNR1/RGS12/PPP2R2B/GRM7/GCGR/ZFPM2/PRM1/TGFBR3/SH3BGR/GRK2
DAZARD_UV_RESPONSE_CLUSTER_G6	DAZARD_UV_RESPONSE_CLUSTER_G6	0.446337	1.67769	0.00299401	0.0175836	NFKB1/PAFAH1B1/ZHX2/FYN/BIRC2/SMAD3/ZMIZ1/SLC7A1/FOXO3/FERMT2/FOXO1/INSIG2/PTK2/USP24/APPBP2/OTUD4/JARID2/TLE4/UBL3/ARHGEF7/TLK2/KLHL9/CLASP1/KAT6A/SSBP2/PHF3/CNOT4/AGO2/MECP2/BBX/AJAP1/CDYL/CHD9/USP6/LSM14A/FRYL/WAPL/SHOC2/KLF7/SUCO/ATP2B1/CCNB1/SPOP/ZNF451/TOGARAM1
YAMAZAKI_TCEB3_TARGETS_UP	YAMAZAKI_TCEB3_TARGETS_UP	0.445818	1.69961	0.00321543	0.0178963	VEGFA/WARS/SPOCK1/CALM1/STARD10/SLC7A1/MBNL2/PTPN9/PLAT/ANXA2/LPP/P4HA2/HS3ST1/MYH6/YPEL2/LMBRD1/GRINA/ZFHX3/TLNRD1/KIT/SLC38A1/PSAP/TFPI/MPZL2/GNAS/ZNF644/FAM189A2/SEMA6D/FURIN/IGFBP4/SEMA6A/CYP26A1/EPAS1/EXT1/ID2/LGMN/ZYX/ARF4/FBXL22/HERPUD1/SUSD2
DURCHDEWALD_SKIN_CARCINOGENESIS_DN	DURCHDEWALD_SKIN_CARCINOGENESIS_DN	0.44553	1.77068	0.00358423	0.0181057	PMEPA1/ZHX2/KLF6/PTGS2/NET1/ELL2/SMG1/GPR137B/MAP4K4/KDM5B/CREBBP/MXD1/MYH9/SMAD7/FABP4/UBAP1/RNF38/HS3ST1/TMEM43/MYH6/UBL3/CSRNP1/ATP2C1/PMAIP1/C16orf72/RAP1GAP/NFE2L2/AFF4/MAP3K20/DHX37/PTBP3/FHOD1/RANBP9/MAU2/SEMA3C/MPZL2/NPTX1/KIF1B/TBL1X/CLIP1/ASAP1/RAB22A/DEDD/CAST/SEMA6D/NRG1/CD44/ANK3/YWHAZ/STX11/KIF5B/DDX3X/CAMSAP2/PIAS1/ARAP2/PHLDA1/NPLOC4/FBLIM1/LARP4B
SMITH_TERT_TARGETS_UP	SMITH_TERT_TARGETS_UP	0.444813	1.67169	0.00311526	0.01767	NFKB1/CEBPG/AARS/CXCL2/ASNS/PTGS2/ATF3/ZNF274/DCTN2/FERMT2/MARS/MTHFD2/CREBBP/CBLB/PPP2R2A/H1FX/UFM1/SMAD7/ELF4/ADAM8/DYNLT1/ZFP36/BMP2/JOSD1/PIGA/TRPC1/AHR/EWSR1/GK/PPP1R11/NPC1/NFIL3/ETV6/GOT1/DUSP1/SHMT2/PSMD4/DYRK4
IGARASHI_ATF4_TARGETS_DN	IGARASHI_ATF4_TARGETS_DN	0.444272	1.56566	0.0106952	0.0368266	CCL2/SLC3A2/STC2/ASNS/SLC1A4/LINC00294/SLC7A5/WWC3/PACSIN2/RAP1GAP/PHGDH/RPS6KA3/PCK2/NCKAP1/PSAT1/PRKAA1/TRIP12/BCAT1/DDC/NECTIN2/DOCK11/EPS15/CDK19/KLF4/PGM2L1/AKT3/ETNK1/RETREG1/RHOBTB1/DDHD2/DENND5B/NAB1
HUANG_GATA2_TARGETS_UP	HUANG_GATA2_TARGETS_UP	0.444263	1.67156	0.00314465	0.0176944	FAM107B/PLIN2/STARD10/SQSTM1/ALOX5AP/RHOG/TNFAIP8/BTG1/LPXN/GABARAPL1/EMP3/SAT1/TXNIP/YPEL5/ANXA2/CERK/LGALS1/CYTIP/HBP1/DYNLT1/SH3KBP1/FCGR2A/NDRG1/TP53INP1/CD47/SAMSN1/FAM117A/TAPT1/TGFBR2/SPI1/KIT/PLAC8/IRAK3/PLEC/RAB38/KCTD12/CD44
WANG_CISPLATIN_RESPONSE_AND_XPC_DN	WANG_CISPLATIN_RESPONSE_AND_XPC_DN	0.443971	1.74136	0.00361011	0.0181057	CEBPB/HAS2/KCNMB1/VEZF1/RNF41/HLX/TANK/KHNYN/FERMT2/ACVR1/BTG1/NRP1/TNFRSF10B/SDCBP/RAC2/SMAD7/CYP1B1/ELF1/HBP1/PHF11/TNFAIP6/PPP3CB/JUN/TRIP10/LCAT/HAX1/CHMP1B/TSC22D3/RRAS/MKRN1/TNK2/CYBRD1/STX6/HIF1A/FILIP1L/DEDD/MMP19/WTAP/ARHGEF2/EFR3A/NRG1/CYBA/NT5C2/ZFX
WANG_SMARCE1_TARGETS_UP	WANG_SMARCE1_TARGETS_UP	0.443683	1.78633	0.00369004	0.0182877	WARS/SPOCK1/PRR5L/GRB10/SOCS2/MARCKS/MAP3K8/AKIRIN2/FOXO1/RNF144A/PLAT/CBLB/BMPR2/TXNIP/LPP/RBMS1/DAB2/HOXB5/TRIB2/JDP2/CTDSP2/IL13RA1/ACTA2/CASK/STEAP1/ME1/WT1/SEL1L3/ZNF521/LIMS1/CYBRD1/KLHL24/SLFN5/TLE3/HEG1/PCDH10/FBXO32/SLC44A1/TAGLN/ETV6/PLAG1/FAM102A/RAB27A/LBH/NLGN4X/MAN1C1/BCAT1/ATXN1/IGFBP4/PRRX2/TBX18/RHOBTB3/PLD3/ABCA1/MYLK/FBLIM1/IFIT3/EPAS1/SERINC5/FN1/ATP9A/SMTN/PGM2L1/KLF7/MCF2L2/…
REACTOME_P75_NTR_RECEPTOR_MEDIATED_SIGNALLING	REACTOME_P75_NTR_RECEPTOR_MEDIATED_SIGNALLING	0.442821	1.57894	0.00280112	0.0175011	NFKB1/ABR/NET1/SQSTM1/PSEN2/NFKBIA/AKAP13/APH1B/ARHGEF7/UBC/RIPK2/FGD3/SOS2/ARHGEF2/RAC1/SOS1/IKBKB/ADAM17/RPS27A/NCSTN/NGF/PRDM4/TRIO/GNA13/RELA/ARHGEF1/ARHGEF37
LINDGREN_BLADDER_CANCER_CLUSTER_2B	LINDGREN_BLADDER_CANCER_CLUSTER_2B	0.442726	1.84264	0.00408163	0.0195562	ADGRE5/IL32/ADORA2A/TRAF1/LRIG1/CCL2/NFKBIZ/FYN/IL1A/IL10RA/RNF41/CALM1/ALOX5AP/SOCS2/HLA-E/RGL1/NFKBIA/ANPEP/KLHL6/DUSP5/PTK2/EMP3/CYTH4/PPP1R18/RUNX3/PELI1/RAC2/TNFAIP3/CERK/LGALS1/PIM2/COL6A1/ICAM1/SH2B3/SLC7A2/PIK3CD/ST6GAL1/AKAP12/CXCR4/DAB2/PPP1R16B/CPXM1/SH3KBP1/TACC1/JUN/TPST1/SAMSN1/IL7R/LAPTM5/MSN/RHOH/SLC2A4RG/VCAM1/SVEP1/ACTA2/TSC22D3/MAP3K20/COL6A2/BIRC3/SPRY1/GADD45B/CYBRD1/FERMT3/F…
PID_SMAD2_3NUCLEAR_PATHWAY	PID_SMAD2_3NUCLEAR_PATHWAY	0.441942	1.5254	0.0136986	0.0452761	CEBPB/SMAD3/IRF7/ATF3/FOXO3/FOXO1/ZBTB17/FOXO4/NCOA1/CREBBP/RUNX3/TGIF2/CREB1/KAT2B/SMAD7/JUN/MEF2C/SIN3A/SMAD4/VDR
KEGG_MAPK_SIGNALING_PATHWAY	KEGG_MAPK_SIGNALING_PATHWAY	0.44161	1.76718	0.00353357	0.0181057	RASGRP3/NFKB2/RPS6KA2/NFKB1/IL1A/RELB/IL1B/MAP2K3/MAP3K8/MAP4K4/DUSP10/DUSP5/RAC2/MAP2K1/STK4/RASGRP1/RASA1/MAP3K1/PPP3CB/JUN/DUSP3/KRAS/RPS6KA3/DUSP8/TGFBR2/MAPK11/FLNB/MAP3K20/RRAS/GADD45B/TAOK3/PRKACB/PPP3CA/DUSP6/RAF1/DDIT3/MEF2C/CRK/SOS2/CRKL/MAP3K12/RAC1/PPP3CC/SOS1/CDC42/MAPKAPK2/IKBKB/DUSP16/PTPN5/DUSP1/FGFR3/CACNA1C/PDGFA/PAK2/MAP3K6/FLNA/RPS6KA1/ELK4/NGF/MAP3K7/RAP1A/TNF/PPM1A/PLA2G6/RE…
RUTELLA_RESPONSE_TO_HGF_UP	RUTELLA_RESPONSE_TO_HGF_UP	0.441353	1.84354	0.00420168	0.0198429	RASGRP3/FAM129A/TRAF1/CCL2/FTH1/KYNU/IL21R/SLC3A2/TM6SF1/SDC4/IL1A/CCSER2/RHOQ/CCR7/RAB3GAP1/IL6ST/SQSTM1/SLC11A2/RFTN1/SOD2/ZNF274/PSEN2/CCL3/MARCKS/SLC1A4/OPTN/VWA5A/IL1B/TMEM51/RAB9A/RGL1/PLGRKT/TNFAIP8/GPR137B/NRP1/LPXN/DUSP5/CXCL10/CCL19/NCOA3/TNFRSF4/LAMP3/ANXA2/RDX/TNS3/CYP1B1/ARL6IP5/ATP6V0A1/ARFGAP3/TSC22D1/TNFAIP6/DAB2/LAMP1/ANXA5/UFSP2/SGPL1/MMP9/B4GALT5/NDRG1/TFG/CD47/TRIP10/PACSIN2/T…
WALLACE_PROSTATE_CANCER_RACE_UP	WALLACE_PROSTATE_CANCER_RACE_UP	0.441167	1.77875	0.00363636	0.018119	RASGRP3/ADGRE5/HLA-DQA1/RGS16/FYN/IL10RA/RGS1/CCR7/CTNNB1/ALOX5AP/HLA-E/OPTN/CCL5/HLA-F/ANPEP/TYMP/RUNX3/DOCK10/CD83/CCL19/LAMP3/RAC2/PARP12/SYT11/CYTIP/IRF1/PIM2/CD69/SLC7A5/CXCR4/TLE4/RASGRP1/IRF9/MMP9/ETS2/SAMSN1/IL7R/LAPTM5/GPR183/HLA-B/NKG7/PLAC8/XAF1/TAP1/STAP1/SLAMF1/MMP19/NFIL3/LY96/APOLD1/HLA-DRA/SOS1/CELF2/PLCL1/ECHDC3/CMAHP/BCL2A1/MICAL1/ISG20/CD53
CHIANG_LIVER_CANCER_SUBCLASS_CTNNB1_DN	CHIANG_LIVER_CANCER_SUBCLASS_CTNNB1_DN	0.440166	1.69372	0.00331126	0.0179883	BASP1/RGS1/RFTN1/ACSL4/TNFAIP8/CMTM3/DUSP5/C15orf48/PELI1/CCL19/MMD/TNFSF4/CYTIP/SLC7A2/RALGAPA2/RASGRP1/MMP9/C11orf96/ETS2/TPST1/IL7R/GPR183/BMP2/PGLYRP2/SEL1L3/PAG1/ARRDC4/MGLL/FURIN/KCTD12/CYBA/SPHK1/RAB27A/GOT1/SLC2A9/LGALS3/SEMA6A/COLEC11/KCNT2/MCUB/EVI2A/SLC25A18/CCL20/STAT4/GDA/VCAN
IZADPANAH_STEM_CELL_ADIPOSE_VS_BONE_UP	IZADPANAH_STEM_CELL_ADIPOSE_VS_BONE_UP	0.440029	1.62779	0.003003	0.0175836	HAS2/KYNU/VEGFA/MTSS1/AGA/LMNA/UPP1/SOCS2/HLA-F/MARCH3/PLAT/C15orf48/PPP4R1/ETS1/SH3KBP1/HLA-B/GSDME/LYN/PTBP3/AIFM2/FHOD1/DUSP6/ABCB1/SH3TC1/PHLDA2/GNB1/CD44/HECW2/PDGFA/MT2A/TP53I3/DHRS7/ACSL5/SERPINI1/ENO3/PRKAR1A/SNX8/ARHGAP24/PTPRK/NQO1
BORCZUK_MALIGNANT_MESOTHELIOMA_DN	BORCZUK_MALIGNANT_MESOTHELIOMA_DN	0.439603	1.5687	0.0028169	0.0175011	TRAF1/HAS2/CCL2/RGS16/N4BP2L2/WT1-AS/SAT1/CD22/IL7R/LCAT/CTTN/ARAP1/ATG2A/CAPN3/AMY1A/ZBTB7A/CD6/PRB1/KIR3DL2/ARHGAP44/TPSAB1
BOQUEST_STEM_CELL_CULTURED_VS_FRESH_UP	BOQUEST_STEM_CELL_CULTURED_VS_FRESH_UP	0.439142	1.83991	0.0042735	0.020059	BHLHE40/THBS1/RPS6KA2/CCL2/RGS16/MTSS1/WARS/YARS/CXCL2/JUNB/KLF6/STC2/ASNS/ACKR3/EIF1/ATF3/TP53BP2/TNFSF10/BTG2/SOD2/IER5/SLC7A1/CCL3/SLC1A4/PFKFB3/MAP3K8/NFKBIA/FOXO1/MARS/CXCL8/PPP1R15A/PELI1/CXCL10/CD83/PTPRD/TXNIP/TNFAIP3/IFIH1/CYP1B1/IRF1/AKAP13/SLC7A5/TNFAIP6/PMAIP1/ETS2/ZFP36/JUN/FAM117A/LRRC8B/MFAP4/BMP2/VCAM1/GSDME/ATF5/GBP2/TSC22D3/SLC38A1/SPRY1/ME1/GADD45B/SEL1L3/SLC2A3/SLC16A3/PSAT1/T…
PEDRIOLI_MIR31_TARGETS_DN	PEDRIOLI_MIR31_TARGETS_DN	0.437487	1.82417	0.00414938	0.0197373	NFKB2/IL32/MYCBP2/NFKBIZ/CXCL2/KLF6/HLX/CEP135/ARSD/ACKR3/RELB/P2RX4/RHOU/SOD2/ANXA3/RASSF2/FLOT1/NRP1/PLA2G4C/CXCL8/ZFAND3/CMTM3/SETBP1/TNFRSF4/TNFAIP3/IFIH1/ICAM1/FOXC2/VPS4B/ARL6IP5/TMEM243/IDNK/NPHP3/SENP7/CCIN/AKAP12/SVIL/WWC3/TMOD1/HLA-DOA/TACC1/USP12/CARD11/VCAM1/ANO6/TGFBR2/GBP2/SETD2/BIRC3/EMILIN2/PLAC8/PPM1K/SLC16A3/FERMT3/CNST/RAB38/IL3RA/PMCH/TMEM140/ZNF568/MMP10/PRCP/LAMA2/CSAD/NR4A3…
GABRIELY_MIR21_TARGETS	GABRIELY_MIR21_TARGETS	0.437296	1.76009	0.00361011	0.0181057	RASGRP3/MYCBP2/NFAT5/FERMT2/PHF20L1/PELI1/DOCK10/STAT3/WNK1/BMPR2/RNF38/FBXO11/ST6GAL1/RASGRP1/TNRC6B/SCRN1/MAP3K1/TACC1/NIPBL/ARMCX3/DYNC1LI2/RPS6KA3/CYP4V2/TGFBR2/ANKRD28/LPIN1/PTBP3/FOXN3/PAG1/CYBRD1/KLHL24/FAM102B/TRIM38/TRIM33/ZBTB44/FNBP1/FILIP1L/RFX7/AP3M1/RAB22A/TPRG1L/PAN3/ACBD5/APOLD1/EPHA4/NEK7/RAPH1/RRAGC/DDX3X/ARID4A/TRAPPC2/TRIM2/BTBD3/GOLGA4/RUFY3/PURB/RHOBTB3/PBRM1/SREK1/PKD2/PTAR…
SARRIO_EPITHELIAL_MESENCHYMAL_TRANSITION_DN	SARRIO_EPITHELIAL_MESENCHYMAL_TRANSITION_DN	0.436238	1.63946	0.00311526	0.01767	NFE2L1/KYNU/KLF6/ATF3/SOD2/CCL3/RNF145/NFKBIA/BTG1/SDCBP/STAT3/SAT1/TNFAIP3/MVP/TP53INP1/NFE2L2/ACSL1/GBP2/TSC22D3/PSAP/BIRC3/BNIP3L/SEMA3C/CYBRD1/TFPI/ZNF608/NFIL3/FBXO32/CYP4B1/ANK3/FGFR3/DAPK1/FOSL2/RGS2/SNCAIP/TMEM59/RPLP1/PIK3C2B/SPRR1B/CDKN1C/RPL37
VART_KSHV_INFECTION_ANGIOGENIC_MARKERS_UP	VART_KSHV_INFECTION_ANGIOGENIC_MARKERS_UP	0.435939	1.66194	0.00321543	0.0178963	VEGFA/CXCL2/PLAU/PTGS2/IL6ST/IL1B/CCL5/BTG1/PLAT/NRP1/CXCL10/CXCR4/IL6/MMP9/S1PR1/ITGAV/FRS2/SH2D2A/HIF1A/HEG1/CAST/MMP19/NPR1/AGGF1/EPHA4/SPHK1/CXCL6/FGFR3/PDGFA
PASINI_SUZ12_TARGETS_DN	PASINI_SUZ12_TARGETS_DN	0.435805	1.76501	0.00384615	0.0188588	IER3/BHLHE40/THBS1/FAM107B/PLIN2/KLF6/GRB10/BTG2/IER5/MARCKS/ACSL4/ANXA3/SLC25A24/PKIA/CMTM3/TMBIM1/PPP1R18/WNK1/SYT11/ANXA2/LPP/LGALS1/CYP1B1/PRNP/NCS1/RBMS1/TMEM43/VIM/ANXA5/ETS1/BMP1/JUN/KRT8/ARAP3/MSN/ITGAV/BMP2/PEA15/RPS6KA3/ACTA2/KLHL9/GBP2/TMEM123/STEAP1/AXL/DUSP6/SEMA3C/STX6/AHNAK/S100A10/FILIP1L/BNIP2/ABTB2/ILK/MYO1C/SH3GLB1/GNAS/RDH10/TAGLN/VCL/DUSP1/PPBP/KPNA4/KLHDC2/IGFBP4/LHFPL6/RHOB…
DOUGLAS_BMI1_TARGETS_DN	DOUGLAS_BMI1_TARGETS_DN	0.435273	1.75636	0.00380228	0.0186834	NFKB2/IL32/TNFRSF9/NFKBIZ/BIRC2/CCNDBP1/PLEKHA1/SQSTM1/OSBPL8/PCMTD1/OPTN/ACSL4/INSIG2/GPR137B/STYXL1/TMBIM1/BCL2L13/TNFAIP3/OTUD4/LPP/MVP/TSPAN31/SERINC3/ICAM1/H1F0/SLC9A8/IRF9/MTMR14/RASA1/TACC1/DUSP3/IL7R/RAB8B/ACTA2/CGGBP1/EXD2/BIRC3/PPP3CA/PAG1/MED16/AZIN1/STAT6/KLHL24/SERINC1/VEZT/SLFN5/YIPF4/ARAP1/RARB/ZFYVE1/TMEM127/SARAF/ZFYVE26/S100PBP/RRAGC/TMEM179B/FGGY/RAP2C/RBCK1/SLC39A8/ARNTL/DCAF1…
ONDER_CDH1_TARGETS_2_UP	ONDER_CDH1_TARGETS_2_UP	0.43508	1.7352	0.00350877	0.0181057	RPS6KA2/HAS2/LRIG1/SPOCK1/STC2/ACKR3/GRB10/PIP4K2A/MARCKS/FERMT2/RGL1/MARCH3/ANPEP/SHROOM2/FLOT1/NRP1/DOCK10/KAT2B/SYT11/CYP1B1/CYTIP/COL6A1/SLC7A2/TNFAIP6/DAB2/PRMT2/PTGER4/ACTA2/BEX4/TSC22D3/COL6A2/GADD45B/SLC22A4/FOXN3/CYBRD1/TFPI/NPTX2/TBL1X/GK/CCDC92/KANK2/MMP19/TAGLN/GREM1/DUSP1/TRAK2/IGFBP4/RHOBTB3/FAM50A/PRUNE2/SERPINF1/PDGFRL/FLVCR2/FN1/KLF4/KLF9/SDC3/VCAN/ARID5B/RNFT2/IL17RC/ICK/CREB3L1…
GARY_CD5_TARGETS_UP	GARY_CD5_TARGETS_UP	0.431911	1.81112	0.00480769	0.021048	NFKB2/CEBPB/TMEM120A/CEBPG/NFE2L1/CD70/RGS16/IL21R/SLC3A2/VEGFA/DDIT4/FYN/IRF2BP2/WARS/AARS/NFAT5/JUNB/RGS1/ASNS/CCR7/INTS6/ACKR3/RALA/RELB/BCL3/CARS/SQSTM1/BTG2/SLC7A1/CCL3/HLA-E/KIAA1147/SLC1A4/MAP2K3/NFKBIA/MARS/FLOT1/STYXL1/ZFAND3/DUSP5/PPP1R18/RUNX3/SDCBP/CD83/WNK1/NCOA3/SAT1/RBM39/TNFAIP3/FNIP1/IFRD1/SLC38A2/SERINC3/IRF1/PIM2/ICAM1/ALOX5/CD69/AKAP13/WAC/MAP1LC3B/GARS/STK4/ANKRD11/IRF9/CD22/…
TAKEDA_TARGETS_OF_NUP98_HOXA9_FUSION_16D_DN	TAKEDA_TARGETS_OF_NUP98_HOXA9_FUSION_16D_DN	0.430864	1.56618	0.00294985	0.0175011	RPS6KA2/ELL2/SLC11A2/N4BP2L2/ANXA3/PPFIA1/HS3ST1/RALGAPA2/DPP4/MMP9/SYNJ2/TFPI/KANSL1/MGAM/KLF2/CAPN3/ERG/IGFBP4/LGALS12/ITGA9/ADGRG3/SPAG1/CYP4F3/GGTA1P
XU_GH1_AUTOCRINE_TARGETS_DN	XU_GH1_AUTOCRINE_TARGETS_DN	0.430747	1.60462	0.00291545	0.0175011	PMEPA1/THBS1/RHOQ/LAMA5/KDM5B/TNFRSF4/TGIF2/ULK1/FAM129B/UBL3/MAP3K1/SLC38A1/BAMBI/SETD2/PTBP3/OLFM1/FOXP1/SEMA3C/JAK1/ADIPOR2/DSCAM/CD44/FAM102A/NUMA1/NFYC/CUX1/IGFBP4/TMEM164/EIF5/ST3GAL2/NRCAM/ZNF138/POMT1/PTPRK/GPX4/RPL37/ARID5B/RETREG1/COL12A1/ESPN
DEBIASI_APOPTOSIS_BY_REOVIRUS_INFECTION_UP	DEBIASI_APOPTOSIS_BY_REOVIRUS_INFECTION_UP	0.429841	1.7339	0.00364964	0.0181655	BHLHE40/CEBPB/CEBPG/SLC3A2/CXCL2/KLF6/PDE4D/RAB3GAP1/IRF7/ATF3/CCL5/YTHDC1/NFKBIA/CXCL8/GABARAPL1/PPP1R15A/BAZ2B/CXCL10/HIST2H2AC/TNFAIP3/OTUD4/IFRD1/RAB21/H1F0/RAB5A/ABRAXAS2/IRF9/PMAIP1/MAP3K1/ZFP36/PPP3CB/JUN/MKLN1/DUSP3/ZNF189/MED13L/DUSP8/SPRY1/DNAJB6/SLC2A3/TRPC1/CCDC6/ITCH/CLK1/BTG3/DDIT3/FOXJ3/ARPP19/ZNF518A/TAP1/CRK/PRKAA1/FXR1/WTAP/ZEB2/POLR2M/CDK17/ZFX/TM2D1/NEK7/ISG20/DUSP1/DCTN6/OSER…
STARK_PREFRONTAL_CORTEX_22Q11_DELETION_UP	STARK_PREFRONTAL_CORTEX_22Q11_DELETION_UP	0.428705	1.66303	0.00332226	0.0179883	MYCBP2/SPACA6/SRC/CLEC16A/RHOU/OGT/MARCKS/NR2C2/WNK1/MYH9/RBM39/NCS1/STK4/ANKRD11/SEMA6B/TRIM8/DNAJC27/CPEB2/OLFM1/ZC3H11A/DNM2/KLHL24/MEF2C/PPP2R5E/TMOD2/SPTBN1/ASAP1/AFTPH/SP4/ZEB2/SAFB2/ATN1/FAM49A/RALGAPA1/TRIM2/TCAF1/CSNK1A1/SMG7/CHD9/CCNI/SPRED1/EPS15/ARGLU1/PTPRK/IGF1R/GNA13/PBX1/SHOC2/PGM2L1/ATP2B1/KLF9
TAKEDA_TARGETS_OF_NUP98_HOXA9_FUSION_10D_DN	TAKEDA_TARGETS_OF_NUP98_HOXA9_FUSION_10D_DN	0.428148	1.59762	0.00293255	0.0175011	RPS6KA2/CXCL2/CCL3/ANXA3/RGL1/NRP1/HS3ST1/DAB2/RASGRP1/MMP9/IL7R/GSDME/ME1/CLEC5A/PLA2G7/KLF2/PTGER3/RAPH1/PPBP/LGALS12/ADGRG3/CCL4/CTSB/SERPINF1/GGTA1P/LGMN/SGK1
GROSS_HYPOXIA_VIA_ELK3_AND_HIF1A_UP	GROSS_HYPOXIA_VIA_ELK3_AND_HIF1A_UP	0.427732	1.60776	0.00299401	0.0175836	CHIC2/RGS16/VEGFA/SDC4/NFKBIZ/KLF6/TNFRSF10D/ATF3/PFKFB3/NFKBIA/INSIG2/RPS6KC1/SMOX/MXD1/SAT1/ANXA2/ARL6IP5/ETS1/CSRNP1/NDRG1/MAP3K1/ZFP36/PTGER4/IL13RA1/APPL2/CRTC3/SERTAD2/PIM3
BHATI_G2M_ARREST_BY_2METHOXYESTRADIOL_DN	BHATI_G2M_ARREST_BY_2METHOXYESTRADIOL_DN	0.427699	1.58399	0.002849	0.0175011	CEBPG/SARS/IL1A/AARS/HLA-E/MTHFD2/IFRD1/GARS/CSNK2A2/GPT2/LARP6/ZFP62/LAPTM5/PSAT1/DDIT3/CIRBP/ZNF613/CAST/TRIB3/SIRPA/PDE8B/DET1/EPRS/CLIC6/ARHGAP24/CEP104/CCL20/TMPRSS4/EIF2S3/HERPUD1/NOP53/KRCC1/MID1IP1/MYL5/DENND2D/PYCR1/ZNF277/HELQ
CREIGHTON_ENDOCRINE_THERAPY_RESISTANCE_5	CREIGHTON_ENDOCRINE_THERAPY_RESISTANCE_5	0.426473	1.79134	0.00478469	0.021048	RIPOR3/FAM129A/THBS1/GATA2/EHD1/NFAT5/ACKR3/NET1/SMAP2/ELL2/GRB10/SLC11A2/RFTN1/RHOU/CTNNB1/ZBTB21/ANXA3/TMEM41B/RIOK3/NCOA1/RIPOR1/TNFRSF10B/ATP2B1-AS1/PHF20L1/SAT1/MYH9/SWAP70/YPEL5/TJP2/CERK/RNF103/ARFGAP3/LFNG/MTURN/ZFP36/CAB39/TACC1/LARP6/ZFHX3/SYNJ2/ACSL1/IL13RA1/KRAS/GOLGA7/TWSG1/RNF144B/BEX4/ICA1/CPEB2/PPP1CB/BAMBI/USP16/PBX3/SPIRE1/FOXP1/FHOD1/ADAP1/RNF11/PPP2CB/YPEL3/MPZL2/ST3GAL1/DRAM1…
ZWANG_EGF_INTERVAL_DN	ZWANG_EGF_INTERVAL_DN	0.425603	1.66604	0.00332226	0.0179883	CEBPB/PLAU/JUNB/ZC3H12A/TNFSF10/LAMA5/BTG1/KDM5B/DUSP10/IRF1/AKAP13/ST6GAL1/ANKRD11/ZFP36/SCAPER/NINJ1/SAMSN1/MADD/KIAA1191/LRCH2/YPEL3/ZNF608/GABBR1/SIN3A/ABTB2/ETFDH/MAP3K12/PLEKHA7/JADE2/CXXC5/FAM214A/RTKN/IRF2BPL/TMEM179B/DAPK1/SREBF1/TESK2/GJB3/CCNL1/CASZ1/ARHGAP24/CPEB3/SOX7/ARSA/NOS2/WNT9A/TICAM1/SPSB1/KRT12/KLF9/ARHGEF37/AHNAK2/RING1/ARRDC2/DAPK3/AR
JAATINEN_HEMATOPOIETIC_STEM_CELL_DN	JAATINEN_HEMATOPOIETIC_STEM_CELL_DN	0.425508	1.68103	0.00348432	0.0181057	THBS1/IL21R/QPCT/IL10RA/RGS1/CCR7/UPP1/CCL3/CTSH/CCL5/GABARAPL1/TXNIP/CDKN2D/TNFAIP3/CYP1B1/JAZF1/MAL/RASGRP1/ETS1/MMP9/FCGR2A/IL7R/IL13RA1/PSAP/NKG7/CTTN/SLC2A3/FGR/TENM1/SLFN5/KLF2/KCTD12/EPHA4/FAM102A/ISG20/IL18RAP/LBH/PPBP/SERPINA1/MAN1C1/LGALS3/STK17A/CD163/CCL4/CD86/CTSB/CLEC10A/CTSE/LGALS2/CYP4F3/KLF4/SGK1/VCAN/SERPINB2/PIK3R5/DENND2D/ADTRP/TUBB1/SELENBP1/RTN1/CD3D/CD14/XCL1/ZER1/RCAN3/SNC…
KAN_RESPONSE_TO_ARSENIC_TRIOXIDE	KAN_RESPONSE_TO_ARSENIC_TRIOXIDE	0.425484	1.57419	0.002849	0.0175011	THBS1/DDIT4/STC2/ASNS/ATF3/SOCS2/CXCL8/GABARAPL1/PPP1R15A/FABP4/MAP1LC3B/NDRG1/JUN/IL7R/PHGDH/TSC22D3/SEL1L3/BNIP3L/SLC2A3/PSAT1/DDIT3/TRIB3/KCTD12/GRN/MT2A/GFPT2/GDF15
REACTOME_RHO_GTPASE_CYCLE	REACTOME_RHO_GTPASE_CYCLE	0.425319	1.58955	0.00294118	0.0175011	RHOQ/ABR/NET1/RHOU/CHN2/RHOG/RAC2/AKAP13/TRIP10/ARHGEF7/ARAP3/RHOH/OCRL/INPP5B/FGD3/SOS2/ARAP1/ARHGAP10/ARHGEF2/FAM13A/RAC1/SOS1/CDC42/GMIP/SRGAP1/ARHGAP30/ARAP2/ARHGAP21/BCR/ARHGAP24/TRIO/GNA13/ARHGEF1/ARHGEF37/ARHGAP31/ARHGAP44/MYO9B/FAM13B/DLC1/RHOBTB1/ARHGAP28
WANG_RESPONSE_TO_GSK3_INHIBITOR_SB216763_UP	WANG_RESPONSE_TO_GSK3_INHIBITOR_SB216763_UP	0.423447	1.74356	0.0041841	0.0198005	NFKB2/VEGFA/IL10RA/P2RX4/EPB41L4A-AS1/RHOU/ALOX5AP/RCOR3/ELMO1/CTSH/TMEM131/SLC35D2/MTHFD2/ZFAND3/SAT1/IDS/JAML/ZFAS1/IFIH1/PHF21A/PARP10/SENP7/CXCR4/LAMP1/ANXA5/ZMAT3/CSNK2A2/ARRDC3/CD47/SCAPER/SCARB2/STAT2/NABP1/NCF4/CD74/PCNX1/ABAT/PSAP/NKG7/SSBP2/DENND4B/MANBA/ITCH/XAF1/TRIM38/AGTPBP1/GFRA2/ALG13/NPC1/ZFYVE16/GIMAP2/ATF7IP2/F11R/PRCP/FGGY/TRAK2/TRAPPC2/SEZ6L2/SLC2A9/TTC17/ATXN1/TAF1D/DYM/SAMD…
SENESE_HDAC1_TARGETS_UP	SENESE_HDAC1_TARGETS_UP	0.423443	1.76941	0.0045045	0.0209092	NFKB2/CSF2/CCL2/KYNU/VEGFA/PLIN2/NFKBIZ/IL1A/PLAU/UPP1/ZC3H12A/IL6ST/NLRP3/SQSTM1/SOD2/SLC7A1/CCL3/CYP1A1/ANTXR2/AKIRIN2/NFKBIA/MAFF/LPXN/CXCL8/TNFRSF10B/KBTBD2/SINHCAF/DUSP5/DOCK10/IDS/RAC2/TNFAIP3/OTUD4/PRNP/SERINC3/FBXW11/RB1/ETS1/ZMAT3/SSR3/MMP9/ELK3/IQGAP1/CCND2/CSGALNACT2/USP12/PPFIBP1/TRIM8/NFE2L2/DUSP3/IL7R/NABP1/BMP2/RAB8B/TGFBR2/LAMC2/C3/PNRC2/USP16/PTBP3/BIRC3/SF3B1/PSAT1/TFPI/PLEC/STX…
THUM_SYSTOLIC_HEART_FAILURE_DN	THUM_SYSTOLIC_HEART_FAILURE_DN	0.42314	1.6345	0.00330033	0.0179883	FAM129A/INTS6/ARSD/PPP1R2/ELL2/SQSTM1/ZBTB21/MAP4K4/SPAG9/PLEKHA2/RNF115/ANAPC16/SCAND2P/TACC1/PPFIBP1/RBM5/ARHGEF7/ZNF189/SLC38A1/ZC3H11A/PPM1K/MLLT10/ZNF493/KMT5B/SPTBN1/CYP4B1/PCBP2/BBX/ZSWIM7/TM2D1/YWHAZ/CACNA1C/KCNQ2/DENND1B/CSNK1A1/ETNPPL/AHI1/BCL11A/TMEM59/VPS13D/PPM1A/NEK1/PTP4A3/NSG1/USP54/ZBTB48/CAPS2/AKAP8L
CHARAFE_BREAST_CANCER_LUMINAL_VS_BASAL_DN	CHARAFE_BREAST_CANCER_LUMINAL_VS_BASAL_DN	0.423118	1.77728	0.0045045	0.0209092	ADGRE5/MIR100HG/IL1A/NFAT5/CXCL2/PLAU/SMAD3/UPP1/PTGS2/TNFRSF10D/ELL2/HLA-E/CCDC28A/RNF145/MBNL2/ANXA3/RGL1/TMEM35B/TNFAIP8/RIOK3/MAP4K4/PLAT/NRP1/MMADHC/EMP3/RUNX3/STAT3/RAC2/TNFAIP3/ANXA2/PRNP/ICAM1/PIK3CD/DSE/RBMS1/IRX1/PPP4R1/WDR1/TLE4/SVIL/FNDC3B/ETS1/BMP1/SH3KBP1/CSNK2A2/ETS2/ELK3/TRIP10/NFE2L2/LARP6/GNA15/IL7R/NDEL1/NABP1/ARAP3/MSN/CHMP1B/TWSG1/TGFBR2/LAMC2/LYN/C3/BIRC3/SEL1L3/AXL/PSAT1/CY…
CHEBOTAEV_GR_TARGETS_DN	CHEBOTAEV_GR_TARGETS_DN	0.422013	1.55297	0.00295858	0.0175011	PKIA/PLAT/JAZF1/TSC22D1/SH3KBP1/ANKRD6/PTGER4/NPTX1/MOB3B/GFRA2/RBM4/SYT9/FGGY/VWA1/RHOBTB3/PPP2R3A/IL2RG/NRCAM/SMARCA1/ZNF704/AR/PTPN14/IRF4/SIPA1L3/SLC38A4/RASA3/PALLD/CPE/COL1A2/PDLIM3
REACTOME_REGULATION_OF_LIPID_METABOLISM_BY_PEROXISOME_PROLIFERATOR_ACTIVATED_RECEPTOR_ALPHA_PPARALPHA	REACTOME_REGULATION_OF_LIPID_METABOLISM_BY_PEROXISOME_PROLIFERATOR_ACTIVATED_RECEPTOR_ALPHA_PPARALPHA	0.422008	1.55295	0.00295858	0.0175011	PLIN2/NCOR2/CYP1A1/RGL1/NCOA1/CREBBP/NCOA3/NCOA6/MED13L/ACSL1/MED10/ME1/MED16/RXRB/MED12/AHR/TBL1X/SIN3A/TRIB3/MED19/NFYC/ARNTL/GRHL1/SREBF1/ABCA1/CHD9/MED23/CDK19/SIN3B
TAKEDA_TARGETS_OF_NUP98_HOXA9_FUSION_3D_UP	TAKEDA_TARGETS_OF_NUP98_HOXA9_FUSION_3D_UP	0.421001	1.60965	0.00330033	0.0179883	NCOA7/NFAT5/HLX/PTGS2/PARP14/IRF7/CYP1A1/CXCL10/PTPRD/PARP12/MVP/IFIH1/CD69/PARP10/IRF9/DDX58/CREBRF/STAT2/PHACTR4/BAMBI/PBX3/XAF1/AHR/ARRDC4/S100A10/TTC28/ZNF503/PTGER3/HOXA3/OFD1/ERG/IGFBP4/C19orf66
MOHANKUMAR_HOXA1_TARGETS_DN	MOHANKUMAR_HOXA1_TARGETS_DN	0.420121	1.60448	0.00321543	0.0178963	TNFRSF9/SPOCK1/KLF6/ASNS/HLA-F/PKIA/TXNIP/JAZF1/IL4R/RPPH1/BEX1/LAMC2/LRRC49/STEAP1/DUSP6/DDIT3/MGLL/CALHM6/EPHA4/DIRAS2/ST6GALNAC2/PDE8B/DYRK4/SLC2A9/GDF15/MUC1/ALCAM/SGK1/ARHGEF37/GAD1/GPC6/CALCR/ZNF853/NMI/XCL1/RASAL1/NELL2/RAB3B/TNC/CADM1/GPER1/RNF39/WLS/S100A6/SLITRK3/TUBE1
AFFAR_YY1_TARGETS_UP	AFFAR_YY1_TARGETS_UP	0.419902	1.62587	0.00330033	0.0179883	TCFL5/EHD1/SRC/RNF41/ACKR3/BTG2/BEX2/GPR137B/PPP1R15A/TXNIP/SYT11/ICAM1/MAL/ARL17B/HIST1H1C/PMAIP1/TP53INP1/UBC/LPIN1/GBP2/ABAT/WT1/BMP6/NPTX2/TAP1/SIN3A/FXYD6/MYO1C/SLC12A5/TNNC1/DUSP1/KIF5B/SLC2A4/ITGA9/ABCA1/ALCAM/SPAG1/AJUBA/MYH3/PTP4A3/MDM2/CFTR/CDKN1C/B4GALT4/CEND1/ZNF385A/ABCA3/GBP6/FAS/SERPINB3/CELF4/HHIP/GRIA3/MYL1/CBLN1
REACTOME_CELL_CELL_COMMUNICATION	REACTOME_CELL_CELL_COMMUNICATION	0.418768	1.55542	0.00290698	0.0175011	SRC/FYN/CTNNB1/FERMT2/PTK2/IQGAP1/CD47/CLDN15/CASK/LAMC2/LIMS1/PLEC/SPTBN1/JUP/ILK/NCK2/SIRPA/CLDN4/F11R/CLDN16/NECTIN2/FLNA/SPTAN1/CTNNA1/FBLIM1
PEREZ_TP63_TARGETS	PEREZ_TP63_TARGETS	0.418455	1.7167	0.00401606	0.019444	FAM129A/TCFL5/RASSF5/TNFRSF10D/CYTH1/FOXO3/MARCH3/RUNX3/MXD1/LAMP3/SMAD7/ULK1/STK40/MAP1LC3B/BCOR/KDM7A/RASGRP1/SMAD6/PPP1R16B/CSRNP1/CRAMP1/NDRG1/TACC1/GPT2/TRIM8/RAB3IP/SYNJ2/ACSL1/BMP2/CTDSP2/EPB41L3/TSC22D3/KIT/BAMBI/ABHD16A/FOXN3/ST3GAL1/NPTX1/ZSWIM6/MYLIP/VDR/SEMA6D/ZFYVE1/EPHA4/CELF2/GPATCH2L/LBH/HS6ST1/CAPN3/MAN1C1/SLC39A8/ARID1B/ZNF439/GFPT2/FOXP4/DEDD2/METRNL/IFIT3/FRYL/CASZ1/SERINC5/EP…
REACTOME_SIGNALING_BY_RECEPTOR_TYROSINE_KINASES	REACTOME_SIGNALING_BY_RECEPTOR_TYROSINE_KINASES	0.418104	1.75806	0.00462963	0.021048	THBS1/RPS6KA2/ADORA2A/LRIG1/VEGFA/SRC/FYN/RNF41/CALM1/RALA/ATP6V1B2/GRB10/LAMA5/PSEN2/CTNNB1/ELMO1/PLAT/NRP1/PTK2/STAT3/RAPGEF1/CREB1/TNS3/GTF2F2/COL6A1/SH2B3/ATP6V0A1/APH1B/JAK2/RASA1/SH3KBP1/MMP9/WASF2/ELMO2/DUSP3/GABRB3/ARHGEF7/ITGAV/NCF4/KRAS/RPS6KA3/UBC/MAPK11/NCKAP1/LAMC2/KIT/LYN/MXD4/CSK/COL6A2/SPRY1/AXL/PRKACB/RANBP9/IRS4/ADAP1/DUSP6/PPP2CB/DNM2/PAG1/FRS2/ITCH/SH2D2A/STAT6/MEF2C/CRK/DOCK7…
POOLA_INVASIVE_BREAST_CANCER_DN	POOLA_INVASIVE_BREAST_CANCER_DN	0.417722	1.54527	0.003003	0.0175836	SDC4/STC2/CYP1A1/ANPEP/PLAT/TAPT1/CPB1/FLNB/CYP4B1/EXOC7/FGFR3/CAPN3/GFRA1/PDGFA/SEZ6L2/MYLK/PDZK1/ZDHHC11/NEDD4L/PPIP5K1/NQO1/IGF1R/HIST1H2AC/LTBP3/GATA3/CELSR1/ITGA7/SYNM/KLK10/DST/KRT17/SSH3/PIK3R1/KCTD2/WIF1
RUIZ_TNC_TARGETS_UP	RUIZ_TNC_TARGETS_UP	0.417196	1.57333	0.00310559	0.01767	LRIG1/DDIT4/TNFSF10/ACSL4/GPRC5C/WDR26/BTG1/KDM5B/CBLB/BAZ2B/SAT1/YPEL5/IFIH1/PHF21A/HBP1/TRIB2/CTDSP2/VCAM1/GBP2/BAMBI/HNMT/PSAP/SSBP2/BNIP3L/SLC2A3/SEMA3C/ST3GAL1/KLHL24/KCTD12/NUMA1/GRN/TNKS/GDF15/SNCAIP/ATP9A/ID2/WSB1/KLF9/HERPUD1/METTL7A/ARID5B/LTBP3/SELENBP1/ARHGAP28/PCMTD2/CHST15/EYA1/GOLGB1/COL1A2/NBR1/TRO/PDGFRA/SLC5A3
VERHAAK_GLIOBLASTOMA_CLASSICAL	VERHAAK_GLIOBLASTOMA_CLASSICAL	0.415484	1.57548	0.003125	0.01767	ADGRE5/KIAA0355/CALM1/SOCS2/CLIP2/LRP10/TGIF2/LFNG/RASGRP1/TRIB2/ANXA5/R3HDM4/ARAP3/VPS16/ZNF211/GLG1/TMED1/SLC6A9/ILK/GNAS/SEMA6D/ZNF671/ZNF134/FGFR3/PDGFA/ADAM19/SOX9/RBCK1/SEMA6A/ARNTL/C19orf66/ARAP2/LHFPL6/ACSBG1/FBXO17/NOS2/NPAS3/SCAMP4/NR2E1/ZNF112/PTPN14/IRF3/DLC1/ITGA7/RGS12/CREB5/PTPRA/LRP5/SSH3/FZD7/RFXANK
MARKEY_RB1_CHRONIC_LOF_DN	MARKEY_RB1_CHRONIC_LOF_DN	0.415404	1.53295	0.00588235	0.0235805	RPS6KA2/CCL2/PLIN2/RNF19B/SQSTM1/CCL3/KDM5B/GABARAPL1/ADAM8/RB1/IL6/NINJ1/RNF149/SPI1/PLAC8/PLA2G7/TFPI/FERMT3/UBE2A/SARAF/CD53/DCTN6/PLD3/GJB3/NGF/MCCC1
RODWELL_AGING_KIDNEY_UP	RODWELL_AGING_KIDNEY_UP	0.415298	1.74244	0.00469484	0.021048	ADGRE5/IL32/HLA-DQA1/CCL2/VASH1/QPCT/NFKBIZ/RASSF5/IL10RA/RGS1/EHBP1L1/ASNS/PARP14/ALPK2/RAB3GAP1/RFTN1/HLA-E/NUB1/ANTXR2/CCL5/HLA-F/GBP5/RAB33A/TYMP/CMTM3/EMP3/C15orf48/PPP1R18/RUNX3/JAML/RAC2/PARP12/ANXA2/MVP/ZFAS1/JAZF1/UBXN1/ALOX5/TAPBP/PIK3CD/ADAM8/CD69/TMEM243/TMEM43/CXCR4/VIM/LAMP1/HLA-A/IFNAR1/IRF9/ZMAT3/DDX58/LYSMD2/CCND2/CD47/FEZ2/LAPTM5/HLA-B/VCAM1/RAB8B/SVEP1/SVBP/LYN/NKG7/BIRC3/SEL1L…
BROWNE_HCMV_INFECTION_12HR_UP	BROWNE_HCMV_INFECTION_12HR_UP	0.41485	1.50065	0.00857143	0.0309942	RNF19B/ASNS/ZBTB5/CYTH1/CXCL8/IFRD1/PIM2/HS3ST1/B4GALT5/BMP2/PHACTR4/OLFM1/RXRB/XAF1/ABCB1/NPTX2/GK/TAP1/TLE3/MPHOSPH8/STX11/MEF2D/TRIM21/TESK2/NEFM/MFAP3L/PITX2/TDG
DANG_REGULATED_BY_MYC_DN	DANG_REGULATED_BY_MYC_DN	0.41408	1.63878	0.00357143	0.0181057	IER3/FAM129A/THBS1/FTH1/VEGFA/IRF7/PIM1/PPP1R15A/SDCBP/CXCL10/SERINC3/AKAP12/RB1/LAMP1/PMAIP1/NDRG1/MAP3K1/CD47/PTPRN/RARA/ARHGEF7/MSN/BRD2/ACSL1/VCAM1/PEA15/TGFBR2/GBP2/CSK/PLAC8/DUSP6/LIMS1/FOXN3/RAB10/DDIT3/H3F3B/ITM2B/PPP2R5E/ISCU/ILK/MYO1C/CAST/LAMP2/PAM/TRIP12/DUSP1/NXN/PAK2/GLT8D1/RABIF/SPTAN1/FOSL2/PDLIM7/HIVEP2/CTSB/FN1/JPH2/RRM2B/ARVCF/ID2/MDM2/KLF4/ARF4/KLF7
KEGG_LEUKOCYTE_TRANSENDOTHELIAL_MIGRATION	KEGG_LEUKOCYTE_TRANSENDOTHELIAL_MIGRATION	0.413375	1.5026	0.00294985	0.0175011	RASSF5/CTNNB1/PTK2/RAC2/ICAM1/PIK3CD/CXCR4/MMP9/MSN/NCF4/RHOH/VCAM1/CLDN15/JAM2/MAPK11/CYBA/RAC1/CDC42/VCL/CLDN4/F11R/CLDN16/CTNNA1/RAP1A/OCLN/MAPK14/PIK3R5/MYL12A/CLDN20/MYL5/VASP/MYL12B/EZR/PIK3R1/CLDN11/RAP1B
BOQUEST_STEM_CELL_UP	BOQUEST_STEM_CELL_UP	0.412961	1.64655	0.00348432	0.0181057	FAM129A/CEBPB/FEZ1/BASP1/SPOCK1/NET1/OGT/ANPEP/EMP3/SETBP1/PTPRD/C5orf15/COL6A1/DSE/TNFAIP6/SCRN1/MFAP4/SVEP1/C3/HNMT/COL6A2/STEAP1/AXL/SEMA3C/CYBRD1/TENM1/UST/PHLDA2/CD44/MSC/CELF2/NBPF10/LAMA2/SOX9/MAN1C1/RHOBTB3/GFPT2/SERPINF1/PDGFRL/RERGL/ADCY7/OSR2/CRABP2/VCAN/CHL1/FMO1/SFRP4/CAPN6/MITF/PCOLCE2/DDR2/GRIA3/MEG3/PLP1/COL1A2/PDLIM3/ANG/PTGFR/TRO/TNC/PDGFRA/FZD7/SLC5A3
REACTOME_RAB_REGULATION_OF_TRAFFICKING	REACTOME_RAB_REGULATION_OF_TRAFFICKING	0.412341	1.51738	0.00591716	0.0236995	DENND5A/RAB3GAP1/OPTN/RAB9A/RAB33A/TRAPPC6B/RAB21/ULK1/MAP1LC3B/RAB5A/MADD/CHM/GABARAPL2/RAB3IP/RAB8B/DENND6B/DENND4B/RAB13/RAB10/RAB38/RAB35/RAB27A/DENND1B/TRAPPC2/RIN3/TRAPPC11/RAB11A/GGA3/HPS4/RAB3GAP2
REACTOME_SIGNALING_BY_TGF_BETA_FAMILY_MEMBERS	REACTOME_SIGNALING_BY_TGF_BETA_FAMILY_MEMBERS	0.411918	1.48175	0.00864553	0.0311095	PMEPA1/SMAD3/JUNB/NCOR2/PPP1R15A/UBE2D3/BMPR2/TGIF2/SMAD7/ACVR1B/SMAD6/BMP2/UBC/TGFBR2/PPP1CB/BAMBI/CCNK/FSTL3/TRIM33/SMAD4/FURIN/ZFYVE16/RPS27A/F11R
DAZARD_RESPONSE_TO_UV_NHEK_DN	DAZARD_RESPONSE_TO_UV_NHEK_DN	0.41167	1.66112	0.00380228	0.0186834	NFKB1/DDIT4/PAFAH1B1/ZHX2/FYN/BIRC2/SMAD3/ZMIZ1/CYTH1/SLC7A1/N4BP2L2/FOXO3/FERMT2/FOXO1/INSIG2/TNFAIP8/CREBBP/CBLB/KBTBD2/PTK2/USP24/BAZ2B/APPBP2/NCOA3/ZFC3H1/OTUD4/SMAD7/LPP/ELF2/ELF1/JARID2/SH2B3/TLE4/UBL3/NFE2L2/CHD1/ARHGEF7/MED13L/TLK2/PNISR/SPEN/KLHL9/CLASP1/CCDC93/KAT6A/SSBP2/PHF3/DMTF1/E2F3/FOXJ3/AHR/CNOT4/AGO2/SERTAD2/HEG1/MECP2/BBX/ASXL1/RSBN1/HELZ/AJAP1/ZNF318/BTBD3/CDYL/MTMR6/CHD9/USP6…
MIKKELSEN_MEF_LCP_WITH_H3K4ME3	MIKKELSEN_MEF_LCP_WITH_H3K4ME3	0.411615	1.52288	0.002849	0.0175011	CCL2/WARS/GPSM3/VWA5A/EMP3/COL6A1/SH3KBP1/CAB39/GBP2/FBXW10/XAF1/ARAP1/MMP19/CYP2C8/DDR1/RNASE10/IL18RAP/TMEM176A/TRIM21/SERPINF1/ZFAND6/DUSP27
HADDAD_B_LYMPHOCYTE_PROGENITOR	HADDAD_B_LYMPHOCYTE_PROGENITOR	0.409545	1.64305	0.00362319	0.0181057	LRIG1/ZHX2/CALM1/CEP135/BTG2/SOD2/SOCS2/HLA-F/EDEM1/FOXO1/MAP4K4/BTG1/KAT2B/ELF2/P4HA2/ALOX5/PIK3CD/CD69/HIST1H1C/TMEM243/HS3ST1/AKAP12/CXCR4/TLE4/RB1/RASGRP1/TRIB2/CD22/ELK3/PPFIBP1/JUN/IL7R/LAPTM5/ARHGEF7/PNISR/SSBP2/NEIL1/FAM171A1/KMT2A/HIST1H2BD/MEF2C/TRIM38/KMT5B/SH3TC1/STK38/PLXNA1/DNAJB14/SPPL2B/ZFYVE16/PCBP2/JADE2/PPP3CC/DDR1/ISG20/LBH/CAPN3/C6orf62/QRSL1/SEMA6A/ARAP2/HIST1H3D/PKD2/MYLK/U…
BOQUEST_STEM_CELL_DN	BOQUEST_STEM_CELL_DN	0.409316	1.60532	0.00344828	0.0181057	RASGRP3/RPS6KA2/IL18R1/HLA-DQA1/GATA2/KIAA0355/WARS/UPP1/CYTH1/SOCS2/CTSH/HLA-F/ANXA3/SWAP70/IFIH1/SH2B3/ST6GAL1/ETS2/S1PR1/LAPTM5/ARAP3/HLA-B/CD74/JAM2/ICA1/DUSP6/MPZL2/XAF1/IL3RA/SLCO4A1/APOLD1/HLA-DRA/ISG20/STX11/F11R/IL15/ERG/SEMA6A
KEGG_FOCAL_ADHESION	KEGG_FOCAL_ADHESION	0.408539	1.59247	0.00334448	0.0180274	THBS1/VEGFA/SRC/FYN/BIRC2/LAMA5/CTNNB1/ITGA5/PTK2/RAPGEF1/PIP5K1C/RAC2/MAP2K1/COL6A1/PIK3CD/CCND2/JUN/ITGAV/FLNB/LAMC2/PPP1CB/COL6A2/BIRC3/RAF1/CRK/SOS2/ILK/CRKL/LAMB4/RAC1/SOS1/CDC42/VCL/PDGFA/LAMA2/PAK2/ITGA9/FLNA/ITGA1/MYLK/CAV2/PDPK1/FN1/RAP1A/IGF1R/ZYX/PIK3R5/MYL12A/AKT3/SHC3/MYL5/ITGA7/VASP/PARVA/MYL12B/COL1A2/LAMA3/PDGFC/MAPK3/COL4A2/CCND1/TNC/PDGFRA/PIK3R1
LINDGREN_BLADDER_CANCER_CLUSTER_2A_DN	LINDGREN_BLADDER_CANCER_CLUSTER_2A_DN	0.407574	1.5215	0.00291545	0.0175011	RNF41/ACSL4/CCDC50/BEX2/GABARAPL1/SDCBP/RAB21/DUSP22/RNF38/ST6GAL1/DAB2/ANXA5/TMOD1/TSC22D3/MAP3K20/UBE2E2/RAD23B/PBX3/CYBRD1/HIST1H2BD/ISCU/CLIC4/NFIL3/CELF2/DNAJC10/UBQLN1/OSER1/MT2A/TRPS1/PRKCQ/ZFAND5/IARS/ALCAM
RIGGINS_TAMOXIFEN_RESISTANCE_DN	RIGGINS_TAMOXIFEN_RESISTANCE_DN	0.405718	1.58807	0.00361011	0.0181057	RPS6KA2/BASP1/STC2/IL6ST/TNFSF10/ANXA3/INSIG2/UPF3B/IFIH1/CYP1B1/PRNP/RBMS1/WAC/CXCR4/IRF9/PMAIP1/TACC1/CD47/SCARB2/EEF1A2/CASK/ABAT/ENC1/TMEM123/SEMA3C/CLK1/RAB38/SHTN1/NCK2/LAMP2/EFR3A/MAPKAPK2/SLTM/SLC35A3/SOX9/PDS5A/ATXN1/BTBD3/AKAP11/MUC1/ALCAM/RGS2/SCGB2A2/NRCAM/RBM47/ARFGEF1/FRYL/SERINC5/MAP3K7/NFU1/MFAP3L/IGF1R/NEDD9/KLF4/GSAP/ARID5B/LTBP3/ALB/RETREG1/CNR1/PALLD/NAB1/CUL3/NMI/VPS13B/PDLIM…
KIM_WT1_TARGETS_8HR_UP	KIM_WT1_TARGETS_8HR_UP	0.405681	1.5511	0.00662252	0.0261165	RHOQ/JUNB/ZMIZ1/IL6ST/GRB10/PIM1/SLC7A1/MAP2K3/MAFF/RIPOR1/BMPR2/SWAP70/PIK3CD/IL4R/DAB2/JUN/SYNJ2/PEA15/SPEN/ABAT/LYN/WT1/FHOD1/PPP3CA/PLEC/BTG3/ST3GAL1/SERTAD2/DNAJB5/SPRED2/PHLDA2/SPHK1/BCL2A1/SIRPA/SH3BP5/ADAM19/SOX9
MARKEY_RB1_ACUTE_LOF_DN	MARKEY_RB1_ACUTE_LOF_DN	0.403652	1.58356	0.00357143	0.0181057	BHLHE40/PLIN2/IRF7/ATP6V1B2/SOD2/CCL3/CTSH/ACSL4/CCL5/CXCL10/SAT1/RAC2/IFIH1/TAPBP/ADAM8/HIST1H1C/ZNFX1/IRF9/CPXM1/SGPL1/NDRG1/IQGAP1/GRINA/IL7R/NCF4/RAB8B/CYP4V2/GBP2/MKRN1/PLAC8/BNIP3L/GGPS1/PLA2G7/DDIT3/FERMT3/TAP1/NSUN4/UBE2A/TRIM5/AGRN/SPHK1/IFT20/BCL2A1/ISG20/GRN/CSF2RA/MT2A/CPXM2/ADAR/DHRS7/ABCA1/CCL4/CTSB/IFIT3/ABCG1
GERY_CEBP_TARGETS	GERY_CEBP_TARGETS	0.403537	1.49317	0.00569801	0.0229012	JUNB/ATF3/BTG2/PIM1/DNAJB2/PLAT/PPP1R15A/SAT1/IFRD1/PRNP/TNFAIP6/CD47/ACSL1/PEA15/ACTA2/GSDME/C3/GADD45B/DDIT3/TRIB3/ANK3/LPL/CAPRIN2/CXCL6/NUS1/DUSP1/HIST1H3D/ABCA1/SERPINI1/RGS2/NGF/ID2/KLF4/CRABP2/BAG3/VCAN/SERPINB2/BCKDHB
JOHNSTONE_PARVB_TARGETS_3_UP	JOHNSTONE_PARVB_TARGETS_3_UP	0.403493	1.68967	0.0041841	0.0198005	BHLHE40/CEBPB/THBS1/EHD1/NFE2L1/PLIN2/DDIT4/PLAU/SMAD3/KLF6/CALM1/BCL3/SQSTM1/TNFSF10/HLA-E/MARCKS/OPTN/HLA-F/MAP2K3/NFKBIA/BTG1/RIPOR1/CMTM3/DUSP5/RAPGEF1/TNIP1/MYH9/TXNIP/PARP12/H1FX/SLC50A1/SIK3/MVP/HUWE1/PRNP/ICAM1/TAPBP/TMEM43/TAX1BP1/VIM/R3HDM4/PMAIP1/B4GALT5/IQGAP1/PPFIBP1/TRIM8/DYNC1H1/RNF149/HLA-B/ACSL1/TGFBR2/FLNB/C3/HNMT/PSAP/BRI3/LYRM1/JAK1/KMT2A/ST3GAL1/SUPT5H/STAT6/STX16/AHNAK/KLHL2…
CERVERA_SDHB_TARGETS_1_UP	CERVERA_SDHB_TARGETS_1_UP	0.40235	1.48866	0.00864553	0.0311095	RIPOR3/FEZ1/ACKR3/RFTN1/SOCS2/SLC25A24/PIK3CD/PMAIP1/MFAP4/JAM2/LAMC2/VDR/PTGER3/GPR68/ST6GALNAC2/DYRK4/GOLM1/LYPD1/GALNT16/CLIC6/MCUB/PGM2L1

## Sheet: DOWN
Supplemantal Table 4: Pathway analysis of down regulated genes of HSPCs after treatment with KG1 derived-EVS
ID	Description	enrichmentScore	NES	pvalue	p.adjust	core_enrichment
REACTOME_UNWINDING_OF_DNA	REACTOME_UNWINDING_OF_DNA	-0.937156	-2.0812	0.00181488	0.0167113	MCM2/MCM5/MCM8/MCM6/MCM7/MCM3/MCM4/GINS2/GINS3/CDC45
KALMA_E2F1_TARGETS	KALMA_E2F1_TARGETS	-0.925078	-2.02548	0.00177305	0.0167113	MCM2/RPA2/MCM6/POLA2/RFC4/FEN1/TOP2A/TYMS/POLD1/PCNA
GRAHAM_CML_QUIESCENT_VS_CML_DIVIDING_DN	GRAHAM_CML_QUIESCENT_VS_CML_DIVIDING_DN	-0.917965	-1.93875	0.00181818	0.0167113	SPC25/CPA3/CDK1/MS4A3/TOP2A/CLC/RNASE2
REACTOME_ACTIVATION_OF_THE_PRE_REPLICATIVE_COMPLEX	REACTOME_ACTIVATION_OF_THE_PRE_REPLICATIVE_COMPLEX	-0.902275	-2.45893	0.00170648	0.0167113	MCM2/POLE/CDC7/MCM5/ORC1/RPA2/PRIM2/MCM8/MCM6/MCM7/MCM3/CDK2/RPA1/GMNN/POLA1/POLA2/MCM4/PRIM1/POLE3/RPA3/POLE2/MCM10/CDC45
REACTOME_DNA_STRAND_ELONGATION	REACTOME_DNA_STRAND_ELONGATION	-0.901096	-2.45571	0.00170648	0.0167113	POLD3/MCM2/MCM5/RPA2/PRIM2/MCM8/MCM6/MCM7/RFC3/LIG1/MCM3/RPA1/POLA1/POLA2/MCM4/PRIM1/RFC4/RFC5/FEN1/POLD2/RPA3/POLD1/GINS2/PCNA/GINS3/CDC45
REACTOME_PROCESSIVE_SYNTHESIS_ON_THE_LAGGING_STRAND	REACTOME_PROCESSIVE_SYNTHESIS_ON_THE_LAGGING_STRAND	-0.896049	-2.08871	0.00178571	0.0167113	POLD3/RPA2/PRIM2/LIG1/RPA1/POLA1/POLA2/PRIM1/FEN1/POLD2/RPA3/POLD1/PCNA
KEGG_STEROID_BIOSYNTHESIS	KEGG_STEROID_BIOSYNTHESIS	-0.893791	-2.05281	0.00179533	0.0167113	SOAT2/CYP51A1/SQLE/MSMO1/LIPA/LSS/EBP/TM7SF2/FDFT1/NSDHL/DHCR24
REACTOME_LEADING_STRAND_SYNTHESIS	REACTOME_LEADING_STRAND_SYNTHESIS	-0.889546	-2.04306	0.00179533	0.0167113	POLD3/PRIM2/RFC3/POLA1/POLA2/PRIM1/RFC4/RFC5/POLD2/POLD1/PCNA
CHUANG_OXIDATIVE_STRESS_RESPONSE_DN	CHUANG_OXIDATIVE_STRESS_RESPONSE_DN	-0.888245	-1.94483	0.00177305	0.0167113	ADCY3/CCNA2/TUBA1A/UNG/UBE2C/CHEK1
REACTOME_LAGGING_STRAND_SYNTHESIS	REACTOME_LAGGING_STRAND_SYNTHESIS	-0.886301	-2.19853	0.00175131	0.0167113	POLD3/RPA2/PRIM2/RFC3/LIG1/RPA1/POLA1/POLA2/PRIM1/RFC4/RFC5/FEN1/POLD2/RPA3/POLD1/PCNA
REACTOME_PROCESSIVE_SYNTHESIS_ON_THE_C_STRAND_OF_THE_TELOMERE	REACTOME_PROCESSIVE_SYNTHESIS_ON_THE_C_STRAND_OF_THE_TELOMERE	-0.884602	-1.93686	0.00177305	0.0167113	POLD3/RPA2/LIG1/RPA1/FEN1/POLD2/RPA3/POLD1/PCNA
SCIAN_CELL_CYCLE_TARGETS_OF_TP53_AND_TP73_DN	SCIAN_CELL_CYCLE_TARGETS_OF_TP53_AND_TP73_DN	-0.883602	-2.17324	0.00175747	0.0167113	MAPRE2/CDKN3/CDC25B/MCM6/CCNA2/MCM7/DTYMK/KIF22/TPX2/CDK2/AURKA/CKS2/CDC20/UBE2C/RAN/MYC
REACTOME_EXTENSION_OF_TELOMERES	REACTOME_EXTENSION_OF_TELOMERES	-0.882577	-2.38066	0.00171527	0.0167113	POLD3/POLE/RUVBL1/RPA2/PRIM2/RFC3/LIG1/RPA1/POLA1/POLA2/PRIM1/RFC4/RUVBL2/RFC5/FEN1/POLE3/POLD2/RPA3/POLD1/POLE2/PCNA/DKC1/NHP2
REACTOME_TELOMERE_C_STRAND_LAGGING_STRAND_SYNTHESIS	REACTOME_TELOMERE_C_STRAND_LAGGING_STRAND_SYNTHESIS	-0.879962	-2.26188	0.00174216	0.0167113	POLD3/POLE/RPA2/PRIM2/RFC3/LIG1/RPA1/POLA1/POLA2/PRIM1/RFC4/RFC5/FEN1/POLE3/POLD2/RPA3/POLD1/POLE2/PCNA
REACTOME_CREATINE_METABOLISM	REACTOME_CREATINE_METABOLISM	-0.871066	-1.8397	0.00181818	0.0167113	CKB/GAMT/GATM
KEGG_DNA_REPLICATION	KEGG_DNA_REPLICATION	-0.869511	-2.42971	0.00170648	0.0167113	MCM2/POLE/MCM5/RPA2/PRIM2/SSBP1/MCM6/MCM7/RFC3/LIG1/MCM3/RPA1/POLA1/POLA2/MCM4/PRIM1/RFC4/RFC5/FEN1/RNASEH2A/POLE3/POLD2/RPA3/POLD1/POLE2/PCNA
MONTERO_THYROID_CANCER_POOR_SURVIVAL_UP	MONTERO_THYROID_CANCER_POOR_SURVIVAL_UP	-0.866178	-1.92358	0.00181488	0.0167113	ASPM/DIAPH3/RRM2/BIRC5/CCNB2/PRC1/NUSAP1/UBE2C/CEP55
FU_INTERACT_WITH_ALKBH8	FU_INTERACT_WITH_ALKBH8	-0.864902	-1.92074	0.00181488	0.0167113	HSP90AA1/CCT2/TCP1/TRMT112/CCT7/CCT8/CCT3
SCHUHMACHER_MYC_TARGETS_UP	SCHUHMACHER_MYC_TARGETS_UP	-0.85985	-2.74944	0.0015625	0.0167113	RABEPK/MEST/AK4/CYP51A1/DDX21/GRSF1/IMPDH2/SLC20A1/VARS/CAD/UCHL3/PUM3/DDX10/EXOSC7/MTHFD1/SLC39A14/AIMP2/ODC1/LRP8/ABCE1/RPIA/PRPS2/RCC1/FKBP4/ATP1B3/SRM/MRPL3/CDK4/NEFH/PEBP1/EXOSC2/UCK2/FASN/RRP1B/NOLC1/RRS1/CTPS1/EBNA1BP2/LDHA/VRK1/POLR2H/AHCY/PRDX4/GCSH/NME1/TRAP1/SORD/GPD1L/PPAT/POLD2/CTSC/MYC/TMEM97/FABP5/PAICS/MGST1/RANBP1
FINETTI_BREAST_CANCER_KINOME_RED	FINETTI_BREAST_CANCER_KINOME_RED	-0.856986	-2.03434	0.00175747	0.0167113	BUB1B/NEK2/BUB1/TTK/AURKB/CDC7/MASTL/CDK1/MELK/AURKA/VRK1/CHEK1/PLK4
REACTOME_MISMATCH_REPAIR	REACTOME_MISMATCH_REPAIR	-0.855791	-1.99487	0.00178571	0.0167113	POLD3/MLH1/RPA2/LIG1/RPA1/MSH6/POLD2/EXO1/RPA3/POLD1/PCNA
BIOCARTA_MCM_PATHWAY	BIOCARTA_MCM_PATHWAY	-0.855448	-2.05656	0.00175131	0.0167113	MCM2/MCM5/ORC1/MCM6/MCM7/MCM3/CDK2/MCM4/CCNE1
REACTOME_PCNA_DEPENDENT_LONG_PATCH_BASE_EXCISION_REPAIR	REACTOME_PCNA_DEPENDENT_LONG_PATCH_BASE_EXCISION_REPAIR	-0.854821	-2.15807	0.0017301	0.0167113	POLD3/POLE/RPA2/RFC3/LIG1/RPA1/APEX1/RFC4/RFC5/FEN1/POLE3/POLD2/RPA3/POLD1/POLE2/PCNA
REACTOME_NUCLEOBASE_BIOSYNTHESIS	REACTOME_NUCLEOBASE_BIOSYNTHESIS	-0.854411	-1.96236	0.00179533	0.0167113	ADSS/IMPDH2/CAD/ATIC/IMPDH1/GART/PFAS/ADSL/PPAT/GMPS/PAICS
REACTOME_PURINE_RIBONUCLEOSIDE_MONOPHOSPHATE_BIOSYNTHESIS	REACTOME_PURINE_RIBONUCLEOSIDE_MONOPHOSPHATE_BIOSYNTHESIS	-0.853944	-1.89641	0.00181488	0.0167113	ADSS/IMPDH2/ATIC/IMPDH1/GART/PFAS/ADSL/PPAT/GMPS/PAICS
REACTOME_MRNA_DECAY_BY_3_TO_5_EXORIBONUCLEASE	REACTOME_MRNA_DECAY_BY_3_TO_5_EXORIBONUCLEASE	-0.852814	-1.9587	0.00179533	0.0167113	NT5C3B/EXOSC3/EXOSC4/EXOSC7/EXOSC9/EXOSC2/EXOSC5/WDR61
BIOCARTA_RANMS_PATHWAY	BIOCARTA_RANMS_PATHWAY	-0.852426	-1.80033	0.00181818	0.0167113	KIF15/KPNB1/RANGAP1/KPNA2/RCC1/TPX2/AURKA/RAN/RANBP1
KAMMINGA_EZH2_TARGETS	KAMMINGA_EZH2_TARGETS	-0.852292	-2.43067	0.00172117	0.0167113	KPNA2/AURKB/MCM2/HAT1/PPP1CC/TACC3/CCNB2/H2AFZ/SMC2/MCM3/GMNN/MCM4/PRIM1/AURKA/RRM1/PRC1/AHCY/NUSAP1/TOP2A/CDCA7/TFDP1/RPA3/POLE2/PCNA/CDCA5/MAD2L1
REACTOME_RESOLUTION_OF_AP_SITES_VIA_THE_MULTIPLE_NUCLEOTIDE_PATCH_REPLACEMENT_PATHWAY	REACTOME_RESOLUTION_OF_AP_SITES_VIA_THE_MULTIPLE_NUCLEOTIDE_PATCH_REPLACEMENT_PATHWAY	-0.852212	-2.19055	0.00174216	0.0167113	PARG/POLD3/PARP2/POLE/RPA2/RFC3/LIG1/RPA1/APEX1/RFC4/RFC5/FEN1/POLE3/POLD2/RPA3/POLD1/POLE2/PCNA
KANG_DOXORUBICIN_RESISTANCE_UP	KANG_DOXORUBICIN_RESISTANCE_UP	-0.850824	-2.54883	0.00165837	0.0167113	MKI67/NSD2/BUB1/CDKN3/ASPM/HMMR/BARD1/NEMP1/LMNB1/OIP5/RRM2/FANCI/BIRC5/RAD51AP1/ASF1B/CDCA8/HJURP/POLQ/NCAPG/DTYMK/TPX2/CDK1/FOXM1/NCAPG2/POLA2/MCM4/ATAD2/DSCC1/AURKA/TK1/RFC4/RRM1/PRC1/CDC20/CENPM/NUSAP1/TOP2A/ZWINT/TYMS/PCLAF/MAD2L1/PLK4
GRAHAM_NORMAL_QUIESCENT_VS_NORMAL_DIVIDING_DN	GRAHAM_NORMAL_QUIESCENT_VS_NORMAL_DIVIDING_DN	-0.850185	-2.74989	0.00158479	0.0167113	BUB1/DLGAP5/LEPR/CDKN3/APOBEC3B/SAC3D1/KIF11/MCM2/MCM5/HAT1/OIP5/RRM2/BIRC5/RAD51AP1/NUP85/CPA3/CCNB2/MCM6/KIF2C/CCNA2/VDAC3/NCAPG/SMC2/RFC3/CSE1L/CDK1/CCNE2/GMNN/GGH/MCM4/NPM3/MELK/DSCC1/TK1/RFC4/RRM1/PRC1/CDC20/VRK1/CENPM/FEN1/PRG2/DUT/RNASEH2A/NUSAP1/TOP2A/CCNE1/ZWINT/TYMS/POLE2/GINS2/CHEK1/PCNA/CEP55/MCM10/HBD/PCLAF/TRIP13/DTL/FABP5/CKS1B/CDC45/CDC25A/SNRNP25/MAD2L1
LIANG_SILENCED_BY_METHYLATION_DN	LIANG_SILENCED_BY_METHYLATION_DN	-0.849375	-1.85973	0.00177305	0.0167113	MKI67/CDKN3/EZH2/KIF11/MCM2/CCNA2/FOXM1/PCLAF
KEGG_MISMATCH_REPAIR	KEGG_MISMATCH_REPAIR	-0.848159	-2.1753	0.00175747	0.0167113	POLD3/MLH1/RPA2/SSBP1/RFC3/LIG1/RPA1/RFC4/RFC5/MSH6/POLD2/EXO1/RPA3/POLD1/PCNA
FRASOR_RESPONSE_TO_SERM_OR_FULVESTRANT_DN	FRASOR_RESPONSE_TO_SERM_OR_FULVESTRANT_DN	-0.847603	-2.51895	0.00166945	0.0167113	CDC25B/BLM/FKBP1A/WEE1/BARD1/KIF11/MCM2/MTHFD1/POLE/MCM5/TIMELESS/MCM6/KIF2C/CCNA2/H2AFX/MCM7/CDK1/MCM3/FOXM1/POLA2/STMN1/PRIM1/AURKA/TK1/RRM1/RFC5/CDC20/RNASEH2A/UBE2C/NUDT1/MYC/CKS1B
HORTON_SREBF_TARGETS	HORTON_SREBF_TARGETS	-0.843801	-2.14951	0.00175439	0.0167113	CYP51A1/PMVK/ACACA/ACSS2/SQLE/AACS/FDPS/FASN/LSS/TM7SF2/HMGCS1/ALDOC/ACLY/FDFT1/ELOVL6
BIOCARTA_NPC_PATHWAY	BIOCARTA_NPC_PATHWAY	-0.84265	-1.845	0.00177305	0.0167113	NUP62/KPNB1/RANGAP1/NUTF2/KPNA2/NUP210/RCC1/RAN
REACTOME_SLBP_DEPENDENT_PROCESSING_OF_REPLICATION_DEPENDENT_HISTONE_PRE_MRNAS	REACTOME_SLBP_DEPENDENT_PROCESSING_OF_REPLICATION_DEPENDENT_HISTONE_PRE_MRNAS	-0.840933	-1.77606	0.00181818	0.0167113	SNRPE/NCBP1/SNRPB/LSM10/NCBP2/SLBP/SNRPG/SNRPF
ZHOU_CELL_CYCLE_GENES_IN_IR_RESPONSE_6HR	ZHOU_CELL_CYCLE_GENES_IN_IR_RESPONSE_6HR	-0.838539	-2.68386	0.00156986	0.0167113	HMGB3/RAD51/DLGAP5/TTK/NCAPH2/CENPK/CMC2/EZH2/GPN3/KIF11/NUP88/TPRKB/LMNB1/MCM2/MCM5/PARPBP/FBXO5/BRCA1/RPA2/HAUS8/CDCA8/TIMELESS/MCM6/CCNA2/H2AFX/MCM7/DTYMK/SMC2/KIF22/MCM3/CDK2/DNAJC9/RAD54L/GMNN/USP1/CHAF1B/RFC4/RFC5/KIFC1/NUSAP1/DCTPP1/POC1A/EXO1/UBE2T/GINS2/CEP55/PCLAF/TRIP13/DTL/CDCA5/GINS3/FABP5/PAICS/UHRF1/MAD2L1/RANBP1
CAFFAREL_RESPONSE_TO_THC_8HR_5_DN	CAFFAREL_RESPONSE_TO_THC_8HR_5_DN	-0.83763	-1.83401	0.00177305	0.0167113	DNAJB1/DNAJA1/SRSF7/HSPH1/SRSF3/PABPC4/RRM2/HSPA8
BIOCARTA_SM_PATHWAY	BIOCARTA_SM_PATHWAY	-0.837589	-1.8962	0.00180505	0.0167113	SNRPA1/SNRPE/SNRPD1/SNRPB/SRSF2/SNRPC/U2AF1/SNRPG/SNRPD2/SNRPF/SNRPA
SMID_BREAST_CANCER_LUMINAL_A_DN	SMID_BREAST_CANCER_LUMINAL_A_DN	-0.83671	-2.04573	0.0017331	0.0167113	LRP8/CDCA8/TPX2/CDC20/TOP2A/CCNE1/DKC1/CDC45/CENPN
CROONQUIST_IL6_DEPRIVATION_DN	CROONQUIST_IL6_DEPRIVATION_DN	-0.835269	-2.74347	0.00155039	0.0167113	WEE1/APOBEC3B/HMMR/KIF11/NASP/KPNA2/AURKB/MCM2/BRCA1/OIP5/RRM2/SPC25/FANCI/RRP12/CCNB2/KIF2C/CCNA2/MCM7/DTYMK/SMC2/KIF22/GALE/RFC3/TPX2/SPP1/LIG1/CDK1/MCM3/STIL/FOXM1/CCNE2/SEPHS1/GGH/MCM4/STMN1/SKP2/AURKA/TK1/CKS2/CDC20/KIFC1/DUT/TOP2A/UBE2C/ZWINT/GALK1/TYMS/POLD1/POLE2/CHEK1/PCNA/GMPS/PCLAF/TRIP13/PTTG1/CKS1B/CDC45/CDC25A/MAD2L1/PLK4
EGUCHI_CELL_CYCLE_RB1_TARGETS	EGUCHI_CELL_CYCLE_RB1_TARGETS	-0.833031	-2.1365	0.00175747	0.0167113	NEK2/KIF20A/CENPE/ECT2/BUB1/KIF11/MCM2/MCM5/CDCA8/MCM6/CCNA2/NCAPG/MCM7/SMC2/MCM3/CCNE2/MCM4/FEN1
FARMER_BREAST_CANCER_CLUSTER_2	FARMER_BREAST_CANCER_CLUSTER_2	-0.830361	-2.26294	0.00170648	0.0167113	BUB1B/NEK2/KIF20A/CENPE/KIF15/BUB1/RAD54B/ASPM/KIF11/MRPL15/CCNB2/CCNA2/NCAPG/PRKDC/TPX2/MCM4/MELK/ATAD2/RRS1/PRC1/NUSAP1/CEP55/PTTG1/MAD2L1
SONG_TARGETS_OF_IE86_CMV_PROTEIN	SONG_TARGETS_OF_IE86_CMV_PROTEIN	-0.829254	-2.47628	0.00166667	0.0167113	BLM/POLD3/EZH2/BARD1/DCK/KIF11/NASP/TMEM106C/MCM2/MCM5/RAD51C/DLEU1/MCM6/H2AFX/MCM7/RFC3/TPX2/CDK1/MCM3/DNAJC9/RPA1/FOXM1/POLA1/PNP/TK1/RRM1/CCNE1/UNG/ZWINT/PPIH/TYMS/PCNA/PCLAF/PTTG1/SLC29A1/MAD2L1
ZHAN_MULTIPLE_MYELOMA_PR_UP	ZHAN_MULTIPLE_MYELOMA_PR_UP	-0.829042	-2.41286	0.00168634	0.0167113	BUB1B/NEK2/CENPL/ZWILCH/KIF14/TSR1/DLGAP5/TTK/ASPM/DEPDC1B/CCDC34/EZH2/KPNA2/SLC19A1/RRM2/SPC25/FANCI/BIRC5/CCNB2/TPX2/CDK1/FOXM1/DSCC1/AURKA/RFC4/PRC1/NUSAP1/TOP2A/UBE2C/TYMS/UBE2T/MCM10/PCLAF/TRIP13
REACTOME_ACTIVATION_OF_ATR_IN_RESPONSE_TO_REPLICATION_STRESS	REACTOME_ACTIVATION_OF_ATR_IN_RESPONSE_TO_REPLICATION_STRESS	-0.828512	-2.32189	0.00173913	0.0167113	MCM2/CDC7/MCM5/ORC1/RPA2/MCM8/MCM6/MCM7/RFC3/MCM3/CDK2/RPA1/MCM4/RFC4/RFC5/RPA3/CHEK1/MCM10/CDC45/CDC25A
CAFFAREL_RESPONSE_TO_THC_8HR_3_DN	CAFFAREL_RESPONSE_TO_THC_8HR_3_DN	-0.82716	-1.74697	0.00181818	0.0167113	ENO1/RANGAP1/PSMD1/EIF3B/POLA2/PRPS1/TRAP1
ISHIDA_E2F_TARGETS	ISHIDA_E2F_TARGETS	-0.827027	-2.46963	0.00166667	0.0167113	LBR/MKI67/HMGB3/RAD51/BUB1/EZH2/KPNA2/AURKB/RRM2/ASF1B/CCNB2/KIF2C/CCNA2/MCM7/SMC2/SLBP/RFC3/LIG1/CDK1/MCM3/CDK2/RPA1/STMN1/PRIM1/TK1/RRM1/PRC1/CDC20/FEN1/KIFC1/DUT/NUSAP1/TOP2A/CCNE1/DCTPP1/CDCA7/UBE2T/PCNA/TRIP13/PTTG1
FOURNIER_ACINAR_DEVELOPMENT_LATE_DN	FOURNIER_ACINAR_DEVELOPMENT_LATE_DN	-0.825672	-2.08448	0.0017301	0.0167113	ZWILCH/CDKN3/ASPM/SERPINE2/RRM2/ODC1/NCAPG/TUBG1/FOXM1/AURKA/CKS2/VRK1/CEP55/ACTN1/TRIP13
CAFFAREL_RESPONSE_TO_THC_DN	CAFFAREL_RESPONSE_TO_THC_DN	-0.823625	-2.22164	0.00171527	0.0167113	CYP51A1/HSPH1/SRSF3/UBAC1/PABPC4/RRM2/HSPA8/MCM6/CCNA2/CDK1/MCM3/TMEM109/TUBA1A/PNP/EBP/TUBB/CALM3/ZWINT/PCLAF/UHRF1
CROONQUIST_NRAS_SIGNALING_DN	CROONQUIST_NRAS_SIGNALING_DN	-0.823545	-2.60033	0.00157729	0.0167113	CDKN3/WEE1/POLD3/APOBEC3B/KIF11/NASP/AURKB/MCM2/RAD51C/CHEK2/OIP5/SPC25/CCNB2/KIF2C/CCNA2/H2AFX/MCM7/SMC2/KIF22/GALE/RFC3/TPX2/CSE1L/CDK1/MCM3/STIL/FOXM1/MCM4/STMN1/AURKA/TK1/CDC20/DUT/TOP2A/UBE2C/ZWINT/POLD1/CHEK1/PCNA/PCLAF/TRIP13/PTTG1/CKS1B/PLK4
SEMBA_FHIT_TARGETS_DN	SEMBA_FHIT_TARGETS_DN	-0.823147	-1.7385	0.00181818	0.0167113	SPAG5/CENPF/ECT2/ASPM/CLN6/BIRC5/MNS1/DTYMK/PLK4
BURTON_ADIPOGENESIS_PEAK_AT_24HR	BURTON_ADIPOGENESIS_PEAK_AT_24HR	-0.822589	-2.39408	0.00168634	0.0167113	CENPL/KIF20A/SLPI/BUB1/RANGAP1/HMMR/CAD/TRAPPC5/KPNA2/AURKB/CCNA2/H2AFX/KIF22/CDK1/STMN1/MELK/TK1/RRM1/PRC1/EXOSC5/CDC20/KIFC1/NUSAP1/TOP2A/DCTPP1/ISYNA1/UBE2C/GALK1/PTTG1
SA_REG_CASCADE_OF_CYCLIN_EXPR	SA_REG_CASCADE_OF_CYCLIN_EXPR	-0.820472	-1.85744	0.00180505	0.0167113	CCNA2/CDK4/CDK2/CCNE2/CCNE1/E2F2
WHITEFORD_PEDIATRIC_CANCER_MARKERS	WHITEFORD_PEDIATRIC_CANCER_MARKERS	-0.819893	-2.75521	0.00150602	0.0167113	MKI67/CENPF/NSD2/CENPE/KIF14/MFN2/HMGB3/HAUS1/BUB1/ILF2/DLGAP5/TTK/ENO1/CCDC34/KIF11/MYCN/NASP/DNMT1/KPNA2/CKAP2/GAPDH/MLLT11/MCM5/RRM2/ODC1/BIRC5/SNORD22/ASF1B/CDCA8/CCNB2/RRP1/CCNA2/RECQL4/POLQ/H2AFX/MCM7/DTYMK/ILF3/CDK4/RFC3/TPX2/CDK1/GGH/TUBA1A/MCM4/STMN1/JPT1/MELK/ATAD2/AURKA/PAFAH1B3/TK1/CKS2/RFC4/PRC1/RNASEH2A/NUSAP1/TOP2A/NME1/CDCA7/UBE2C/ZWINT/TYMS/NUDT1/POLE2/UBE2T/GINS2/PCNA/LMNB2/CDCA…
REACTOME_PENTOSE_PHOSPHATE_PATHWAY	REACTOME_PENTOSE_PHOSPHATE_PATHWAY	-0.818773	-1.8183	0.00181488	0.0167113	PGM2/PGD/RPEL1/TALDO1/TKT/G6PD/RPIA/PRPS2/PRPS1
ZHOU_CELL_CYCLE_GENES_IN_IR_RESPONSE_24HR	ZHOU_CELL_CYCLE_GENES_IN_IR_RESPONSE_24HR	-0.818128	-2.78058	0.00153139	0.0167113	BUB1/DLGAP5/TTK/CDKN3/ASPM/NCAPH2/CLN6/BORA/CENPK/HMMR/CMC2/EZH2/TDP1/GPN3/KIF11/NUP88/TPRKB/KPNA2/LMNB1/CKAP2/MCM2/PARPBP/FBXO5/RPA2/SPC25/HAUS8/BIRC5/MCM8/FBLN1/CDCA8/CCNB2/TIMELESS/CCNA2/H2AFX/MCM7/DTYMK/SMC2/KIF22/CSE1L/CDK1/MCM3/CDK2/DNAJC9/RAD54L/CACYBP/JPT1/MELK/USP1/RFC4/NUP107/PRC1/RFC5/CDC20/KIFC1/NUSAP1/TOP2A/DCTPP1/UBE2C/POC1A/EXO1/POLD1/UBE2T/PCNA/CEP55/ALYREF/TRIP13/PTTG1/GINS3/FABP…
REACTOME_G1_S_SPECIFIC_TRANSCRIPTION	REACTOME_G1_S_SPECIFIC_TRANSCRIPTION	-0.817017	-2.15817	0.00172117	0.0167113	RBBP4/RBL1/ORC1/FBXO5/HDAC1/RRM2/CDK1/POLA1/TK1/CCNE1/TFDP1/TYMS/PCNA/CDC45/CDC25A
ZHANG_RESPONSE_TO_CANTHARIDIN_DN	ZHANG_RESPONSE_TO_CANTHARIDIN_DN	-0.816925	-2.50187	0.00164204	0.0167113	EEF1D/RPS14/ERCC2/RPL4/NDUFB2/SNRPD1/PFKL/RPL15/SLC25A6/TKT/MTHFD1/SNRPC/FARSA/RRM2/SUPT16H/QDPR/GTF2H4/MCM7/TUBG1/MRPL3/CDK4/EIF3B/UQCRH/NOP16/PRIM1/CTPS1/TIMM23/RRM1/RUVBL2/RFC5/POLR2H/PA2G4/NOP56/TRAP1/POLD2/NDUFS3/RPL29/SNRPA/MYC/PGAM1/FANCG/NDUFB6/FABP5/GTF3A
BURTON_ADIPOGENESIS_PEAK_AT_16HR	BURTON_ADIPOGENESIS_PEAK_AT_16HR	-0.814939	-2.35598	0.0016835	0.0167113	NAP1L4/ABCF2/RAD51/DDX21/PGP/DNMT1/MCM5/HAT1/GRWD1/RRM2/ASF1B/MCM6/SNX5/MCM7/SMC2/MCM3/POLA2/MCM4/CHAF1B/IFRD2/FEN1/MRPL18/DUT/MSH6/PRPS1/CDCA7/POLD1/RNASE2
MOOTHA_TCA	MOOTHA_TCA	-0.813921	-1.86937	0.00179533	0.0167113	SDHD/SUCLA2/ACO2/IDH3G/IDH3B/MDH2/SUCLG1/SDHC/FH/SDHA/IDH2/SDHB
KUMAMOTO_RESPONSE_TO_NUTLIN_3A_DN	KUMAMOTO_RESPONSE_TO_NUTLIN_3A_DN	-0.813411	-1.71793	0.00181818	0.0167113	SPAG5/CENPF/CDKN3/KIF2C/CCNA2/CKS2/CDC20/KIFC1
MISSIAGLIA_REGULATED_BY_METHYLATION_DN	MISSIAGLIA_REGULATED_BY_METHYLATION_DN	-0.812326	-2.73428	0.0015361	0.0167113	NEK2/PSIP1/MDC1/LBR/TRIM28/MKI67/CENPF/CENPE/KIF14/SMC1A/HMGB3/NRGN/ANP32B/DLGAP5/CDKN3/HNRNPA1/POLD3/MICU1/EZH2/SRSF3/CAD/HMGN2/DNMT1/LMNB1/MCM5/HAT1/RBMX/ENOSF1/FBL/HDHD5/CYP2J2/SNRNP40/RCC1/H2AFZ/CCNA2/DTYMK/SMC2/ILF3/PRKDC/KIF22/KIAA0586/NCAPD3/CSE1L/LIG1/CDK1/FOXM1/GMNN/FASN/MTFP1/STMN1/PRIM1/EBP/AURKA/TK1/RFC4/RRM1/PRC1/RFC5/CENPM/KIFC1/HNRNPAB/DUT/RNASEH2A/HMGB1/MSH6/NUSAP1/SHMT1/UBE2C/ZWI…
SOTIRIOU_BREAST_CANCER_GRADE_1_VS_3_UP	SOTIRIOU_BREAST_CANCER_GRADE_1_VS_3_UP	-0.811587	-2.83443	0.00148588	0.0167113	MKI67/CENPF/CENPE/KIF15/KIF14/PKMYT1/DONSON/HMGB3/RAD51/ECT2/TIMM10/BUB1/UBE2S/DLGAP5/TTK/CDKN3/RAD54B/BLM/NUP93/ASPM/NUTF2/APOBEC3B/MRPS17/HMMR/CMC2/EZH2/BOLA2/KIF11/DDX39A/HMCES/UBE2N/MRPL15/SLC52A2/KPNA2/LMNB1/AURKB/MCM2/SNRPC/PARPBP/FBXO5/BYSL/OIP5/RRM2/BIRC5/TACC3/CDCA8/CCNB2/TIMELESS/H2AFZ/MCM6/KIF2C/CCNA2/LAGE3/HJURP/POLQ/COX7B/GTPBP4/NCAPG/TPX2/CDK1/SNRPG/MCM3/CDK2/PTTG3P/DNAJC9/STIL/FOXM…
ROSTY_CERVICAL_CANCER_PROLIFERATION_CLUSTER	ROSTY_CERVICAL_CANCER_PROLIFERATION_CLUSTER	-0.811202	-2.79222	0.00151286	0.0167113	MKI67/CENPF/CENPE/KIF15/KIF14/ECT2/BUB1/UBE2S/DLGAP5/TTK/COMMD8/TPGS2/ASPM/SPDL1/ACACA/APOBEC3B/SAC3D1/HMMR/EZH2/KIF11/KPNA2/LMNB1/AURKB/MCM2/FBXO5/BRCA1/OIP5/RRM2/FANCI/BIRC5/CELSR3/LRP8/RAD51AP1/TACC3/ASF1B/CDCA8/CCNB2/H2AFZ/KIF2C/CCNA2/HJURP/POLQ/H2AFX/TMSB10/LSM4/NCAPG/DTYMK/SMC2/TPX2/CDK1/SLC25A15/STIL/FOXM1/CCNE2/DNMT3B/MRPS15/GMNN/GGH/POLA2/MCM4/JPT1/MELK/DPP3/ATAD2/EBP/CHAF1B/AURKA/PAFAH1…
KEGG_HOMOLOGOUS_RECOMBINATION	KEGG_HOMOLOGOUS_RECOMBINATION	-0.810683	-2.09933	0.0017301	0.0167113	RAD51D/EME1/MRE11/RAD51/RAD54B/BLM/POLD3/SEM1/RAD51C/RPA2/SSBP1/RPA1/RAD54L/POLD2/RPA3/POLD1
KAUFFMANN_MELANOMA_RELAPSE_UP	KAUFFMANN_MELANOMA_RELAPSE_UP	-0.810084	-2.4518	0.00164745	0.0167113	CTBP2/POLE4/ORC6/TERF1/RFC2/CHAF1A/EME1/MSH2/CENPF/RAD51/BLM/TDP1/LAMTOR5/OGG1/XRCC5/CHEK2/BRCA1/RRM2/RAD51AP1/MCM6/PPIA/POLQ/MCM7/SMC2/MCM3/RAD54L/GMNN/MCM4/RFC4/RFC5/MSH6/TOP2A/EXO1/RPA3/GINS2/CHEK1/PCNA/FANCD2/FANCG/PTTG1/CDC45/MAD2L1
REACTOME_CHOLESTEROL_BIOSYNTHESIS	REACTOME_CHOLESTEROL_BIOSYNTHESIS	-0.809763	-2.04432	0.0017301	0.0167113	ARV1/LBR/CYP51A1/PMVK/SQLE/MSMO1/FDPS/LSS/EBP/TM7SF2/HMGCS1/ACAT2/FDFT1/NSDHL/DHCR24
REACTOME_RESOLUTION_OF_ABASIC_SITES_AP_SITES	REACTOME_RESOLUTION_OF_ABASIC_SITES_AP_SITES	-0.807178	-2.24425	0.00171821	0.0167113	PARG/POLD3/OGG1/PARP2/PNKP/POLE/RPA2/RFC3/LIG1/RPA1/APEX1/RFC4/RFC5/FEN1/UNG/POLE3/POLD2/NTHL1/RPA3/POLD1/POLE2/PCNA
LE_NEURONAL_DIFFERENTIATION_DN	LE_NEURONAL_DIFFERENTIATION_DN	-0.806873	-1.93978	0.00175131	0.0167113	PKMYT1/EIF4EBP2/CCNB2/LHX6/CDK4/CKS2/MRPL11/CDC20/UBE2C/E2F2
FERRANDO_HOX11_NEIGHBORS	FERRANDO_HOX11_NEIGHBORS	-0.806193	-1.99982	0.00175131	0.0167113	PTPRF/MAD1L1/ERCC1/MTHFD1/MCM5/CCNA2/HPRT1/RPA1/MCM4/STMN1/TK1/TOP2A/UNG/TYMS
PUJANA_BREAST_CANCER_WITH_BRCA1_MUTATED_UP	PUJANA_BREAST_CANCER_WITH_BRCA1_MUTATED_UP	-0.806028	-2.42584	0.00166113	0.0167113	MRE11/MSH2/LBR/TCERG1/UBE2S/BLM/HMMR/EZH2/CAD/TTF2/DDX39A/NASP/DNMT1/NCAPD2/AURKB/MCM2/CDC7/MCM5/RAD51AP1/RPIA/SRSF10/SH2D1A/MCM6/ILF3/RFC3/CDK1/RPA1/FOXM1/RAD54L/MCM4/STMN1/USP1/SKP2/AURKA/RFC4/CDC20/TFDP1/SNRPA
YU_MYC_TARGETS_UP	YU_MYC_TARGETS_UP	-0.804191	-2.32491	0.0016835	0.0167113	TXN/STRAP/KIF20A/MKI67/ECT2/BUB1/UBE2S/CDKN3/ASPM/HMGN2/KPNA2/FDPS/BIRC5/TSPAN4/UCHL5/CCNB2/CDK1/FAM136A/GMNN/AURKA/CKS2/RRM1/TOP2A/DCTPP1/TFDP1/PCNA/PCLAF/DTL/CKS1B
INAMURA_LUNG_CANCER_SCC_UP	INAMURA_LUNG_CANCER_SCC_UP	-0.802608	-1.7824	0.00362976	0.0181057	SELENOI/OSGEP/TPX2/TOP2A/CDCA5
SCHMIDT_POR_TARGETS_IN_LIMB_BUD_UP	SCHMIDT_POR_TARGETS_IN_LIMB_BUD_UP	-0.799852	-2.05596	0.00174216	0.0167113	SREBF2/CYP51A1/SQLE/MSMO1/FDPS/LSS/TM7SF2/HMGCS1/ACLY/ACAT2/FDFT1/NSDHL/ELOVL6
REACTOME_GAP_FILLING_DNA_REPAIR_SYNTHESIS_AND_LIGATION_IN_GG_NER	REACTOME_GAP_FILLING_DNA_REPAIR_SYNTHESIS_AND_LIGATION_IN_GG_NER	-0.799033	-2.05386	0.00174216	0.0167113	UBA52/POLD3/POLE/RPA2/RFC3/LIG1/RPA1/RFC4/RFC5/POLE3/POLD2/RPA3/POLD1/POLE2/PCNA
REACTOME_RNA_POLYMERASE_III_CHAIN_ELONGATION	REACTOME_RNA_POLYMERASE_III_CHAIN_ELONGATION	-0.798405	-1.8611	0.00178571	0.0167113	POLR3H/POLR2L/POLR3E/POLR3B/POLR3A/POLR3C/POLR1C/POLR3G/POLR2H/POLR3K/POLR2F
BURTON_ADIPOGENESIS_3	BURTON_ADIPOGENESIS_3	-0.79728	-2.6425	0.00152672	0.0167113	KIF20A/TCF19/INCENP/MKI67/RAD51/BUB1/ILF2/DLGAP5/TTK/IMPDH2/CENPK/EZH2/DCK/KIF11/NASP/DNMT1/FIGNL1/KPNA2/MCM2/CDC7/MCM5/ATF6B/BRCA1/RRM2/BIRC5/TUBB6/RAD51AP1/TACC3/NUP85/ASF1B/CDCA8/CCNB2/KIF2C/MCM7/DTYMK/SMC2/KIF22/SLBP/CDK1/MCM3/CCNE2/POLA1/CSTF2/MCM4/PNP/USP1/PRIM1/AURKA/TK1/CKS2/RRM1/PRC1/RFC5/CDC20/FEN1/NUSAP1/TOP2A/CDCA7/TFDP1/TYMS/PCNA/MCM10/DTL/CKS1B/CDC45/MAD2L1
REN_BOUND_BY_E2F	REN_BOUND_BY_E2F	-0.79717	-2.41272	0.00164745	0.0167113	MSH2/NAP1L4/CENPE/HMGB3/RAD51/RBL1/TTK/HLTF/BARD1/MLH1/BUB3/MCM5/ORC1/PRIM2/H2AFZ/MCM6/CCNA2/H2AFX/SMC2/PRKDC/RFC3/CDK1/MCM3/CDK2/RAD54L/POLA1/POLA2/TK1/RFC4/RRM1/FEN1/DUT/HMGB1/TOP2A/UNG/RPA3/POLD1/CHEK1/PCNA/E2F2/PTTG1/CDC25A/MAD2L1
KEGG_PENTOSE_PHOSPHATE_PATHWAY	KEGG_PENTOSE_PHOSPHATE_PATHWAY	-0.79715	-2.06429	0.0017301	0.0167113	PGM2/PGD/RPEL1/PFKP/PFKM/PFKL/TALDO1/ALDOA/TKT/PGM1/G6PD/RPIA/PRPS2/GPI/ALDOC/PRPS1
REACTOME_CRISTAE_FORMATION	REACTOME_CRISTAE_FORMATION	-0.796737	-1.68272	0.00545455	0.0220379	HSPA9/CHCHD6/CHCHD3/IMMT/SAMM50/MTX1
LOPEZ_MESOTELIOMA_SURVIVAL_TIME_UP	LOPEZ_MESOTELIOMA_SURVIVAL_TIME_UP	-0.795338	-1.80054	0.00180505	0.0167113	BIRC5/JPT1/MELK/AURKA/TRIP13/ACOT7
REACTOME_COMPLEX_I_BIOGENESIS	REACTOME_COMPLEX_I_BIOGENESIS	-0.790098	-2.3116	0.0017094	0.0167113	NDUFA1/NDUFV3/NDUFA6/NDUFA10/NDUFB9/NDUFAF5/NDUFC1/NDUFAF6/NDUFB5/NDUFA12/NDUFB2/NDUFAF2/NDUFA7/NDUFA2/NDUFA9/NDUFB11/NDUFB10/NDUFAF4/NDUFA13/NDUFA8/TMEM126B/NDUFS7/NDUFA3/NDUFA11/NDUFV1/NDUFAB1/ACAD9/NDUFS5/NDUFB7/NDUFS3/NDUFB3/NDUFB6
REACTOME_PROCESSING_OF_SMDT1	REACTOME_PROCESSING_OF_SMDT1	-0.787273	-1.83515	0.00178571	0.0167113	PARL/MICU1/PHB2/MAIP1/AFG3L2/PMPCA/STOML2/PHB
REACTOME_TERMINATION_OF_TRANSLESION_DNA_SYNTHESIS	REACTOME_TERMINATION_OF_TRANSLESION_DNA_SYNTHESIS	-0.785933	-2.07606	0.00172117	0.0167113	UBA52/POLD3/POLE/RPA2/RFC3/RPA1/RFC4/RFC5/POLE3/POLD2/RPA3/POLD1/POLE2/PCNA/PCLAF
REACTOME_G0_AND_EARLY_G1	REACTOME_G0_AND_EARLY_G1	-0.785746	-2.0592	0.00174825	0.0167113	RBBP4/RBL1/HDAC1/CCNA2/CDK1/CDK2/CCNE2/TOP2A/CCNE1/TFDP1/MYC/PCNA/CDC25A
COLLER_MYC_TARGETS_UP	COLLER_MYC_TARGETS_UP	-0.784881	-2.01748	0.00174216	0.0167113	HDGF/AK4/NCL/ODC1/FBL/EIF5A/HSPD1/GPI/CKS2/POLR2H/AHCY/C1QBP/TRAP1/FABP5
SCHLOSSER_MYC_TARGETS_AND_SERUM_RESPONSE_UP	SCHLOSSER_MYC_TARGETS_AND_SERUM_RESPONSE_UP	-0.784336	-2.28641	0.00170068	0.0167113	PPRC1/ATXN10/TSR1/EIF5B/ZPR1/SNRPB/VDAC1/PRMT1/SRSF2/SLC39A14/ODC1/TMED3/GEMIN4/FAM216A/AMD1/ATP1B3/ILF3/DDB1/UCK2/NOP2/LSM7/CCDC86/PTDSS1/GSPT1/INTS10/NME1/MYC/METAP1/LMNB2
GUTIERREZ_WALDENSTROEMS_MACROGLOBULINEMIA_2	GUTIERREZ_WALDENSTROEMS_MACROGLOBULINEMIA_2	-0.784288	-1.74172	0.00362976	0.0181057	HLA-DPA1/CPA3/MS4A3/HMGB1/CLC/RNASE2
GRAHAM_CML_DIVIDING_VS_NORMAL_QUIESCENT_UP	GRAHAM_CML_DIVIDING_VS_NORMAL_QUIESCENT_UP	-0.783566	-2.80864	0.00143062	0.0167113	CPOX/KIF15/CST7/RAD51/MRPS28/ECT2/BUB1/ELP5/UBE2S/DLGAP5/LEPR/TTK/CDKN3/ASPM/APOBEC3B/SNRPD1/ITGB3BP/SAC3D1/RMDN1/HMMR/EZH2/KIF11/CLEC11A/KPNA2/PROS1/AURKB/MCM2/CDC7/MCM5/HAT1/FBXO5/BRCA1/OIP5/RRM2/SPC25/FANCI/BIRC5/TUBB6/RAD51AP1/SAMM50/IDH2/NUP85/CPA3/CCNB2/KIF2C/CCNA2/H2AFX/NCAPG/SMC2/ZNF593/RFC3/TPX2/CSE1L/CDK1/SYNCRIP/CCNE2/MRPS15/GMNN/GGH/MCM4/NPM3/STMN1/MELK/PRDX2/DSCC1/AURKA/TK1/RFC4/RRM1…
MOLENAAR_TARGETS_OF_CCND1_AND_CDK4_DN	MOLENAAR_TARGETS_OF_CCND1_AND_CDK4_DN	-0.779534	-2.34611	0.00166113	0.0167113	KIF20A/TOR3A/CENPF/DONSON/POLD3/CENPK/KIF11/ENDOD1/SPC25/CDCA8/PSMC3IP/KIF2C/MNS1/HJURP/MCM7/TPX2/DDIAS/MELK/AURKA/CDCA7L/RFC5/ERI1/CDCA7/CEP55/PCLAF/TRIP13/DTL/CDC45
BIOCARTA_DNAFRAGMENT_PATHWAY	BIOCARTA_DNAFRAGMENT_PATHWAY	-0.77777	-1.64266	0.0127273	0.0422472	CASP3/DFFA/HMGB1/TOP2A/ENDOG
MORI_IMMATURE_B_LYMPHOCYTE_DN	MORI_IMMATURE_B_LYMPHOCYTE_DN	-0.777684	-2.52566	0.0015674	0.0167113	NEK2/CENPL/ACTN4/MKI67/RBBP4/HMGB3/RAD51/DLGAP5/TTK/CDKN3/HNRNPA3/EZH2/DCK/HMGN2/DNMT1/KPNA2/LMNB1/MCM2/RRM2/TUBB4B/XRCC6/CCNB2/MCM6/CCNA2/PREP/HJURP/H2AFX/MCM7/SMC2/SLBP/LIG1/CDK1/MCM3/UCK2/RAD54L/TUBA1B/TUBA1A/STMN1/MELK/PRIM1/RRM1/PRC1/CDC20/KIFC1/HNRNPAB/PRDX4/NUSAP1/TOP2A/TUBB/CDCA7/UBE2C/CHEK1/PCNA/MCM10/DTL/CDCA5/SLC29A1/CKS1B/CDC45
REACTOME_RNA_POLYMERASE_III_TRANSCRIPTION_TERMINATION	REACTOME_RNA_POLYMERASE_III_TRANSCRIPTION_TERMINATION	-0.776781	-1.92686	0.00175131	0.0167113	POLR3H/POLR2L/POLR3E/NFIC/POLR3B/POLR3A/NFIB/POLR3C/SSB/POLR1C/POLR3G/POLR2H/POLR3K/POLR2F
REACTOME_DUAL_INCISION_IN_GG_NER	REACTOME_DUAL_INCISION_IN_GG_NER	-0.776313	-2.1845	0.0017301	0.0167113	ERCC2/RBX1/UBA52/ERCC3/ERCC1/POLD3/PARP2/POLE/RPA2/CHD1L/GTF2H4/DDB1/RFC3/RPA1/RFC4/RFC5/POLE3/POLD2/RPA3/POLD1/POLE2/PCNA
MANALO_HYPOXIA_DN	MANALO_HYPOXIA_DN	-0.776108	-2.8824	0.00137552	0.0167113	MFN2/PSMD11/PKMYT1/TSR1/ABCF2/RAD51/SLC25A10/NOL11/GLRX2/UBE2S/DDX21/UBIAD1/SPDL1/VARS/RBM28/PUS1/URB2/SNRPD1/NCLN/BARD1/PCYT2/NUP188/BOLA2/CAD/LBHD1/NIF3L1/PUM3/NOL12/NASP/PRMT5/EMG1/NDUFAF4/PARP2/BUD23/SRRT/IPO4/MCM2/DDX18/SLC19A1/PAK1IP1/MTHFD1/USP39/CDC7/MCM5/RPP40/ATIC/SRSF2/PARPBP/RUVBL1/RPL39L/FBXO5/BYSL/BRCA1/GRWD1/OIP5/AIMP2/RRM2/POP5/ODC1/TUBB4B/PDCD2/HNRNPD/FANCI/LRP8/RAD51AP1/RRP15/GA…
MORI_LARGE_PRE_BII_LYMPHOCYTE_UP	MORI_LARGE_PRE_BII_LYMPHOCYTE_UP	-0.776076	-2.50652	0.0015748	0.0167113	MKI67/SMARCC1/CENPE/RBBP4/HMGB3/UBE2S/TTK/CDKN3/RANGAP1/CMC2/HMGN2/BUB3/KPNA2/LMNB1/MCM2/PSMC1/RRM2/TUBB4B/XRCC6/ASF1B/CCNB2/H2AFZ/MCM6/CCNA2/HJURP/H2AFX/MCM7/SMC2/KIF22/SLBP/LIG1/CDK1/MCM3/TUBA1A/STMN1/MELK/AURKA/RRM1/PRC1/CDC20/HNRNPAB/PRDX4/TOP2A/TUBB/CDCA7/ALYREF/DTL/CDCA5/SLC29A1/CKS1B
WHITFIELD_CELL_CYCLE_LITERATURE	WHITFIELD_CELL_CYCLE_LITERATURE	-0.775389	-2.24164	0.0016835	0.0167113	RACGAP1/DHFR/BUB1B/KIF20A/MSH2/CENPF/BUB1/CDKN3/NASP/MCM2/RRM2/BIRC5/CCNB2/MCM6/CCNA2/SLBP/CDK1/CCNE2/AURKA/CKS2/RRM1/CDC20/TOP2A/CCNE1/TYMS/PCNA/CDC45/CDC25A
REACTOME_PROCESSING_OF_CAPPED_INTRONLESS_PRE_MRNA	REACTOME_PROCESSING_OF_CAPPED_INTRONLESS_PRE_MRNA	-0.774386	-2.00534	0.0017301	0.0167113	SNRPE/NUDT21/NCBP1/CPSF3/CPSF4/SNRPB/LSM10/CLP1/NCBP2/CPSF1/SLBP/SNRPG/CSTF2/SNRPF/CSTF3
MEINHOLD_OVARIAN_CANCER_LOW_GRADE_DN	MEINHOLD_OVARIAN_CANCER_LOW_GRADE_DN	-0.774247	-1.89301	0.0017331	0.0167113	KIF14/MRPL9/STARD7/SNRPB/PCCB/CFL1/CCNB2/MCM6/TPX2/TUBA1B/FASN
LI_WILMS_TUMOR_ANAPLASTIC_UP	LI_WILMS_TUMOR_ANAPLASTIC_UP	-0.772517	-1.85719	0.00175131	0.0167113	MKI67/CENPF/TTK/KPNA2/HAT1/KIF2C/RFC3/RAD54L/RFC4/NUSAP1
BIOCARTA_AHSP_PATHWAY	BIOCARTA_AHSP_PATHWAY	-0.771475	-1.68916	0.0035461	0.0181057	CPOX/FECH/UROS/UROD/HMBS
BIOCARTA_RB_PATHWAY	BIOCARTA_RB_PATHWAY	-0.769178	-1.70816	0.00544465	0.0220365	CDC25B/WEE1/CDK4/CDK1/CDK2/CHEK1/CDC25A
PRAMOONJAGO_SOX4_TARGETS_DN	PRAMOONJAGO_SOX4_TARGETS_DN	-0.769056	-2.25456	0.0017094	0.0167113	LSM2/KIF20A/PTBP1/NR2F6/TMED2/UBE2S/DLGAP5/CDKN3/CLN3/UCP2/CANX/BIRC5/BIN1/LAPTM4B/LY6E/DLEU1/HSPA8/MARC1/MLEC/PEBP1/ADAM15/SKP2/GCSH/CTSC/POLD1/TMEM97/SIGMAR1/ACOT7
REACTOME_METABOLISM_OF_NON_CODING_RNA	REACTOME_METABOLISM_OF_NON_CODING_RNA	-0.768854	-2.28492	0.00166945	0.0167113	GEMIN2/NUP62/NUP43/SNUPN/SNRPE/NCBP1/SEC13/NUP93/NDC1/SNRPD1/NUP155/SNRPB/NUP188/NUP88/PRMT5/POM121C/NCBP2/CLNS1A/GEMIN5/GEMIN4/NUP85/NUP35/NUP210/SEH1L/GEMIN6/SNRPG/NUP37/SNRPD2/NUP205/NUP107/SNRPF
REACTOME_TRANSCRIPTION_OF_E2F_TARGETS_UNDER_NEGATIVE_CONTROL_BY_DREAM_COMPLEX	REACTOME_TRANSCRIPTION_OF_E2F_TARGETS_UNDER_NEGATIVE_CONTROL_BY_DREAM_COMPLEX	-0.76871	-1.89066	0.00175747	0.0167113	E2F4/LIN9/RBBP4/RBL1/HDAC1/TOP2A/TFDP1/MYC/PCNA/CDC25A
SCIAN_INVERSED_TARGETS_OF_TP53_AND_TP73_UP	SCIAN_INVERSED_TARGETS_OF_TP53_AND_TP73_UP	-0.768512	-1.62311	0.0145455	0.0469648	HIST1H3I/PCNA/PEPD
REACTOME_INTERACTIONS_OF_REV_WITH_HOST_CELLULAR_PROTEINS	REACTOME_INTERACTIONS_OF_REV_WITH_HOST_CELLULAR_PROTEINS	-0.768347	-2.14703	0.00170648	0.0167113	NUP62/NUP43/SEC13/KPNB1/NUP93/RANGAP1/NDC1/NUP155/NUP188/NUP88/POM121C/NUP85/NUP35/NUP210/RCC1/SEH1L/NUP37/NUP205/NUP107/RAN/RANBP1
SCHLOSSER_MYC_TARGETS_AND_SERUM_RESPONSE_DN	SCHLOSSER_MYC_TARGETS_AND_SERUM_RESPONSE_DN	-0.768133	-2.25186	0.0017094	0.0167113	NOP14/RSL1D1/HSPA9/ADCY3/PMM2/HDGF/DDX21/UCHL3/EXOSC7/RPP40/PDIA5/BYSL/NCL/ODC1/FBL/URI1/RPIA/AMD1/CSE1L/SYNCRIP/RRS1/EBNA1BP2/LDHA/PA2G4/PRDX4/PPAT/TFDP1/RAN/MYC/DKC1/FABP5/PAICS
REACTOME_RNA_POLYMERASE_III_TRANSCRIPTION_INITIATION_FROM_TYPE_1_PROMOTER	REACTOME_RNA_POLYMERASE_III_TRANSCRIPTION_INITIATION_FROM_TYPE_1_PROMOTER	-0.767661	-1.98792	0.0017301	0.0167113	POLR3H/POLR2L/POLR3E/GTF3C5/GTF3C2/POLR3B/POLR3A/GTF3C6/POLR3C/POLR1C/POLR3G/POLR2H/POLR3K/POLR2F/GTF3A
MOOTHA_GLYCOLYSIS	MOOTHA_GLYCOLYSIS	-0.767303	-1.93713	0.0017301	0.0167113	ENO2/ENO1/PFKM/ALDOA/PGM1/PGK1/PKM/HK1/GPI/ALDOC/TPI1
XU_RESPONSE_TO_TRETINOIN_AND_NSC682994_DN	XU_RESPONSE_TO_TRETINOIN_AND_NSC682994_DN	-0.767268	-1.76222	0.00359066	0.0181057	DDX10/DDX18/PRMT1/ABCE1/NAE1/PPM1G/CSE1L/EIF3B/RUVBL2/MYC
REICHERT_MITOSIS_LIN9_TARGETS	REICHERT_MITOSIS_LIN9_TARGETS	-0.766979	-1.98616	0.0017301	0.0167113	CDCA2/KIF20A/MKI67/CENPF/CENPE/ASPM/HMMR/NCAPD2/FBXO5/KIF2C/ANAPC1/AURKA/NUSAP1/TOP2A/CEP55
WONG_EMBRYONIC_STEM_CELL_CORE	WONG_EMBRYONIC_STEM_CELL_CORE	-0.766499	-2.89006	0.00132802	0.0167113	BTF3/PDHA1/HMGN5/RPS8/MRPS28/RPS5/RPL10A/WBP11/HAUS1/RPS3/ECHS1/BUB1/CLPP/MRPL13/TIMM8B/AK4/DLGAP5/TTK/CDKN3/BLM/ENO1/ABCB7/IPO9/HNRNPA1/MRPL16/RPL22/NOP10/PUS1/WEE1/MRPS17/EIF3K/SNRPD1/UBE2G1/CBX3/PSMB6/SQLE/NDUFA9/PSMD14/KIF11/RPL13/LSM10/PHF5A/LBHD1/BUB3/NASP/DNMT1/NDUFB10/PRMT3/MAIP1/MRPL15/NCAPD2/BANF1/EXOSC7/KPNA2/XRCC5/LMNB1/ETFA/AURKB/VBP1/CKAP2/MRPS2/MCM2/DDX18/CDC7/MCM5/SDHC/RPP40/HAT1/…
REACTOME_DNA_REPLICATION_PRE_INITIATION	REACTOME_DNA_REPLICATION_PRE_INITIATION	-0.766289	-2.47409	0.00153139	0.0167113	PSMF1/PSMD3/PSMA6/PSMC4/PSME2/PSMB7/PSME4/PSMD11/PSMA3/PSMC5/PSMB4/UBA52/PSMB9/PSMA1/PSMB6/PSMD14/PSMA2/PSMC2/SEM1/PSMB1/MCM2/POLE/CDC7/MCM5/ORC1/PSMD6/PSMC1/RPA2/PRIM2/PSMD2/MCM8/MCM6/PSMB5/PSME3/MCM7/PSMB3/PSMD1/PSMC3/MCM3/CDK2/RPA1/GMNN/POLA1/POLA2/PSMB8/MCM4/PRIM1/PSMB2/POLE3/RPA3/POLE2/MCM10/E2F2/CDC45
IRITANI_MAD1_TARGETS_DN	IRITANI_MAD1_TARGETS_DN	-0.766181	-2.17828	0.00172117	0.0167113	UQCRC1/GGA2/HSPA9/CPSF3/RPL10A/RPL22/METTL26/CAD/RPL13/RPL12/FBL/NME2/MCM6/SRM/CDK1/GPI/APEX1/WDR74/AHCY/DUT/C1QBP/PPA1/DCTPP1/SLC5A6/POLD1
REACTOME_TP53_REGULATES_TRANSCRIPTION_OF_GENES_INVOLVED_IN_G1_CELL_CYCLE_ARREST	REACTOME_TP53_REGULATES_TRANSCRIPTION_OF_GENES_INVOLVED_IN_G1_CELL_CYCLE_ARREST	-0.765479	-1.73295	0.00541516	0.0219943	CCNA2/CDK2/CCNE2/CCNE1
KEGG_PROTEASOME	KEGG_PROTEASOME	-0.764429	-2.22481	0.00168634	0.0167113	PSMF1/PSMD3/PSMA6/PSMC4/PSME2/PSMB7/PSME4/PSMD11/PSMA3/PSMC5/PSMB4/PSMB9/PSMA1/PSMB6/PSMD14/PSMA2/PSMC2/SEM1/PSMB1/PSMD6/PSMC1/PSMD2/PSMB5/PSME3/PSMB3/PSMD1/PSMC3/PSMB8/PSMB2
KEGG_RNA_POLYMERASE	KEGG_RNA_POLYMERASE	-0.764377	-1.97942	0.0017301	0.0167113	POLR3H/POLR2L/POLR2B/ZNRD1/POLR3B/POLR3A/POLR2J3/POLR2D/POLR3C/POLR1C/POLR2I/POLR1E/POLR3G/POLR2H/POLR3K/POLR2F
KEGG_BASE_EXCISION_REPAIR	KEGG_BASE_EXCISION_REPAIR	-0.763656	-2.05988	0.00171527	0.0167113	POLD3/OGG1/PARP2/POLE/APEX2/LIG1/APEX1/FEN1/HMGB1/UNG/POLE3/POLD2/NTHL1/POLD1/POLE2/PCNA
REACTOME_SUMOYLATION_OF_DNA_REPLICATION_PROTEINS	REACTOME_SUMOYLATION_OF_DNA_REPLICATION_PROTEINS	-0.7629	-2.23202	0.0017094	0.0167113	NUP62/NUP43/INCENP/UBE2I/SEC13/SUMO2/NUP93/RANGAP1/NDC1/NUP155/NUP188/NUP88/POM121C/AURKB/BIRC5/NUP85/NUP35/CDCA8/NUP210/SEH1L/NUP37/AURKA/NUP205/NUP107/TOP2A/PCNA
KONG_E2F3_TARGETS	KONG_E2F3_TARGETS	-0.762398	-2.5053	0.0015456	0.0167113	RBBP8/RACGAP1/DNA2/BUB1B/PSIP1/KIF20A/INCENP/MKI67/CENPF/RAD51/BUB1/CBX2/RBL1/DLGAP5/SPDL1/SRSF7/CENPK/HMMR/EZH2/DCK/KIF11/NASP/NCAPD2/FIGNL1/LMNB1/RPL12/CDC7/BRCA1/SPC25/SNORD22/RAD51AP1/TACC3/ASF1B/KIF2C/CCNA2/HJURP/H2AFX/NCAPG/SMC2/TPX2/MCM3/RAD54L/NCAPG2/MELK/USP1/PRIM1/SKP2/CHAF1B/AURKA/TK1/PRC1/CDC20/FEN1/NUSAP1/TOP2A/CCNE1/UBE2C/TYMS/UBE2T/CDCA5
SHIPP_DLBCL_VS_FOLLICULAR_LYMPHOMA_UP	SHIPP_DLBCL_VS_FOLLICULAR_LYMPHOMA_UP	-0.759434	-2.20166	0.0016835	0.0167113	DLGAP5/CDKN3/IMPDH2/ENO1/PFKP/SNRPB/CLTA/ALDOA/EXOSC7/KPNA2/HSP90AB1/ATIC/HSP90AA1/PSMC1/PKM/IDH2/MCM7/HSPD1/CCT3/P4HB/MELK/LDHA/NME1/TRAP1/PGAM1/SLC29A1/MIF
DUTERTRE_ESTRADIOL_RESPONSE_24HR_UP	DUTERTRE_ESTRADIOL_RESPONSE_24HR_UP	-0.758821	-2.84191	0.00133333	0.0167113	BUB1/ARMCX6/RBL1/DLGAP5/TTK/TPD52L1/RAD54B/BLM/ASPM/DEPDC1B/NCAPH2/MYO19/SPDL1/SLC9A3R1/BRI3BP/POLD3/CCDC34/BARD1/CHRNA5/NEMP1/KIF11/TTF2/NASP/DDX10/DNMT1/MICB/NCAPD2/FIGNL1/LMNB1/AURKB/CENPJ/MCM2/MTHFD1/POLE/MCM5/FBXO5/BRCA1/RRM2/HAUS8/FANCI/BIRC5/MASTL/MCM8/TACC3/IMPA2/CDCA4/NUP85/ASF1B/CCNB2/TIMELESS/PSMC3IP/MCM6/KIF2C/CCNA2/RECQL4/POLQ/H2AFX/CD320/HPRT1/CEP85/LSM4/NCAPG/MCM7/FKBP4/SMC2/NCAPD3…
REACTOME_RECOGNITION_OF_DNA_DAMAGE_BY_PCNA_CONTAINING_REPLICATION_COMPLEX	REACTOME_RECOGNITION_OF_DNA_DAMAGE_BY_PCNA_CONTAINING_REPLICATION_COMPLEX	-0.758226	-2.04523	0.00171527	0.0167113	RBX1/UBA52/POLD3/POLE/RPA2/DDB1/RFC3/RPA1/USP1/RFC4/RFC5/POLE3/POLD2/RPA3/POLD1/POLE2/PCNA/DTL
YU_BAP1_TARGETS	YU_BAP1_TARGETS	-0.75798	-2.00222	0.00172117	0.0167113	BRCA1/BIRC5/COX7C/RFC3/CDK1/CCNE2/GMNN/USP1/SKP2/CHEK1/CDC45/CDC25A/ELOVL6
SARRIO_EPITHELIAL_MESENCHYMAL_TRANSITION_UP	SARRIO_EPITHELIAL_MESENCHYMAL_TRANSITION_UP	-0.757401	-2.69734	0.00144928	0.0167113	KIF20A/MSH2/STAMBPL1/MKI67/PLCG2/CENPE/PKMYT1/RAD51/ECT2/ARPC5L/TIMM10/BUB1/RBL1/UBE2S/BLM/ENO1/ASPM/SLC20A1/MFHAS1/POLD3/NUP155/HMMR/CMC2/FJX1/BARD1/DCK/KIF11/RBM14/SERPINE2/ARPC1B/MCM2/CDC7/ENOPH1/MCM5/HSP90AA1/PGK1/FBXO5/BRCA1/FHL2/OIP5/RRM2/ODC1/TUBB4B/LRP8/TACC3/IDH2/ASF1B/MCM6/H2AFY/CCNA2/RECQL4/H2AFX/MCM7/TUBG1/SDF2L1/RFC3/CDK1/MCM3/CDK2/UCK2/STIL/FOXM1/GMNN/TUBA1A/MCM4/STMN1/RRS1/PRIM1/DS…
PODAR_RESPONSE_TO_ADAPHOSTIN_DN	PODAR_RESPONSE_TO_ADAPHOSTIN_DN	-0.757067	-1.73879	0.00718133	0.0270929	MSMO1/RRP1B/SCD/CCNE1/UNG/FDFT1
REACTOME_INTERCONVERSION_OF_NUCLEOTIDE_DI_AND_TRIPHOSPHATES	REACTOME_INTERCONVERSION_OF_NUCLEOTIDE_DI_AND_TRIPHOSPHATES	-0.756897	-1.9836	0.00174825	0.0167113	DCTD/TXN/GUK1/GSR/AK4/AK2/RRM2/NME2/DTYMK/GLRX/CTPS1/RRM1/DUT/DCTPP1/NME1/TYMS/NME4
VERNELL_RETINOBLASTOMA_PATHWAY_UP	VERNELL_RETINOBLASTOMA_PATHWAY_UP	-0.756876	-2.37819	0.00158228	0.0167113	DONSON/HAUS1/BLM/UBR7/POLD3/CENPK/EZH2/BARD1/DCK/SPIN4/FBXO5/RRM2/EGR1/MCM8/RAD51AP1/CDCA4/ASF1B/RECQL4/MCM7/SLBP/RFC3/MCM4/MELK/ATAD2/SKP2/CDCA7L/RFC4/RRM1/VRK1/FEN1/HACD3/CCNE1/TFDP1/PCNA/TMEM97/E2F2/CDCA5/CDC25A
KEGG_NON_HOMOLOGOUS_END_JOINING	KEGG_NON_HOMOLOGOUS_END_JOINING	-0.756065	-1.65542	0.0070922	0.0269278	DNTT/MRE11/XRCC5/XRCC6/PRKDC/FEN1
REACTOME_HOMOLOGOUS_DNA_PAIRING_AND_STRAND_EXCHANGE	REACTOME_HOMOLOGOUS_DNA_PAIRING_AND_STRAND_EXCHANGE	-0.755774	-2.14869	0.00172117	0.0167113	WRN/RFC2/RBBP8/DNA2/RAD51D/RMI2/MRE11/RAD9A/RAD51/ATRIP/BLM/RHNO1/PALB2/BARD1/RAD51C/BRCA1/RPA2/RAD51AP1/RFC3/RPA1/RFC4/RFC5/EXO1/RPA3/CHEK1
REACTOME_TRANSLESION_SYNTHESIS_BY_Y_FAMILY_DNA_POLYMERASES_BYPASSES_LESIONS_ON_DNA_TEMPLATE	REACTOME_TRANSLESION_SYNTHESIS_BY_Y_FAMILY_DNA_POLYMERASES_BYPASSES_LESIONS_ON_DNA_TEMPLATE	-0.755471	-2.10048	0.00171821	0.0167113	UBA52/POLD3/VCP/MAD2L2/POLE/RPA2/RFC3/RPA1/RFC4/RFC5/POLE3/POLD2/RPA3/POLD1/POLE2/PCNA/PCLAF
REACTOME_DNA_REPLICATION	REACTOME_DNA_REPLICATION	-0.755329	-2.5755	0.0015083	0.0167113	POLE4/PSMD8/CDC23/ORC6/RFC2/DNA2/PSMF1/PSMD3/PSMA6/PSMC4/SKP1/PSME2/PSMB7/PSME4/PSMD11/PSMA3/PSMC5/PSMB4/RBX1/UBA52/PSMB9/POLD3/PSMA1/PSMB6/PSMD14/PSMA2/PSMC2/SEM1/PSMB1/MCM2/POLE/CDC7/MCM5/ORC1/PSMD6/PSMC1/RPA2/PRIM2/PSMD2/MCM8/MCM6/CCNA2/PSMB5/PSME3/MCM7/PSMB3/ANAPC1/RFC3/PSMD1/PSMC3/LIG1/MCM3/CDK2/ANAPC11/RPA1/CCNE2/GMNN/POLA1/POLA2/PSMB8/MCM4/PRIM1/SKP2/RFC4/RFC5/FEN1/CCNE1/PSMB2/UBE2C/POLE3/…
KOBAYASHI_EGFR_SIGNALING_24HR_DN	KOBAYASHI_EGFR_SIGNALING_24HR_DN	-0.754501	-2.78082	0.00138313	0.0167113	KIF15/KIF14/PKMYT1/DONSON/DCBLD2/RAD51/ECT2/BUB1/UBE2S/DLGAP5/ADORA2B/TTK/CDKN3/RAD54B/BLM/ASPM/SLC20A1/RANGAP1/SPDL1/SRSF7/SNRPD1/HMMR/CMC2/EZH2/BARD1/NEMP1/KIF11/DDX39A/KPNA2/LMNB1/AURKB/PARP2/MCM2/POLR2D/MCM5/HAT1/ORC1/BRCA1/NAA15/RRM2/SPC25/ODC1/TUBB4B/FANCI/BIRC5/TUBB6/RAD51AP1/RRP15/PUS7/ABCE1/CDCA4/ASF1B/CDCA8/TIMELESS/FAM216A/H2AFZ/PSMC3IP/MCM6/KIF2C/CCNA2/HJURP/H2AFX/NCAPG/MCM7/TUBG1/SMC…
REACTOME_NUCLEAR_IMPORT_OF_REV_PROTEIN	REACTOME_NUCLEAR_IMPORT_OF_REV_PROTEIN	-0.75418	-2.07446	0.00172414	0.0167113	NUP62/NUP43/SEC13/KPNB1/NUP93/NDC1/NUP155/NUP188/NUP88/POM121C/NUP85/NUP35/NUP210/RCC1/SEH1L/NUP37/NUP205/NUP107/RAN
KEGG_TERPENOID_BACKBONE_BIOSYNTHESIS	KEGG_TERPENOID_BACKBONE_BIOSYNTHESIS	-0.752938	-1.70456	0.00722022	0.0271508	DHDDS/PMVK/FDPS/HMGCS1/ACAT1/PDSS1/ACAT2
ODONNELL_TARGETS_OF_MYC_AND_TFRC_DN	ODONNELL_TARGETS_OF_MYC_AND_TFRC_DN	-0.752875	-2.17655	0.0016835	0.0167113	DNA2/CHAF1A/BUB1B/CENPF/NSD2/DEPDC1B/ACACA/HSPH1/AURKB/SPC25/BIRC5/G3BP1/CCNA2/CDK1/FOXM1/AURKA/SCD/CDC20/TOP2A/POLE2/CKS1B/RANBP1/PLK4
MALONEY_RESPONSE_TO_17AAG_DN	MALONEY_RESPONSE_TO_17AAG_DN	-0.752131	-2.37484	0.00157729	0.0167113	CALM2/POLR2L/GNPAT/PTGES3/RPL27A/SNRPE/RPS8/ILF2/HNRNPA1/SRSF7/DYNLL1/SNRPB/SRSF3/CLTA/YWHAE/KPNA2/XRCC5/PRDX3/HAT1/SRSF2/ELOB/RBMX/RRM2/RPL36AL/SSB/ABCE1/PDCD5/VDAC3/SNRPG/MDH1/TIMM23/LDHA/PA2G4/HNRNPAB/PRDX4/PTMA/SNRPF/UBE2C/TPI1/MAD2L1
REACTOME_CROSS_PRESENTATION_OF_SOLUBLE_EXOGENOUS_ANTIGENS_ENDOSOMES	REACTOME_CROSS_PRESENTATION_OF_SOLUBLE_EXOGENOUS_ANTIGENS_ENDOSOMES	-0.752072	-2.22377	0.00169205	0.0167113	PSMF1/PSMD3/PSMA6/PSMC4/PSME2/PSMB7/PSME4/PSMD11/PSMA3/PSMC5/PSMB4/PSMB9/PSMA1/PSMB6/PSMD14/PSMA2/PSMC2/SEM1/PSMB1/PSMD6/PSMC1/PSMD2/PSMB5/PSME3/PSMB3/PSMD1/PSMC3/PSMB8/PSMB2
BIOCARTA_ATRBRCA_PATHWAY	BIOCARTA_ATRBRCA_PATHWAY	-0.75133	-1.86373	0.00175131	0.0167113	MRE11/RAD9A/RAD51/ATRIP/FANCE/CHEK2/BRCA1/CHEK1/FANCD2/FANCG
REACTOME_SCF_SKP2_MEDIATED_DEGRADATION_OF_P27_P21	REACTOME_SCF_SKP2_MEDIATED_DEGRADATION_OF_P27_P21	-0.750301	-2.27086	0.00164745	0.0167113	PSMF1/PSMD3/PSMA6/PSMC4/SKP1/PSME2/PSMB7/PSMD11/PSMA3/PSMC5/PSMB4/UBA52/PSMB9/PSMA1/PSMB6/PSMD14/PSMA2/PSMC2/SEM1/PSMB1/PSMD6/PSMC1/PSMD2/CCNA2/PSMB5/PSME3/PSMB3/CDK4/PSMD1/PSMC3/CDK2/CCNE2/PSMB8/SKP2/CCNE1/PSMB2/CKS1B
SIMBULAN_PARP1_TARGETS_DN	SIMBULAN_PARP1_TARGETS_DN	-0.750081	-1.80325	0.00175131	0.0167113	UBE2S/RANGAP1/DNMT1/CCNB2/CCNA2/SPP1/STMN1/PRIM1/CDC20/PCNA
WINNEPENNINCKX_MELANOMA_METASTASIS_UP	WINNEPENNINCKX_MELANOMA_METASTASIS_UP	-0.749689	-2.64544	0.00144718	0.0167113	HTRA2/RSRC1/CENPF/NCBP1/NSD2/SKA2/DONSON/DCBLD2/ECT2/BUB1/GLRX2/DLGAP5/CDKN3/ASPM/MRPS17/HSPA4/GPN3/PHF14/KIF11/CMSS1/NASP/OGG1/KPNA2/KDELR2/DDX18/RBMX/PARPBP/RRM2/PRIM2/SPC25/IMMT/BIRC5/SGO2/PWP1/CDCA8/CCNB2/SRSF10/TIMELESS/FAM216A/PSMC3IP/MCM6/KIF2C/NCAPG/DTYMK/SMC2/CCT7/GEMIN6/HSPD1/CDK1/SNRPG/RAD54L/VMA21/GMNN/NCAPG2/CACYBP/MCM4/MELK/ATAD2/DSCC1/AURKA/TK1/CKS2/RFC4/PRC1/RFC5/MSH6/TOP2A/NME1/Z…
REACTOME_CONDENSATION_OF_PROMETAPHASE_CHROMOSOMES	REACTOME_CONDENSATION_OF_PROMETAPHASE_CHROMOSOMES	-0.749141	-1.64026	0.0141844	0.0461869	CSNK2B/NCAPD2/CCNB2/NCAPG/SMC2/CDK1
TANG_SENESCENCE_TP53_TARGETS_DN	TANG_SENESCENCE_TP53_TARGETS_DN	-0.748756	-2.2359	0.00166667	0.0167113	NUP62/MRE11/NEK2/KIF20A/CENPE/NRGN/BUB1/TTK/ADARB1/EZH2/BARD1/KIF11/LMNB1/AURKB/FBXO5/EXOSC9/BIRC5/CCNB2/CCNA2/NCAPG/TPX2/CDK1/PTTG3P/TK1/PRC1/CDC20/NUSAP1/TOP2A/UBE2C/PTTG1/CDC25A/PLK4
REACTOME_IRF3_MEDIATED_INDUCTION_OF_TYPE_I_IFN	REACTOME_IRF3_MEDIATED_INDUCTION_OF_TYPE_I_IFN	-0.748734	-1.66276	0.0127042	0.0422472	MRE11/IFI16/XRCC5/XRCC6/PRKDC/DDX41
REACTOME_TRANSPORT_OF_THE_SLBP_DEPENDANT_MATURE_MRNA	REACTOME_TRANSPORT_OF_THE_SLBP_DEPENDANT_MATURE_MRNA	-0.747914	-2.07947	0.00171821	0.0167113	RAE1/EIF4E/NUP62/NUP43/NCBP1/SEC13/NUP93/NDC1/NUP155/NUP188/NUP88/POM121C/NCBP2/NUP85/NUP35/NUP210/SEH1L/SLBP/NUP37/NUP205/NUP107/ALYREF
REACTOME_PURINE_SALVAGE	REACTOME_PURINE_SALVAGE	-0.747591	-1.69245	0.00722022	0.0271508	APRT/ADK/DCK/DGUOK/GMPR/HPRT1/PNP
MOOTHA_VOXPHOS	MOOTHA_VOXPHOS	-0.747051	-2.33417	0.00160514	0.0167113	MBD3/UQCRC2/COX7A2/SURF2/COX10/GATB/SDHD/CYB5A/UQCRC1/NDUFA1/NDUFA6/NDUFA10/COX6C/NDUFC1/NDUFB5/COX6B1/COX6A1/NDUFB2/UQCRB/NDUFA7/NDUFA2/NDUFA9/NDUFA13/NDUFA8/SDHC/NDUFS7/NDUFA3/BEX3/NDUFA4/COX5A/CNOT7/UQCRQ/SDHA/CYC1/NDUFAB1/COX7B/BCS1L/COX5B/COX7C/COX8A/UQCR10/UQCRH/UQCRFS1/NDUFS5/SDHB/NDUFB7/NDUFS3/NDUFB3/NDUFB6
REACTOME_ORC1_REMOVAL_FROM_CHROMATIN	REACTOME_ORC1_REMOVAL_FROM_CHROMATIN	-0.747021	-2.33408	0.00160514	0.0167113	PSMF1/PSMD3/PSMA6/PSMC4/SKP1/PSME2/PSMB7/PSME4/PSMD11/PSMA3/PSMC5/PSMB4/RBX1/UBA52/PSMB9/PSMA1/PSMB6/PSMD14/PSMA2/PSMC2/SEM1/PSMB1/MCM2/MCM5/ORC1/PSMD6/PSMC1/PSMD2/MCM8/MCM6/CCNA2/PSMB5/PSME3/MCM7/PSMB3/PSMD1/PSMC3/MCM3/CDK2/PSMB8/MCM4/SKP2/PSMB2
REACTOME_MITOCHONDRIAL_TRANSLATION	REACTOME_MITOCHONDRIAL_TRANSLATION	-0.745793	-2.42209	0.0015674	0.0167113	MRPL40/MRPL34/MRPS28/MRPS35/MRPL58/OXA1L/MRPL13/MRPS18A/ERAL1/MRPS23/MRPL16/MRPL9/MRPL41/MRPS17/MRPS22/MRPL21/MRPL52/MRPS27/MRPL15/MRPL27/MRPS2/MRPL37/MRPL55/CHCHD1/MRPL1/MRPL50/MRPL43/MRPL23/MRPL3/MRPL46/MRPL35/MRPL36/MRPS11/MRPS15/MRPS7/MRPS26/MRPL11/MRPL4/MRPL18/MRPL24/TUFM/MRPL12/MRPL17/MRPL20/AURKAIP1
REACTOME_RESOLUTION_OF_D_LOOP_STRUCTURES_THROUGH_SYNTHESIS_DEPENDENT_STRAND_ANNEALING_SDSA	REACTOME_RESOLUTION_OF_D_LOOP_STRUCTURES_THROUGH_SYNTHESIS_DEPENDENT_STRAND_ANNEALING_SDSA	-0.745676	-1.91246	0.00351494	0.0181057	WRN/RBBP8/DNA2/RAD51D/RMI2/MRE11/RAD51/BLM/PALB2/BARD1/RAD51C/BRCA1/RAD51AP1/EXO1
POMEROY_MEDULLOBLASTOMA_PROGNOSIS_DN	POMEROY_MEDULLOBLASTOMA_PROGNOSIS_DN	-0.744094	-2.15718	0.0016835	0.0167113	DAG1/CBX5/SNRPA1/RPL27A/CENPF/RPS8/RPL10A/RPS14/UCHL1/CDC25B/ENO1/BARD1/CAD/TKT/RPS25/NCAPD2/ATIC/SRI/RPL7A/BYSL/ERP29/COX8A/SNRPD2/TRAP1/LDHB/RPL29/NME4/SLC29A1
REACTOME_RESPIRATORY_ELECTRON_TRANSPORT	REACTOME_RESPIRATORY_ELECTRON_TRANSPORT	-0.743068	-2.3942	0.00157233	0.0167113	COX14/UQCRC1/NDUFA1/NDUFV3/NDUFA6/NDUFA10/NDUFB9/COX6C/NDUFAF5/NDUFC1/NDUFAF6/NDUFB5/NDUFA12/SCO1/COX6B1/COX6A1/NDUFB2/NDUFAF2/UQCRB/NDUFA7/NDUFA2/NDUFA9/NDUFB11/NDUFB10/NDUFAF4/ETFA/NDUFA13/NDUFA8/TMEM126B/SDHC/NDUFS7/NDUFA3/NDUFA4/COX5A/NDUFA11/LRPPRC/UQCRQ/SDHA/CYC1/NDUFV1/NDUFAB1/COX7B/ACAD9/COX5B/COX7C/COX8A/UQCR10/UQCRH/UQCRFS1/NDUFS5/SDHB/NDUFB7/TRAP1/NDUFS3/NDUFB3/NDUFB6
WANG_METASTASIS_OF_BREAST_CANCER_ESR1_UP	WANG_METASTASIS_OF_BREAST_CANCER_ESR1_UP	-0.742772	-1.8425	0.00175131	0.0167113	CBX3/PSMC2/KPNA2/PPP1CC/YIF1A/SUPT16H/POLQ/CCNE2/NCAPG2/ATAD2/FEN1
DANG_MYC_TARGETS_UP	DANG_MYC_TARGETS_UP	-0.74243	-2.52295	0.00152672	0.0167113	UCHL1/ENO1/SLC25A3/HNRNPA1/SRSF7/RPL22/HSPA4/HNRNPA2B1/CBX3/NUP155/SNRPB/CAD/RPL13/DDX10/PSMB1/DDX18/GAPDH/MTHFD1/PRDX3/SRSF2/AIMP2/NCL/ODC1/SURF6/NME2/IMPA2/MRTO4/PRPS2/HSPA8/RCC1/H2AFZ/PPIA/PREP/SRM/CDK4/HSPD1/SRSF1/GNL3/EIF4B/FASN/MAT2A/APEX1/TK1/CKS2/LDHA/PHB/METTL1/PA2G4/PTMA/PSMG1/NME1/SHMT1/UBE2C/PPAT/POLD2/CTSC/TYMS/PCNA/DKC1/CDC25A/MGST1
WU_HBX_TARGETS_3_UP	WU_HBX_TARGETS_3_UP	-0.741212	-1.78193	0.00175131	0.0167113	CASP4/GSTM2/IFNAR2/CDKN3/IFITM1/PDCD2/CDK4/DAD1/TYMS/MYC/SLC2A5
REACTOME_TRANSLESION_SYNTHESIS_BY_POLK	REACTOME_TRANSLESION_SYNTHESIS_BY_POLK	-0.740964	-1.75893	0.00351494	0.0181057	RFC2/REV3L/UBA52/MAD2L2/RPA2/RFC3/RPA1/RFC4/RFC5/RPA3/PCNA
RHODES_UNDIFFERENTIATED_CANCER	RHODES_UNDIFFERENTIATED_CANCER	-0.739659	-2.30732	0.00158983	0.0167113	ILF2/UBE2S/DLGAP5/CDKN3/EZH2/PSMD14/NCAPD2/KPNA2/MCM2/BIRC5/PSMD2/SSBP1/H2AFZ/MCM6/KIF2C/CCNA2/H2AFX/TMSB10/GPSM2/CDK1/MCM3/FOXM1/YBX1/GGH/MELK/CKS2/RFC4/CDC20/PRDX4/TOP2A/TUBB/NME1/UBE2C/RPA3/NUDT1/PCNA/PCLAF/TRIP13/CKS1B/MAD2L1
REACTOME_EXPORT_OF_VIRAL_RIBONUCLEOPROTEINS_FROM_NUCLEUS	REACTOME_EXPORT_OF_VIRAL_RIBONUCLEOPROTEINS_FROM_NUCLEUS	-0.739258	-2.01466	0.00170648	0.0167113	HSPA1A/RAE1/NUP62/NUP43/SEC13/NUP93/NDC1/NUP155/NUP188/NUP88/POM121C/NUP85/NUP35/NUP210/SEH1L/NUP37/NUP205/NUP107/RAN
STEIN_ESRRA_TARGETS_RESPONSIVE_TO_ESTROGEN_DN	STEIN_ESRRA_TARGETS_RESPONSIVE_TO_ESTROGEN_DN	-0.739091	-2.07976	0.0017301	0.0167113	CHRNA5/NEMP1/MICB/MCM2/MCM5/MCM6/CCNE2/NCAPG2/ATAD2/SKP2/RRM1/FEN1/POLE2/GINS2/PCNA/MCM10/DTL/GINS3/CDC25A
REACTOME_INTERACTIONS_OF_VPR_WITH_HOST_CELLULAR_PROTEINS	REACTOME_INTERACTIONS_OF_VPR_WITH_HOST_CELLULAR_PROTEINS	-0.738714	-2.06422	0.00170648	0.0167113	RAE1/SLC25A4/NUP62/NUP43/PSIP1/SEC13/NUP93/NDC1/NUP155/NUP188/NUP88/SLC25A6/BANF1/POM121C/NUP85/NUP35/NUP210/SEH1L/NUP37/NUP205/NUP107/SLC25A5
REACTOME_PROCESSING_OF_INTRONLESS_PRE_MRNAS	REACTOME_PROCESSING_OF_INTRONLESS_PRE_MRNAS	-0.738088	-1.77442	0.00175131	0.0167113	NUDT21/NCBP1/CPSF3/CPSF4/CLP1/NCBP2/CPSF1/CSTF2/CSTF3
KEGG_NUCLEOTIDE_EXCISION_REPAIR	KEGG_NUCLEOTIDE_EXCISION_REPAIR	-0.73808	-2.14812	0.00168634	0.0167113	ERCC2/RBX1/ERCC3/ERCC1/POLD3/POLE/RPA2/GTF2H4/DDB1/RFC3/LIG1/RPA1/RFC4/RFC5/CETN2/POLE3/POLD2/RPA3/POLD1/POLE2/PCNA
SCHLOSSER_MYC_AND_SERUM_RESPONSE_SYNERGY	SCHLOSSER_MYC_AND_SERUM_RESPONSE_SYNERGY	-0.737462	-1.97081	0.00170068	0.0167113	CXorf40A/LARP1/ARMC6/FRAT2/DDX28/METAP2/NCLN/TMEM183A/COG2/FARSA/KHSRP/POLR2I/SRM/NDUFS5/MRPL12/TOMM40/SNRPA/NME4
REACTOME_RESPIRATORY_ELECTRON_TRANSPORT_ATP_SYNTHESIS_BY_CHEMIOSMOTIC_COUPLING_AND_HEAT_PRODUCTION_BY_UNCOUPLING_PROTEINS	REACTOME_RESPIRATORY_ELECTRON_TRANSPORT_ATP_SYNTHESIS_BY_CHEMIOSMOTIC_COUPLING_AND_HEAT_PRODUCTION_BY_UNCOUPLING_PROTEINS	-0.737339	-2.38888	0.00158228	0.0167113	SDHD/SLC25A14/COX14/UQCRC1/NDUFA1/NDUFV3/NDUFA6/NDUFA10/NDUFB9/COX6C/NDUFAF5/NDUFC1/NDUFAF6/NDUFB5/NDUFA12/SCO1/COX6B1/COX6A1/NDUFB2/NDUFAF2/UCP2/UQCRB/NDUFA7/NDUFA2/NDUFA9/NDUFB11/NDUFB10/NDUFAF4/ETFA/NDUFA13/NDUFA8/TMEM126B/SDHC/NDUFS7/NDUFA3/NDUFA4/COX5A/NDUFA11/LRPPRC/UQCRQ/SDHA/CYC1/NDUFV1/NDUFAB1/COX7B/ACAD9/COX5B/COX7C/COX8A/UQCR10/UQCRH/UQCRFS1/NDUFS5/SDHB/NDUFB7/TRAP1/NDUFS3/NDUFB3/NDUFB6
PUJANA_BRCA_CENTERED_NETWORK	PUJANA_BRCA_CENTERED_NETWORK	-0.73678	-2.47822	0.00152672	0.0167113	RBBP8/DHFR/DNA2/CHAF1A/POLR2B/MRE11/SNRPA1/PSIP1/MSH2/LBR/TBCA/COPS3/RBBP4/SMC1A/TCERG1/BLM/ABCB7/IDH3B/PRPF4/CPSF4/HMMR/SNRPB/EZH2/NEMP1/CAD/TTF2/DDX39A/BUB3/NASP/DNMT1/NCAPD2/LMNB1/MCM2/POLE/CDC7/MCM5/RAD51C/PPP1CC/CHEK2/BRCA1/FANCI/RAD51AP1/RPIA/NAE1/TIMELESS/MCM6/CCNA2/SMC2/PRKDC/RFC3/CDK1/RPA1/RAD54L/POLA1/MCM4/MAT2A/SKP2/AURKA/RFC4/RRM1/CDC20/KIFC1/DUT/TOP2A/PRPS1/UNG/UBE2C/TFDP1/SNRPA/PCNA…
REACTOME_RRNA_MODIFICATION_IN_THE_NUCLEUS_AND_CYTOSOL	REACTOME_RRNA_MODIFICATION_IN_THE_NUCLEUS_AND_CYTOSOL	-0.736529	-2.22743	0.00164474	0.0167113	UTP15/RCL1/WDR75/NOC4L/UTP6/WDR43/UTP18/DDX52/PDCD11/NOP14/NOP58/DCAF13/DIMT1/RPS14/NOL11/WDR46/RPS9/NOP10/BMS1/EMG1/BUD23/DDX47/UTP11/GAR1/FBL/MPHOSPH10/RPS7/RRP36/IMP4/RPS2/TRMT112/NAT10/RRP7A/UTP14A/HEATR1/NOP2/UTP4/SNU13/IMP3/NOP56/DKC1/NHP2
ABRAMSON_INTERACT_WITH_AIRE	ABRAMSON_INTERACT_WITH_AIRE	-0.736499	-2.14352	0.00168634	0.0167113	POLR2B/MSH2/TRIM28/SMC1A/GCN1/KPNB1/NUP93/SNRPB/SRSF3/NASP/LMNB1/MCM2/MCM5/SRSF2/EFTUD2/GEMIN5/SUPT16H/MCM6/PRKDC/SRSF1/RUVBL2/MSH6/TOP2A/C1QBP/NOP56/PCNA
RHEIN_ALL_GLUCOCORTICOID_THERAPY_DN	RHEIN_ALL_GLUCOCORTICOID_THERAPY_DN	-0.735663	-2.78579	0.0013245	0.0167113	PGD/DIMT1/GOT2/ACAA2/ASAP2/METTL5/NDUFA10/FANCL/TBCA/DYRK2/SNRPE/DPYSL2/BCL2/NSD2/ARMCX1/KIF15/BLMH/RBBP4/SMC1A/ATXN10/HMGB3/GIMAP6/RAD51/PARK7/GBE1/CHCHD3/MRPS35/IARS2/ANP32B/GDI2/ECT2/ARPC5L/MEST/NDUFB5/TCF12/MARCKSL1/TTK/TPGS2/IMPDH2/ENO1/PFKM/HEBP1/HNRNPA3/PRDX6/UGP2/PSMB9/RPL22/SPCS2/HDDC2/METAP2/SCCPDH/EID1/CTBP1/ITGB3BP/DYNLL1/HMMR/CITED2/CFDP1/BARD1/TALDO1/PSMD14/KIF11/HMGN2/VDAC1/CSNK2B/…
REACTOME_CITRIC_ACID_CYCLE_TCA_CYCLE	REACTOME_CITRIC_ACID_CYCLE_TCA_CYCLE	-0.733924	-1.85286	0.0017301	0.0167113	SDHD/NNT/SUCLG2/SUCLA2/ME2/ACO2/FAHD1/IDH3G/IDH3B/MDH2/SUCLG1/SDHC/FH/SDHA/IDH2/SDHB
BIOCARTA_EFP_PATHWAY	BIOCARTA_EFP_PATHWAY	-0.733398	-1.66032	0.0108303	0.0370431	CCNB2/CDK4/CDK1/CDK2
FUJII_YBX1_TARGETS_DN	FUJII_YBX1_TARGETS_DN	-0.733387	-2.61777	0.00144509	0.0167113	CDKN3/RAD54B/ASPM/DEPDC1B/CENPK/EIF4EBP2/UBAC1/KIF11/TTF2/DFFA/MICB/FIGNL1/LMNB1/MAD2L2/MCM2/MLLT11/CALU/MCM5/SSRP1/PARPBP/NCBP2/FBXO5/OIP5/RRM2/SPC25/ODC1/FANCI/MASTL/HADH/ASF1B/DBN1/TIMELESS/MCM6/H2AFX/MCM7/DTYMK/PRKDC/RFC3/LIG1/SLC25A19/MCM3/CDK2/FOXM1/NCAPG2/POLA2/MCM4/MELK/ATAD2/PRIM1/SKP2/TK1/RFC4/RRM1/PHF19/RFC5/VRK1/FEN1/DUT/RNASEH2A/NUSAP1/TOP2A/UNG/CDCA7/NOP56/ZWINT/EXO1/POLE2/GINS2/CHE…
REACTOME_CHK1_CHK2_CDS1_MEDIATED_INACTIVATION_OF_CYCLIN_B:CDK1_COMPLEX	REACTOME_CHK1_CHK2_CDS1_MEDIATED_INACTIVATION_OF_CYCLIN_B:CDK1_COMPLEX	-0.733221	-1.65992	0.0108303	0.0370431	YWHAQ/WEE1/YWHAE/CHEK2/CDK1/CHEK1
REACTOME_TRANSPORT_OF_MATURE_MRNAS_DERIVED_FROM_INTRONLESS_TRANSCRIPTS	REACTOME_TRANSPORT_OF_MATURE_MRNAS_DERIVED_FROM_INTRONLESS_TRANSCRIPTS	-0.7326	-2.11794	0.0016835	0.0167113	EIF4E/NUP62/NUP43/NCBP1/SEC13/CPSF3/NUP93/NDC1/CPSF4/NUP155/NUP188/NUP88/POM121C/NCBP2/CPSF1/NUP85/NUP35/NUP210/SEH1L/SLBP/NUP37/NUP205/NUP107/ALYREF
LEE_EARLY_T_LYMPHOCYTE_UP	LEE_EARLY_T_LYMPHOCYTE_UP	-0.731642	-2.42883	0.00153374	0.0167113	BUB1B/AEBP1/NEK2/CEP70/KIF20A/MKI67/NSD2/KIF15/KIF14/HMGB3/BUB1/DLGAP5/TTK/CDKN3/ASPM/HMMR/KIF11/TNFRSF21/DIAPH3/MCM2/MPP1/OIP5/RRM2/TUBB4B/FANCI/BIRC5/SGO2/CPVL/RAD51AP1/MZB1/CCNB2/KIF2C/NCAPG/CDK1/LRR1/GGH/MCM4/MELK/ATAD2/DSCC1/AURKA/CKS2/CENPW/PRC1/NUSAP1/TOP2A/TUBB/UBE2C/TYMS/UBE2T/CEP55/MCM10/PCLAF/E2F2/DTL/PTTG1/UHRF1/CDC25A
NADERI_BREAST_CANCER_PROGNOSIS_UP	NADERI_BREAST_CANCER_PROGNOSIS_UP	-0.73076	-2.17519	0.00166667	0.0167113	SOX11/KIF20A/RASIP1/BUB1/ASPM/PSMD14/BAALC/TMEM208/PSMD2/CDCA8/TIMELESS/MELK/EBP/CTPS1/DSCC1/HSPA14/EXO1/POLD1/UBE2T/CEP55/CDCA5/PTTG1/UHRF1/CENPN
REACTOME_TELOMERE_MAINTENANCE	REACTOME_TELOMERE_MAINTENANCE	-0.730471	-2.32815	0.00154321	0.0167113	POLE/RUVBL1/RPA2/PRIM2/H2AFZ/H2AFX/RFC3/LIG1/RPA1/POLA1/POLA2/PRIM1/RFC4/RUVBL2/RFC5/FEN1/POLE3/POLD2/RPA3/POLD1/POLE2/PCNA/DKC1/NHP2
REACTOME_FORMATION_OF_TUBULIN_FOLDING_INTERMEDIATES_BY_CCT_TRIC	REACTOME_FORMATION_OF_TUBULIN_FOLDING_INTERMEDIATES_BY_CCT_TRIC	-0.730358	-1.87733	0.00348432	0.0181057	TUBB4B/CCT2/TUBB6/TCP1/TUBA3D/CCT7/CCT8/CCT3/TUBA1B/TUBA1A/TUBA1C/TUBA4A
REACTOME_ASSEMBLY_OF_THE_PRE_REPLICATIVE_COMPLEX	REACTOME_ASSEMBLY_OF_THE_PRE_REPLICATIVE_COMPLEX	-0.729604	-2.25351	0.00163132	0.0167113	PSMF1/PSMD3/PSMA6/PSMC4/PSME2/PSMB7/PSME4/PSMD11/PSMA3/PSMC5/PSMB4/UBA52/PSMB9/PSMA1/PSMB6/PSMD14/PSMA2/PSMC2/SEM1/PSMB1/MCM2/MCM5/ORC1/PSMD6/PSMC1/PSMD2/MCM8/MCM6/PSMB5/PSME3/MCM7/PSMB3/PSMD1/PSMC3/MCM3/GMNN/PSMB8/MCM4/PSMB2/E2F2
YAO_TEMPORAL_RESPONSE_TO_PROGESTERONE_CLUSTER_14	YAO_TEMPORAL_RESPONSE_TO_PROGESTERONE_CLUSTER_14	-0.72919	-2.50756	0.00151057	0.0167113	SNRPA1/NSUN2/RWDD1/HTRA2/PSME4/MORF4L2/SEC13/HMGN5/TCERG1/SPCS3/ERGIC1/SMYD2/PRRC1/HNRNPA3/VARS/SLAIN1/TMEM167A/LBHD1/GATAD2A/UBE2N/UQCC2/BANF1/PABPC4/IPO4/SERPINE2/ARHGDIA/EIF4G1/RPN1/PRMT1/CLPTM1L/GPS1/ATF6B/EIF2B5/EFTUD2/SSR2/PSMD6/ODC1/PKM/FBL/TUBB6/MYDGF/PREP/PSMB5/DTYMK/PSMB3/CDK4/MLEC/PSMD1/DDX41/SYNCRIP/CCT8/CCT3/TMEM147/TUBA1A/APEX1/CISD1/EBNA1BP2/WDR74/PPA1/DCTPP1/NME1/GALK1/MRPL12/TYMS…
VIETOR_IFRD1_TARGETS	VIETOR_IFRD1_TARGETS	-0.729183	-1.80879	0.00175131	0.0167113	RPL22L1/SPP1/UQCR10/EBP/TK1/PTTG1
HERNANDEZ_MITOTIC_ARREST_BY_DOCETAXEL_1_DN	HERNANDEZ_MITOTIC_ARREST_BY_DOCETAXEL_1_DN	-0.729168	-2.02735	0.00171821	0.0167113	DPYSL2/GBE1/RBL1/POLD3/FBXO5/FHL2/CDK1/CDK2/GLRX/TUBB/UBE2C/DTL/SLC29A1/CKS1B
PUJANA_XPRSS_INT_NETWORK	PUJANA_XPRSS_INT_NETWORK	-0.728991	-2.58964	0.00142857	0.0167113	POLR2B/MRE11/HMGN1/SNRPA1/PSIP1/FUBP1/ACYP1/MSH2/LBR/TBCA/TMEM131L/COPS3/MKI67/NSD2/BLMH/RBBP4/SMC1A/TCERG1/UBE2S/FRG1/BLM/ABCB7/PAXIP1/IDH3B/PRPF4/CPSF4/CBX3/HMMR/SNRPB/EZH2/SRSF3/NEMP1/CAD/TTF2/DDX39A/BUB3/NASP/DNMT1/NCAPD2/LMNB1/AURKB/MCM2/POLE/CDC7/MCM5/RAD51C/PPP1CC/CHEK2/BRCA1/SPC25/FANCI/RAD51AP1/RPIA/NAE1/SRSF10/TIMELESS/SH2D1A/MCM6/CCNA2/SMC2/ILF3/PRKDC/RFC3/CDK1/DNAJC9/RPA1/FOXM1/RAD54L…
REACTOME_SUMOYLATION_OF_SUMOYLATION_PROTEINS	REACTOME_SUMOYLATION_OF_SUMOYLATION_PROTEINS	-0.728976	-2.02228	0.00171821	0.0167113	NUP62/NUP43/UBE2I/SEC13/SUMO2/NUP93/NDC1/NUP155/NUP188/NUP88/POM121C/NUP85/NUP35/NUP210/SEH1L/NUP37/NUP205/NUP107
CHEN_ETV5_TARGETS_TESTIS	CHEN_ETV5_TARGETS_TESTIS	-0.728952	-1.80822	0.00175131	0.0167113	MKI67/RAD51/AK4/RBL1/DCK/DDX10/MCM2/CDK2/CCNE2/CDCA7/MAD2L1
REACTOME_PREFOLDIN_MEDIATED_TRANSFER_OF_SUBSTRATE_TO_CCT_TRIC	REACTOME_PREFOLDIN_MEDIATED_TRANSFER_OF_SUBSTRATE_TO_CCT_TRIC	-0.728803	-1.90997	0.00174825	0.0167113	PFDN1/VBP1/TUBB4B/CCT2/TUBB6/TCP1/TUBA3D/CCT7/CCT8/CCT3/TUBA1A/TUBA1C/TUBA4A
KEGG_PARKINSONS_DISEASE	KEGG_PARKINSONS_DISEASE	-0.727853	-2.38721	0.00154799	0.0167113	UBE2J2/UQCRC1/CASP3/SLC25A4/NDUFA1/NDUFV3/NDUFA6/LRRK2/UBE2G2/NDUFA10/HTRA2/NDUFB9/COX6C/PARK7/NDUFC1/NDUFB5/UCHL1/COX6B1/COX6A1/VDAC2/NDUFB2/UBE2G1/UQCRB/NDUFA7/NDUFA2/NDUFA9/VDAC1/SLC25A6/NDUFB10/NDUFA8/UQCRHL/SDHC/NDUFS7/NDUFA3/NDUFA4/COX5A/UQCRQ/SDHA/CYC1/NDUFV1/NDUFAB1/VDAC3/COX7B/COX5B/COX7C/COX8A/UQCR10/UQCRH/UQCRFS1/NDUFS5/SDHB/SLC25A5/NDUFB7/NDUFS3/NDUFB3/NDUFB6
REACTOME_HDR_THROUGH_HOMOLOGOUS_RECOMBINATION_HRR	REACTOME_HDR_THROUGH_HOMOLOGOUS_RECOMBINATION_HRR	-0.727662	-2.2185	0.00165563	0.0167113	WRN/POLE4/RFC2/RBBP8/DNA2/RAD51D/EME1/RMI2/MRE11/RAD9A/RAD51/ATRIP/BLM/SLX4/UBA52/RHNO1/PALB2/POLD3/BARD1/POLE/RAD51C/BRCA1/RPA2/RAD51AP1/RFC3/RPA1/RFC4/RFC5/POLE3/POLD2/EXO1/RPA3/POLD1/POLE2/CHEK1/PCNA
RHODES_CANCER_META_SIGNATURE	RHODES_CANCER_META_SIGNATURE	-0.726409	-2.22466	0.00164204	0.0167113	ILF2/UBE2S/CDKN3/HSP90B1/HNRNPA2B1/CBX3/KPNA2/KDELR2/MANF/SDHC/CANX/NCBP2/HDAC1/G3BP1/SSBP1/EIF4A3/MRPL3/TPX2/HSPD1/CDK1/MCM3/PAFAH1B3/CKS2/RFC4/LDHA/NUP205/AHCY/PRDX4/ACLY/PTMA/TOP2A/TUBB/SNRPF/NME1/PCLAF/PAICS
REACTOME_DNA_DAMAGE_BYPASS	REACTOME_DNA_DAMAGE_BYPASS	-0.725511	-2.11493	0.00170068	0.0167113	RBX1/UBA52/POLD3/VCP/MAD2L2/POLE/RPA2/DDB1/RFC3/RPA1/USP1/RFC4/RFC5/POLE3/POLD2/RPA3/POLD1/POLE2/PCNA/PCLAF/DTL
REACTOME_AFLATOXIN_ACTIVATION_AND_DETOXIFICATION	REACTOME_AFLATOXIN_ACTIVATION_AND_DETOXIFICATION	-0.724924	-1.72085	0.00527241	0.0215281	MGST3/AKR7A3/MGST2/AKR7A2/MGST1
FERRANDO_T_ALL_WITH_MLL_ENL_FUSION_DN	FERRANDO_T_ALL_WITH_MLL_ENL_FUSION_DN	-0.724882	-2.34011	0.00158983	0.0167113	ITPKA/ELOC/AP3S1/PLCB2/CHAF1A/TXN/HINT1/PSMA6/GOT2/ACAA2/LBR/EEF1D/PKMYT1/IGFBP2/KPNB1/UBE2S/BCLAF1/NUP93/PRDX6/LST1/BARD1/SRSF3/PSMA2/HMGN2/DDX39A/LMNB1/VBP1/MCM2/GAPDH/MCM5/KHSRP/HADH/SDHA/S100A4/HPRT1/CSE1L/COX8A/CDK2/EIF3B/POLA2/MAPKAPK3/RRM1/DUT/TOP2A/C1QBP/CENPX/PSMB2/SORD/UBE2C/POLD2/TYMS/MYC/PCNA/PGAM1/PCLAF/SLC29A1/RANBP1
REACTOME_TRANSLESION_SYNTHESIS_BY_POLH	REACTOME_TRANSLESION_SYNTHESIS_BY_POLH	-0.724844	-1.77222	0.0017331	0.0167113	UBA52/VCP/RPA2/RFC3/RPA1/RFC4/RFC5/RPA3/PCNA
BLUM_RESPONSE_TO_SALIRASIB_DN	BLUM_RESPONSE_TO_SALIRASIB_DN	-0.724594	-2.73286	0.00132802	0.0167113	KIF15/SMC1A/TSPAN7/HMGB3/RAD51/ITGB1BP1/MAPRE2/BUB1/SLC25A10/MEST/YWHAQ/KPNB1/GTF3C2/TTK/CDKN3/CDC25B/OPN3/SRP9/RBX1/ENO1/SRSF7/ACACA/SLC9A3R1/HLTF/PXMP2/SNRPD1/HNRNPA2B1/DBR1/ITGB3BP/CBX3/HMMR/NDUFA2/EZH2/BARD1/SRSF3/DCK/LPCAT3/KIF11/DDX39A/UBE2N/NASP/DNMT1/RBM14/KPNA2/AURKB/HMG20B/SRRT/MCM2/DHX15/MTHFD1/POLE/PRDX3/CDC7/MCM5/SRSF2/ORC1/CARHSP1/HSP90AA1/FBXO5/BRCA1/HDAC1/RRM2/SEPT9/PKM/TUBB4B/PDC…
REACTOME_HDR_THROUGH_SINGLE_STRAND_ANNEALING_SSA	REACTOME_HDR_THROUGH_SINGLE_STRAND_ANNEALING_SSA	-0.723598	-2.00736	0.00171821	0.0167113	WRN/RFC2/RBBP8/DNA2/RMI2/MRE11/RAD9A/RAD51/ATRIP/BLM/RHNO1/ERCC1/BARD1/BRCA1/RPA2/RFC3/RPA1/RFC4/RFC5/EXO1/RPA3
REACTOME_METABOLISM_OF_PORPHYRINS	REACTOME_METABOLISM_OF_PORPHYRINS	-0.723304	-1.66125	0.010772	0.0368983	COX10/BLVRA/CPOX/FECH/UROS/UROD/HMBS
MORI_PRE_BI_LYMPHOCYTE_UP	MORI_PRE_BI_LYMPHOCYTE_UP	-0.723296	-2.31626	0.00155763	0.0167113	ACTN4/MKI67/SMARCC1/RBBP4/HMGB3/RAD51/TTK/SQLE/HMGN2/KPNA2/LMNB1/FCER1G/MCM2/RRM2/LEF1/TUBB4B/CCNB2/MGST2/MCM6/HJURP/H2AFX/MCM7/LIG1/CDK1/TUBA1B/TUBA1A/STMN1/MELK/AURKA/RRM1/PRC1/CDC20/HNRNPAB/PRDX4/TOP2A/TUBB/CDCA7/UBE2C/DTL/CDCA5/SLC29A1/CKS1B/MIF
LIANG_HEMATOPOIESIS_STEM_CELL_NUMBER_LARGE_VS_TINY_UP	LIANG_HEMATOPOIESIS_STEM_CELL_NUMBER_LARGE_VS_TINY_UP	-0.722913	-2.03423	0.0017301	0.0167113	ST6GALNAC4/ICAM2/ARHGAP9/ITGB1BP1/CDKN3/FKBP1A/LTV1/HSPA4/TMEM183A/GBA/SERPINE2/MANF/RASGRP2/GCAT/TUBA1A/FCER1A/LYZ/PGAM1/FKBP11/PTTG1/GTF3A
CAFFAREL_RESPONSE_TO_THC_24HR_5_UP	CAFFAREL_RESPONSE_TO_THC_24HR_5_UP	-0.721725	-1.96688	0.00170648	0.0167113	RBX1/EXOSC4/PSMA2/KHSRP/CCNA2/ABRACL/RPS2/DDB1/PNP/CKS2/TUBB/NUCB2/PCNA/UHRF1
ZHAN_MULTIPLE_MYELOMA_SUBGROUPS	ZHAN_MULTIPLE_MYELOMA_SUBGROUPS	-0.721533	-1.90595	0.00172117	0.0167113	CHAF1A/MSH2/ACO2/EIF2B1/UGP2/FKBP1A/EZH2/PSMD14/CSNK2B/DFFA/SNRPC/XRCC6/PRKDC/PRIM1/POLD2/TYMS/CKS1B/RANBP1
REACTOME_G1_S_DNA_DAMAGE_CHECKPOINTS	REACTOME_G1_S_DNA_DAMAGE_CHECKPOINTS	-0.721229	-2.21751	0.00162602	0.0167113	PSMF1/PSMD3/PSMA6/PSMC4/PSME2/PSMB7/PSME4/PSMD11/PSMA3/PSMC5/PSMB4/UBA52/PSMB9/PSMA1/PSMB6/PSMD14/PSMA2/PSMC2/SEM1/PSMB1/PSMD6/CHEK2/PSMC1/PSMD2/CCNA2/PSMB5/PSME3/PSMB3/PSMD1/PSMC3/CDK2/CCNE2/PSMB8/CCNE1/PSMB2/CHEK1/CDC25A
REACTOME_RESOLUTION_OF_D_LOOP_STRUCTURES	REACTOME_RESOLUTION_OF_D_LOOP_STRUCTURES	-0.721161	-1.92724	0.00170068	0.0167113	RMI1/SPIDR/WRN/RBBP8/DNA2/RAD51D/EME1/RMI2/MRE11/RAD51/BLM/SLX4/PALB2/BARD1/RAD51C/BRCA1/RAD51AP1/EXO1
HU_ANGIOGENESIS_DN	HU_ANGIOGENESIS_DN	-0.720732	-2.00389	0.00171821	0.0167113	EIF3M/SMYD2/HNRNPA2B1/PSMB1/DHX15/GCDH/H2AFZ/MCM6/SOD1/GPI/MDH1/CKS2/RPA3/GMPS/NDUFB6
REACTOME_MRNA_SPLICING_MINOR_PATHWAY	REACTOME_MRNA_SPLICING_MINOR_PATHWAY	-0.719046	-2.10795	0.0017094	0.0167113	POLR2L/DDX23/POLR2B/LSM2/SNRPE/PRPF8/NCBP1/PDCD7/SRSF7/SNRPD1/SNRPB/SF3B3/POLR2D/SRSF2/EFTUD2/NCBP2/SNRNP40/POLR2I/SRSF1/SNRPG/YBX1/SNRPD2/SF3B5/SNU13/POLR2H/SNRPF/POLR2F/SNRNP25
REACTOME_TRANSCRIPTION_OF_E2F_TARGETS_UNDER_NEGATIVE_CONTROL_BY_P107_RBL1_AND_P130_RBL2_IN_COMPLEX_WITH_HDAC1	REACTOME_TRANSCRIPTION_OF_E2F_TARGETS_UNDER_NEGATIVE_CONTROL_BY_P107_RBL1_AND_P130_RBL2_IN_COMPLEX_WITH_HDAC1	-0.718755	-1.7062	0.00527241	0.0215281	E2F1/MYBL2/E2F4/LIN9/RBBP4/RBL1/HDAC1/CCNA2/CDK1/TFDP1
SA_G1_AND_S_PHASES	SA_G1_AND_S_PHASES	-0.718679	-1.65062	0.010772	0.0368983	ARF1/CFL1/NXT1/CDK4/CDK2/E2F2
PIONTEK_PKD1_TARGETS_DN	PIONTEK_PKD1_TARGETS_DN	-0.718434	-1.65006	0.010772	0.0368983	CCNA2/TUBA1A/RRM1/TUBB/UHRF1
REACTOME_FBXL7_DOWN_REGULATES_AURKA_DURING_MITOTIC_ENTRY_AND_IN_EARLY_MITOSIS	REACTOME_FBXL7_DOWN_REGULATES_AURKA_DURING_MITOTIC_ENTRY_AND_IN_EARLY_MITOSIS	-0.717717	-2.15008	0.00165837	0.0167113	PSMF1/PSMD3/PSMA6/PSMC4/SKP1/PSME2/PSMB7/PSME4/PSMD11/PSMA3/PSMC5/PSMB4/RBX1/UBA52/PSMB9/PSMA1/PSMB6/PSMD14/PSMA2/PSMC2/SEM1/PSMB1/PSMD6/PSMC1/PSMD2/PSMB5/PSME3/PSMB3/PSMD1/PSMC3/PSMB8/AURKA/PSMB2
REACTOME_NEGATIVE_REGULATION_OF_NOTCH4_SIGNALING	REACTOME_NEGATIVE_REGULATION_OF_NOTCH4_SIGNALING	-0.716948	-2.15029	0.00163666	0.0167113	PSMF1/PSMD3/PSMA6/PSMC4/SKP1/PSME2/PSMB7/PSMD11/PSMA3/PSMC5/PSMB4/RBX1/UBA52/PSMB9/PSMA1/PSMB6/PSMD14/PSMA2/PSMC2/SEM1/AKT1/PSMB1/PSMD6/PSMC1/PSMD2/TACC3/PSMB5/PSME3/PSMB3/PSMD1/PSMC3/PSMB8/PSMB2
HOFFMANN_LARGE_TO_SMALL_PRE_BII_LYMPHOCYTE_UP	HOFFMANN_LARGE_TO_SMALL_PRE_BII_LYMPHOCYTE_UP	-0.716739	-2.51753	0.00146628	0.0167113	CBX5/TRIM46/NEK2/CENPL/KIF20A/ACTN4/INCENP/MKI67/VPS72/MIS18BP1/CENPE/HMGB3/RAD51/ANP32B/ECT2/BUB1/RBL1/UBE2S/DLGAP5/TTK/CDKN3/ENO1/NCAPH2/SPDL1/NASP/DNMT1/KPNA2/AURKB/GPHN/RRM2/TUBB4B/CCNB2/MCM6/KIF2C/CCNA2/HJURP/H2AFX/TUBA3D/SMC2/KIF22/RFC3/PSMC3/LIG1/CDK1/RPA1/RAD54L/TUBA1B/POLA1/TUBA1A/STMN1/MELK/CHAF1B/AURKA/TK1/CKS2/RRM1/LDHA/PRC1/RFC5/CDC20/GSPT1/FEN1/KIFC1/NUDC/NUSAP1/TOP2A/TUBB/CCNE1/DCT…
RAHMAN_TP53_TARGETS_PHOSPHORYLATED	RAHMAN_TP53_TARGETS_PHOSPHORYLATED	-0.716335	-1.77692	0.00350263	0.0181057	PCBP1/PARK7/TPM3/PSMB6/GSTP1/PRDX3/PDIA6/PRDX2/RUVBL2/PPA1/NME1/PGAM1
REACTOME_NUCLEAR_PORE_COMPLEX_NPC_DISASSEMBLY	REACTOME_NUCLEAR_PORE_COMPLEX_NPC_DISASSEMBLY	-0.716012	-1.99077	0.00171821	0.0167113	NEK6/NUP62/NUP43/SEC13/NUP93/NDC1/NUP155/NUP188/NUP88/POM121C/NUP85/NUP35/CCNB2/NUP210/SEH1L/CDK1/NUP37/NUP205/NUP107
REACTOME_VIF_MEDIATED_DEGRADATION_OF_APOBEC3G	REACTOME_VIF_MEDIATED_DEGRADATION_OF_APOBEC3G	-0.715229	-2.13578	0.00166667	0.0167113	PSMD8/ELOC/PSMF1/PSMD3/PSMA6/PSMC4/PSME2/PSMB7/PSME4/PSMD11/PSMA3/PSMC5/PSMB4/RBX1/UBA52/PSMB9/PSMA1/PSMB6/PSMD14/PSMA2/PSMC2/SEM1/PSMB1/ELOB/PSMD6/PSMC1/PSMD2/PSMB5/PSME3/PSMB3/PSMD1/PSMC3/PSMB8/PSMB2
REACTOME_DEFECTIVE_TPR_MAY_CONFER_SUSCEPTIBILITY_TOWARDS_THYROID_PAPILLARY_CARCINOMA_TPC	REACTOME_DEFECTIVE_TPR_MAY_CONFER_SUSCEPTIBILITY_TOWARDS_THYROID_PAPILLARY_CARCINOMA_TPC	-0.714905	-1.94131	0.00170648	0.0167113	NUP62/NUP43/SEC13/NUP93/NDC1/NUP155/NUP188/NUP88/POM121C/NUP85/NUP35/NUP210/SEH1L/NUP37/NUP205/NUP107
KEGG_SPLICEOSOME	KEGG_SPLICEOSOME	-0.714542	-2.42818	0.00152672	0.0167113	AQR/DDX23/HNRNPK/PCBP1/THOC1/SNRPA1/LSM2/DHX16/SNRPE/PRPF8/NCBP1/HSPA1B/SNRNP27/PUF60/WBP11/TCERG1/CCDC12/HNRNPA3/SRSF8/HNRNPA1/SRSF7/PPIE/PRPF4/SNRPD1/SNRPB/SRSF3/SF3B3/CHERP/PHF5A/PPIL1/ZMAT2/DHX15/USP39/SRSF2/RBMX/SNRPC/EFTUD2/NCBP2/MAGOH/PRPF31/U2AF1/SNRNP40/SRSF10/HSPA8/TRA2B/ISY1/EIF4A3/LSM4/SRSF9/SRSF1/SF3A3/SNRPG/THOC3/LSM3/LSM7/SNRPD2/SF3B5/SNU13/LSM5/SNRPF/PPIH/SNRPA/ALYREF
MOREAUX_B_LYMPHOCYTE_MATURATION_BY_TACI_DN	MOREAUX_B_LYMPHOCYTE_MATURATION_BY_TACI_DN	-0.71445	-2.27753	0.0015456	0.0167113	KEAP1/CEP152/HAUS1/MALSU1/EMC4/EZH2/BARD1/RPL26L1/NASP/NDUFA13/MCM2/EFTUD2/CHCHD1/AIMP2/CCT2/FIBP/SGO2/PAAF1/G3BP1/SSBP1/PTPMT1/LAP3/MRPL43/EIF3G/DDX1/LSM4/PRKDC/NCAPD3/CDK1/UTP4/EBNA1BP2/LSM5/C1QBP/RAN/TYMS/CHEK1/DKC1
REACTOME_RNA_POLYMERASE_III_TRANSCRIPTION_INITIATION_FROM_TYPE_3_PROMOTER	REACTOME_RNA_POLYMERASE_III_TRANSCRIPTION_INITIATION_FROM_TYPE_3_PROMOTER	-0.714028	-1.83129	0.00351494	0.0181057	POLR3H/POLR2L/POLR3E/POLR3B/POLR3A/POLR3C/POLR1C/POLR3G/POLR2H/POLR3K/POLR2F
REACTOME_S_PHASE	REACTOME_S_PHASE	-0.71372	-2.53263	0.00143266	0.0167113	POLE4/PSMD8/CDC23/ORC6/LIN9/RFC2/DNA2/PSMF1/PSMD3/PSMA6/PSMC4/SKP1/PSME2/PSMB7/PSME4/RBBP4/SMC1A/PSMD11/PSMA3/PSMC5/PSMB4/CDC25B/RBX1/UBA52/PSMB9/WEE1/POLD3/PSMA1/PSMB6/PSMD14/PSMA2/PSMC2/SEM1/AKT1/PSMB1/MCM2/POLE/MCM5/ORC1/PSMD6/PSMC1/RPA2/PRIM2/PSMD2/MCM8/MCM6/CCNA2/PSMB5/PSME3/MCM7/PSMB3/ANAPC1/CDK4/RFC3/PSMD1/PSMC3/LIG1/MCM3/CDK2/ANAPC11/RPA1/CCNE2/POLA1/POLA2/PSMB8/MCM4/PRIM1/SKP2/RFC4/RFC5/…
REACTOME_RNA_POLYMERASE_III_TRANSCRIPTION	REACTOME_RNA_POLYMERASE_III_TRANSCRIPTION	-0.713455	-1.99364	0.00170648	0.0167113	POLR3H/POLR2L/POLR3E/NFIC/GTF3C5/GTF3C2/POLR3B/POLR3A/GTF3C6/NFIB/POLR3C/SSB/POLR1C/POLR3G/POLR2H/POLR3K/POLR2F/GTF3A
YAO_TEMPORAL_RESPONSE_TO_PROGESTERONE_CLUSTER_17	YAO_TEMPORAL_RESPONSE_TO_PROGESTERONE_CLUSTER_17	-0.711508	-2.5339	0.00144928	0.0167113	PSMB7/MRPL34/HSD17B12/NDUFB9/EI24/ALDH9A1/FAM162A/PARL/NR2F6/PUF60/LRPAP1/CNIH1/MRPL58/ROMO1/UBE2S/MARCKSL1/CCDC12/IMPDH2/ERCC3/FKBP1A/MRPL16/DDOST/MRPS22/FAF1/STARD7/PSMB6/TALDO1/PHB2/MRPL21/MDH2/PSMD14/GSTP1/CENPB/CSNK2B/DDT/XRCC5/EVL/EIF4E2/AKT1/RUVBL1/COPS6/SLC25A39/COPE/PDCD2/HNRNPD/ERH/NDUFA11/ERP29/SAE1/SAMM50/URI1/NME2/UQCRQ/PRELID1/CKB/NDUFAB1/ABRACL/VDAC3/DDX1/EIF4A3/LSM4/LAMTOR1/SRSF9/…
REACTOME_POLO_LIKE_KINASE_MEDIATED_EVENTS	REACTOME_POLO_LIKE_KINASE_MEDIATED_EVENTS	-0.711312	-1.68854	0.00702988	0.0269278	LIN9/CENPF/RBBP4/PKMYT1/WEE1/CCNB2/FOXM1/CDC25A
RUIZ_TNC_TARGETS_DN	RUIZ_TNC_TARGETS_DN	-0.709334	-2.4638	0.00146843	0.0167113	AURKB/SERPINE2/MCM2/MCM5/ORC1/FHL2/OIP5/RRM2/SPC25/ODC1/TUBB4B/FANCI/BIRC5/TUBB6/RAD51AP1/ASF1B/MRTO4/MCM6/KIF2C/CCNA2/HJURP/H2AFX/POLR1E/MCM7/CDK1/RRP7A/MCM3/DNAJC9/FOXM1/CCNE2/RAD54L/GMNN/NCAPG2/MCM4/PNP/CCDC86/MELK/USP1/ATAD2/PRIM1/CTPS1/DSCC1/CKS2/RFC4/FEN1/PDSS1/CCNE1/PRPS1/DCTPP1/UBE2C/ZWINT/EXO1/TYMS/GINS2/MCM10/POLR3K/DKC1/AUNIP/TMEM97/TRIP13/DTL/GINS3/CDC45/POP7/CDC25A/MAD2L1
LEE_METASTASIS_AND_RNA_PROCESSING_UP	LEE_METASTASIS_AND_RNA_PROCESSING_UP	-0.709318	-1.6838	0.00702988	0.0269278	RAE1/PPIG/DHX16/GRSF1/HNRNPA2B1/FBL/GEMIN5/SLBP/PA2G4
REACTOME_SWITCHING_OF_ORIGINS_TO_A_POST_REPLICATIVE_STATE	REACTOME_SWITCHING_OF_ORIGINS_TO_A_POST_REPLICATIVE_STATE	-0.708919	-2.29297	0.00158479	0.0167113	PSMD8/CDC23/ORC6/PSMF1/PSMD3/PSMA6/PSMC4/SKP1/PSME2/PSMB7/PSME4/PSMD11/PSMA3/PSMC5/PSMB4/RBX1/UBA52/PSMB9/PSMA1/PSMB6/PSMD14/PSMA2/PSMC2/SEM1/PSMB1/MCM2/MCM5/ORC1/PSMD6/PSMC1/PSMD2/MCM8/MCM6/CCNA2/PSMB5/PSME3/MCM7/PSMB3/ANAPC1/PSMD1/PSMC3/MCM3/CDK2/ANAPC11/CCNE2/PSMB8/MCM4/SKP2/CCNE1/PSMB2/UBE2C
REACTOME_REGULATION_OF_MITOTIC_CELL_CYCLE	REACTOME_REGULATION_OF_MITOTIC_CELL_CYCLE	-0.708623	-2.28866	0.0015748	0.0167113	PSMF1/BUB1B/PSMD3/PSMA6/NEK2/PSMC4/SKP1/PSME2/PSMB7/PSME4/PSMD11/PSMA3/PSMC5/PSMB4/UBA52/PSMB9/PSMA1/PSMB6/PSMD14/PSMA2/BUB3/PSMC2/SEM1/AURKB/PSMB1/PSMD6/FBXO5/PSMC1/PSMD2/CCNA2/PSMB5/PSME3/PSMB3/ANAPC1/PSMD1/PSMC3/CDK1/CDK2/ANAPC11/PSMB8/SKP2/AURKA/CDC20/PSMB2/UBE2C/PTTG1/MAD2L1
MUELLER_PLURINET	MUELLER_PLURINET	-0.708447	-2.64944	0.00135318	0.0167113	CHAF1A/SNRPN/FKBP3/HNRNPK/BUB1B/GEMIN2/HSPA9/NOP58/MRE11/PSMA6/PSIP1/FUBP1/STX3/RAD9A/GOT2/MSH2/TRIM28/SNRPE/COPS3/ARMC6/SMARCC1/BCL2/ZNF165/CENPE/PSMD11/SMARCAD1/RAD51/HAUS1/PSMA3/TCERG1/EPPK1/KPNB1/BLM/PIAS2/MPP6/HSPH1/WEE1/PHF10/SNRPD1/ITGB3BP/PMF1/EXOSC3/HMMR/SNRPB/SRSF3/VAMP8/RBM14/PRMT5/EXOSC7/KPNA2/XRCC5/HSP90AB1/AURKB/MCM2/SLC19A1/MTHFD1/CDC7/MCM5/RPP40/ATIC/SRSF2/ORC1/SNRPC/RUVBL1/COPS6/…
REACTOME_CHROMOSOME_MAINTENANCE	REACTOME_CHROMOSOME_MAINTENANCE	-0.70744	-2.33834	0.00151286	0.0167113	POLD3/ITGB3BP/CENPK/POLE/RUVBL1/OIP5/RPA2/PRIM2/H2AFZ/HJURP/H2AFX/RFC3/LIG1/RPA1/POLA1/POLA2/PRIM1/RFC4/CENPW/RUVBL2/RFC5/CENPM/FEN1/CENPX/POLE3/POLD2/RPA3/POLD1/POLE2/PCNA/DKC1/CENPN/NHP2
REACTOME_AUF1_HNRNP_D0_BINDS_AND_DESTABILIZES_MRNA	REACTOME_AUF1_HNRNP_D0_BINDS_AND_DESTABILIZES_MRNA	-0.706996	-2.11796	0.00165837	0.0167113	HSPA1A/PSMD8/PSMF1/PSMD3/PSMA6/PSMC4/PSME2/PSMB7/PSME4/PSMD11/PSMA3/PSMC5/PSMB4/UBA52/PSMB9/PSMA1/PSMB6/PSMD14/PSMA2/PSMC2/SEM1/PSMB1/EIF4G1/PSMD6/PSMC1/HNRNPD/PSMD2/HSPA8/PSMB5/PSME3/PSMB3/PSMD1/PSMC3/PSMB8/PSMB2
REACTOME_TRANSCRIPTION_COUPLED_NUCLEOTIDE_EXCISION_REPAIR_TC_NER	REACTOME_TRANSCRIPTION_COUPLED_NUCLEOTIDE_EXCISION_REPAIR_TC_NER	-0.706578	-2.252	0.00154321	0.0167113	POLE4/RFC2/POLR2L/AQR/COPS4/POLR2B/HMGN1/CUL4A/COPS3/COPS8/ERCC2/COPS7B/RBX1/UBA52/ERCC3/ERCC1/POLD3/PPIE/POLE/POLR2D/GPS1/COPS6/RPA2/POLR2I/GTF2H4/ISY1/DDB1/RFC3/LIG1/RPA1/RFC4/RFC5/POLR2H/POLE3/POLD2/RPA3/POLD1/POLE2/PCNA/POLR2F
DEMAGALHAES_AGING_DN	DEMAGALHAES_AGING_DN	-0.704748	-1.64279	0.0107143	0.0368373	ACSS2/NDUFB11/UQCRQ/UQCRFS1/NREP
ZAMORA_NOS2_TARGETS_UP	ZAMORA_NOS2_TARGETS_UP	-0.704498	-2.10374	0.00166667	0.0167113	APRT/HSPH1/PABPC4/EIF4E2/MCM2/MCM5/PDCD2/CSRP1/H2AFZ/MCM6/SRM/LIG1/CDK2/MCM4/PNP/RRM1/FEN1/SMS/ACLY/CCNE1/PPA1/TYMS/PCNA
GARGALOVIC_RESPONSE_TO_OXIDIZED_PHOSPHOLIPIDS_TURQUOISE_DN	GARGALOVIC_RESPONSE_TO_OXIDIZED_PHOSPHOLIPIDS_TURQUOISE_DN	-0.703347	-2.10949	0.00163666	0.0167113	CDK2AP2/BUB1B/MKI67/KIF15/NR2F6/DDX28/CBX2/POLR3B/BARD1/OSGEPL1/PLCXD1/NIF3L1/ENOSF1/PAGR1/SGO2/TACC3/CCNA2/GEMIN6/TTLL12/EXOSC2/RRS1/SKP2/AURKA/CDC20/KIFC1/ELOVL6
CHEOK_RESPONSE_TO_MERCAPTOPURINE_DN	CHEOK_RESPONSE_TO_MERCAPTOPURINE_DN	-0.703102	-1.74409	0.00525394	0.0215281	CUL4B/RBBP8/SORL1/MICA/CA3/PMVK/GSS/APOBEC3B/LST1/HAT1/LAPTM4B/TK1
REACTOME_PIWI_INTERACTING_RNA_PIRNA_BIOGENESIS	REACTOME_PIWI_INTERACTING_RNA_PIRNA_BIOGENESIS	-0.702509	-1.81921	0.00519031	0.0213626	POLR2J/POLR2C/PIWIL2/TDRD9/POLR2L/POLR2B/HENMT1/POLR2D/HSP90AA1/POLR2I/POLR2H/PLD6/POLR2F
LY_AGING_MIDDLE_DN	LY_AGING_MIDDLE_DN	-0.701932	-1.61216	0.010772	0.0368983	CENPF/KIF11/HMGN2/KIF2C/CCNA2/H2AFX/FOXM1/CDC20/UBE2C
GENTLES_LEUKEMIC_STEM_CELL_DN	GENTLES_LEUKEMIC_STEM_CELL_DN	-0.701028	-1.71399	0.0034662	0.0181057	RNASE3/DLGAP5/CPA3/MS4A3/ZWINT/CLC/PCLAF/RNASE2
REACTOME_HOST_INTERACTIONS_WITH_INFLUENZA_FACTORS	REACTOME_HOST_INTERACTIONS_WITH_INFLUENZA_FACTORS	-0.700887	-1.99887	0.00172117	0.0167113	NUP62/NUP43/SEC13/KPNB1/NUP93/NDC1/CPSF4/NUP155/NUP188/NUP88/SLC25A6/KPNA2/POM121C/NUP85/NUP35/NUP210/SEH1L/NUP37/NUP205/NUP107
FOURNIER_ACINAR_DEVELOPMENT_LATE_2	FOURNIER_ACINAR_DEVELOPMENT_LATE_2	-0.700841	-2.60969	0.00136799	0.0167113	FASTKD1/GCN1/WBP11/EMC1/EIF5B/RAP1GDS1/CYP51A1/TTK/CDKN3/BLM/ASPM/ACACA/NOP10/PREB/NDC1/PRPF4/HSP90B1/SQLE/CMC2/SNRPB/BARD1/NUP188/SF3B3/CAD/NIF3L1/UBE2N/NASP/TPRKB/PRMT5/PARP2/KDELR2/ALG8/AKT1/SERPINE2/MCM2/MANF/DHX15/ARHGDIA/MTHFD1/PRDX3/CDC7/HAT1/PGK1/RRM2/ODC1/SSB/CCT2/IMPDH1/PAGR1/FANCI/BIRC5/SUPT16H/SAE1/CNOT7/PFN1/NUP85/UCHL5/SRRM1/SRSF10/TIMELESS/RCC1/H2AFZ/MCM6/KIF2C/HJURP/POLQ/BCS1L/MCM…
HOLLEMAN_VINCRISTINE_RESISTANCE_ALL_DN	HOLLEMAN_VINCRISTINE_RESISTANCE_ALL_DN	-0.700609	-1.72316	0.00351494	0.0181057	HNRNPU/RPL23A/RPL12/RASGRP2/NME2/TMSB10/RPS2/LSM7/RPS24/HMGB1
MODY_HIPPOCAMPUS_PRENATAL	MODY_HIPPOCAMPUS_PRENATAL	-0.700384	-1.97084	0.0017301	0.0167113	RPL8/RPL23A/BTF3/SNORD38A/RPL13/RPL12/EFTUD2/RPL34/POLR1C/CCNB2/H2AFX/EIF4A3/LSM4/CDK4/CKS2/TOP2A/UBE2C/PCNA
KEGG_PROPANOATE_METABOLISM	KEGG_PROPANOATE_METABOLISM	-0.700085	-1.84929	0.00172117	0.0167113	SUCLG2/SUCLA2/ALDH2/ALDH9A1/ECHS1/ACACA/ACSS2/SUCLG1/PCCB/ACSS1/ALDH7A1/ALDH3A2/LDHA/ACAT1/LDHB/ACAT2
BHATTACHARYA_EMBRYONIC_STEM_CELL	BHATTACHARYA_EMBRYONIC_STEM_CELL	-0.699691	-2.24067	0.00155763	0.0167113	PSMA3/DDX21/IMPDH2/SRSF7/RPL4/HSPA4/RPL7/PSMA2/NASP/KPNA2/AURKB/MAD2L2/IDH1/MTHFD1/CALU/IFITM1/SSB/TUBB6/NME2/TPX2/CDK1/GNL3/CCT8/SEPHS1/RPS24/TK1/HNRNPAB/BRIX1/SMS/TUBB/SNRPF/LDHB/DTL/PTTG1/FABP5/MGST1/ELOVL6
REACTOME_KSRP_KHSRP_BINDS_AND_DESTABILIZES_MRNA	REACTOME_KSRP_KHSRP_BINDS_AND_DESTABILIZES_MRNA	-0.699543	-1.6606	0.0105448	0.0363359	EXOSC3/EXOSC4/EXOSC7/AKT1/EXOSC9/KHSRP/EXOSC2/EXOSC5
BENPORATH_PROLIFERATION	BENPORATH_PROLIFERATION	-0.699218	-2.43256	0.00146413	0.0167113	MSH2/LBR/CENPF/CENPE/PKMYT1/RAD51/GDI2/PSMA3/BUB1/NDUFB5/PSMB4/ILF2/TTK/CDKN3/ASPM/FANCE/MRPL9/APOBEC3B/LGALS8/SNRPD1/CMC2/EZH2/CMSS1/SEM1/PPIL1/KPNA2/KDELR2/MCM2/RRM2/PRIM2/COX5A/BIRC5/LRP8/RAD51AP1/GART/IDH2/CDC123/CCNB2/H2AFZ/PDCD5/GTPBP4/TMSB10/NCAPG/DTYMK/GPSM2/CSE1L/CDK1/SNRPG/MCM3/RAD54L/DCUN1D5/C1orf112/STMN1/ATAD2/CTPS1/CHAF1B/AURKA/CKS2/RFC4/HSPA14/PRC1/GGCT/CENPM/SLC25A5/PDSS1/TOP2A/CD…
WALLACE_PROSTATE_CANCER_UP	WALLACE_PROSTATE_CANCER_UP	-0.699154	-1.7343	0.00525394	0.0215281	EIF3I/BDH1/SLC25A6/ODC1/FASN/AHCY/POLD2/MYC
REACTOME_VIRAL_MESSENGER_RNA_SYNTHESIS	REACTOME_VIRAL_MESSENGER_RNA_SYNTHESIS	-0.698946	-1.99333	0.00172117	0.0167113	POLR2J/NUPL2/AAAS/POLR2C/NUP50/RAE1/POLR2L/POLR2B/NUP62/NUP43/SEC13/NUP93/NDC1/NUP155/NUP188/NUP88/POM121C/POLR2D/NUP85/NUP35/POLR2I/NUP210/SEH1L/NUP37/NUP205/NUP107/POLR2H/POLR2F
REACTOME_MITOCHONDRIAL_PROTEIN_IMPORT	REACTOME_MITOCHONDRIAL_PROTEIN_IMPORT	-0.698238	-2.11329	0.00164745	0.0167113	CHCHD3/TIMM10/TIMM8B/ACO2/IDH3G/CMC2/VDAC1/SLC25A6/COA4/SAMM50/MTX1/TIMM21/CYC1/CHCHD4/TOMM5/CHCHD2/BCS1L/PMPCA/HSPD1/TOMM22/TIMM23/CHCHD10/TOMM6/TOMM40
REACTOME_ACTIVATION_OF_APC_C_AND_APC_C:CDC20_MEDIATED_DEGRADATION_OF_MITOTIC_PROTEINS	REACTOME_ACTIVATION_OF_APC_C_AND_APC_C:CDC20_MEDIATED_DEGRADATION_OF_MITOTIC_PROTEINS	-0.698134	-2.22552	0.0015456	0.0167113	PSMF1/BUB1B/PSMD3/PSMA6/NEK2/PSMC4/PSME2/PSMB7/PSME4/PSMD11/PSMA3/PSMC5/PSMB4/UBA52/PSMB9/PSMA1/PSMB6/PSMD14/PSMA2/BUB3/PSMC2/SEM1/PSMB1/PSMD6/PSMC1/PSMD2/CCNA2/PSMB5/PSME3/PSMB3/ANAPC1/PSMD1/PSMC3/CDK1/ANAPC11/PSMB8/CDC20/PSMB2/UBE2C/PTTG1/MAD2L1
REACTOME_DUAL_INCISION_IN_TC_NER	REACTOME_DUAL_INCISION_IN_TC_NER	-0.697134	-2.13501	0.00164204	0.0167113	POLE4/RFC2/POLR2L/AQR/POLR2B/HMGN1/CUL4A/ERCC2/RBX1/UBA52/ERCC3/ERCC1/POLD3/PPIE/POLE/POLR2D/RPA2/POLR2I/GTF2H4/ISY1/DDB1/RFC3/RPA1/RFC4/RFC5/POLR2H/POLE3/POLD2/RPA3/POLD1/POLE2/PCNA/POLR2F
REACTOME_CYCLIN_A:CDK2_ASSOCIATED_EVENTS_AT_S_PHASE_ENTRY	REACTOME_CYCLIN_A:CDK2_ASSOCIATED_EVENTS_AT_S_PHASE_ENTRY	-0.695855	-2.24669	0.00153139	0.0167113	PSMF1/PSMD3/PSMA6/PSMC4/SKP1/PSME2/PSMB7/RBBP4/PSMD11/PSMA3/PSMC5/PSMB4/CDC25B/UBA52/PSMB9/WEE1/PSMA1/PSMB6/PSMD14/PSMA2/PSMC2/SEM1/AKT1/PSMB1/PSMD6/PSMC1/PSMD2/CCNA2/PSMB5/PSME3/PSMB3/CDK4/PSMD1/PSMC3/CDK2/CCNE2/PSMB8/SKP2/CCNE1/PSMB2/TFDP1/MYC/CKS1B/CDC25A
REACTOME_STABILIZATION_OF_P53	REACTOME_STABILIZATION_OF_P53	-0.69569	-2.07744	0.00166667	0.0167113	PSMF1/PSMD3/PSMA6/PSMC4/PSME2/PSMB7/PSME4/PSMD11/PSMA3/PSMC5/PSMB4/UBA52/PSMB9/PSMA1/PSMB6/PSMD14/PSMA2/PSMC2/SEM1/PSMB1/PSMD6/CHEK2/PSMC1/PSMD2/PSMB5/PSME3/PSMB3/PSMD1/PSMC3/PSMB8/PSMB2
KEGG_CITRATE_CYCLE_TCA_CYCLE	KEGG_CITRATE_CYCLE_TCA_CYCLE	-0.69527	-1.85805	0.00170068	0.0167113	SDHD/SUCLG2/SUCLA2/DLAT/PDHA1/ACO2/IDH3G/PDHA2/IDH3B/MDH2/SUCLG1/IDH1/SDHC/FH/SDHA/IDH2/MDH1/SDHB/ACLY
DAIRKEE_CANCER_PRONE_RESPONSE_BPA	DAIRKEE_CANCER_PRONE_RESPONSE_BPA	-0.69441	-2.07143	0.00166113	0.0167113	SNRPA1/GOT2/BRWD1/IGFBP2/NUP93/NDUFB2/SNRPD1/PSMA2/MTOR/DHX15/MTHFD1/FARSA/SDHA/PTEN/QDPR/PPM1G/CSE1L/PSMD1/UCK2/EIF3B/GSPT1/TOP2A/C1QBP/TRAP1/SORD/MYC/GTF3A/RANBP1
REACTOME_APC_C:CDH1_MEDIATED_DEGRADATION_OF_CDC20_AND_OTHER_APC_C:CDH1_TARGETED_PROTEINS_IN_LATE_MITOSIS_EARLY_G1	REACTOME_APC_C:CDH1_MEDIATED_DEGRADATION_OF_CDC20_AND_OTHER_APC_C:CDH1_TARGETED_PROTEINS_IN_LATE_MITOSIS_EARLY_G1	-0.69383	-2.19076	0.00157729	0.0167113	PSMF1/PSMD3/PSMA6/PSMC4/PSME2/PSMB7/PSME4/PSMD11/PSMA3/PSMC5/PSMB4/UBA52/PSMB9/PSMA1/PSMB6/PSMD14/PSMA2/PSMC2/SEM1/AURKB/PSMB1/PSMD6/PSMC1/PSMD2/PSMB5/PSME3/PSMB3/ANAPC1/PSMD1/PSMC3/ANAPC11/PSMB8/SKP2/AURKA/CDC20/PSMB2/UBE2C/PTTG1
CHIANG_LIVER_CANCER_SUBCLASS_UNANNOTATED_DN	CHIANG_LIVER_CANCER_SUBCLASS_UNANNOTATED_DN	-0.693045	-2.49239	0.00142653	0.0167113	RCN2/MORN2/MRPL44/C1GALT1C1/ME2/LSM2/FCGR3A/WASHC5/PGD/MSH2/COPS3/NUDT21/ABCB10/CMAS/HAUS1/ECT2/XRN2/MRPL13/ILF2/CDKN3/TPD52L1/WDR83OS/STT3A/MRPS23/EMC4/TMEM251/PIGF/ATF1/TMX1/ATG3/SNRPD1/CITED2/PSMA2/ALDOA/LAMTOR5/TPRKB/PPIL1/XRCC5/HSP90AB1/FCER1G/VBP1/MAD2L2/MANF/EBPL/HAT1/ATIC/RPL7A/PGK1/FARSA/CLNS1A/NDUFA4/CCT2/RAD51AP1/IMPA2/OSTC/CCNB2/HSPA8/H2AFZ/VDAC3/CHCHD2/PDIA6/CDK4/RFC3/TPX2/PSMC3/CDK1…
REACTOME_DEGRADATION_OF_AXIN	REACTOME_DEGRADATION_OF_AXIN	-0.692681	-2.07508	0.00165837	0.0167113	PSMF1/PSMD3/PSMA6/PSMC4/PSME2/PSMB7/PSME4/PSMD11/PSMA3/PSMC5/PSMB4/UBA52/PSMB9/PSMA1/PSMB6/PSMD14/PSMA2/PSMC2/SEM1/PSMB1/PSMD6/PSMC1/PSMD2/PSMB5/PSME3/PSMB3/PSMD1/PSMC3/PSMB8/PSMB2
REACTOME_DISEASES_ASSOCIATED_WITH_GLYCOSYLATION_PRECURSOR_BIOSYNTHESIS	REACTOME_DISEASES_ASSOCIATED_WITH_GLYCOSYLATION_PRECURSOR_BIOSYNTHESIS	-0.692541	-1.69324	0.00693241	0.026834	DOLK/DPM1/GNE/MPI/NEU1/PMM2/DHDDS/PGM1/DPM2/CTSA/GALE/DPM3/GALK1
KEGG_CYSTEINE_AND_METHIONINE_METABOLISM	KEGG_CYSTEINE_AND_METHIONINE_METABOLISM	-0.691655	-1.88493	0.00170648	0.0167113	GOT2/MAT2B/APIP/DNMT1/ENOPH1/MTAP/AMD1/SRM/DNMT3B/MAT2A/LDHA/AHCY/SMS/LDHB
REACTOME_TRNA_PROCESSING_IN_THE_NUCLEUS	REACTOME_TRNA_PROCESSING_IN_THE_NUCLEUS	-0.691039	-2.07977	0.00166113	0.0167113	NUP62/NUP43/SEC13/RTRAF/NUP93/TSEN54/NDC1/CPSF4/NUP155/NUP188/NUP88/POM121C/CLP1/RPP40/ELAC2/POP5/CPSF1/NUP85/NUP35/NUP210/DDX1/SEH1L/CSTF2/NUP37/NUP205/NUP107/RAN/POP7
REACTOME_EARLY_PHASE_OF_HIV_LIFE_CYCLE	REACTOME_EARLY_PHASE_OF_HIV_LIFE_CYCLE	-0.690799	-1.58659	0.0143627	0.0464722	PSIP1/BANF1/XRCC5/XRCC6/PPIA/LIG1/FEN1
KEGG_PYRIMIDINE_METABOLISM	KEGG_PYRIMIDINE_METABOLISM	-0.690517	-2.26026	0.00154799	0.0167113	ZNRD1/POLR3B/POLR3A/POLD3/DCK/CAD/POLR2J3/POLE/POLR2D/POLR3C/RRM2/PRIM2/NME1-NME2/NME2/POLR1C/POLR2I/POLR1E/DTYMK/POLR3G/UCK2/POLA1/POLA2/PNP/PRIM1/CTPS1/TK1/RRM1/POLR2H/DUT/NME1/POLE3/POLD2/TYMS/POLD1/POLE2/POLR3K/NME4/POLR2F
REACTOME_TP53_REGULATES_TRANSCRIPTION_OF_GENES_INVOLVED_IN_G2_CELL_CYCLE_ARREST	REACTOME_TP53_REGULATES_TRANSCRIPTION_OF_GENES_INVOLVED_IN_G2_CELL_CYCLE_ARREST	-0.690444	-1.65988	0.0122592	0.0410181	RBL1/PRMT1/CDK1/AURKA/TFDP1/PCNA
WU_APOPTOSIS_BY_CDKN1A_VIA_TP53	WU_APOPTOSIS_BY_CDKN1A_VIA_TP53	-0.688838	-2.06598	0.00163666	0.0167113	ZNF84/MKI67/MIS18BP1/BUB1/DLGAP5/TTK/CDC25B/ASPM/SPDL1/HNRNPA2B1/AURKB/PARP2/MCM2/FANCI/MCM6/NCAPG/SMC2/NCAPD3/TPX2/CDK1/MCM3/TUBA1A/MCM4/ATAD2/AURKA/RRM1/PRC1/UBE2C/EXO1/TYMS/UBE2T/CEP55
REACTOME_HSF1_ACTIVATION	REACTOME_HSF1_ACTIVATION	-0.688502	-1.85716	0.00171527	0.0167113	HSPA1A/DNAJB1/PTGES3/EEF1A1/HSPA1B/HSBP1/HSPH1/VCP/YWHAE/TNFRSF21/HSP90AB1/HSP90AA1/RPA2/FKBP4/RPA1/MRPL18/RPA3
PID_FANCONI_PATHWAY	PID_FANCONI_PATHWAY	-0.688314	-2.00328	0.00168634	0.0167113	MRE11/RAD9A/FANCL/ATRIP/BLM/FANCE/PALB2/FAAP100/BRCA1/RPA2/FANCI/H2AFX/RFC3/RPA1/USP1/RFC4/RFC5/UBE2T/CHEK1/FANCD2/FANCG
DANG_REGULATED_BY_MYC_UP	DANG_REGULATED_BY_MYC_UP	-0.68831	-2.08324	0.00164745	0.0167113	SUMO2/SLC6A1/UCHL1/SLC25A3/SLC20A1/VARS/SRSF7/SYNGR1/SNRPB/TDP1/VDAC1/YWHAE/SRSF2/EFTUD2/SURF6/SRM/SRSF1/WDR12/UCK2/SNRPD2/TK1/RUVBL2/VRK1/SHMT1/UBE2C/TFDP1/TYMS
WONG_MITOCHONDRIA_GENE_MODULE	WONG_MITOCHONDRIA_GENE_MODULE	-0.688169	-2.48793	0.00142248	0.0167113	ABCB6/SEC61G/SUCLA2/NDUFA6/ATOX1/PRDX5/GOT2/MRPL40/NDUFA10/SCO2/NDUFB9/BCL2/COX6C/PDHA1/GSR/ECI1/MRPS28/NDUFC1/TIMM10/PTRH2/ECHS1/CLPP/NDUFB5/MRPL13/TIMM8B/SLC40A1/MRPS18A/NDUFA12/SCO1/COX6B1/COX6A1/VDAC2/MRPS17/NDUFB2/KARS/UQCRB/NDUFA7/NDUFA9/TSPO/ATP1B1/NDUFB10/SUCLG1/PCCB/MRPL27/AK2/NDUFA8/NDUFA3/COQ3/SLC25A39/GLUD1/NDUFA4/FH/GCDH/COX5A/LRPPRC/FIBP/HSD17B10/UQCRQ/IDH2/CYC1/NDUFV1/NDUFAB1/VDAC3…
REACTOME_DEGRADATION_OF_DVL	REACTOME_DEGRADATION_OF_DVL	-0.68802	-2.07068	0.00166113	0.0167113	PSMF1/PSMD3/PSMA6/PSMC4/PSME2/PSMB7/PSME4/PSMD11/DVL2/PSMA3/PSMC5/PSMB4/RBX1/UBA52/PSMB9/PSMA1/PSMB6/PSMD14/PSMA2/PSMC2/SEM1/PSMB1/PSMD6/PSMC1/PSMD2/PSMB5/PSME3/PSMB3/PSMD1/PSMC3/PSMB8/PSMB2
REACTOME_SUMOYLATION_OF_UBIQUITINYLATION_PROTEINS	REACTOME_SUMOYLATION_OF_UBIQUITINYLATION_PROTEINS	-0.687584	-1.93482	0.0017301	0.0167113	NUP62/NUP43/UBE2I/TRIM27/SEC13/NUP93/PIAS2/NDC1/NUP155/NUP188/NUP88/POM121C/NUP85/NUP35/NUP210/SEH1L/NUP37/NUP205/NUP107
KEGG_BUTANOATE_METABOLISM	KEGG_BUTANOATE_METABOLISM	-0.686894	-1.85282	0.00171527	0.0167113	OXCT1/ALDH2/ALDH9A1/PDHA1/ECHS1/PDHA2/BDH1/AACS/ALDH7A1/ALDH3A2/HADH/ALDH5A1/HMGCS1/ACAT1/ACAT2
REACTOME_GLUCONEOGENESIS	REACTOME_GLUCONEOGENESIS	-0.686843	-1.88924	0.00172414	0.0167113	ENO2/GOT2/G6PC3/SLC25A10/ENO1/MDH2/ALDOA/GAPDH/PGK1/GPI/SLC25A1/MDH1/ALDOC/SLC37A4/PGAM1/TPI1
RICKMAN_TUMOR_DIFFERENTIATED_MODERATELY_VS_POORLY_DN	RICKMAN_TUMOR_DIFFERENTIATED_MODERATELY_VS_POORLY_DN	-0.686357	-1.6293	0.0105448	0.0363359	CENPF/IPO9/SRSF3/SRRT/SRSF1/MCM3/UCK2/CCT3
REACTOME_CDK_MEDIATED_PHOSPHORYLATION_AND_REMOVAL_OF_CDC6	REACTOME_CDK_MEDIATED_PHOSPHORYLATION_AND_REMOVAL_OF_CDC6	-0.685544	-2.1646	0.00157729	0.0167113	PSMF1/PSMD3/PSMA6/PSMC4/PSME2/PSMB7/PSME4/PSMD11/PSMA3/PSMC5/PSMB4/UBA52/PSMB9/PSMA1/PSMB6/PSMD14/PSMA2/PSMC2/SEM1/PSMB1/PSMD6/PSMC1/PSMD2/CCNA2/PSMB5/PSME3/PSMB3/ANAPC1/PSMD1/PSMC3/CDK2/ANAPC11/CCNE2/PSMB8/CCNE1/PSMB2/UBE2C
REACTOME_THE_CITRIC_ACID_TCA_CYCLE_AND_RESPIRATORY_ELECTRON_TRANSPORT	REACTOME_THE_CITRIC_ACID_TCA_CYCLE_AND_RESPIRATORY_ELECTRON_TRANSPORT	-0.685402	-2.36231	0.0015083	0.0167113	SDHD/SLC25A14/NNT/COX14/SUCLG2/UQCRC1/NDUFA1/SUCLA2/ME2/NDUFV3/NDUFA6/DLAT/NDUFA10/NDUFB9/PDPR/COX6C/NDUFAF5/PDHA1/NDUFC1/NDUFAF6/NDUFB5/ACO2/FAHD1/NDUFA12/SCO1/BSG/COX6B1/IDH3G/COX6A1/PDHA2/IDH3B/NDUFB2/NDUFAF2/UCP2/UQCRB/NDUFA7/NDUFA2/NDUFA9/MDH2/NDUFB11/VDAC1/NDUFB10/SUCLG1/NDUFAF4/ETFA/NDUFA13/NDUFA8/MPC1/TMEM126B/SDHC/NDUFS7/NDUFA3/NDUFA4/FH/COX5A/NDUFA11/LRPPRC/UQCRQ/SDHA/IDH2/CYC1/NDUFV1/G…
HORIUCHI_WTAP_TARGETS_DN	HORIUCHI_WTAP_TARGETS_DN	-0.685392	-2.56659	0.0013369	0.0167113	DLAT/KIF20A/TOR3A/PI4K2B/LBR/RPL22L1/MKI67/ATP11C/B4GALT6/PBDC1/KIF14/SNRNP27/ATXN10/GSR/BUB1/KPNB1/UBE2S/DLGAP5/TTK/CDKN3/CDC25B/FSD1/IMPDH2/ASPM/HNRNPA3/ATL3/APOBEC3B/PHF10/ARSB/SQLE/HMMR/NDUFA7/DPY19L1/KIF11/RPL13/RPL15/ATP8B2/BUB3/PEX13/PECAM1/UQCC2/NCAPD2/LMNB1/FECH/KLHL8/AURKB/CKAP2/PGRMC2/EBPL/CANX/RPL7A/HSP90AA1/COQ3/PGK1/FDPS/OIP5/NAA15/RRM2/SPC25/ODC1/CYTL1/FBL/BIRC5/SRPRB/SGO2/LRP8/RAD…
REACTOME_MTORC1_MEDIATED_SIGNALLING	REACTOME_MTORC1_MEDIATED_SIGNALLING	-0.685372	-1.73028	0.00519031	0.0213626	RPS6/RRAGB/RRAGD/EIF4EBP1/LAMTOR3/EIF4E/LAMTOR4/LAMTOR5/MTOR/EIF4G1/LAMTOR1/MLST8/LAMTOR2/EIF4B
ELVIDGE_HIF1A_AND_HIF2A_TARGETS_UP	ELVIDGE_HIF1A_AND_HIF2A_TARGETS_UP	-0.684769	-1.88354	0.00172414	0.0167113	CHKA/STX3/TOR3A/ABCF2/HSPH1/CORO1A/HSPA4/RPP40/RRP12/SRM/CCDC86/RRS1/RIOX1/CCND3/SLC5A6/POLR3K/AUNIP/SLC29A1
REACTOME_DEFECTIVE_CFTR_CAUSES_CYSTIC_FIBROSIS	REACTOME_DEFECTIVE_CFTR_CAUSES_CYSTIC_FIBROSIS	-0.68371	-2.07132	0.00166113	0.0167113	PSMF1/PSMD3/ERLIN2/PSMA6/PSMC4/PSME2/PSMB7/PSME4/PSMD11/PSMA3/PSMC5/PSMB4/UBA52/PSMB9/PSMA1/PSMB6/PSMD14/PSMA2/VCP/PSMC2/SEM1/PSMB1/PSMD6/PSMC1/ERLIN1/PSMD2/PSMB5/PSME3/PSMB3/PSMD1/PSMC3/PSMB8/PSMB2
REACTOME_REGULATION_OF_APOPTOSIS	REACTOME_REGULATION_OF_APOPTOSIS	-0.683496	-2.04996	0.00163666	0.0167113	PSMF1/OPA1/PSMD3/PSMA6/PSMC4/PSME2/PSMB7/PSME4/PSMD11/PSMA3/PSMC5/PSMB4/UBA52/PSMB9/PSMA1/PSMB6/PSMD14/PSMA2/PSMC2/SEM1/PSMB1/PSMD6/PSMC1/PSMD2/PSMB5/PSME3/PSMB3/PSMD1/PSMC3/PSMB8/PSMB2
BILANGES_RAPAMYCIN_SENSITIVE_VIA_TSC1_AND_TSC2	BILANGES_RAPAMYCIN_SENSITIVE_VIA_TSC1_AND_TSC2	-0.683253	-2.09249	0.00164204	0.0167113	RPS28/NAA10/RPS26/RPL36/NUDT21/BTF3/RTRAF/RPL10A/CNIH1/IMPDH2/SLC25A3/NSA2/HNRNPA1/BRI3BP/EIF3K/VDAC1/PRDX3/ACBD6/CCT2/NME2/POLR1C/TCP1/SSR4/PPM1G/BCS1L/RPS21/UQCRFS1/SLC25A5/AHCY/TUBB/PAICS
MARKEY_RB1_ACUTE_LOF_UP	MARKEY_RB1_ACUTE_LOF_UP	-0.683061	-2.50111	0.00138504	0.0167113	TRIM37/RAMP3/PTGES3/CBX5/NOP58/MRE11/HMGN1/NEK2/PSIP1/FUBP1/NAA10/KIF20A/SASS6/MKI67/SFPQ/EI24/MIS18BP1/CBX6/RBBP4/HMGB3/RAD51/ANP32B/ECT2/BUB1/RBL1/UBE2S/DLGAP5/CDKN3/TPGS2/SPDL1/NSMCE4A/CENPK/HPF1/KIF11/HMGN2/NASP/TMEM106C/FIGNL1/BANF1/KPNA2/PABPC4/CKAP2/MCM5/HAT1/SRSF2/RBMX/BRCA1/RRM2/BIRC5/SAE1/RAD51AP1/HNRNPR/IDH2/ASF1B/FBLN1/CCNB2/H2AFZ/KIF2C/CCNA2/AMD1/LAGE3/HJURP/H2AFX/LSM4/MCM7/DTYMK/SMC…
WAKASUGI_HAVE_ZNF143_BINDING_SITES	WAKASUGI_HAVE_ZNF143_BINDING_SITES	-0.683052	-2.06733	0.00164745	0.0167113	MRE11/RAD9A/MSH2/FANCL/RAD51/FANCE/ERCC1/TDP1/UBE2N/SEM1/POLE/RAD51C/CHEK2/BRCA1/GTF2H4/RECQL4/DDB1/PRKDC/APEX1/FEN1/MSH6/EXO1/NTHL1/POLD1/CHEK1/FANCD2/FANCG
MARIADASON_RESPONSE_TO_BUTYRATE_SULINDAC_4	MARIADASON_RESPONSE_TO_BUTYRATE_SULINDAC_4	-0.682119	-1.61924	0.0105448	0.0363359	SYK/UBTF/NUCKS1/SRSF8/PHF10/CKAP2/FAM136A/HMGB1/TYMS
GAJATE_RESPONSE_TO_TRABECTEDIN_DN	GAJATE_RESPONSE_TO_TRABECTEDIN_DN	-0.682115	-1.67767	0.00351494	0.0181057	ABCB6/TEAD4/FARS2/GMDS/DDX10/ARHGDIA/PKP4/MCM5/CCDC86/CENPX/E2F2
PETROVA_PROX1_TARGETS_UP	PETROVA_PROX1_TARGETS_UP	-0.682054	-1.76624	0.00692042	0.0268101	MCM6/CDK1/CCNE2/TK1/TOP2A/UBE2C
ACOSTA_PROLIFERATION_INDEPENDENT_MYC_TARGETS_UP	ACOSTA_PROLIFERATION_INDEPENDENT_MYC_TARGETS_UP	-0.68135	-2.17916	0.00156986	0.0167113	BLMH/DDX28/EMC1/LEPR/OPN3/TRIAP1/LAS1L/TSPO/SPG21/ODC1/GCDH/HDHD5/URI1/GNPDA1/PWP1/NUP210/CD320/EIF4A3/PEX5/STUB1/CSE1L/PEBP1/UCK2/RRP1B/NOLC1/SKP2/CTPS1/WDR74/MRPL4/GCSH/PSMG1/CCNE1/MATK/SORD/SLC29A1/CLUH
SUNG_METASTASIS_STROMA_DN	SUNG_METASTASIS_STROMA_DN	-0.681024	-2.04254	0.00163666	0.0167113	PARP2/MCM5/BYSL/MCM6/DTYMK/MCM3/GMNN/NCAPG2/PNP/NOLC1/NPC2/LYAR/NOP56/POLE2/PCNA/CDCA5/CDC45
REACTOME_TRNA_PROCESSING	REACTOME_TRNA_PROCESSING	-0.680699	-2.25386	0.00153374	0.0167113	WDR4/NUP62/NUP43/NSUN2/PUS3/SEC13/TRMT11/RTRAF/TRMU/NUP93/TSEN54/PUS1/NDC1/CPSF4/NUP155/NUP188/NUP88/TPRKB/DUS2/POM121C/TRMT1/CLP1/OSGEP/RPP40/ELAC2/POP5/CPSF1/TRMT5/HSD17B10/PUS7/GTPBP3/NUP85/NUP35/NUP210/LAGE3/DDX1/SEH1L/TRMT112/CSTF2/NUP37/NUP205/NUP107/METTL1/RAN/POP7
REACTOME_G2_M_CHECKPOINTS	REACTOME_G2_M_CHECKPOINTS	-0.680643	-2.41011	0.00142857	0.0167113	WRN/BABAM1/PSMD8/ORC6/RFC2/RBBP8/DNA2/PSMF1/PSMD3/RMI2/MRE11/PSMA6/PSMC4/MDC1/RAD9A/PSME2/PSMB7/PSME4/NSD2/PSMD11/PKMYT1/PSMA3/PSMC5/PSMB4/ATRIP/YWHAQ/BLM/UBA52/RHNO1/PSMB9/WEE1/PSMA1/PSMB6/BARD1/PSMD14/PSMA2/YWHAE/PSMC2/UBE2N/SEM1/PSMB1/MCM2/CDC7/MCM5/ORC1/PSMD6/CHEK2/BRCA1/PSMC1/RPA2/PSMD2/MCM8/CCNB2/MCM6/H2AFX/PSMB5/PSME3/MCM7/PSMB3/RFC3/PSMD1/PSMC3/CDK1/MCM3/CDK2/RPA1/PSMB8/MCM4/RFC4/RFC5/PSM…
REACTOME_MITOCHONDRIAL_TRNA_AMINOACYLATION	REACTOME_MITOCHONDRIAL_TRNA_AMINOACYLATION	-0.680309	-1.67323	0.00351494	0.0181057	EARS2/CARS2/IARS2/QARS/KARS/SARS2/FARS2/VARS2/MARS2/YARS2
PID_BARD1_PATHWAY	PID_BARD1_PATHWAY	-0.67975	-1.78258	0.00688468	0.0267615	RBBP8/MRE11/FANCL/RAD51/FANCE/BARD1/XRCC5/BRCA1/XRCC6/PRKDC/CDK2/CCNE1/PCNA/FANCD2/FANCG
WALLACE_JAK2_TARGETS_UP	WALLACE_JAK2_TARGETS_UP	-0.679736	-1.73156	0.00701754	0.0269278	CDC25B/MGST3/SRRT/POLE/BIN1/KIF22/TMEM109/MRPL12/PPIH/TFDP1/PRSS3
WELCSH_BRCA1_TARGETS_DN	WELCSH_BRCA1_TARGETS_DN	-0.679627	-2.3482	0.00149701	0.0167113	CHAF1A/HCFC1/PHKG2/USP5/SNRPA1/PKN1/PIEZO1/HSPA1B/SCRIB/RABEPK/GTF3C2/CDC25B/BMS1/PPM1F/HRAS/HSP90B1/NUP188/CLTA/CAD/VDAC1/DDX10/DDT/EIF4H/EMG1/PABPC4/XRCC5/MCM2/SLC19A1/MANF/MTHFD1/ATIC/SSRP1/BYSL/FARSA/AIMP2/U2AF1/SSBP1/RPIA/CYC1/CDC123/RCC1/HK1/PMPCA/FKBP4/SRM/CDK4/MLEC/PSMD1/SF3A3/KAT2A/EIF3B/FASN/RRP1B/ALG3/NOLC1/APEX1/CTPS1/GCSH/CCNE1/TRAP1/GALK1/PPAT/POLD1/MYC/FDFT1/LMNB2/SLC29A1/NSDHL/DHC…
REACTOME_RRNA_PROCESSING_IN_THE_NUCLEUS_AND_CYTOSOL	REACTOME_RRNA_PROCESSING_IN_THE_NUCLEUS_AND_CYTOSOL	-0.678863	-2.43662	0.00143266	0.0167113	NOP58/RPS28/DCAF13/DIMT1/RPL27A/RPS26/RPL41/RPS3A/RPL36/RPL22L1/RPL39/RPL8/FAU/RPL14/RPL23A/RIOK2/TSR1/RPS8/RPS5/RPL10A/RPS14/RPS3/NOB1/XRN2/NOL11/DDX21/UBA52/WDR46/LAS1L/RBM28/RPL4/RPS9/LTV1/RPL22/NOP10/BMS1/RPL7/EXOSC3/EXOSC4/RPS15/RPL26L1/RPL13/RPL15/RPS25/NOL12/EMG1/EXOSC7/BUD23/RPL12/DDX47/UTP11/RPP40/RPL39L/RPL7A/GAR1/BYSL/NCL/RPL36AL/EXOSC9/FBL/MPHOSPH10/RPS7/RRP36/RPL34/RRP1/IMP4/RPS2/TRM…
REACTOME_THE_ROLE_OF_GTSE1_IN_G2_M_PROGRESSION_AFTER_G2_CHECKPOINT	REACTOME_THE_ROLE_OF_GTSE1_IN_G2_M_PROGRESSION_AFTER_G2_CHECKPOINT	-0.678619	-2.16289	0.00154321	0.0167113	PSMF1/PSMD3/PSMA6/PSMC4/PSME2/PSMB7/PSME4/PSMD11/PSMA3/PSMC5/PSMB4/UBA52/PSMB9/PSMA1/PSMB6/PSMD14/PSMA2/PSMC2/SEM1/HSP90AB1/PSMB1/HSP90AA1/PSMD6/PSMC1/TUBB4B/PSMD2/TUBB6/CCNB2/PSMB5/PSME3/PSMB3/TUBA3D/PSMD1/PSMC3/TUBB8/CDK1/TUBA1B/TUBA1A/PSMB8/TUBA1C/TUBA4A/PSMB2
MARKEY_RB1_CHRONIC_LOF_UP	MARKEY_RB1_CHRONIC_LOF_UP	-0.67855	-2.26345	0.00152905	0.0167113	HSPA1B/CBX6/GSR/ANP32B/CBX2/RBL1/CYP51A1/SLC27A3/SQLE/EZH2/DNMT1/PROS1/MCM2/EGR1/CBFB/CDCA4/IDH2/HJURP/MCM7/SLBP/RFC3/SLC25A15/CDK2/DNAJC9/POLA1/LSS/STMN1/PRIM1/SIVA1/CHAF1B/TK1/PRDX4/TOP2A/GATM/CDCA7/POLD1/PCNA/NME4/ACAT2/FDFT1/UHRF1/ELOVL6
LIANG_HEMATOPOIESIS_STEM_CELL_NUMBER_QTL	LIANG_HEMATOPOIESIS_STEM_CELL_NUMBER_QTL	-0.678427	-1.61047	0.0105448	0.0363359	RASGRP2/TUBA1A/FCER1A/PTTG1/GTF3A
FLORIO_NEOCORTEX_BASAL_RADIAL_GLIA_DN	FLORIO_NEOCORTEX_BASAL_RADIAL_GLIA_DN	-0.676356	-2.41483	0.001443	0.0167113	NEK2/CENPL/KIF20A/MKI67/CENPF/MIS18BP1/CENPE/KIF15/KIF14/CEP152/SLC15A2/BUB1/AK4/DLGAP5/TTK/PDGFD/CDKN3/BLM/ASPM/DEPDC1B/GEM/WEE1/CENPK/HMMR/NEMP1/KIF11/HMGN2/NCAPD2/KPNA2/LMNB1/AURKB/CKAP2/PARPBP/FBXO5/CHEK2/BRCA1/RRM2/C5/SPC25/FANCI/BIRC5/SGO2/TUBB6/RAD51AP1/TACC3/CKAP2L/CDCA8/CCNB2/TIMELESS/KIF2C/HJURP/POLQ/KIF22/TPX2/CDK1/FOXM1/NCAPG2/MELK/AURKA/TK1/CKS2/PRC1/CDC20/CENPM/KIFC1/NUSAP1/TOP2A/UB…
KEGG_BIOSYNTHESIS_OF_UNSATURATED_FATTY_ACIDS	KEGG_BIOSYNTHESIS_OF_UNSATURATED_FATTY_ACIDS	-0.676274	-1.70732	0.00519031	0.0213626	HSD17B12/ACAA1/HACD1/TECR/SCD/ACOT7/ELOVL6
CHIARETTI_T_ALL_RELAPSE_PROGNOSIS	CHIARETTI_T_ALL_RELAPSE_PROGNOSIS	-0.676179	-1.66307	0.00351494	0.0181057	BUB1B/CENPF/TTK/CDC7/H2AFX/MELK/USP1/CAT/MYC
XU_CREBBP_TARGETS_UP	XU_CREBBP_TARGETS_UP	-0.675918	-1.66243	0.00351494	0.0181057	HLTF/MCM2/PRMT1/GNL3/RRP1B/ADSL/NME4
HESS_TARGETS_OF_HOXA9_AND_MEIS1_UP	HESS_TARGETS_OF_HOXA9_AND_MEIS1_UP	-0.675273	-2.07622	0.00162602	0.0167113	WEE1/METAP2/SLC26A6/MRPL15/PRMT1/CEBPA/RUVBL1/GLUD1/NCL/ODC1/IMMT/DNAJA3/MCM7/DTYMK/MCM3/NOLC1/RRS1/CTPS1/RRM1/RUVBL2/IFRD2/DUT/NUCB2/C1QBP/TRIP13/FABP5/UHRF1/CDC45
ODONNELL_TFRC_TARGETS_DN	ODONNELL_TFRC_TARGETS_DN	-0.674432	-2.2801	0.0015361	0.0167113	NUP50/ANLN/MND1/TADA2A/HELLS/TAF5/KIF4A/VSNL1/DNA2/CHAF1A/BUB1B/PRKCQ-AS1/KIF20A/GNAQ/MKI67/CENPF/NSD2/ACVR2B/CENPE/KIF14/ECT2/BUB1/DLGAP5/TTK/CDKN3/RAD54B/ASPM/DEPDC1B/ACACA/HSPH1/HMMR/KIF11/AURKB/DIAPH3/FBXO5/RRM2/SPC25/BIRC5/SGO2/TACC3/SAMM50/G3BP1/CKAP2L/CCNA2/CDK1/FOXM1/AURKA/SCD/PRC1/CDC20/TOP2A/POLE2/CEP55/FANCD2/GINS3/CKS1B/RANBP1/PLK4
REACTOME_RRNA_PROCESSING	REACTOME_RRNA_PROCESSING	-0.674425	-2.43686	0.00142653	0.0167113	NOP58/RPS28/DCAF13/DIMT1/RPL27A/RPS26/RPL41/RPS3A/RPL36/RPL22L1/RPL39/RPL8/FAU/RPL14/RPL23A/RIOK2/TSR1/RPS8/RPS5/RPL10A/RPS14/RPS3/NOB1/XRN2/NOL11/DDX21/UBA52/WDR46/LAS1L/RBM28/RPL4/RPS9/LTV1/RPL22/NOP10/BMS1/RPL7/EXOSC3/EXOSC4/RPS15/RPL26L1/RPL13/RPL15/RPS25/NOL12/EMG1/EXOSC7/BUD23/RPL12/DDX47/UTP11/RPP40/RPL39L/RPL7A/GAR1/ELAC2/BYSL/NCL/RPL36AL/EXOSC9/FBL/MPHOSPH10/RPS7/HSD17B10/RRP36/RPL34/RRP…
REACTOME_GLOBAL_GENOME_NUCLEOTIDE_EXCISION_REPAIR_GG_NER	REACTOME_GLOBAL_GENOME_NUCLEOTIDE_EXCISION_REPAIR_GG_NER	-0.674063	-2.15744	0.00156986	0.0167113	CUL4A/UBE2I/COPS3/SUMO2/COPS8/ERCC2/COPS7B/RBX1/TFPT/UBA52/ERCC3/ERCC1/POLD3/UBE2N/PARP2/POLE/GPS1/RUVBL1/COPS6/RPA2/CHD1L/GTF2H4/DDB1/RFC3/LIG1/ACTL6A/RPA1/RFC4/RFC5/CETN2/POLE3/POLD2/RPA3/POLD1/POLE2/PCNA
CREIGHTON_AKT1_SIGNALING_VIA_MTOR_DN	CREIGHTON_AKT1_SIGNALING_VIA_MTOR_DN	-0.673055	-1.71454	0.00701754	0.0269278	PFKL/ALDOA/CIB1/TUBB4B/CTSA/GPI/MRPS7/PAFAH1B3/MIF
REACTOME_MITOCHONDRIAL_CALCIUM_ION_TRANSPORT	REACTOME_MITOCHONDRIAL_CALCIUM_ION_TRANSPORT	-0.672949	-1.71427	0.00701754	0.0269278	SLC8B1/PARL/VDAC2/MICU1/PHB2/VDAC1/MAIP1/AFG3L2/VDAC3/PMPCA/STOML2/PHB
LY_AGING_OLD_DN	LY_AGING_OLD_DN	-0.672435	-2.01443	0.00165837	0.0167113	CENPF/KIF14/PSMD11/PKMYT1/FBN2/PSMA3/CDC25B/BARD1/PSMA2/KIF11/HMGN2/NUP88/DDX39A/PSMC2/NASP/MCM2/PPP1CC/FBL/HSD17B10/NAE1/H2AFZ/KIF2C/CCNA2/H2AFX/CDK4/CSE1L/FOXM1/CDC20/UBE2C/CTSC/TYMS/PCNA/CKS1B/RANBP1
HONMA_DOCETAXEL_RESISTANCE	HONMA_DOCETAXEL_RESISTANCE	-0.672299	-1.84924	0.00344828	0.0181057	RPN2/HSPA5/ENO1/SLC25A3/APRT/DYNLL1/GSTP1/MAD2L2/GAPDH/CLPTM1L/CFL1/PDCD5/MYDGF/CALR/COX7C/TUBA1B/TUBB/NDUFS3/MRPL17
REACTOME_METABOLISM_OF_POLYAMINES	REACTOME_METABOLISM_OF_POLYAMINES	-0.671866	-2.03347	0.00164745	0.0167113	PSMF1/PSMD3/PSMA6/PSMC4/PSME2/PSMB7/PSME4/PSMD11/OAZ1/PSMA3/PSMC5/PSMB4/PSMB9/PSMA1/PSMB6/PSMD14/PSMA2/PSMC2/SEM1/PSMB1/PSMD6/PSMC1/ODC1/PSMD2/AMD1/PSMB5/PSME3/PSMB3/SRM/PSMD1/PSMC3/PSMB8/SMS/PSMB2
REACTOME_HEDGEHOG_LIGAND_BIOGENESIS	REACTOME_HEDGEHOG_LIGAND_BIOGENESIS	-0.671799	-2.05742	0.00164204	0.0167113	PSMF1/PSMD3/PSMA6/PSMC4/PSME2/PSMB7/PSME4/PSMD11/PSMA3/PSMC5/PSMB4/UBA52/PSMB9/PSMA1/PSMB6/PSMD14/PSMA2/VCP/PSMC2/SEM1/PSMB1/PSMD6/PSMC1/PSMD2/PSMB5/PSME3/PSMB3/PSMD1/PSMC3/P4HB/PSMB8/PSMB2
NIKOLSKY_BREAST_CANCER_5P15_AMPLICON	NIKOLSKY_BREAST_CANCER_5P15_AMPLICON	-0.671653	-1.72644	0.00696864	0.0269278	BRD9/LPCAT1/CLPTM1L/CEP72/SDHA/MRPL36/TRIP13
CHEN_LUNG_CANCER_SURVIVAL	CHEN_LUNG_CANCER_SURVIVAL	-0.671243	-1.76027	0.00860585	0.0310303	ENO1/GSTP1/MYCN/CALU/PDIA5/PGK1/PKM/KRT1/HPRT1/PEBP1/P4HB/PGAM1
REACTOME_BUTYRATE_RESPONSE_FACTOR_1_BRF1_BINDS_AND_DESTABILIZES_MRNA	REACTOME_BUTYRATE_RESPONSE_FACTOR_1_BRF1_BINDS_AND_DESTABILIZES_MRNA	-0.670721	-1.59218	0.0140598	0.0460083	EXOSC3/EXOSC4/EXOSC7/AKT1/EXOSC9/EXOSC2/EXOSC5
CAIRO_PML_TARGETS_BOUND_BY_MYC_UP	CAIRO_PML_TARGETS_BOUND_BY_MYC_UP	-0.670711	-1.64963	0.00702988	0.0269278	CAD/DDX18/ODC1/CDK4/TK1/LDHA/PTMA/CDCA7/CDC25A
MOOTHA_FFA_OXYDATION	MOOTHA_FFA_OXYDATION	-0.670591	-1.66345	0.0105079	0.0363171	DECR1/CPT2/ACAA2/ECI1/ECHS1/NCAPH2/ACADVL/HADH/HSD17B10/ACAT1
KEGG_AMINO_SUGAR_AND_NUCLEOTIDE_SUGAR_METABOLISM	KEGG_AMINO_SUGAR_AND_NUCLEOTIDE_SUGAR_METABOLISM	-0.670408	-1.91195	0.00172117	0.0167113	UAP1/NANP/GALK2/PGM3/NANS/HK2/GNE/MPI/CYB5R3/PGM2/GMPPB/HEXB/PMM2/CMAS/UGP2/PGM1/GMDS/GNPDA1/HK1/GALE/GPI/GALK1
REACTOME_TRNA_MODIFICATION_IN_THE_NUCLEUS_AND_CYTOSOL	REACTOME_TRNA_MODIFICATION_IN_THE_NUCLEUS_AND_CYTOSOL	-0.670306	-1.8862	0.0017301	0.0167113	TRMT6/THADA/TRIT1/CDKAL1/TYW3/WDR4/NSUN2/PUS3/TRMT11/PUS1/TPRKB/DUS2/TRMT1/OSGEP/TRMT5/PUS7/LAGE3/TRMT112/METTL1
KEGG_GLYCOLYSIS_GLUCONEOGENESIS	KEGG_GLYCOLYSIS_GLUCONEOGENESIS	-0.669656	-2.02874	0.00166113	0.0167113	ALDH2/BPGM/ENO2/DLAT/ALDH9A1/PDHA1/ENO1/PFKP/PFKM/PDHA2/ACSS2/PFKL/ALDOA/PGM1/ACSS1/GAPDH/PGK1/ALDH7A1/ALDH3A2/PKM/HK1/GPI/ALDOC/LDHA/PGAM4/LDHB/PGAM1/TPI1
REACTOME_COOPERATION_OF_PREFOLDIN_AND_TRIC_CCT_IN_ACTIN_AND_TUBULIN_FOLDING	REACTOME_COOPERATION_OF_PREFOLDIN_AND_TRIC_CCT_IN_ACTIN_AND_TUBULIN_FOLDING	-0.669444	-1.81786	0.00341297	0.0181057	PFDN1/VBP1/TUBB4B/CCT2/TUBB6/TCP1/TUBA3D/CCT7/CCT8/CCT3/TUBA1B/TUBA1A/TUBA1C/TUBA4A
PYEON_HPV_POSITIVE_TUMORS_UP	PYEON_HPV_POSITIVE_TUMORS_UP	-0.669339	-2.16178	0.0015748	0.0167113	HELLS/KNTC1/FBXO22/HNRNPU/DHFR/RMI2/SLF1/PSIP1/FUBP1/SYCP2/FANCL/TCAM1P/CENPF/STAG3/CFAP44/KIF15/ZNF789/RBBP4/DONSON/MAP7D2/CENPK/EZH2/BARD1/NEMP1/HENMT1/NASP/CENPJ/CDC7/MCM8/C18orf54/LIG1/CEP78/MCM3/USP1/ATAD2/CDCA7/CSTF3/TYMS/DTL/UHRF1
REACTOME_MITOTIC_G1_G1_S_PHASES	REACTOME_MITOTIC_G1_G1_S_PHASES	-0.667951	-2.33075	0.00148148	0.0167113	PSMD3/PSMA6/PSMC4/SKP1/PSME2/PSMB7/RBBP4/PSMD11/PSMA3/PSMC5/PSMB4/RBL1/UBA52/PSMB9/WEE1/PSMA1/PSMB6/PSMD14/PSMA2/PSMC2/SEM1/AKT1/PSMB1/MCM2/POLE/CDC7/MCM5/ORC1/PSMD6/FBXO5/PSMC1/RPA2/HDAC1/RRM2/PRIM2/PSMD2/MCM8/MCM6/CCNA2/PSMB5/PSME3/MCM7/PSMB3/CDK4/PSMD1/PSMC3/CDK1/MCM3/CDK2/RPA1/CCNE2/GMNN/POLA1/POLA2/PSMB8/MCM4/PRIM1/SKP2/TK1/CCND3/TOP2A/CCNE1/PSMB2/POLE3/TFDP1/RPA3/TYMS/POLE2/MYC/PCNA/MCM10/E…
PUJANA_BRCA2_PCC_NETWORK	PUJANA_BRCA2_PCC_NETWORK	-0.66794	-2.55323	0.00130208	0.0167113	DDX23/GNPAT/CHAF1A/BUB1B/HCFC1/TCF7/POLR2B/HMGXB4/MRE11/HMGN1/LAT/SNRPA1/DPY19L2/PSIP1/ZNF84/FUBP1/SYCP2/ACYP1/HIRIP3/MSH2/LBR/TBCA/TRIM28/TMEM131L/UBE2I/COPS3/MKI67/NUDT21/TAF4/CENPF/NSD2/NR2C1/CENPE/KIF14/BLMH/RBBP4/SMC1A/DCBLD2/TCERG1/BUB1/UBE2S/DLGAP5/TTK/CDKN3/CDC25B/SRP9/FRG1/BLM/NUP93/RNF4/ABCB7/PAXIP1/MFHAS1/ITGA4/HLTF/MRPL9/POLD3/IDH3B/PRPF4/CPSF4/CTBP1/ITGB3BP/CBX3/SAC3D1/HMMR/ADK/SNRPB…
PID_ATR_PATHWAY	PID_ATR_PATHWAY	-0.667926	-1.8795	0.0017301	0.0167113	RAD9A/RAD51/ATRIP/MCM2/RPA2/TIMELESS/CCNA2/MCM7/RFC3/CDK2/RPA1/RFC4/RFC5/CHEK1/FANCD2/CDC25A
FURUKAWA_DUSP6_TARGETS_PCI35_DN	FURUKAWA_DUSP6_TARGETS_PCI35_DN	-0.667716	-2.08628	0.00160514	0.0167113	IVD/CENPF/DLGAP5/ADORA2B/BLM/KIF11/PRMT5/NCAPD2/AURKB/CKAP2/MCM5/MAP7/CCNB2/KIF2C/CCNA2/HJURP/POLQ/WDR5/NCAPG/TPX2/STIL/CCNE2/MCM4/PRIM1/AURKA/EBNA1BP2/RFC4/RRM1/PRC1/NUSAP1/PDSS1/CEP55/DTL
BOYAULT_LIVER_CANCER_SUBCLASS_G123_UP	BOYAULT_LIVER_CANCER_SUBCLASS_G123_UP	-0.667134	-1.95184	0.0017094	0.0167113	KIF20A/CAPRIN1/SNRPE/PON2/MRPL9/SNRPD1/SAC3D1/SNRPB/BARD1/RBM3/KPNA2/HAT1/CCNB2/PRKDC/CCT3/CACYBP/ATAD2/RFC4/ACLY/FABP5
KEGG_GALACTOSE_METABOLISM	KEGG_GALACTOSE_METABOLISM	-0.665901	-1.72441	0.00865052	0.0311095	GALK2/GAA/HK2/PGM2/B4GALT2/PFKP/PFKM/UGP2/PFKL/PGM1/HK1/AKR1B1/GALE/GLA/GALK1
SHEDDEN_LUNG_CANCER_POOR_SURVIVAL_A6	SHEDDEN_LUNG_CANCER_POOR_SURVIVAL_A6	-0.665827	-2.5565	0.00128535	0.0167113	NCBP1/NSD2/SAR1A/TEAD4/CENPE/KIF15/KIF14/INTS13/CMAS/LRFN4/TSR1/ZNF248/BUB1/SLC25A10/EIF5B/MRPL13/AK4/RBL1/TRMU/MTCH2/UBE2S/DLGAP5/TTK/CDKN3/COMMD8/TFPT/ASPM/PFKP/GSS/APOBEC3B/DDA1/PHF10/HMMR/CMC2/SNRPB/EZH2/CHRNA5/DCK/NDUFA9/BOLA2/NEMP1/UBAC1/KIF11/NABP2/CAD/TTF2/BUB3/DGUOK/UBE2N/TPRKB/NCAPD2/KPNA2/LMNB1/AURKB/EIF4E2/MAPKAPK5/CKAP2/PNKP/GAPDH/CDC7/MCM5/TBC1D31/HAT1/PRMT1/ORC1/PARPBP/CARHSP1/PGK1…
REACTOME_SUMOYLATION_OF_RNA_BINDING_PROTEINS	REACTOME_SUMOYLATION_OF_RNA_BINDING_PROTEINS	-0.665023	-1.93549	0.00168634	0.0167113	HNRNPK/NOP58/NUP62/NUP43/UBE2I/SEC13/SUMO2/CBX2/NUP93/NDC1/NUP155/NUP188/NUP88/POM121C/NUP85/NUP35/NUP210/SEH1L/NUP37/NUP205/NUP107
WHITFIELD_CELL_CYCLE_G1_S	WHITFIELD_CELL_CYCLE_G1_S	-0.664434	-2.25822	0.00153139	0.0167113	CHAF1A/TAF15/BRD7/RMI2/NUP43/ACYP1/MSH2/CDK20/VPS72/KCNC4/UBR7/SRSF7/POLD3/HRAS/ABCA7/BARD1/PLCXD1/NASP/PANK2/MCM2/MCM5/ORC1/SPIN4/APEX2/HOXB4/ZMYND19/RNF113A/ADCK2/MCM6/RECQL4/PDXP/SLBP/CCNE2/GMNN/MCM4/ATAD2/SKP2/CHAF1B/DSCC1/CDCA7L/CCNE1/UNG/CDCA7/GINS2/PCNA/E2F2/FANCG/DTL/GINS3/UHRF1/CDC25A
REACTOME_REGULATION_OF_HSF1_MEDIATED_HEAT_SHOCK_RESPONSE	REACTOME_REGULATION_OF_HSF1_MEDIATED_HEAT_SHOCK_RESPONSE	-0.664063	-2.1234	0.0015625	0.0167113	HSPA1A/RAE1/DNAJB1/HSPA9/NUP62/NUP43/HSPA5/HSPA1B/SEC13/NUP93/HSPH1/NDC1/RPS19BP1/HSPA4/NUP155/NUP188/NUP88/YWHAE/TNFRSF21/MAPK1/POM121C/CCAR2/BAG5/RPA2/NUP85/NUP35/NUP210/HSPA8/FKBP4/SEH1L/ST13/RPA1/NUP37/NUP205/NUP107/HSPA14/MRPL18/RPA3
REACTOME_GLYCOLYSIS	REACTOME_GLYCOLYSIS	-0.663902	-2.09976	0.00156986	0.0167113	NUP62/NUP43/BPGM/ENO2/SEC13/NUP93/ENO1/PFKP/PFKM/NDC1/PFKL/NUP155/NUP188/PGP/NUP88/ALDOA/POM121C/GAPDH/PGK1/PKM/GNPDA1/NUP85/NUP35/NUP210/HK1/SEH1L/GPI/NUP37/PFKFB4/ALDOC/NUP205/NUP107/PGAM1/TPI1
MOREIRA_RESPONSE_TO_TSA_UP	MOREIRA_RESPONSE_TO_TSA_UP	-0.662741	-1.70353	0.010453	0.0361544	HMGN1/ENO2/EIF6/HSPA1B/PSMB4/HSP90AB1/BYSL/SSR4/FKBP4/COX8A/PA2G4/MYC/MIF
VECCHI_GASTRIC_CANCER_EARLY_UP	VECCHI_GASTRIC_CANCER_EARLY_UP	-0.661477	-2.52463	0.00130719	0.0167113	NEK2/DCAF13/FUBP1/KIF20A/FBXO31/ACAA2/SFR1/ATG16L1/STAMBPL1/PIEZO1/ARPC4/MKI67/CENPF/RPL8/NSD2/WRNIP1/SCRIB/KIF15/KIF14/HMGB3/MRPS28/ECT2/BUB1/CBX2/EPPK1/MRPL13/MTCH2/DLGAP5/ADORA2B/TTK/CDKN3/CDC25B/RAD54B/NUP93/ENO1/ASPM/PFKP/DEPDC1B/SPDL1/VARS/HSPH1/GSS/BMS1/POLD3/IDH3B/PRPF4/MRPS17/SNRPD1/SAC3D1/NUP155/CENPK/HMMR/SNRPB/EZH2/BARD1/UCHL3/IFITM3/BUB3/NASP/SLC52A2/FIGNL1/XPO5/CKAP2/NSUN5/MCM2/RPN1…
GARCIA_TARGETS_OF_FLI1_AND_DAX1_DN	GARCIA_TARGETS_OF_FLI1_AND_DAX1_DN	-0.660234	-2.31896	0.00147059	0.0167113	C3orf14/INIP/CCNC/TOE1/RSL1D1/DHFR/ELOC/NDN/BRD7/INF2/ALG14/TCF19/SFR1/ZWILCH/STAMBPL1/UBE2D4/RPS8/CHCHD3/TIMM10/SLC25A10/CBX2/ELP5/FANCE/UBA52/NCAPH2/NAGPA/TPRKB/PPIL1/LMNB1/COA4/SNRPC/RRM2/GEMIN5/MPHOSPH10/RRP15/CNOT7/PRELID1/RPIA/SRRM1/RCC1/H2AFZ/PSMC3IP/WDR5/DHX33/NEFH/CDK2/GMNN/NOLC1/C19orf48/SKP2/CHAF1B/MRPL11/CENPM/FEN1/DUT/PTMA/MRPL24/CCNE1/NOP56/SLC5A6/CENPX/ZWINT/TYMS/GINS2/CHEK1/MCM10/…
REACTOME_INFLUENZA_INFECTION	REACTOME_INFLUENZA_INFECTION	-0.65961	-2.31677	0.00147059	0.0167113	HSPA1A/RAE1/RPS4Y2/RPLP0/POLR2L/RPL18A/POLR2B/NUP62/NUP43/RPS28/RPL27A/RPS26/RPL41/RPS3A/RPL36/RPL22L1/RPL39/RPL8/FAU/RPL14/SEC13/RPL23A/RPS8/RPS5/RPL10A/RPS14/RPS3/KPNB1/NUP93/GRSF1/UBA52/RPL4/RPS9/RPL22/NDC1/CPSF4/RPL7/NUP155/NUP188/RPS15/RPL26L1/CLTA/RPL13/NUP88/RPL15/SLC25A6/RPS25/KPNA2/POM121C/RPL12/POLR2D/CANX/RPL39L/RPL7A/HSP90AA1/RPL36AL/RPS7/RPL34/NUP85/NUP35/POLR2I/NUP210/CALR/RPS2/SEH1…
REACTOME_ASYMMETRIC_LOCALIZATION_OF_PCP_PROTEINS	REACTOME_ASYMMETRIC_LOCALIZATION_OF_PCP_PROTEINS	-0.659502	-2.02781	0.00162075	0.0167113	FZD5/PSMD8/PSMF1/PSMD3/PSMA6/PSMC4/PSME2/PSMB7/PSME4/SCRIB/PSMD11/DVL2/PSMA3/PSMC5/PSMB4/UBA52/PSMB9/PSMA1/PSMB6/PSMD14/PSMA2/PARD6A/PSMC2/SEM1/PSMB1/PSMD6/PSMC1/PSMD2/PSMB5/PSME3/PSMB3/PSMD1/PSMC3/PSMB8/PSMB2
NAKAYAMA_SOFT_TISSUE_TUMORS_PCA2_UP	NAKAYAMA_SOFT_TISSUE_TUMORS_PCA2_UP	-0.659246	-2.12822	0.00158983	0.0167113	PSD3/NEK2/ENO2/KIF20A/MKI67/CENPF/CENPE/FBN2/BUB1/UBE2S/DLGAP5/CDKN3/ASPM/HMMR/KIF11/MLLT11/RRM2/LEF1/BIRC5/CDCA8/CCNB2/KIF2C/CCNA2/HJURP/GPSM2/TPX2/CDK1/MCM4/MELK/CKS2/CDC20/NUSAP1/TOP2A/UBE2C/CEP55/PCLAF/CENPN
REACTOME_E2F_MEDIATED_REGULATION_OF_DNA_REPLICATION	REACTOME_E2F_MEDIATED_REGULATION_OF_DNA_REPLICATION	-0.658478	-1.67741	0.00877193	0.0314725	ORC1/PRIM2/MCM8/CDK1/POLA1/POLA2/PRIM1/TFDP1
GREENBAUM_E2A_TARGETS_UP	GREENBAUM_E2A_TARGETS_UP	-0.658443	-1.81112	0.00517241	0.0213626	MKI67/ECT2/BUB1/TTK/PFKP/KIF11/PGK1/CCNB2/KIF2C/CCNA2/H2AFX/AURKA/NUSAP1/TOP2A/MAD2L1/PLK4
REACTOME_TRANSCRIPTIONAL_REGULATION_BY_E2F6	REACTOME_TRANSCRIPTIONAL_REGULATION_BY_E2F6	-0.658419	-1.78793	0.00341297	0.0181057	RBBP7/RBBP8/L3MBTL2/CBX5/RBBP4/RAD51/CBX3/EZH2/CDC7/BRCA1/RRM2/PCGF6/TFDP1/CHEK1
REACTOME_BASE_EXCISION_REPAIR	REACTOME_BASE_EXCISION_REPAIR	-0.658082	-2.10475	0.00156986	0.0167113	PARG/POLD3/OGG1/PARP2/PNKP/POLE/RPA2/H2AFZ/H2AFX/RFC3/LIG1/RPA1/APEX1/RFC4/RFC5/FEN1/UNG/POLE3/POLD2/NTHL1/RPA3/POLD1/POLE2/PCNA
KEGG_PYRUVATE_METABOLISM	KEGG_PYRUVATE_METABOLISM	-0.657672	-1.85065	0.00346021	0.0181057	ME2/ALDH2/DLAT/ACYP1/ALDH9A1/PDHA1/ACACA/PDHA2/ACSS2/MDH2/GRHPR/ACSS1/ALDH7A1/ALDH3A2/PKM/GLO1/AKR1B1/MDH1/LDHA/ACAT1/LDHB/ACAT2
FERREIRA_EWINGS_SARCOMA_UNSTABLE_VS_STABLE_UP	FERREIRA_EWINGS_SARCOMA_UNSTABLE_VS_STABLE_UP	-0.656072	-2.31746	0.00144718	0.0167113	CASP4/THOC5/CHAF1A/LARP4/NOP58/INF2/BRD9/SNRPA1/PSIP1/RPS26/CENPF/CENPE/KIF15/SPCS3/DLGAP5/CDKN3/WDR83OS/BLM/ATP2B3/ERCC1/NDC1/SNRPD1/CENPK/XPO4/NDUFA9/HMGN2/NCAPD2/KPNA2/LMNB1/CKAP2/PIGS/TBC1D31/CLPTM1L/PARPBP/NAA15/SPC25/ERH/SGO2/H2AFZ/H2AFY/KIF2C/CCNA2/HJURP/POLQ/NCAPG/SMC2/TPX2/SYNCRIP/PTTG3P/GMNN/NCAPG2/LSS/MELK/ATAD2/CTPS1/DSCC1/LSM5/FEN1/NUSAP1/TOP2A/CHTF18/ZWINT/RAN/RPA3/POLE2/UBE2T/CHEK1…
REACTOME_REGULATION_OF_RUNX2_EXPRESSION_AND_ACTIVITY	REACTOME_REGULATION_OF_RUNX2_EXPRESSION_AND_ACTIVITY	-0.655449	-2.07303	0.00156986	0.0167113	PSMF1/PSMD3/PSMA6/PSMC4/SKP1/PSME2/PSMB7/PSME4/PSMD11/PSMA3/PSMC5/PSMB4/RBX1/UBA52/PSMB9/PSMA1/PSMB6/PSMD14/PSMA2/PSMC2/SEM1/PSMB1/PSMD6/PSMC1/CBFB/PSMD2/PSMB5/PSME3/PSMB3/STUB1/PSMD1/PSMC3/PSMB8/SKP2/PSMB2
REACTOME_CELLULAR_RESPONSE_TO_HEAT_STRESS	REACTOME_CELLULAR_RESPONSE_TO_HEAT_STRESS	-0.655351	-2.15563	0.00154083	0.0167113	PTGES3/HSPA9/EEF1A1/NUP62/NUP43/HSPA5/HSPA1B/SEC13/HSBP1/NUP93/HSPH1/NDC1/RPS19BP1/HSPA4/NUP155/CAMK2G/NUP188/NUP88/VCP/YWHAE/TNFRSF21/MAPK1/POM121C/HSP90AB1/CCAR2/MTOR/BAG5/HSP90AA1/RPA2/NUP85/NUP35/NUP210/HSPA8/FKBP4/MLST8/SEH1L/ST13/RPA1/NUP37/NUP205/NUP107/HSPA14/MRPL18/RPA3
MITSIADES_RESPONSE_TO_APLIDIN_DN	MITSIADES_RESPONSE_TO_APLIDIN_DN	-0.653993	-2.41101	0.00137931	0.0167113	PTPN11/CHAF1A/BUB1B/HCFC1/CBX5/POLR2B/NEK2/AGPAT5/ENO2/MSH2/LBR/UBE2G2/RSRC1/MKI67/PRPF8/CENPF/NSD2/HDGF/KIF14/GCN1/ECT2/BUB1/DLGAP5/TPGS2/BLM/ASPM/PALB2/MFHAS1/WEE1/NDC1/POLD3/CBX3/NUP188/CAD/SUGP2/TEX2/TMEM106C/NCAPD2/CKAP2/MCM2/LPCAT1/CDC7/EIF4G1/MCM5/FAM120A/FBXO5/NAA15/RRM2/SEPT9/HNRNPD/CBFB/IMPDH1/FANCI/BIRC5/PSMD2/HADH/SUPT16H/TACC3/URI1/HNRNPR/IMPA2/MDN1/CDCA8/NUP210/CCNA2/HJURP/ALDH5A1/N…
REACTOME_REGULATION_OF_PTEN_STABILITY_AND_ACTIVITY	REACTOME_REGULATION_OF_PTEN_STABILITY_AND_ACTIVITY	-0.653556	-2.02853	0.00160514	0.0167113	PSMF1/PSMD3/PSMA6/PSMC4/PSME2/PSMB7/TRIM27/PSME4/PSMD11/PSMA3/PSMC5/PSMB4/UBA52/PSMB9/PSMA1/PSMB6/PSMD14/PSMA2/CSNK2B/PSMC2/SEM1/OTUD3/AKT1/PSMB1/PSMD6/PSMC1/PSMD2/PTEN/PSMB5/PSME3/PSMB3/STUB1/PSMD1/PSMC3/PSMB8/PSMB2
REACTOME_MRNA_SPLICING	REACTOME_MRNA_SPLICING	-0.653438	-2.33017	0.00144928	0.0167113	POLR2L/PPIL3/HNRNPU/AQR/DDX23/SNRPN/HNRNPK/PCBP1/POLR2B/TFIP11/SNRPA1/LSM2/DHX16/SNRPE/NUDT21/PRPF8/NCBP1/PTBP1/SNRNP27/PDCD7/PUF60/CPSF3/WBP11/CWC27/CD2BP2/HNRNPA3/HNRNPA1/SRSF7/PPIE/PRPF4/CPSF4/SNRPD1/HNRNPA2B1/SNRPB/SRSF3/SF3B3/CHERP/PHF5A/DNAJC8/PPIL1/CLP1/SRRT/DHX15/USP39/POLR2D/SRSF2/RBMX/SNRPC/EFTUD2/NCBP2/MAGOH/PRPF31/U2AF1/CPSF1/DHX9/HNRNPD/RNPS1/HNRNPR/SRRM1/SNRNP40/POLR2I/SRSF10/HSPA8/…
REACTOME_METABOLISM_OF_NUCLEOTIDES	REACTOME_METABOLISM_OF_NUCLEOTIDES	-0.652805	-2.14106	0.00154799	0.0167113	ADSS/GUK1/GSR/AK4/IMPDH2/APRT/ADK/DCK/CAD/DGUOK/AK2/GMPR/ATIC/RRM2/IMPDH1/NME2/GART/PFAS/HPRT1/DTYMK/UCK2/PNP/GLRX/CTPS1/TK1/RRM1/DUT/ADSL/DCTPP1/NME1/PPAT/TYMS/NUDT1/GMPS/NME4/PAICS
GAVIN_FOXP3_TARGETS_CLUSTER_P6	GAVIN_FOXP3_TARGETS_CLUSTER_P6	-0.652549	-2.10756	0.0015748	0.0167113	NEK2/KIF20A/CENPF/CENPE/CST7/RAD51/ST8SIA6/BUB1/ASPM/ATF6/CENPK/HMMR/FIGNL1/AURKB/VARS2/RRM2/RASGRP2/SPC25/ODC1/BIRC5/CDCA8/CCNB2/KIF2C/CCNA2/NCAPG/TPX2/CDK1/RAD54L/NCAPG2/AURKA/TK1/CDC20/NUSAP1/TYMS/GINS2/CEP55/MCM10/TPI1/CDCA5/CKS1B/ACOT7
PID_FOXM1_PATHWAY	PID_FOXM1_PATHWAY	-0.652167	-1.85992	0.00172117	0.0167113	NEK2/CENPF/CDC25B/NFATC3/CENPB/AURKB/CHEK2/BIRC5/CCNB2/CCNA2/CDK4/CDK1/CDK2/FOXM1/SKP2/CCNE1/MYC/CKS1B
MORI_EMU_MYC_LYMPHOMA_BY_ONSET_TIME_UP	MORI_EMU_MYC_LYMPHOMA_BY_ONSET_TIME_UP	-0.651561	-2.15944	0.00152905	0.0167113	SMARCA4/TOPBP1/TIPIN/SF3B6/GCLC/CBX1/CENPO/MDM1/INIP/SPAG5/MMS22L/PTGR1/JMJD4/FKBP3/BUB1B/TRIM28/DYRK2/MED9/MIS18BP1/BLMH/RBBP4/SMC1A/CACTIN/CBX2/TYSND1/MRPS18A/SMARCD2/SNRPB/EIF4EBP2/DCK/PHB2/DDX47/MTHFD1/SRSF2/SSRP1/EFTUD2/PRIM2/ERH/GEMIN5/CDCA4/HPRT1/MCM7/ILF3/RFC3/LIG1/CDK1/SEPHS1/SMARCB1/CISD1/CHCHD10/AHCY/SHMT1/GINS2/PCLAF/UHRF1/RANBP1/CENPN/ELOVL6
HOLLEMAN_ASPARAGINASE_RESISTANCE_B_ALL_UP	HOLLEMAN_ASPARAGINASE_RESISTANCE_B_ALL_UP	-0.651551	-1.67477	0.0139373	0.0456723	RPL3/RPL11/RPLP0/RPS5/RPS3/RPL4/EIF3K/CLEC11A/LPCAT1/RPL7A/FBL/EEF1B2/IGFBP7
REACTOME_NUCLEOTIDE_EXCISION_REPAIR	REACTOME_NUCLEOTIDE_EXCISION_REPAIR	-0.650781	-2.16039	0.00153374	0.0167113	RFC2/POLR2L/AQR/COPS4/POLR2B/HMGN1/CUL4A/UBE2I/COPS3/SUMO2/COPS8/ERCC2/COPS7B/RBX1/TFPT/UBA52/ERCC3/ERCC1/POLD3/PPIE/UBE2N/PARP2/POLE/POLR2D/GPS1/RUVBL1/COPS6/RPA2/CHD1L/POLR2I/GTF2H4/ISY1/DDB1/RFC3/LIG1/ACTL6A/RPA1/RFC4/RFC5/POLR2H/CETN2/POLE3/POLD2/RPA3/POLD1/POLE2/PCNA/POLR2F
KEGG_FRUCTOSE_AND_MANNOSE_METABOLISM	KEGG_FRUCTOSE_AND_MANNOSE_METABOLISM	-0.650396	-1.77249	0.00511945	0.0212784	HK2/MPI/GMPPB/PMM2/PHPT1/PFKP/PFKM/PFKL/ALDOA/GMDS/HK1/AKR1B1/PFKFB4/ALDOC/SORD/TPI1
REACTOME_MITOCHONDRIAL_FATTY_ACID_BETA_OXIDATION	REACTOME_MITOCHONDRIAL_FATTY_ACID_BETA_OXIDATION	-0.648181	-1.73221	0.0085034	0.0308692	ACAA2/ACOT13/ECI1/ECHS1/ACADVL/PCCB/ACOT11/ACBD6/HADH/NDUFAB1/ACOT7
REACTOME_PROCESSING_OF_CAPPED_INTRON_CONTAINING_PRE_MRNA	REACTOME_PROCESSING_OF_CAPPED_INTRON_CONTAINING_PRE_MRNA	-0.647772	-2.36936	0.00140252	0.0167113	AQR/EIF4E/DDX23/THOC5/SNRPN/HNRNPK/PCBP1/THOC1/POLR2B/NUP62/TFIP11/NUP43/SNRPA1/LSM2/GLE1/DHX16/SNRPE/NUDT21/PRPF8/NCBP1/PTBP1/SEC13/SNRNP27/PDCD7/PUF60/CPSF3/WBP11/CWC27/CD2BP2/NUP93/HNRNPA3/HNRNPA1/SRSF7/NDC1/PPIE/PRPF4/CPSF4/SNRPD1/HNRNPA2B1/NUP155/SNRPB/NUP188/SRSF3/SF3B3/CHERP/NUP88/PHF5A/DDX39A/DNAJC8/PPIL1/POM121C/CLP1/SRRT/THOC6/DHX15/USP39/POLR2D/SRSF2/RBMX/SNRPC/EFTUD2/NCBP2/MAGOH/PRPF3…
REACTOME_HOMOLOGY_DIRECTED_REPAIR	REACTOME_HOMOLOGY_DIRECTED_REPAIR	-0.647304	-2.19904	0.00152672	0.0167113	WRN/BABAM1/POLE4/RFC2/RBBP8/DNA2/RAD51D/PPP4C/EME1/RMI2/MRE11/MDC1/RAD9A/UBE2I/NSD2/SUMO2/RAD51/ATRIP/BLM/SLX4/RNF4/UBA52/RHNO1/PALB2/ERCC1/POLD3/BARD1/UBE2N/PARP2/POLE/RAD51C/BRCA1/RPA2/RAD51AP1/TIMELESS/CCNA2/POLQ/H2AFX/RFC3/CDK2/RPA1/RFC4/RFC5/FEN1/POLE3/POLD2/EXO1/RPA3/POLD1/POLE2/CHEK1/PCNA
BILANGES_SERUM_RESPONSE_TRANSLATION	BILANGES_SERUM_RESPONSE_TRANSLATION	-0.64691	-1.69646	0.010327	0.0357993	EIF3H/SYT10/RACK1/LALBA/RPS6/MYL3/RPL21/EIF3F/RAVER2/EEF1A1/RPL14/RPS5/RPS3/NSA2/RPL4/RPS7/KHSRP/RPL29
LE_EGR2_TARGETS_UP	LE_EGR2_TARGETS_UP	-0.646892	-2.15785	0.00152905	0.0167113	LSM2/KIF20A/TCF19/COTL1/INCENP/MKI67/RAD51/ECT2/BUB1/RBL1/MARCKSL1/SLC4A7/HNRNPA2B1/EZH2/KIF11/TNFRSF21/RBM3/FIGNL1/KPNA2/LMNB1/CDC7/MCM5/BZW2/RRM2/BIRC5/TUBB6/CDCA8/CCNB2/H2AFZ/KIF2C/CCNA2/H2AFX/MCM7/SMC2/KIF22/CDK1/DNAJC9/MCM4/USP1/AURKA/CKS2/RRM1/PRC1/RFC5/CDC20/NUSAP1/TOP2A/RPA3/UBE2T/PCLAF/UHRF1/CKS1B/MAD2L1/PLK4/NHP2
REACTOME_RNA_POLYMERASE_I_TRANSCRIPTION_TERMINATION	REACTOME_RNA_POLYMERASE_I_TRANSCRIPTION_TERMINATION	-0.646202	-1.6946	0.010327	0.0357993	ERCC2/ZNRD1/ERCC3/POLR1C/GTF2H4/POLR1E/CAVIN1/POLR2H/POLR2F
REACTOME_FANCONI_ANEMIA_PATHWAY	REACTOME_FANCONI_ANEMIA_PATHWAY	-0.64617	-1.79257	0.00343643	0.0181057	EME1/FANCL/ATRIP/SLX4/FANCE/UBA52/ERCC1/FAAP100/RPA2/FANCI/RPA1/USP1/CENPX/RPA3/UBE2T/FANCD2/FANCG
KEGG_OXIDATIVE_PHOSPHORYLATION	KEGG_OXIDATIVE_PHOSPHORYLATION	-0.646097	-2.12312	0.0015456	0.0167113	UQCRC2/COX7A2/ATP6V1G3/COX10/SDHD/ATP12A/UQCRC1/NDUFA1/NDUFV3/NDUFA6/NDUFA10/NDUFB9/TCIRG1/COX6C/ATP6V0E1/NDUFC1/NDUFB5/COX6B1/COX6A1/NDUFB2/UQCRB/NDUFA7/NDUFA2/NDUFA9/NDUFB10/NDUFA8/UQCRHL/SDHC/NDUFS7/NDUFA3/NDUFA4/COX5A/NDUFA11/UQCRQ/SDHA/CYC1/NDUFV1/NDUFAB1/COX7B/ATP6V0E2/COX5B/COX7C/COX8A/UQCR10/UQCRH/UQCRFS1/NDUFS5/SDHB/NDUFB7/PPA1/NDUFS3/NDUFB3/NDUFB6
YAO_TEMPORAL_RESPONSE_TO_PROGESTERONE_CLUSTER_13	YAO_TEMPORAL_RESPONSE_TO_PROGESTERONE_CLUSTER_13	-0.646041	-2.26911	0.00147059	0.0167113	FKBP3/SEC61G/NDUFV3/PSMA6/C9orf78/TCF19/DYNLRB1/PSME2/EMC6/GUK1/ECH1/SNRNP27/GSR/PARK7/NDUFC1/ROMO1/NDUFB5/PEX7/MRPL13/TIMM8B/MRPS18A/REX1BD/HNRNPA1/COX6A1/HDDC2/DBNL/UQCRB/NDUFA2/NDUFA9/ILVBL/MRPL52/NDUFB11/PSMG4/TKT/LAMTOR5/RBM3/M6PR/RBM14/PCCB/MRPL27/TXNDC17/NDUFA13/NDUFA3/ELOB/NCBP2/TMED3/FIBP/UBL5/SLC35B2/CSRP1/H2AFZ/PDCD5/LAGE3/COX7B/CD320/COX5B/MRPL23/COA3/UQCR10/MRPL35/LSM3/EBP/PRDX2/PAFA…
MAYBURD_RESPONSE_TO_L663536_DN	MAYBURD_RESPONSE_TO_L663536_DN	-0.645786	-1.92638	0.00166113	0.0167113	ZNF207/YWHAQ/SRSF7/DDOST/NDC1/HMMR/OSGEPL1/TMEM50B/RPL15/BUB3/PCID2/LAPTM4B/SRRM1/AMD1/SNX5/PSME3/CDK1/NOLC1/HMGB1/CSTF3
REACTOME_HOST_INTERACTIONS_OF_HIV_FACTORS	REACTOME_HOST_INTERACTIONS_OF_HIV_FACTORS	-0.645253	-2.20505	0.00151745	0.0167113	RAE1/PSMD8/ARF1/ELOC/SLC25A4/PSMF1/PSMD3/NUP62/NUP43/PSMA6/PSIP1/PSMC4/SKP1/PSME2/PSMB7/PSME4/SEC13/PSMD11/PSMA3/PSMC5/PSMB4/KPNB1/RBX1/NUP93/UBA52/RANGAP1/PSMB9/AP1S1/NDC1/PSMA1/NUP155/PSMB6/NUP188/PSMD14/PSMA2/NUP88/SLC25A6/PSMC2/SEM1/BANF1/POM121C/PSMB1/ELOB/PSMD6/PSMC1/PSMD2/AP1M1/NUP85/NUP35/NUP210/RCC1/PPIA/PSMB5/PSME3/PSMB3/SEH1L/AP2S1/PSMD1/PSMC3/NUP37/PSMB8/NUP205/NUP107/SLC25A5/PSMB2/RA…
LI_DCP2_BOUND_MRNA	LI_DCP2_BOUND_MRNA	-0.644817	-2.08564	0.00158479	0.0167113	RFC2/POLR2L/PITRM1/UQCRC1/CHAF1A/NQO2/DEAF1/NAA10/APEH/SCO2/EEF1D/RPS5/PSMC5/ENO1/APRT/IDH3G/HSP90B1/EXOSC4/NOL7/NDUFA13/NDUFS7/DUS1L/ELOB/NAA15/HSD17B10/MTX1/CYC1/MRTO4/EIF3G/TTC3/MRPL23/ZNF593/AP2S1/PSMC3/MRPS11/LSM3/DCXR/RUVBL2/WDR74/NDUFB7/NOP56/TRAPPC2L/MRPL12
REACTOME_GLUCOSE_METABOLISM	REACTOME_GLUCOSE_METABOLISM	-0.644569	-2.10239	0.00155039	0.0167113	NUP62/NUP43/BPGM/ENO2/GOT2/SEC13/G6PC3/SLC25A10/NUP93/ENO1/PFKP/PFKM/NDC1/PFKL/NUP155/NUP188/MDH2/PGP/NUP88/ALDOA/POM121C/GAPDH/PGK1/PKM/GNPDA1/NUP85/NUP35/NUP210/HK1/SEH1L/GPI/SLC25A1/NUP37/MDH1/PFKFB4/ALDOC/SLC37A4/NUP205/NUP107/PGAM1/TPI1
BURTON_ADIPOGENESIS_5	BURTON_ADIPOGENESIS_5	-0.643044	-2.14919	0.00152672	0.0167113	ECHS1/TYSND1/ACO2/COQ9/COX6A1/MGST3/PSMA1/TALDO1/PHB2/MDH2/NDUFB10/MRPL15/AK2/NDUFA8/PRDX3/CEBPA/GPHN/G6PD/CYC1/NDUFAB1/AIFM1/PTGES2/PDIA6/GUCD1/GPI/CAVIN1/UQCRH/MRPS26/TIMM23/CISD1/PHB/MRPL18/PRPS1/PPA1/SLC5A6/MRPL12/TOMM40/TMEM97/MRPL20/FABP5
REACTOME_TRANSPORT_OF_MATURE_TRANSCRIPT_TO_CYTOPLASM	REACTOME_TRANSPORT_OF_MATURE_TRANSCRIPT_TO_CYTOPLASM	-0.642406	-2.05611	0.00156986	0.0167113	EIF4E/THOC5/THOC1/NUP62/NUP43/GLE1/NCBP1/SEC13/CPSF3/NUP93/SRSF7/NDC1/CPSF4/NUP155/NUP188/SRSF3/NUP88/DDX39A/POM121C/THOC6/SRSF2/NCBP2/MAGOH/U2AF1/CPSF1/RNPS1/NXT1/NUP85/NUP35/SRRM1/NUP210/EIF4A3/SRSF9/SEH1L/SLBP/SRSF1/THOC3/NUP37/NUP205/NUP107/ALYREF
SLEBOS_HEAD_AND_NECK_CANCER_WITH_HPV_UP	SLEBOS_HEAD_AND_NECK_CANCER_WITH_HPV_UP	-0.642196	-2.04626	0.00153374	0.0167113	MAJIN/RMI2/SLF1/TCAM1P/KIF15/ALG6/NDUFB5/HLTF/WEE1/CENPK/EZH2/MLH1/TMEM41A/MCM2/CDC7/KCNS1/EIF2B5/RPA2/CELSR3/NUP210/MCM6/LIG1/ACTL6A/NEFH/NR2C2AP/USP1/RFC4/CENPW/POLR2H
MATZUK_MEIOTIC_AND_DNA_REPAIR	MATZUK_MEIOTIC_AND_DNA_REPAIR	-0.64183	-1.79872	0.00347826	0.0181057	SYCP2/FANCL/BRWD1/ERCC2/CDC25B/ERCC1/MLH1/SGO2/CDK2/REC8/CKS2/FANCG/TRIP13
KAUFFMANN_DNA_REPAIR_GENES	KAUFFMANN_DNA_REPAIR_GENES	-0.641125	-2.34732	0.00138504	0.0167113	RAD9A/MSH2/FANCL/UBE2I/WRNIP1/RBBP4/SMC1A/MAD1L1/RAD51/ERCC2/RDM1/RAD54B/BLM/FANCE/ERCC3/MGMT/MBD5/ERCC1/POLD3/TDP1/MLH1/UBE2N/SEM1/OGG1/CIB1/XRCC5/PARP2/MTOR/MAD2L2/PNKP/POLE/SSRP1/RAD51C/CHEK2/BRCA1/RPA2/RRM2/APEX2/XRCC6/SUPT16H/RAD51AP1/GTF2H4/RECQL4/POLQ/H2AFX/SMC2/DDB1/PRKDC/RFC3/LIG1/RPA1/RAD54L/POLA1/POLA2/ALKBH2/APEX1/CHAF1B/RFC4/RRM1/RUVBL2/RFC5/FEN1/DUT/HMGB1/MSH6/TOP2A/UNG/CETN2/POLE3/…
ELVIDGE_HYPOXIA_BY_DMOG_DN	ELVIDGE_HYPOXIA_BY_DMOG_DN	-0.640902	-1.92888	0.00166113	0.0167113	CORO1A/PUS1/URB2/HSPA4/ATP2A3/LPCAT3/RPP40/CEBPA/ODC1/PSME3/SRM/SDF2L1/SRSF1/RIOX1/CTPS1/CCND3/SLC5A6/POLR3K/SLC29A1/CENPN/ACOT7
PAL_PRMT5_TARGETS_UP	PAL_PRMT5_TARGETS_UP	-0.640479	-2.30602	0.0014245	0.0167113	PTOV1/SNORA57/NNT/RACGAP1/CD34/RCN2/NDN/MRPS21/GUSB/NOP58/SPTSSA/STRAP/PSIP1/LSM2/INCENP/EMC6/COPS3/MKI67/IVD/ECH1/ANP32B/ECT2/ECHS1/RBL1/TTK/ST7/HNRNPA1/SPCS2/HSPA4/CTBP1/CFDP1/KIF11/HMGN2/NUP88/RBM3/FIGNL1/KPNA2/PROS1/NDUFA13/AURKB/EVL/NFIB/IPO4/MCM2/PKP4/HAT1/NCBP2/PSMD6/RPA2/PRIM2/ODC1/ERH/TACC3/PRELID1/NUP85/NUP35/CCNB2/AMD1/LAGE3/H2AFX/PSMB5/FKBP4/ILF3/CDK4/SLBP/PSMC3/SF3A3/GCAT/LSM3/GMNN/M…
KEGG_PURINE_METABOLISM	KEGG_PURINE_METABOLISM	-0.640254	-2.23606	0.00148588	0.0167113	AK4/ZNRD1/POLR3B/POLR3A/IMPDH2/APRT/POLD3/ADK/DCK/DGUOK/POLR2J3/AK2/GMPR/POLE/POLR2D/POLR3C/ATIC/RRM2/PRIM2/PKM/NME1-NME2/IMPDH1/NME2/GART/POLR1C/PRPS2/POLR2I/PFAS/HPRT1/POLR1E/POLR3G/POLA1/POLA2/PNP/PRIM1/RRM1/POLR2H/ADSL/PRPS1/NME1/POLE3/PPAT/POLD2/POLD1/POLE2/GMPS/POLR3K/NME4/POLR2F/PAICS
IVANOVA_HEMATOPOIESIS_INTERMEDIATE_PROGENITOR	IVANOVA_HEMATOPOIESIS_INTERMEDIATE_PROGENITOR	-0.639176	-2.17207	0.00152672	0.0167113	POLR3E/TMEM186/TAMM41/NOC3L/THOC5/NAA50/GUSB/GTPBP8/TRAPPC13/AGPAT5/PYCARD/SNUPN/YDJC/EIF6/SNORA41/GPR180/PARL/MRPS35/PSMA3/RABEPK/MAPRE2/QARS/PFKP/ATL3/SCO1/CLUAP1/APIP/CCNQ/CITED2/TEX2/COMMD10/RPN1/ENOPH1/POLR3C/SSR2/TBRG4/ERLIN1/SURF6/G3BP1/CHCHD4/SLC35B2/SDF2L1/MAPKAPK3/SFXN4/MDH1/APEX1/NPC2/CISD1/AHCY/ELANE/GALK1/MRPL12/PGAM1/CD33/TMEM97/GTF3A
KIM_MYC_AMPLIFICATION_TARGETS_UP	KIM_MYC_AMPLIFICATION_TARGETS_UP	-0.638303	-2.29876	0.00142045	0.0167113	CEP152/BLMH/PDHA1/FASTKD1/PARK7/RABEPK/NOB1/MRPL13/DDX21/DRG1/NUDT11/ADARB1/ENO1/MRPS23/PRDX6/COX6B1/ITGA4/FAM89A/NDUFAF2/KARS/CCL26/SUCLG1/LEO1/ETFA/RPL12/MRPS2/DDX18/EBPL/KCNS1/SLC25A39/NCL/ALDH3A2/ODC1/FBL/SSB/MRPL50/LRPPRC/SSBP1/PUS7/NME2/GPATCH4/DLEU1/NIFK/FAM216A/PFAS/AIFM1/COX7B/HPRT1/AKR1B1/HSPD1/DHX33/PEMT/PGRMC1/GPI/MRPL36/UTP4/RRP1B/PNP/NIP7/VRK1/SLC25A5/LYAR/PRMT6/ACLY/PSMG1/GATM/PRPS…
REACTOME_DNA_DOUBLE_STRAND_BREAK_REPAIR	REACTOME_DNA_DOUBLE_STRAND_BREAK_REPAIR	-0.638073	-2.22844	0.00148588	0.0167113	WRN/BABAM1/POLE4/RFC2/RBBP8/DNA2/RAD51D/PPP4C/EME1/RMI2/MRE11/MDC1/RAD9A/UBE2I/NSD2/SUMO2/RAD51/ATRIP/BLM/SLX4/RNF4/UBA52/RHNO1/PAXIP1/PALB2/ERCC1/POLD3/BARD1/TDP1/UBE2N/KPNA2/XRCC5/PARP2/POLE/RAD51C/CHEK2/BRCA1/RPA2/XRCC6/RAD51AP1/TIMELESS/CCNA2/POLQ/H2AFX/PRKDC/RFC3/CDK2/RPA1/RFC4/RFC5/FEN1/POLE3/POLD2/EXO1/RPA3/POLD1/POLE2/CHEK1/PCNA
WONG_PROTEASOME_GENE_MODULE	WONG_PROTEASOME_GENE_MODULE	-0.63768	-1.89813	0.00333333	0.0179883	PSMC5/PSMB4/UBR7/UBE2R2/PSMA1/UBE2G1/PSMB6/PSMD14/UCHL3/USP39/PSME3/PSMB3/PSMD1/PSMC3/PSMB8/USP1/CDC20/PSMB2/UBE2C/UBE2T
REACTOME_ABC_TRANSPORTER_DISORDERS	REACTOME_ABC_TRANSPORTER_DISORDERS	-0.637137	-2.03107	0.0015456	0.0167113	PSMF1/ABCB6/PSMD3/ERLIN2/PSMA6/PSMC4/PSME2/PSMB7/PSME4/PSMD11/PSMA3/PSMC5/PSMB4/UBA52/PSMB9/PSMA1/PSMB6/PSMD14/PSMA2/VCP/PSMC2/SEM1/PSMB1/PSMD6/PSMC1/ERLIN1/PSMD2/PSMB5/PSME3/PSMB3/PSMD1/PSMC3/PSMB8/PSMB2
REACTOME_RNA_POLYMERASE_II_TRANSCRIPTION_TERMINATION	REACTOME_RNA_POLYMERASE_II_TRANSCRIPTION_TERMINATION	-0.636443	-1.95691	0.00162075	0.0167113	THOC5/THOC1/SNRPE/NUDT21/NCBP1/CPSF3/SRSF7/CPSF4/SNRPB/SRSF3/LSM10/DDX39A/CLP1/THOC6/SRSF2/NCBP2/MAGOH/U2AF1/CPSF1/RNPS1/SRRM1/EIF4A3/SRSF9/SLBP/SRSF1/SNRPG/THOC3/CSTF2/SNRPF/CSTF3/ALYREF
LI_WILMS_TUMOR_VS_FETAL_KIDNEY_2_UP	LI_WILMS_TUMOR_VS_FETAL_KIDNEY_2_UP	-0.635459	-1.67858	0.010327	0.0357993	HEXB/NSD2/HDGF/EZH2/MYCN/BUB3/BIRC5/H2AFZ/DDX1/STMN1/PRIM1
BASAKI_YBX1_TARGETS_UP	BASAKI_YBX1_TARGETS_UP	-0.635444	-2.3589	0.00137931	0.0167113	WDR4/SNRPA1/NEK2/MDC1/KIF20A/COTL1/DPYSL3/ZWILCH/MKI67/NSD2/SKA2/RAD51/ARPC5L/BUB1/RNF26/ILF2/GLRX2/CDKN3/NUP93/ASPM/DEPDC1B/RANGAP1/MYO19/ATL3/SPDL1/BORA/SCO1/SAC3D1/PSMB6/GSTP1/CAD/DDX39A/TNFRSF21/PEX13/TPRKB/RUSC1/SLC52A2/NCAPD2/KPNA2/AURKB/SLC38A10/DIAPH3/MCM2/MTHFD1/COMMD4/MCM5/HAT1/OIP5/TUBB4B/PDCD2/DHX9/FANCI/BIRC5/PSMD2/SAE1/TUBB6/AHSA1/GART/PRELID1/ASF1B/CDCA8/CCNB2/TOMM5/PSMC3IP/KIF2C/C…
KYNG_RESPONSE_TO_H2O2_VIA_ERCC6_DN	KYNG_RESPONSE_TO_H2O2_VIA_ERCC6_DN	-0.635276	-1.83658	0.003367	0.0181057	RPS5/CYP51A1/COX6A1/PSMB6/BDH1/DFFA/MAPK1/ALDH18A1/RPL7A/PFN1/RCC1/DDB1/ZFP36L2/CSTF2/UNG
VANTVEER_BREAST_CANCER_POOR_PROGNOSIS	VANTVEER_BREAST_CANCER_POOR_PROGNOSIS	-0.635199	-1.90288	0.00165837	0.0167113	ORC6/OXCT1/PITRM1/ALDH4A1/FGF18/GPR180/ECT2/RUNDC1/QSOX2/CMC2/DCK/DIAPH3/LPCAT1/ECI2/STK32B/UCHL5/MCM6/CCNE2/MELK/RFC4/PRC1/NUSAP1/CDCA7/GMPS/DTL
RAMASWAMY_METASTASIS_UP	RAMASWAMY_METASTASIS_UP	-0.634682	-1.95141	0.00162602	0.0167113	NSUN5P1/UBN1/COX6B1/EIF3K/UBAC1/DHPS/LMNB1/EIF4E2/PRMT1/CANX/FBLN2/BIRC5/URI1/COX7B/GPI/STIL/P4HB/FASN/TMEM147/HNRNPAB/SNRPF/CENPX/FAM98A/PTTG1/MAD2L1/NHP2
TARTE_PLASMA_CELL_VS_PLASMABLAST_DN	TARTE_PLASMA_CELL_VS_PLASMABLAST_DN	-0.634489	-2.36886	0.0013624	0.0167113	PSME2/LBR/CAPRIN1/MKI67/PSME4/SUMO2/COX6C/CPOX/CENPE/KIF14/HPGD/BLMH/SMC1A/KLHDC3/PSMA3/PSMC5/MRPL58/UBE2S/DLGAP5/TTK/CDKN3/CDC25B/PFKP/CORO1A/HSPA4/PSMA1/CBX3/HMMR/EZH2/SRSF3/NDUFA9/PSMD14/PSMA2/KIF11/UCHL3/VDAC1/DDX39A/TKT/MAPK1/NASP/KPNA2/LMNB1/VBP1/ZMAT2/SLC19A1/MTHFD1/COASY/ATIC/ORC1/SNRPC/PGK1/FDPS/BYSL/AIMP2/RRM2/FH/CCT2/XRCC6/HSD17B10/SELL/SLA/ABCE1/GART/IDH2/NAE1/PRPS2/PWP1/CDC123/TCP1/P…
GROSS_HIF1A_TARGETS_DN	GROSS_HIF1A_TARGETS_DN	-0.632648	-1.63829	0.0155709	0.049582	RAMP3/FAM162A/CAVIN2/GBE1/BNIP3/AK4/ENO1/PFKL/PGM1/GAPDH/PGK1/LDHB/TPI1
REACTOME_DEGRADATION_OF_GLI1_BY_THE_PROTEASOME	REACTOME_DEGRADATION_OF_GLI1_BY_THE_PROTEASOME	-0.632351	-1.91573	0.00166113	0.0167113	PSMF1/PSMD3/PSMA6/PSMC4/SKP1/PSME2/PSMB7/PSME4/PSMD11/PSMA3/PSMC5/PSMB4/RBX1/UBA52/PSMB9/PSMA1/PSMB6/PSMD14/PSMA2/PSMC2/SEM1/PSMB1/PSMD6/PSMC1/PSMD2/PSMB5/PSME3/PSMB3/PSMD1/PSMC3/PSMB8/PSMB2
REACTOME_ACTIVATION_OF_THE_MRNA_UPON_BINDING_OF_THE_CAP_BINDING_COMPLEX_AND_EIFS_AND_SUBSEQUENT_BINDING_TO_43S	REACTOME_ACTIVATION_OF_THE_MRNA_UPON_BINDING_OF_THE_CAP_BINDING_COMPLEX_AND_EIFS_AND_SUBSEQUENT_BINDING_TO_43S	-0.630159	-1.90724	0.00164745	0.0167113	RPS29/EIF4EBP1/RPS18/EIF3F/EIF3J/RPS4Y2/EIF4E/RPS28/RPS26/RPS3A/FAU/EIF3I/RPS8/RPS5/EIF3M/RPS14/RPS3/RPS9/EIF3K/RPS15/RPS25/EIF4H/EIF4G1/RPS7/EIF3G/RPS2/RPS21/EIF3B/EIF4B/RPS24
STEIN_ESR1_TARGETS	STEIN_ESR1_TARGETS	-0.629782	-2.01423	0.00156986	0.0167113	CHRNA5/NEMP1/MICB/MCM2/MCM5/FHL2/RAB27B/HNRNPD/MCM6/CCNE2/NCAPG2/MCM4/ATAD2/SKP2/RFC4/RRM1/FEN1/GLA/POLE2/GINS2/PCNA/MCM10/DTL/GINS3/CDC25A
MATTIOLI_MGUS_VS_PCL	MATTIOLI_MGUS_VS_PCL	-0.628485	-2.06525	0.0015456	0.0167113	PRTN3/ITPA/WDR18/EEF1A1/NUP62/PSMC4/RNASE3/LBR/NSD2/SMC1A/PSMA3/MRPL58/ENO1/CORO1A/SAC3D1/RMDN1/LST1/EXOSC4/CAD/NASP/MCM2/PRDX3/ESYT1/MCM5/RUVBL1/TBRG4/G3BP1/LAPTM4B/PFN1/ABCE1/NUP210/MCM6/SSR4/MAP4K1/SRSF1/EXOSC2/CCT3/TUBA1B/SEPHS1/TUBA1A/MCM4/MSH6/NUSAP1/ELANE/TUBB/SNRPF/RAN/PCNA/PAICS/CKS1B
WANG_RESPONSE_TO_GSK3_INHIBITOR_SB216763_DN	WANG_RESPONSE_TO_GSK3_INHIBITOR_SB216763_DN	-0.628372	-2.38172	0.00130719	0.0167113	PKMYT1/TSR1/HMGB3/RAD51/ARRB1/KLHDC3/BUB1/CYP51A1/COQ8A/BLM/LAS1L/PFKP/SLC9A3R1/MPP6/HSPH1/ITGA4/WEE1/PREB/URB2/PIGW/SQLE/CENPK/CITED2/EXOSC4/MSMO1/NASP/DIAPH3/MCM2/LPCAT1/MCM5/SPIN4/RUVBL1/HSP90AA1/BYSL/BRCA1/SLC39A14/RRM2/EGR1/RASGRP2/SPC25/MASTL/MCM8/LRP8/RAD51AP1/GEMIN4/HDHD5/PUS7/AHSA1/GART/LY6E/IPO11/CDCA4/RRP12/ASF1B/MRTO4/DBN1/IGLL3P/H2AFZ/PSMC3IP/MCM6/CCNA2/H2AFX/NCAPG/MCM7/FKBP4/SMC2/SE…
REACTOME_NONSENSE_MEDIATED_DECAY_NMD_INDEPENDENT_OF_THE_EXON_JUNCTION_COMPLEX_EJC	REACTOME_NONSENSE_MEDIATED_DECAY_NMD_INDEPENDENT_OF_THE_EXON_JUNCTION_COMPLEX_EJC	-0.628299	-2.06618	0.0015361	0.0167113	RPS4Y2/RPLP0/ETF1/RPL18A/RPS28/RPL27A/RPS26/RPL41/RPS3A/RPL36/RPL22L1/RPL39/RPL8/FAU/NCBP1/RPL14/RPL23A/RPS8/RPS5/RPL10A/RPS14/RPS3/UBA52/RPL4/RPS9/RPL22/RPL7/RPS15/RPL26L1/RPL13/RPL15/RPS25/RPL12/EIF4G1/NCBP2/RPL39L/RPL7A/RPL36AL/RPS7/RPL34/RPS2/RPS21/RPS24/GSPT1/RPL29
GRADE_COLON_AND_RECTAL_CANCER_UP	GRADE_COLON_AND_RECTAL_CANCER_UP	-0.627024	-2.33915	0.00136799	0.0167113	PSMA3/NOB1/COPS8/XRN2/CDC25B/DRG1/HNRNPA1/BORA/MRPL9/TBCE/ECD/HSPA4/PSMA1/HNRNPA2B1/USP9X/KARS/LST1/SNRPB/TALDO1/DPY19L1/PSMD14/PSMA2/CBWD2/DDX39A/TKT/UBE2N/VBP1/PSMB1/UTP11/MCM2/MTHFD1/POLR2D/MCM5/IFITM1/ATIC/ACBD6/SRSF2/SSRP1/CARHSP1/EFTUD2/RRM2/PKM/FBL/SSB/DHX9/HNRNPD/LRP8/URI1/LAPTM4B/LY6E/NIT2/GLO1/TIMELESS/RCC1/H2AFZ/H2AFY/PPIA/HJURP/POLQ/DDX1/DNAJA3/PNPO/CHCHD2/MCM7/PSMB3/MRPL3/MLST8/PRKDC…
BIOCARTA_G1_PATHWAY	BIOCARTA_G1_PATHWAY	-0.626635	-1.64329	0.0137694	0.0453799	HDAC1/CDK4/CDK1/CDK2/SKP2/CCNE1/TFDP1/CDC25A
ZHAN_MULTIPLE_MYELOMA_CD2_DN	ZHAN_MULTIPLE_MYELOMA_CD2_DN	-0.626535	-1.82348	0.00337268	0.0181057	BZW2/GART/MSRB3/ZNF593/POLR3G/UCK2/FASN/JPT1/LDHA/POLR2H/PPA1/SORD/FABP5
REACTOME_REGULATION_OF_EXPRESSION_OF_SLITS_AND_ROBOS	REACTOME_REGULATION_OF_EXPRESSION_OF_SLITS_AND_ROBOS	-0.626389	-2.23274	0.00145349	0.0167113	UPF3A/PSMD8/RPS4Y2/RPLP0/ETF1/ELOC/RPL18A/PSMF1/DAG1/PSMD3/RPS28/PSMA6/PSMC4/RPL27A/RPS26/RPL41/PSME2/RPS3A/RPL36/RPL22L1/PSMB7/RPL39/PSME4/RPL8/FAU/NCBP1/RPL14/RPL23A/PSMD11/RPS8/RPS5/RPL10A/RPS14/PSMA3/PSMC5/RPS3/PSMB4/RBX1/UBA52/RPL4/RPS9/PSMB9/RPL22/PSMA1/RPL7/PSMB6/RPS15/PSMD14/PSMA2/RPL26L1/RPL13/RPL15/PSMC2/RPS25/SEM1/RPL12/PSMB1/EIF4G1/ELOB/NCBP2/RPL39L/RPL7A/PSMD6/MAGOH/PSMC1/RPL36AL/RNP…
MOOTHA_HUMAN_MITODB_6_2002	MOOTHA_HUMAN_MITODB_6_2002	-0.625311	-2.38423	0.00131234	0.0167113	MRPS30/HSPA1A/COX10/DECR1/GATB/SDHD/OXCT1/SLC25A14/MRPL39/CYB5R3/CYB5A/NNT/ALDH4A1/UQCRC1/DNM1L/SLC25A4/MRPL44/NDUFA1/HSPA9/TXN/ABCB6/SUCLA2/ME2/OPA1/CPT2/ALDH2/BLVRA/NDUFA6/DLAT/GOT2/ACAA2/BAD/NDUFA10/RPS3A/MRPL34/IVD/MFN1/HPS1/BCL2/COX6C/CPOX/MFN2/PDHA1/ABCF2/GSR/ECI1/MRPS28/MRPS35/NDUFC1/BNIP3/TIMM10/OXA1L/ECHS1/SLC25A10/BCAT2/CLPP/NDUFB5/MRPL13/TIMM8B/AK4/MTCH2/ACO2/MRPS18A/SLC25A3/ABCB7/NCAP…
REACTOME_CELL_CYCLE_CHECKPOINTS	REACTOME_CELL_CYCLE_CHECKPOINTS	-0.62379	-2.31546	0.00137552	0.0167113	ANAPC4/CENPO/WRN/BABAM1/KNTC1/CENPT/SGO1/PSMD8/CDC23/ORC6/CKAP5/RFC2/RBBP8/CLASP2/DNA2/PSMF1/BUB1B/PSMD3/RMI2/NUP43/MRE11/PSMA6/CENPL/PSMC4/MDC1/RAD9A/PSME2/ZWILCH/INCENP/PSMB7/CENPF/PSME4/SEC13/NSD2/SKA2/CENPE/ZW10/PSMD11/PKMYT1/MAD1L1/PSMA3/PSMC5/BUB1/PSMB4/ATRIP/YWHAQ/DYNLL2/BLM/UBA52/RHNO1/RANGAP1/SPDL1/PSMB9/WEE1/AHCTF1/PSMA1/ITGB3BP/DYNLL1/PMF1/PSMB6/CENPK/BARD1/PSMD14/PSMA2/YWHAE/BUB3/PSMC…
REACTOME_REGULATION_OF_RUNX3_EXPRESSION_AND_ACTIVITY	REACTOME_REGULATION_OF_RUNX3_EXPRESSION_AND_ACTIVITY	-0.623269	-1.86118	0.00333333	0.0179883	PSMF1/PSMD3/PSMA6/PSMC4/PSME2/PSMB7/PSMD11/PSMA3/PSMC5/PSMB4/UBA52/PSMB9/PSMA1/PSMB6/PSMD14/PSMA2/PSMC2/SEM1/PSMB1/PSMD6/PSMC1/CBFB/PSMD2/PSMB5/PSME3/PSMB3/PSMD1/PSMC3/PSMB8/PSMB2
REACTOME_FATTY_ACYL_COA_BIOSYNTHESIS	REACTOME_FATTY_ACYL_COA_BIOSYNTHESIS	-0.622853	-1.71323	0.00689655	0.0267851	HSD17B8/HSD17B12/ACACA/SLC27A3/HACD1/PPT1/TECR/FASN/SLC25A1/SCD/ACLY/HACD3/ELOVL6
GRAHAM_CML_QUIESCENT_VS_NORMAL_QUIESCENT_UP	GRAHAM_CML_QUIESCENT_VS_NORMAL_QUIESCENT_UP	-0.622584	-2.03068	0.00155039	0.0167113	RACGAP1/DHFR/CD36/CASP3/LAT/CENPF/CPOX/KIF15/ICAM4/ELP5/DLGAP5/LEPR/CDKN3/APOBEC3B/SAC3D1/EZH2/KIF11/PCCB/CLEC11A/SERPINE2/MCM5/RRM2/TUBB6/CCNB2/H2AFX/SMC2/CDK1/MELK/PRDX2/TK1/MYH10/PRC1/CDC20/NUSAP1/TOP2A/ZWINT/CHEK1/CEP55/HBD/PCLAF/ELOVL6
LI_WILMS_TUMOR_VS_FETAL_KIDNEY_1_DN	LI_WILMS_TUMOR_VS_FETAL_KIDNEY_1_DN	-0.622208	-2.21324	0.0014245	0.0167113	DDX23/MYL6B/CHAF1A/BUB1B/CBX5/STRAP/SNRPA1/MSH2/MKI67/CENPF/NR2C1/KIF14/GCN1/TCERG1/ILF2/DLGAP5/GTF3C2/TTK/CDKN3/BLM/PFKP/APOBEC3B/EZH2/NUP188/KIF11/BUB3/NASP/KPNA2/XRCC5/LMNB1/AURKB/MCM2/ESYT1/SSRP1/NCBP2/BRCA1/PRIM2/FANCI/CCNB2/TIMELESS/FAM216A/H2AFZ/MCM6/KIF2C/DDX1/TPX2/CDK1/CDK2/DNAJC9/UCK2/CCT3/STMN1/NOLC1/MELK/PRIM1/AURKA/CKS2/RRM1/NUP205/RFC5/CDC20/FEN1/KIFC1/RNASEH2A/MSH6/TOP2A/SNRPF/UNG/…
PID_ATM_PATHWAY	PID_ATM_PATHWAY	-0.620685	-1.68546	0.00853242	0.0309016	RBBP8/MRE11/MDC1/RAD9A/TRIM28/SMC1A/BLM/CTBP1/UBE2N/CHEK2/BRCA1/H2AFX/FANCD2/CDC25A
REACTOME_NUCLEAR_ENVELOPE_BREAKDOWN	REACTOME_NUCLEAR_ENVELOPE_BREAKDOWN	-0.620443	-1.85274	0.00333333	0.0179883	NEK6/NUP62/NUP43/SEC13/LPIN3/NUP93/NDC1/NUP155/NUP188/NUP88/BANF1/POM121C/LMNB1/NUP85/NUP35/CCNB2/NUP210/PRKCB/SEH1L/CDK1/NUP37/NUP205/NUP107/VRK1
LINDGREN_BLADDER_CANCER_CLUSTER_3_UP	LINDGREN_BLADDER_CANCER_CLUSTER_3_UP	-0.617915	-2.31688	0.00133333	0.0167113	MORN2/GNPAT/CHAF1A/NAA50/NQO2/RMI2/NEK2/PSMC4/MDC1/TCF19/MSH2/PANK1/GMCL1/ALDH9A1/CENPF/SKA2/CENPE/KIF14/RBBP4/PSMD11/RAD51/BUB1/RBL1/YWHAQ/DLGAP5/C12orf75/ZNF232/HLTF/EID2/APOBEC3B/FAF1/SAC3D1/SLFN11/EZH2/NDUFA9/NEMP1/HENMT1/KIF11/HMGN2/CMSS1/NASP/SUCLG1/TMEM106C/FIGNL1/KPNA2/AK2/MAD2L2/CKAP2/PAK1IP1/CDC7/RPN1/MCM5/CLPTM1L/ORC1/RAD51C/BRCA1/RRM2/BIRC5/MCM8/SAE1/TACC3/URI1/IMPA2/IDH2/GLO1/PRPS2/C…
REACTOME_EUKARYOTIC_TRANSLATION_INITIATION	REACTOME_EUKARYOTIC_TRANSLATION_INITIATION	-0.617539	-2.08538	0.0015361	0.0167113	RPS29/EIF4EBP1/RPS18/RPL3/RPL32/RPL21/RPL11/EIF3F/EIF3J/RPS4Y2/RPLP0/RPL18A/EIF4E/RPS28/RPL27A/RPS26/RPL41/RPS3A/RPL36/RPL22L1/RPL39/RPL8/FAU/RPL14/EIF3I/RPL23A/RPS8/RPS5/EIF3M/RPL10A/RPS14/RPS3/EIF5B/UBA52/EIF2B1/RPL4/RPS9/RPL22/EIF3K/RPL7/RPS15/RPL26L1/RPL13/RPL15/RPS25/EIF4H/RPL12/EIF4G1/EIF2B5/RPL39L/RPL7A/RPL36AL/RPS7/RPL34/EIF3G/RPS2/RPS21/EIF3B/EIF4B/RPS24/RPL29
MORI_MATURE_B_LYMPHOCYTE_DN	MORI_MATURE_B_LYMPHOCYTE_DN	-0.617535	-1.94986	0.00157729	0.0167113	NDUFC1/CDKN3/SNRPB/EZH2/LMNB1/MCM5/MPP1/SNRPC/NCBP2/BRCA1/PSMC1/RRM2/IDH2/CCNB2/H2AFZ/CD93/KIF2C/PREP/UCK2/STMN1/PAFAH1B3/CCND3/PRDX4/PRPS1/NUDT1/HES6/CKS1B/CDC45
BOYLAN_MULTIPLE_MYELOMA_C_CLUSTER_UP	BOYLAN_MULTIPLE_MYELOMA_C_CLUSTER_UP	-0.617495	-1.71302	0.00687285	0.0267606	MARCKSL1/PPM1F/CAD/RBM14/MTOR/HNRNPD/FOXM1/NRARP/STOM/SKP2/TYMS/UHRF1
CHEMNITZ_RESPONSE_TO_PROSTAGLANDIN_E2_UP	CHEMNITZ_RESPONSE_TO_PROSTAGLANDIN_E2_UP	-0.616874	-2.12315	0.00151057	0.0167113	CHAF1A/BUB1B/HSPA9/LARP1/KIF20A/FANCL/TRIM28/STAMBPL1/MKI67/CENPF/RPL8/CENPE/MZT2A/BUB1/UBE2S/ST3GAL5/DLGAP5/TTK/CDKN3/ASPM/ERCC1/SPDL1/RPS9/BARD1/LMNB1/MLLT11/SLC39A14/RRM2/GEMIN5/CHD1L/BIRC5/SGO2/SAE1/RPIA/ASF1B/CCNB2/NUP210/HJURP/NCAPG/ANAPC1/TPX2/AP2S1/DDIAS/MCM4/NOP16/C19orf48/ATAD2/AURKA/TK1/CKS2/PRC1/BOLA3/RNASEH2A/NUSAP1/TOP2A/UBE2C/SNRPA/GMPS/PCLAF/PTTG1/PAICS/UHRF1/CDC45
SAKAI_TUMOR_INFILTRATING_MONOCYTES_DN	SAKAI_TUMOR_INFILTRATING_MONOCYTES_DN	-0.616203	-1.97145	0.00156006	0.0167113	SNRPB2/TAF6L/WRN/CCNC/DNAJA1/MED7/FKBP3/PTGES3/TXN/HSPA5/GLRX2/SCAND1/CDKN3/PRDX6/UBE2R2/HNRNPA2B1/PRDX3/RAD51C/GEMIN4/MGST2/PPIA/PSMB5/SRSF1/KAT2A/CCT8/CSTF2/PRDX2/NUP107/TOP2A/SNRPF/RAN/PCNA
BOYAULT_LIVER_CANCER_SUBCLASS_G3_UP	BOYAULT_LIVER_CANCER_SUBCLASS_G3_UP	-0.615925	-2.21503	0.00141443	0.0167113	CANT1/ELOC/FNBP1L/MPV17/PTGES3/TXN/SEC61G/BRD7/MED24/SNRPA1/WASHC5/PSMC4/PGD/ZWILCH/ARPC4/RPL8/RBBP4/SMC1A/PSMD11/ITGB1BP1/EMC1/BUB1/NOL11/KPNB1/TTK/TPD52L2/ENO1/RBM28/PIGF/ACACA/NDC1/TMX1/CBX3/NUP155/HMMR/EZH2/PSMD14/TPRKB/PRMT5/SLC52A2/NCAPD2/DHX15/PAK1IP1/LPCAT1/ENOPH1/ATIC/SRI/PPP1CC/PGK1/G6PD/PDCD2/CCT2/FANCI/RAD51AP1/TACC3/PUS7/NME2/HNRNPR/MRTO4/PWP1/KIF2C/CCNA2/HJURP/PSME3/EIF4A3/NCAPG/SRM…
REACTOME_FORMATION_OF_TC_NER_PRE_INCISION_COMPLEX	REACTOME_FORMATION_OF_TC_NER_PRE_INCISION_COMPLEX	-0.615605	-1.84633	0.00327332	0.0179883	POLR2C/CUL4B/ERCC8/POLR2L/AQR/COPS4/POLR2B/HMGN1/CUL4A/COPS3/COPS8/ERCC2/COPS7B/RBX1/UBA52/ERCC3/PPIE/POLR2D/GPS1/COPS6/POLR2I/GTF2H4/ISY1/DDB1/POLR2H/POLR2F
BENPORATH_ES_1	BENPORATH_ES_1	-0.61509	-2.33187	0.00132626	0.0167113	CASP3/NOC3L/ZNF589/AEN/MAN2A1/CHAF1A/SNRPN/SORL1/BUB1B/CBX5/MRE11/PSIP1/FUBP1/MSH2/FANCL/BRWD1/NUDT21/MIS18BP1/TEAD4/INTS13/EPHA1/HMGB3/FRAT2/MRS2/ECT2/BUB1/NOL11/DDX21/DLGAP5/RAD54B/MYO19/UGP2/MFGE8/SRSF7/PUS1/NDC1/TMX1/HSPA4/LGALS8/USP9X/HMMR/BUB3/NASP/PRMT3/M6PR/MICB/KPNA2/NDUFAF4/AURKB/EPCAM/MAD2L2/MCM2/DDX18/PAK1IP1/MTHFD1/MCM5/IFITM1/ORC1/PARPBP/RUVBL1/MAP7/CHEK2/OIP5/NAA15/RRM2/PRIM2/SPC25…
REACTOME_REGULATION_OF_MRNA_STABILITY_BY_PROTEINS_THAT_BIND_AU_RICH_ELEMENTS	REACTOME_REGULATION_OF_MRNA_STABILITY_BY_PROTEINS_THAT_BIND_AU_RICH_ELEMENTS	-0.613497	-1.98143	0.0015748	0.0167113	HSPA1A/PSMD8/TNFSF13/PSMF1/PSMD3/PSMA6/PSMC4/PSME2/PSMB7/PSME4/PSMD11/PSMA3/PSMC5/PSMB4/UBA52/PSMB9/PSMA1/PSMB6/EXOSC3/EXOSC4/PSMD14/PSMA2/PSMC2/SEM1/EXOSC7/AKT1/PSMB1/EIF4G1/PSMD6/PSMC1/EXOSC9/HNRNPD/PSMD2/KHSRP/HSPA8/PSMB5/PSME3/PSMB3/PSMD1/PSMC3/EXOSC2/PSMB8/EXOSC5/PSMB2
KEGG_HUNTINGTONS_DISEASE	KEGG_HUNTINGTONS_DISEASE	-0.612938	-2.15352	0.00145985	0.0167113	UQCRC1/CASP3/SLC25A4/PLCB2/NDUFA1/POLR2B/NDUFV3/NDUFA6/GNAQ/NDUFA10/TAF4/NDUFB9/COX6C/DCTN1/NDUFC1/NDUFB5/COX6B1/COX6A1/VDAC2/NDUFB2/UQCRB/NDUFA7/NDUFA2/NDUFA9/CLTA/VDAC1/SLC25A6/NDUFB10/POLR2J3/NDUFA8/UQCRHL/POLR2D/SDHC/NDUFS7/NDUFA3/HDAC1/NDUFA4/COX5A/UQCRQ/SDHA/CYC1/NDUFV1/POLR2I/NDUFAB1/SOD1/VDAC3/COX7B/COX5B/COX7C/AP2S1/COX8A/UQCR10/UQCRH/UQCRFS1/NDUFS5/SDHB/POLR2H/SLC25A5/NDUFB7/NDUFS3/NDUF…
REACTOME_PCP_CE_PATHWAY	REACTOME_PCP_CE_PATHWAY	-0.612899	-1.99909	0.00155039	0.0167113	PSMF1/PSMD3/PSMA6/PSMC4/PSME2/PSMB7/PSME4/SCRIB/PSMD11/DVL2/PSMA3/PSMC5/PSMB4/UBA52/PSMB9/PSMA1/PSMB6/PSMD14/PSMA2/CLTA/PARD6A/PSMC2/SEM1/RAC3/PSMB1/PSMD6/DAAM1/PSMC1/PSMD2/PFN1/PRKCB/PSMB5/PSME3/PSMB3/AP2S1/PSMD1/PSMC3/PSMB8/PSMB2
PID_E2F_PATHWAY	PID_E2F_PATHWAY	-0.611994	-1.95003	0.00153374	0.0167113	PRMT5/CEBPA/ORC1/BRCA1/HDAC1/RRM2/CCNA2/CDK1/KAT2A/MCM3/CDK2/CCNE2/POLA1/TK1/CCND3/RRM1/CCNE1/TFDP1/TYMS/MYC/E2F2/CDC25A/RANBP1
REACTOME_REGULATION_OF_TP53_ACTIVITY_THROUGH_PHOSPHORYLATION	REACTOME_REGULATION_OF_TP53_ACTIVITY_THROUGH_PHOSPHORYLATION	-0.611568	-1.9705	0.00157233	0.0167113	TAF5/WRN/RFC2/RBBP8/DNA2/HIPK2/TAF15/RMI2/PRKAG2/MRE11/RAD9A/DYRK2/TAF4/PRKAG1/PIN1/ATRIP/BLM/UBA52/RHNO1/BARD1/TAF12/CSNK2B/AURKB/MAPKAPK5/SSRP1/CHEK2/BRCA1/RPA2/SUPT16H/CCNA2/RFC3/TPX2/CDK2/RPA1/AURKA/RFC4/RFC5/EXO1/RPA3/CHEK1
BOYAULT_LIVER_CANCER_SUBCLASS_G3_DN	BOYAULT_LIVER_CANCER_SUBCLASS_G3_DN	-0.611118	-1.79155	0.00512821	0.0212784	ECHS1/TMEM204/MGMT/ACADVL/TTC38/ALDH5A1/MAT2A/GAMT/PRG2/ACAT1
REACTOME_TRANSLATION	REACTOME_TRANSLATION	-0.610435	-2.28213	0.0013587	0.0167113	EIF4E/MRPL44/MRPS21/SEC61G/EARS2/EEF1A1/RPN2/RPS28/APEH/RPL27A/RPS26/RPL41/MRPL40/CARS2/RPS3A/RPL36/RPL22L1/MRPL34/RPL39/RPL8/FAU/RPL14/EIF3I/EEF1D/RPL23A/RPS8/MRPS28/RPS5/EIF3M/MRPS35/IARS2/RPL10A/RPS14/RPS3/MRPL58/OXA1L/EIF5B/SPCS1/MRPL13/QARS/SPCS3/SRP9/MRPS18A/UBA52/ERAL1/SRP14/EIF2B1/MRPS23/VARS/MRPL16/RPL4/RPS9/RPL22/SPCS2/MRPL9/DDOST/MRPL41/MRPS17/MRPS22/EIF3K/RPL7/KARS/RPS15/MRPL21/MRPL52…
KIM_ALL_DISORDERS_DURATION_CORR_DN	KIM_ALL_DISORDERS_DURATION_CORR_DN	-0.609264	-2.09989	0.0015083	0.0167113	CLASP2/KLHL21/ZMAT4/NDUFA1/DHX30/ATOX1/TRAPPC12/EIF6/HDGF/PIN1/ECI1/PUF60/NRGN/RPS8/NDUFC1/MARCKSL1/NUP93/IMPDH2/PFDN1/HRAS/STARD7/SAC3D1/UQCRB/NDUFA7/NCALD/TALDO1/CLTA/RPL13/GRHPR/DHPS/SUCLG1/ESYT1/NDUFS7/RNPS1/AHSA1/UQCRQ/GNPDA1/CKB/EIF3G/PPIA/PSMB5/ATP6V0E2/MRPL23/COX7C/AKR1B1/CCT7/COX8A/DCXR/TMEM147/PAFAH1B3/RUVBL2/NUDC/NIPSNAP1/TUBA4A/TRAP1/ENDOG/TUFM/NTHL1/SNRPA/TPI1/ACOT7
SCIBETTA_KDM5B_TARGETS_DN	SCIBETTA_KDM5B_TARGETS_DN	-0.607875	-1.93779	0.0015456	0.0167113	CYB5A/TNFSF13/BUB1B/PSD3/SPTSSA/PSIP1/HSD17B8/IGFBP2/ITGB1BP1/ECT2/EIF5B/DLGAP5/TTK/UBR7/SNRPD1/HMMR/FJX1/DPY19L1/BUB3/HACD1/FBXO5/BRCA1/OIP5/KIF2C/PSME3/CDK1/SNRPG/SKP2/AURKA/TOP2A/TUBB/PRPS1/FABP5/DHCR24
CHICAS_RB1_TARGETS_LOW_SERUM	CHICAS_RB1_TARGETS_LOW_SERUM	-0.607604	-1.95773	0.00157233	0.0167113	RAD51D/NDUFA1/RPS28/ATOX1/OST4/SNRPE/NSD2/ROMO1/COX6B1/TMEM258/NDUFB2/SNRPB/UQCC2/LMNB1/NFIB/MCM5/NDUFA3/ELOB/RPL36AL/MCM6/COX5B/COX7C/RPS21/SNRPG/MCM3/CCNE2/LSM7/MCM4/CENPW/RNASEH2A/CDCA7/RPA3/TYMS/PCLAF/DTL
SMID_BREAST_CANCER_RELAPSE_IN_BRAIN_UP	SMID_BREAST_CANCER_RELAPSE_IN_BRAIN_UP	-0.607009	-1.70809	0.00692042	0.0268101	CENPF/TNFRSF21/MCM5/IMPA2/KIFC1/LDHB/MCM10/CENPN
ALCALAY_AML_BY_NPM1_LOCALIZATION_DN	ALCALAY_AML_BY_NPM1_LOCALIZATION_DN	-0.606941	-2.16699	0.001443	0.0167113	ACAA2/UBE2G2/MKI67/B4GALT6/PIP5K1B/LY86/ITM2C/DLGAP5/CDKN3/HNRNPA3/ANK1/ASB9/PXMP2/SYNGR1/HLA-DPA1/HMMR/RBM3/ENDOD1/OGG1/BAALC/TMEM106C/HOMER2/ARL2/EVL/NPR3/MCM2/CYFIP2/MTHFD1/POLE/IFITM1/ATF6B/DAAM1/RRM2/SEPT9/HNRNPD/STK32B/BIRC5/TSPAN13/HADH/IDH2/CCNB2/NINJ2/NUP210/KIF2C/CCNA2/IGFBP7/TUBG1/DTYMK/TPX2/IFITM2/RPA1/FOXM1/MCM4/STOM/GAMT/TK1/CDC20/CENPM/KIFC1/DUT/ACAT1/C20orf27/CENPX/UBE2C/EXO1/TFDP…
REACTOME_SRP_DEPENDENT_COTRANSLATIONAL_PROTEIN_TARGETING_TO_MEMBRANE	REACTOME_SRP_DEPENDENT_COTRANSLATIONAL_PROTEIN_TARGETING_TO_MEMBRANE	-0.606578	-2.03837	0.00150602	0.0167113	RPS29/RPS18/RPL3/RPL32/RPL21/SEC61A1/RPL11/SRP72/RPS4Y2/RPLP0/RPL18A/SEC61G/RPN2/RPS28/RPL27A/RPS26/RPL41/RPS3A/RPL36/RPL22L1/RPL39/RPL8/FAU/RPL14/RPL23A/RPS8/RPS5/RPL10A/RPS14/RPS3/SPCS1/SPCS3/SRP9/UBA52/SRP14/RPL4/RPS9/RPL22/SPCS2/DDOST/RPL7/RPS15/RPL26L1/RPL13/RPL15/RPS25/RPL12/RPN1/SSR2/RPL39L/RPL7A/RPL36AL/SRPRB/RPS7/RPL34/SSR4/RPS2/RPS21/RPS24/RPL29
REACTOME_DNA_REPAIR	REACTOME_DNA_REPAIR	-0.606015	-2.26687	0.00134409	0.0167113	RFC2/POLR2L/RBBP8/REV3L/DNA2/RAD51D/AQR/COPS4/PPP4C/EME1/POLR2B/RMI2/MRE11/HMGN1/MDC1/RAD9A/MSH2/FANCL/CUL4A/UBE2I/COPS3/NSD2/SUMO2/RAD51/COPS8/ERCC2/ATRIP/COPS7B/RBX1/BLM/TFPT/SLX4/RNF4/FANCE/UBA52/ERCC3/MGMT/RHNO1/PAXIP1/PALB2/ERCC1/PARG/POLD3/PPIE/BARD1/TDP1/MLH1/VCP/UBE2N/OGG1/KPNA2/XRCC5/PARP2/MAD2L2/PNKP/POLE/FAAP100/POLR2D/GPS1/RAD51C/RUVBL1/COPS6/CHEK2/BRCA1/RPA2/FANCI/CHD1L/XRCC6/RAD51AP…
SANA_RESPONSE_TO_IFNG_DN	SANA_RESPONSE_TO_IFNG_DN	-0.605955	-1.95168	0.00154083	0.0167113	RTN4/CD34/PRKAG2/COTL1/RPS3A/VWF/EI24/MORF4L2/HDGF/RPL10A/ILF2/YWHAQ/PON2/SMYD2/SLC25A3/MGST3/HSP90AB1/KDELR2/PRMT1/SSR2/ODC1/NDUFA4/H2AFZ/ARHGDIB/TPX2/CSE1L/HSPD1/UQCR10/CCT3/UTP4/SNRPD2/APEX1/PA2G4/SMS/TUBA4A/POLD2/RAN/FABP5
VANTVEER_BREAST_CANCER_METASTASIS_DN	VANTVEER_BREAST_CANCER_METASTASIS_DN	-0.60556	-2.05812	0.00153139	0.0167113	CENPF/KIF14/GPR180/HMGB3/GBE1/BNIP3/ECT2/MAPRE2/BUB1/MRPL13/DLGAP5/CDC25B/ASPM/PFKP/QSOX2/CMC2/EZH2/DCK/DIAPH3/LPCAT1/PGK1/FBXO5/RRM2/SPC25/BIRC5/PSMD2/UCHL5/CCNB2/MCM6/HJURP/GPSM2/SYNCRIP/CCNE2/GGH/STMN1/MELK/ATAD2/CTPS1/AURKA/TK1/CKS2/RFC4/PTDSS1/PRC1/NUSAP1/CDCA7/GMPS/TRIP13/DTL/MAD2L1/CENPN
MOOTHA_GLUCONEOGENESIS	MOOTHA_GLUCONEOGENESIS	-0.605082	-1.64309	0.0153584	0.0490066	ME2/ENO2/ENO1/PFKM/MDH2/ALDOA/PGK1/GPI/MDH1/ALDOC/LDHA/LDHB/TPI1
HU_GENOTOXIC_DAMAGE_4HR	HU_GENOTOXIC_DAMAGE_4HR	-0.604867	-1.64841	0.00853242	0.0309016	HMGN1/NEK2/TCF19/IFNAR2/ECT2/BUB1/KPNA2/H2AFX/KIF22/SYNCRIP/AURKA/CKS2/PRC1/CDC20/PTTG1
KEGG_GLUTATHIONE_METABOLISM	KEGG_GLUTATHIONE_METABOLISM	-0.603855	-1.79457	0.00500835	0.0211358	GSTM1/GPX7/GCLC/GPX2/GSTM5/GSTM2/PGD/GSR/GSS/MGST3/TXNDC12/GSTP1/IDH1/GSTK1/RRM2/G6PD/ODC1/IDH2/LAP3/MGST2/SRM/RRM1/GGCT/SMS/MGST1
CHNG_MULTIPLE_MYELOMA_HYPERPLOID_UP	CHNG_MULTIPLE_MYELOMA_HYPERPLOID_UP	-0.603819	-1.8031	0.005	0.0211358	RPL27A/RPL36/MRPL34/RPL14/RPS14/RPS3/QARS/UBA52/HNRNPA1/RPL4/RPS9/EIF3K/RPS15/CLTA/RPL15/DHPS/NCBP2/RPL7A/FBL/EEF1B2/EIF3G/IMP3/RPL29
YAO_TEMPORAL_RESPONSE_TO_PROGESTERONE_CLUSTER_11	YAO_TEMPORAL_RESPONSE_TO_PROGESTERONE_CLUSTER_11	-0.603592	-1.98252	0.00155039	0.0167113	GMPPB/NOP58/STRAP/HSPA5/CRELD2/PEX11A/NCBP1/TSR1/DDX21/LTV1/PUS1/BMS1/HSP90B1/SRSF3/CAD/TNFRSF21/PUM3/KPNA2/NDUFAF4/HOMER2/SRRT/MANF/USP39/DUS1L/SRSF2/BYSL/ABCE1/MRTO4/NIFK/AMD1/PSME3/SRM/PDIA6/CSE1L/ACTL6A/GNL3/UTP4/RRS1/METTL1/GSPT1/PA2G4/NUCB2/NOP56/ACOT7
BASSO_B_LYMPHOCYTE_NETWORK	BASSO_B_LYMPHOCYTE_NETWORK	-0.603395	-2.07708	0.00151286	0.0167113	PSMD14/SEM1/EMG1/PRDX3/EIF4G1/IFITM1/SSRP1/BYSL/SLC39A14/AIMP2/AFG3L2/PSMD2/BIN1/SSBP1/AHSA1/S100A4/CYC1/NDUFAB1/TCP1/RCC1/PRKCB/CCNA2/PSMB5/HPRT1/TUBG1/MRPL3/ZNF593/TPX2/CSE1L/PSMD1/SRSF1/CDK1/LGALS9/UCK2/LSM3/NOP16/CTPS1/EBNA1BP2/RFC4/RUVBL2/POLR2H/FEN1/HNRNPAB/PRDX4/SNRPF/NME1/PSMB2/MRPL12/POLD2/TOMM40/FAM98A/PCNA/TRIP13/POLR2F/PAICS/EEF1E1/MAD2L1
PID_MYC_ACTIV_PATHWAY	PID_MYC_ACTIV_PATHWAY	-0.602996	-1.92135	0.00153374	0.0167113	ENO1/PFKM/HSPA4/NDUFAF2/CAD/TAF12/DDX18/GAPDH/PRDX3/EIF4G1/RUVBL1/HSP90AA1/NCL/ODC1/BIRC5/NME2/RCC1/CDK4/HSPD1/ACTL6A/KAT2A/TK1/LDHA/RUVBL2/PTMA/NME1/CDCA7/SHMT1/MYC/CDC25A
MOREAUX_MULTIPLE_MYELOMA_BY_TACI_DN	MOREAUX_MULTIPLE_MYELOMA_BY_TACI_DN	-0.602709	-2.13907	0.00144509	0.0167113	UPF3A/PSMD8/CDC23/TERF1/EDRF1/OTUD6B/NNT/RACGAP1/GPR89B/C15orf41/TIMM29/NAA50/TMEM126A/PSMC4/FANCL/KEAP1/CEP152/EIF3M/HAUS1/PSMA3/MALSU1/EMC4/ERCC1/SNRPD1/NCLN/EZH2/BARD1/RPL26L1/BUB3/NASP/SEM1/NDUFA13/MCM2/DDX18/PAK1IP1/COMMD4/EFTUD2/CHCHD1/AIMP2/CCT2/GEMIN5/MRPL50/FIBP/SGO2/PAAF1/G3BP1/SSBP1/PTPMT1/LAP3/MRPL43/EIF3G/DDX1/LSM4/ILF3/PRKDC/NCAPD3/CDK1/ACTL6A/UTP4/EBNA1BP2/RUVBL2/LSM5/GCSH/WDR61/C1…
KEGG_VALINE_LEUCINE_AND_ISOLEUCINE_DEGRADATION	KEGG_VALINE_LEUCINE_AND_ISOLEUCINE_DEGRADATION	-0.602641	-1.71333	0.00688468	0.0267615	ALDH2/ACAA2/IVD/ALDH9A1/ECHS1/BCAT2/ACAA1/PCCB/ALDH7A1/ALDH3A2/HADH/HSD17B10/HMGCS1/ACAT1/ACAT2
CHEN_HOXA5_TARGETS_9HR_DN	CHEN_HOXA5_TARGETS_9HR_DN	-0.602367	-1.74143	0.00505051	0.0211766	ST6GALNAC4/CBX6/G6PC3/HMGB3/AP1S1/FJX1/DDT/LPCAT1/PAGR1/GEMIN4/H2AFX/COA3/TOMM22/MAT2A/SKP2/FEN1/TMEM97/SLC29A1
KEGG_CELL_CYCLE	KEGG_CELL_CYCLE	-0.601577	-2.049	0.00152439	0.0167113	SMC1A/PKMYT1/MAD1L1/BUB1/RBL1/YWHAQ/TTK/CDC25B/RBX1/WEE1/YWHAE/BUB3/MAD2L2/MCM2/CDC7/MCM5/ORC1/CHEK2/HDAC1/CCNB2/MCM6/CCNA2/MCM7/ANAPC1/CDK4/PRKDC/CDK1/MCM3/CDK2/ANAPC11/CCNE2/MCM4/SKP2/CCND3/CDC20/CCNE1/TFDP1/CHEK1/MYC/PCNA/E2F2/PTTG1/CDC45/CDC25A/MAD2L1
SEMENZA_HIF1_TARGETS	SEMENZA_HIF1_TARGETS	-0.600539	-1.66972	0.00859107	0.0310303	IGFBP2/BNIP3/ENO1/PFKL/CITED2/ALDOA/GAPDH/PGK1/PKM/HK1/ALDOC/LDHA/TPI1
PELLICCIOTTA_HDAC_IN_ANTIGEN_PRESENTATION_DN	PELLICCIOTTA_HDAC_IN_ANTIGEN_PRESENTATION_DN	-0.600154	-1.75941	0.00512821	0.0212784	PSMF1/PSMA6/PSME2/PSME4/PSMD11/PSMA3/PSMC5/PSMB9/PSMA1/PSMB6/PSMD14/PSMA2/PSMC2/CANX/PDIA5/PSMC1/PSMB5/PSME3/PDIA6/PSMC3/PSMB8/HMGCS1/PSMB2
KEGG_FATTY_ACID_METABOLISM	KEGG_FATTY_ACID_METABOLISM	-0.59995	-1.68135	0.00869565	0.0312231	CPT2/ALDH2/ACAA2/ALDH9A1/ECI1/ECHS1/ACAA1/ACADVL/ECI2/ALDH7A1/ALDH3A2/GCDH/HADH/ACAT1/ACAT2
REACTOME_FORMATION_OF_INCISION_COMPLEX_IN_GG_NER	REACTOME_FORMATION_OF_INCISION_COMPLEX_IN_GG_NER	-0.597794	-1.70486	0.00516351	0.0213626	CUL4A/UBE2I/SUMO2/ERCC2/RBX1/UBA52/ERCC3/ERCC1/UBE2N/PARP2/RPA2/CHD1L/GTF2H4/DDB1/RPA1/CETN2/RPA3
ELVIDGE_HIF1A_TARGETS_UP	ELVIDGE_HIF1A_TARGETS_UP	-0.597461	-1.81002	0.00498339	0.0211358	CHKA/STX3/TOR3A/ABCF2/SLC7A6/HSPH1/CORO1A/URB2/HSPA4/RPP40/RRP15/RRP12/FASTKD5/AMD1/PSME3/SRM/CCDC86/RRS1/RIOX1/CTPS1/CCND3/SLC5A6/POLR3K/AUNIP/SLC29A1
KAUFFMANN_DNA_REPLICATION_GENES	KAUFFMANN_DNA_REPLICATION_GENES	-0.59732	-2.0799	0.00146199	0.0167113	RAD9A/MSH2/CENPF/CENPE/WRNIP1/RBBP4/SMC1A/ABCF2/BLM/TMX1/POLD3/CTBP1/LAMTOR5/RBM14/NFIB/PNKP/MCM2/CDC7/MCM5/ORC1/BRCA1/RPA2/RRM2/PRIM2/MCM8/SSBP1/EIF5A/MCM6/PPIA/POLQ/MCM7/SMC2/RFC3/LIG1/MCM3/CDK2/PTTG3P/RPA1/GMNN/POLA1/POLA2/MCM4/CHAF1B/RFC4/RRM1/RFC5/FEN1/DUT/CHTF18/POLE3/POLD2/RPA3/POLD1/POLE2/GINS2/PCNA/PTTG1/CDC45
KEGG_RIBOSOME	KEGG_RIBOSOME	-0.596949	-1.92661	0.00159236	0.0167113	RPS28/RPL27A/RPS26/RPL41/RPS3A/RPL36/RPL22L1/RPL39/RPL8/FAU/RPL14/RPL23A/RPS8/RPS5/RPL10A/RPS3/MRPL13/UBA52/RPL4/RPS9/RPL22/RPL7/RPS15/RPL26L1/RPL13/RPL15/RPS25/RPL12/RPL7A/RPL36AL/RPS7/RPL34/RPS2/RPS21/RPS24/RPL29
TIEN_INTESTINE_PROBIOTICS_6HR_UP	TIEN_INTESTINE_PROBIOTICS_6HR_UP	-0.596411	-1.77529	0.005	0.0211358	CDC5L/HSPA1A/RPLP0/SORL1/EEF1A1/ADCY3/RPL27A/RPL41/RPS3A/RPL39/RPL23A/RPS14/RPL4/RPL13/GAPDH/FAM120A/PGK1/RPS7/HSPA8/EIF5A/PPIA/RPS2/RPS24/HMGB1/MYC
MOOTHA_MITOCHONDRIA	MOOTHA_MITOCHONDRIA	-0.596217	-2.27539	0.00130548	0.0167113	MRPS30/COX10/DECR1/GATB/SDHD/SLC25A14/TWNK/MRPL39/CYB5R3/CYB5A/NNT/ALDH4A1/UQCRC1/DNM1L/SLC25A4/MRPL44/NDUFA1/METTL17/HSPA9/ME2/ALDH2/NDUFA6/DLAT/GOT2/ACAA2/NDUFA10/HTRA2/MRPL34/IVD/SLC25A23/HPS1/BCL2/COX6C/CPOX/MFN2/PDHA1/ABCF2/ECI1/MRPS28/MRPS35/NDUFC1/DDX28/TIMM10/OXA1L/ECHS1/SLC25A10/BCAT2/NDUFB5/MRPL13/TIMM8B/AK4/COQ8A/MTCH2/ACO2/POLR3B/MRPS18A/SLC25A3/ABCB7/NCAPH2/MRPL16/COX6B1/MRPL9/COX6A1…
PEART_HDAC_PROLIFERATION_CLUSTER_DN	PEART_HDAC_PROLIFERATION_CLUSTER_DN	-0.595723	-1.88413	0.00156986	0.0167113	PFDN1/POLD3/CTBP1/LST1/RBM14/CDC7/MCM5/IFITM1/NME2/BST2/CCNB2/MCM7/DTYMK/ILF3/CSE1L/MCM3/CCNE2/AURKA/IFRD2/PA2G4/AIF1/UBE2C/ZWINT/TFDP1/RAN/POLE2/MYC/PLK4
EPPERT_PROGENITOR	EPPERT_PROGENITOR	-0.595068	-2.03815	0.00151745	0.0167113	HMGXB4/MRE11/SLF1/DLAT/TAL1/NCBP1/SMC1A/STEAP3/EIF5B/ANK1/BMS1/NDC1/METAP2/DNAJC6/RMDN1/MYCN/FECH/CALU/LHFPL2/HSP90AA1/CHEK2/ODC1/FANCI/LRPPRC/SUPT16H/HNRNPR/PDZD8/CCNB2/MIPEP/PEX5/PRKDC/RFC3/PSMD1/MRPL35/POLA1/CTPS1/SCD/RRM1/DUT/HMGB1/SORD/ZWINT/POLE2/LDHB/GINS2/CHEK1/PCLAF/TMEM97/TRIP13/DTL/PAICS/PLK4
REACTOME_DEADENYLATION_DEPENDENT_MRNA_DECAY	REACTOME_DEADENYLATION_DEPENDENT_MRNA_DECAY	-0.594967	-1.77479	0.00498339	0.0211358	EDC4/EIF4E/LSM2/NT5C3B/CNOT6/EXOSC3/EXOSC4/EXOSC7/EIF4G1/EXOSC9/CNOT7/EIF4A3/LSM4/EXOSC2/LSM3/EIF4B/LSM7/EXOSC5/LSM5/WDR61
PID_AURORA_B_PATHWAY	PID_AURORA_B_PATHWAY	-0.59376	-1.664	0.0104348	0.0361186	KLHL13/SGO1/RACGAP1/CBX5/NSUN2/KIF20A/INCENP/PSMA3/BUB1/NCAPD2/AURKB/PPP1CC/NCL/BIRC5/CDCA8/KIF2C/NCAPG/SMC2/PEBP1/STMN1/AURKA
CHIARADONNA_NEOPLASTIC_TRANSFORMATION_KRAS_UP	CHIARADONNA_NEOPLASTIC_TRANSFORMATION_KRAS_UP	-0.592741	-2.01427	0.00152672	0.0167113	HMGB3/RAD51/PSMA3/RBL1/TCF12/ILF2/SPCS3/MARCKSL1/RANGAP1/HMGN2/RBM3/DNMT1/FIGNL1/EVL/CDC7/SSRP1/BZW2/RRM2/DHX9/HNRNPD/ERH/TUBB6/PRKCB/H2AFX/HPRT1/DLK1/SMC2/SLBP/SPP1/POLA1/AURKA/RRM1/RFC5/SNU13/AHCY/MRPL18/SMS/TOP2A/ZWINT/PCNA/PCLAF/CENPV/UHRF1/CKS1B/PLK4
BOYAULT_LIVER_CANCER_SUBCLASS_G23_UP	BOYAULT_LIVER_CANCER_SUBCLASS_G23_UP	-0.592729	-1.76998	0.005	0.0211358	KIF4A/KIAA0100/XK/BUB1B/NEK2/MKI67/ECT2/UBE2S/DLGAP5/TMEM251/HLTF/DDOST/DNAJC6/MAPK1/MCM2/OIP5/PKM/H2AFZ/MCM6/TUBG1/SMC2/SLBP/MCM3/CCNE2/USP1/RRM1/FEN1/TYMS
REACTOME_SUMOYLATION_OF_CHROMATIN_ORGANIZATION_PROTEINS	REACTOME_SUMOYLATION_OF_CHROMATIN_ORGANIZATION_PROTEINS	-0.591639	-1.81964	0.00164204	0.0167113	L3MBTL2/CBX5/NUP62/NUP43/UBE2I/SEC13/SUMO2/CBX2/NUP93/PIAS2/NDC1/NUP155/NUP188/NUP88/POM121C/HDAC1/NUP85/NUP35/NUP210/SEH1L/NUP37/NUP205/NUP107
REACTOME_ABC_FAMILY_PROTEINS_MEDIATED_TRANSPORT	REACTOME_ABC_FAMILY_PROTEINS_MEDIATED_TRANSPORT	-0.591133	-1.9539	0.00151286	0.0167113	PSMD8/ABCA2/ABCF1/ABCC1/PSMF1/ABCB6/PSMD3/ERLIN2/PSMA6/PSMC4/PSME2/PSMB7/PSME4/ABCB10/PSMD11/PSMA3/PSMC5/PSMB4/UBA52/ABCB7/PSMB9/PSMA1/PSMB6/ABCA7/PSMD14/PSMA2/VCP/PSMC2/SEM1/PSMB1/PSMD6/PSMC1/ERLIN1/PSMD2/PSMB5/PSME3/PSMB3/PSMD1/PSMC3/PSMB8/PSMB2
TOMLINS_PROSTATE_CANCER_UP	TOMLINS_PROSTATE_CANCER_UP	-0.590547	-1.64193	0.0137457	0.0453667	KRT18/SEC16A/GUSB/TRIM27/PARG/BDH1/SLC25A6/MANF/CANX/CNPY2/DKC1/PAICS
DAIRKEE_CANCER_PRONE_RESPONSE_BPA_E2	DAIRKEE_CANCER_PRONE_RESPONSE_BPA_E2	-0.590367	-1.98681	0.00151057	0.0167113	ITPKA/AP3S1/EIF4E/CHAF1A/TXN/PSMA6/ACAA2/LBR/RPL36/SFPQ/EEF1D/PKMYT1/CAVIN2/ANP32B/KPNB1/PRDX6/RPL4/LST1/BARD1/SRSF3/HMGN2/RPL15/SLC25A6/DDX39A/TKT/VBP1/GAPDH/EIF4G1/EIF2B5/RRM2/FBL/KHSRP/SUPT16H/S100A4/TCP1/MCM7/COX8A/EIF4B/UQCRH/MAPKAPK3/NOP16/CTPS1/EBNA1BP2/RFC5/POLR2H/GATM/PSMB2/POLD2/NDUFS3/RPL29
REACTOME_PROCESSING_OF_DNA_DOUBLE_STRAND_BREAK_ENDS	REACTOME_PROCESSING_OF_DNA_DOUBLE_STRAND_BREAK_ENDS	-0.590117	-1.9119	0.00158228	0.0167113	RNF8/TOPBP1/TIPIN/WRN/BABAM1/RFC2/RBBP8/DNA2/PPP4C/RMI2/MRE11/MDC1/RAD9A/UBE2I/NSD2/SUMO2/ATRIP/BLM/RNF4/UBA52/RHNO1/BARD1/UBE2N/BRCA1/RPA2/TIMELESS/CCNA2/H2AFX/RFC3/CDK2/RPA1/RFC4/RFC5/EXO1/RPA3/CHEK1
YAO_TEMPORAL_RESPONSE_TO_PROGESTERONE_CLUSTER_10	YAO_TEMPORAL_RESPONSE_TO_PROGESTERONE_CLUSTER_10	-0.589944	-1.83109	0.00160514	0.0167113	FKBP2/EDF1/SEC61A1/SARNP/MPC2/CHCHD7/APMAP/POLR2L/CDK2AP2/SLC30A5/RPN2/NSUN2/MRPL40/TMED2/RANGAP1/HNRNPA3/ATF1/VDAC2/RRBP1/DYNLL1/ADK/PEX13/CANX/SSRP1/GRWD1/SSB/HNRNPR/OSTC/EIF3G/FKBP4/CCT7/SF3A3/DAD1/CACYBP/TIMM23/LDHA/GCSH/PCNA/POLR2F
REACTOME_G2_M_DNA_DAMAGE_CHECKPOINT	REACTOME_G2_M_DNA_DAMAGE_CHECKPOINT	-0.589719	-1.90377	0.00158983	0.0167113	WRN/BABAM1/RFC2/RBBP8/DNA2/RMI2/MRE11/MDC1/RAD9A/NSD2/ATRIP/YWHAQ/BLM/RHNO1/WEE1/BARD1/YWHAE/UBE2N/CHEK2/BRCA1/RPA2/H2AFX/RFC3/CDK1/RPA1/RFC4/RFC5/EXO1/RPA3/CHEK1
REACTOME_PYRUVATE_METABOLISM_AND_CITRIC_ACID_TCA_CYCLE	REACTOME_PYRUVATE_METABOLISM_AND_CITRIC_ACID_TCA_CYCLE	-0.5896	-1.76064	0.005	0.0211358	MPC2/PDK3/SDHD/NNT/SUCLG2/SUCLA2/ME2/DLAT/PDPR/PDHA1/ACO2/FAHD1/BSG/IDH3G/PDHA2/IDH3B/MDH2/VDAC1/SUCLG1/MPC1/SDHC/FH/SDHA/IDH2/GLO1/LDHA/SDHB/LDHB
WINTER_HYPOXIA_UP	WINTER_HYPOXIA_UP	-0.588625	-1.91166	0.0015674	0.0167113	GEMIN2/B4GALT2/PYGL/PSMB7/TEAD4/BNIP3/AK4/ADORA2B/TPD52L2/GSS/BMS1/MRPS17/GPN3/ALDOA/TNS4/XPO5/GAPDH/DPM2/PGK1/TUBB4B/RNPS1/PSMD2/TRMT5/NTMT1/MTX1/CDCA4/PFKFB4/TIMM23/LDHA/RUVBL2/ANKRD9/NME1/SLIRP/RAN/PGAM1/TPI1/MIF
GARY_CD5_TARGETS_DN	GARY_CD5_TARGETS_DN	-0.587501	-2.24484	0.00130208	0.0167113	TWNK/GNL2/OTUD6B/RFC2/PPIG/UBE2K/IKBIP/CHORDC1/ETF1/ELOA/PGM2/DNAJA1/SLC30A5/MED7/PSMF1/LARP4/NOP58/HSPA5/MANEA/SELENOK/DYRK2/CUL4A/ENSA/RNF20/CENPF/NCBP1/HSPA1B/KIF14/CEP152/ATP6V0E1/ABCF2/PSMC5/RABEPK/NOL11/AK4/ZNF207/KPNB1/BCLAF1/DRG1/GRSF1/PFDN1/EIF2B1/LTB/MRPS23/SRSF8/HSPH1/BRI3BP/METAP2/MRPS17/HSPA4/HSP90B1/PIGW/HLA-DPA1/CITED2/CNDP2/XPO4/SRSF3/LSM10/PSMC2/PUM3/RBM3/NASP/RBM14/PPIL1/MRPL15/…
STARK_PREFRONTAL_CORTEX_22Q11_DELETION_DN	STARK_PREFRONTAL_CORTEX_22Q11_DELETION_DN	-0.586393	-2.26959	0.00124844	0.0167113	FKBP3/C1GALT1C1/TXN/TMEM126A/VPS4A/NENF/SMU1/BLVRA/ATOX1/ZNHIT1/STAU1/PSMC4/ARHGAP15/DYNLRB1/SMIM4/MRPL40/OGFOD3/BRWD1/RPL22L1/INCENP/COPS3/GUK1/NUDT21/EIF6/ACOT13/MKKS/RPL8/FAM162A/NSD2/SNRNP27/RTRAF/MZT2A/LRPAP1/CPSF3/MRPS28/ARHGAP20/PSMA3/ARPC5L/ROMO1/TCEAL8/TIMM8B/ELP5/PSMB4/SCAND1/COMMD8/TPD52L1/SRP9/SMYD2/MRPS18A/NDUFA12/IPO9/MRPS23/DDX56/UGP2/COPRS/RPL4/IDH3G/NOP10/VDAC2/MGST3/MRPL41/METTL…
SCHLOSSER_MYC_TARGETS_REPRESSED_BY_SERUM	SCHLOSSER_MYC_TARGETS_REPRESSED_BY_SERUM	-0.585305	-2.05578	0.00147059	0.0167113	GNL2/DCTD/CNBP/UBE2K/ZC3H14/ETF1/ITPA/EIF4E/PTGES3/TXN/DEAF1/DIMT1/ADSS/NGDN/EI24/SMARCC1/ZC3H15/SEC13/BLMH/ATXN10/BTF3/IARS2/ANP32B/TCERG1/NUP93/TRIAP1/SRSF8/HNRNPA1/TMX1/UBE2G1/CBX3/PSMD14/CHERP/BUB3/PUM3/UBE2N/DDX10/PRMT3/KPNA2/ALG8/FAM120A/U2AF1/FH/AFG3L2/SSB/DHX9/CCT2/SSBP1/NAE1/PWP1/NUP210/H2AFY/DDX1/HPRT1/EIF4A3/PDIA6/MRPL3/HSPD1/SRSF1/ACTL6A/CCT8/NOP16/NOLC1/PSMG1/SNRPF/PRPS1/POLE3/RAN/LD…
REACTOME_FORMATION_OF_HIV_ELONGATION_COMPLEX_IN_THE_ABSENCE_OF_HIV_TAT	REACTOME_FORMATION_OF_HIV_ELONGATION_COMPLEX_IN_THE_ABSENCE_OF_HIV_TAT	-0.582911	-1.69651	0.00505902	0.0211766	NELFCD/POLR2L/ELOC/ELOA/POLR2B/NELFB/NCBP1/ERCC2/CCNT2/ERCC3/POLR2D/ELOB/SSRP1/NCBP2/SUPT16H/POLR2I/GTF2H4/POLR2H/POLR2F
AMIT_SERUM_RESPONSE_480_MCF10A	AMIT_SERUM_RESPONSE_480_MCF10A	-0.582865	-1.62057	0.0154639	0.0492752	ACTN4/NSMF/COPS8/PARG/APIP/TIMM23/MCM10/SIGMAR1
KEGG_ALZHEIMERS_DISEASE	KEGG_ALZHEIMERS_DISEASE	-0.582803	-2.01851	0.00147929	0.0167113	ATP2A2/UQCRC1/CASP3/PLCB2/NDUFA1/NDUFV3/NDUFA6/GNAQ/BAD/NDUFA10/ADAM10/NDUFB9/APH1A/COX6C/CAPN1/NDUFC1/NDUFB5/ATF6/COX6B1/COX6A1/NDUFB2/UQCRB/NDUFA7/NDUFA2/ATP2A3/NDUFA9/MAPK1/NDUFB10/NDUFA8/UQCRHL/GAPDH/SDHC/NDUFS7/NDUFA3/NDUFA4/COX5A/HSD17B10/UQCRQ/SDHA/CYC1/NDUFV1/NAE1/NDUFAB1/COX7B/COX5B/COX7C/COX8A/UQCR10/UQCRH/UQCRFS1/NDUFS5/SDHB/NDUFB7/CALM3/NDUFS3/NDUFB3/NDUFB6
PUJANA_BREAST_CANCER_LIT_INT_NETWORK	PUJANA_BREAST_CANCER_LIT_INT_NETWORK	-0.582482	-1.92971	0.00151515	0.0167113	ELK1/TERF1/RBBP7/RFC2/RBBP8/BUB1B/MRE11/MDC1/RAD9A/MSH2/NELFB/RBBP4/SMC1A/RAD51/BLM/ACACA/ATF1/CTBP1/BARD1/MLH1/SEM1/KPNA2/HMG20B/AKT1/CHEK2/FHL2/RPA2/HDAC1/DHX9/XRCC6/BCCIP/CCNA2/H2AFX/TUBG1/PEX5/CDK4/PRKDC/CDK1/MCM3/CDK2/RPA1/AURKA/RFC4/MSH6/CCNE1/RPA3/CHEK1/MYC/FANCD2/FANCG/CDC25A
ZHONG_RESPONSE_TO_AZACITIDINE_AND_TSA_DN	ZHONG_RESPONSE_TO_AZACITIDINE_AND_TSA_DN	-0.582359	-1.81663	0.00158983	0.0167113	NUCKS1/SH3BGRL/GATB/MACROD1/DHFR/SUCLG2/OGFOD3/HDGF/KIF15/NDUFC1/ANP32B/MRPL58/KPNB1/HNRNPA3/RPL22/PPIE/ITGB3BP/PMF1/NFIB/RBMX/PDCD2/PAAF1/TRMT5/LRP8/FAM216A/PFAS/CCNA2/LSM7/PAICS
AFFAR_YY1_TARGETS_DN	AFFAR_YY1_TARGETS_DN	-0.582044	-2.14324	0.00138696	0.0167113	BUB1B/EEF1A1/CRIP1/MMP13/KIF20A/MSH2/MKI67/CENPF/CENPE/RBBP4/HMGB3/BUB1/CYP51A1/MTCH2/TTK/ASPM/ITGA4/SQLE/HMMR/MRPL52/KIF11/MSMO1/FARS2/NASP/LMNB1/AURKB/IDH1/DIAPH3/MCM5/ALDH18A1/FDPS/BIRC5/RAD51AP1/CCNB2/TCP1/MCM6/KIF2C/CCNA2/SNX5/NCAPG/MCM7/SMC2/KIF22/SPP1/LIG1/MCM3/FOXM1/POLA1/MCM4/STMN1/LYZ/AURKA/SCD/HMGCS1/TK1/RFC4/PRC1/SLC25A5/FEN1/PRDX4/DUT/NIPSNAP1/TOP2A/CHTF18/PRPS1/UNG/EXO1/SCARB1/FDFT1…
CHIANG_LIVER_CANCER_SUBCLASS_PROLIFERATION_UP	CHIANG_LIVER_CANCER_SUBCLASS_PROLIFERATION_UP	-0.581122	-2.07229	0.00144928	0.0167113	SASS6/MKI67/CENPF/CENPE/KIF14/ECT2/MARCKSL1/DLGAP5/TTK/CDKN3/ASPM/DEPDC1B/VEGFB/CENPK/EZH2/BARD1/KIF11/TTF2/TNFRSF21/LMNB1/AURKB/MCM2/CDC7/LHFPL2/FBXO5/OIP5/G6PD/PKM/FANCI/TMED3/BIRC5/SGO2/RAD51AP1/DBN1/CKAP2L/CCNB2/KIF2C/CCNA2/HJURP/NCAPG/TPX2/CDK1/FOXM1/ATP1A1/JPT1/DSCC1/AURKA/PAFAH1B3/CDCA7L/RFC4/PRC1/CDC20/FEN1/NUSAP1/TOP2A/CCNE1/CDCA7/TUBA4A/UBE2C/ZWINT/GPD1L/CEP55/TRIP13/DTL/CDCA5/PTTG1/MAD…
WILCOX_RESPONSE_TO_PROGESTERONE_UP	WILCOX_RESPONSE_TO_PROGESTERONE_UP	-0.580553	-2.02151	0.00146199	0.0167113	CYP51A1/DLGAP5/ASPM/TMEM251/LGALS8/HMMR/TTF2/MSMO1/IDH1/MAP7/FDPS/RRM2/FANCI/CCNB2/HJURP/NCAPG/SMC2/CDK1/LSS/EBP/SCD/HMGCS1/TK1/PRC1/CDC20/NUSAP1/TOP2A/SHMT1/TYMS/CEP55/HBD/PCLAF/ACAT2/TMEM97/FDFT1/NSDHL/CENPN/ELOVL6
TONKS_TARGETS_OF_RUNX1_RUNX1T1_FUSION_MONOCYTE_UP	TONKS_TARGETS_OF_RUNX1_RUNX1T1_FUSION_MONOCYTE_UP	-0.580132	-2.09735	0.00142248	0.0167113	NR2F6/FASTKD1/MRPS35/ECHS1/TRMU/UCHL1/GLRX3/PFKP/SLC20A1/PFKM/PUS1/NCLN/FJX1/MDH2/GATAD2A/TEX2/AK2/DDX18/CALU/ECI2/BZW2/KHSRP/TUBB6/LAPTM4B/MTX1/LY6E/PWP1/CDC123/CKB/NDUFAB1/FAM216A/TCP1/PSMB5/GTPBP4/ATP1B3/SEH1L/HSPD1/FAM136A/LGALS9/NEFH/CAVIN1/EIF3B/NOLC1/SIVA1/CTPS1/CTDSPL/DHRS9/EBNA1BP2/IFRD2/GSPT1/PA2G4/GCSH/UNG/C1QBP/NME1/NOP56/CENPX/SORD/SLIRP/POLE2/DKC1/MRPL17/TRIP13/NHP2
BILD_MYC_ONCOGENIC_SIGNATURE	BILD_MYC_ONCOGENIC_SIGNATURE	-0.580012	-2.08884	0.00142045	0.0167113	DDX28/RABEPK/PTRH2/UBIAD1/PFKM/ERCC1/BEND3/ACSS2/LBHD1/DDX10/SUPV3L1/TRMT1/XPO5/IPO4/DDX18/SLC19A1/RPP40/COL5A1/ATIC/FARSA/AIMP2/NCL/GEMIN5/SNORD22/GPATCH4/MRTO4/CDCA8/MCRIP2/BCS1L/IMP4/ANAPC1/SRM/CDK4/HSPD1/TTLL12/UTP14A/CDK2/GNL3/WDR12/NOP2/UTP4/TUBA1A/STMN3/ALG3/NOP16/SFXN4/NOLC1/C19orf48/CCDC86/WDR74/EXOSC5/PHB/METTL1/PA2G4/NOP56/C20orf27/SORD/GPD1L/MYC/DKC1/TMEM97/PLD6/PAICS
WIERENGA_PML_INTERACTOME	WIERENGA_PML_INTERACTOME	-0.579724	-1.67597	0.00505051	0.0211766	HNRNPF/RPS18/RPL3/POLDIP2/OAT/EEF1A1/HSPA5/ABCF2/GCN1/RPS3/KPNB1/NUP93/KARS/CAD/CALU/RPN1/ABCE1/PRKCB/MCM7/PRKDC/TUBA1A/CTPS1
REACTOME_TP53_REGULATES_TRANSCRIPTION_OF_DNA_REPAIR_GENES	REACTOME_TP53_REGULATES_TRANSCRIPTION_OF_DNA_REPAIR_GENES	-0.579516	-1.75887	0.00506757	0.0211766	NELFCD/POLR2L/ELOC/ELOA/RAD51D/POLR2B/MDC1/MSH2/NELFB/ERCC2/CCNT2/ERCC3/MLH1/POLR2D/ELOB/SSRP1/BRCA1/FANCI/SUPT16H/POLR2I/GTF2H4/POLR2H/CHEK1/FANCD2/POLR2F
SASAKI_ADULT_T_CELL_LEUKEMIA	SASAKI_ADULT_T_CELL_LEUKEMIA	-0.579369	-2.03924	0.0014556	0.0167113	MYL6B/BUB1B/MED24/HINT1/IFI16/LSM2/ACYP1/TRAPPC12/MKI67/CENPF/ACOT13/KIF14/RBBP4/DLGAP5/CDKN3/UBA52/CORO1A/SCCPDH/DYNLL1/CCP110/BARD1/BOLA2/KIF11/MYCN/ATP1B1/EXTL2/ETFA/VBP1/IDH1/ARPC1B/ICMT/CEBPA/PPP1CC/DAAM1/FHL2/HDAC1/TMED3/SELL/CCNB2/KIF2C/CCNA2/GCHFR/RFC3/TPX2/MCM3/RPA1/FOXM1/TK1/POLR2H/PRDX4/TOP2A/TUBB/NME1/PSMB2/UBE2C/ZWINT/TFDP1/TYMS/PCNA/PCLAF/PTTG1/DHCR24
REACTOME_SUMOYLATION_OF_DNA_DAMAGE_RESPONSE_AND_REPAIR_PROTEINS	REACTOME_SUMOYLATION_OF_DNA_DAMAGE_RESPONSE_AND_REPAIR_PROTEINS	-0.579026	-1.84498	0.00153374	0.0167113	NUP62/NUP43/MDC1/UBE2I/SEC13/SUMO2/SMC1A/CBX2/BLM/NUP93/PIAS2/NSMCE4A/NDC1/NUP155/NUP188/NUP88/POM121C/BRCA1/NUP85/NUP35/NUP210/SEH1L/RPA1/NUP37/NUP205/NUP107/CETN2
REACTOME_HEDGEHOG_ON_STATE	REACTOME_HEDGEHOG_ON_STATE	-0.578379	-1.86801	0.0015748	0.0167113	PSMF1/PSMD3/PSMA6/PSMC4/PSME2/PSMB7/PSME4/PSMD11/ARRB1/PSMA3/PSMC5/PSMB4/RBX1/UBA52/PSMB9/PSMA1/PSMB6/PSMD14/PSMA2/PSMC2/SEM1/PSMB1/PSMD6/PSMC1/PSMD2/SMO/PSMB5/PSME3/PSMB3/PSMD1/PSMC3/PSMB8/PSMB2
KEGG_RNA_DEGRADATION	KEGG_RNA_DEGRADATION	-0.578239	-1.73224	0.00497512	0.0211358	EDC4/HSPA9/LSM2/ENO2/XRN2/CNOT6/ENO1/EXOSC3/EXOSC4/EXOSC7/EXOSC9/CNOT7/LSM4/HSPD1/EXOSC2/LSM3/LSM7/EXOSC5/LSM5/WDR61
JAIN_NFKB_SIGNALING	JAIN_NFKB_SIGNALING	-0.577197	-1.82249	0.00157729	0.0167113	DCTN1/BNIP3/BCAT2/PMVK/TPD52L2/LAS1L/APRT/HDDC2/ARSB/CBX3/GBA/PSMA2/UCHL3/RIDA/TRMT1/CLNS1A/FBL/RCC1/POLA1/ALG3/TM7SF2/PSMG1/CTSC/MYC/METAP1/SLC29A1/CLUH
VILLANUEVA_LIVER_CANCER_KRT19_UP	VILLANUEVA_LIVER_CANCER_KRT19_UP	-0.57702	-2.0479	0.00144509	0.0167113	SERGEF/PHTF2/C2CD5/TROAP/CENPO/HK2/TAF5/KNTC1/KIF4A/MAP3K4/TDRD9/RAE1/DNA2/DNM1L/THOC1/INTS4/HMGXB4/MRE11/FUBP1/KIF20A/MKI67/ALMS1/SUMO2/CENPE/KIF15/SFMBT1/ANP32B/ECT2/BUB1/FMO9P/DLGAP5/TTK/CDC25B/BLM/DEPDC1B/POLD3/EZH2/BARD1/NEMP1/HENMT1/LMNB1/CDC7/FANCI/SGO2/MCM8/C18orf54/PDZD8/CKAP2L/CDCA8/MCM6/KIF2C/HJURP/NCAPG/GPSM2/TPX2/STIL/RAD54L/POLA1/RRP1B/STMN1/MELK/PNMA3/RRM1/CDC20/CENPM/TOP2A/ZWINT/C…
REACTOME_REGULATION_OF_RAS_BY_GAPS	REACTOME_REGULATION_OF_RAS_BY_GAPS	-0.576426	-1.78913	0.00160514	0.0167113	KBTBD7/SPRED3/PSMD8/PSMF1/PSMD3/PSMA6/PSMC4/PSME2/PSMB7/PSME4/PSMD11/PSMA3/PSMC5/PSMB4/RBX1/UBA52/PSMB9/HRAS/PSMA1/PSMB6/PSMD14/PSMA2/PSMC2/SEM1/PSMB1/PSMD6/PSMC1/PSMD2/PSMB5/PSME3/PSMB3/PSMD1/PSMC3/PSMB8/PSMB2
KEGG_CARDIAC_MUSCLE_CONTRACTION	KEGG_CARDIAC_MUSCLE_CONTRACTION	-0.5763	-1.81966	0.00157729	0.0167113	TPM3/COX6B1/COX6A1/UQCRB/ATP1B1/UQCRHL/COX5A/UQCRQ/CYC1/COX7B/COX5B/ATP1B3/COX7C/COX8A/UQCR10/UQCRH/ATP1A1/UQCRFS1
KEGG_ARGININE_AND_PROLINE_METABOLISM	KEGG_ARGININE_AND_PROLINE_METABOLISM	-0.575878	-1.71785	0.00498339	0.0211358	ALDH4A1/ALDH2/GOT2/ALDH9A1/ALDH18A1/GLUD1/ALDH7A1/ALDH3A2/ODC1/LAP3/CKB/AMD1/SRM/GAMT/SMS/GATM
BENPORATH_ES_2	BENPORATH_ES_2	-0.575632	-1.61979	0.0103806	0.0359581	MYBL2/DNMT3A/ERCC6L/ORC2/EPHX3/HELLS/AEN/EPHA1/ORC1/CHEK2/DTYMK/DSCC1/SLC5A6/MCM10/CDC25A
REACTOME_MITOTIC_METAPHASE_AND_ANAPHASE	REACTOME_MITOTIC_METAPHASE_AND_ANAPHASE	-0.575495	-2.07678	0.00142045	0.0167113	PSMF1/BUB1B/PSMD3/NUP43/PSMA6/CENPL/PSMC4/PSME2/ZWILCH/INCENP/PSMB7/CENPF/PSME4/SEC13/SKA2/CENPE/ZW10/SMC1A/PSMD11/MAD1L1/PSMA3/PSMC5/BUB1/PSMB4/DYNLL2/UBA52/RANGAP1/SPDL1/PSMB9/AHCTF1/PSMA1/ITGB3BP/DYNLL1/PMF1/PSMB6/CENPK/PSMD14/PSMA2/BUB3/PSMC2/SEM1/BANF1/LMNB1/AURKB/NSL1/PSMB1/PPP1CC/PSMD6/FBXO5/PSMC1/SPC25/TUBB4B/BIRC5/PSMD2/SGO2/TUBB6/NUP85/CDCA8/KIF2C/PSMB5/PSME3/PSMB3/TUBA3D/ANAPC1/SEH1L/P…
LEE_LIVER_CANCER_MYC_UP	LEE_LIVER_CANCER_MYC_UP	-0.574448	-1.71358	0.00498339	0.0211358	GSTM2/KIF20A/RPL36/RPL13AP5/RPS14/RALB/APRT/MGST3/SNTB1/RPL12/LY6E/MCM6/CDK1/RPS24/MAT2A/HMGCS1/NUSAP1/FDFT1
DUTERTRE_ESTRADIOL_RESPONSE_6HR_UP	DUTERTRE_ESTRADIOL_RESPONSE_6HR_UP	-0.572354	-2.0919	0.00140252	0.0167113	RBL1/DDX21/TPD52L1/OPN3/ECE2/WDR46/MRPS23/SLC9A3R1/BRI3BP/PIGW/CHRNA5/NEMP1/ENDOD1/DDX10/MCM2/MCM5/DPM2/RUVBL1/BRCA1/ALDH3A2/SEPT9/MCM8/LRP8/ABCE1/GART/RRP12/MCM6/AMD1/BCS1L/MCM7/FKBP4/SEH1L/RFC3/HSPD1/ISOC1/NR2C2AP/MCM3/CCNE2/NOP2/POLA2/MCM4/NOLC1/RRS1/PRIM1/CTPS1/DSCC1/NIP7/EXOSC5/DEPTOR/LYAR/FEN1/UNG/CDCA7/NOP56/GLA/EXO1/POLE2/GINS2/CHEK1/MYC/PCNA/MCM10/DKC1/SCARB1/DTL/GINS3/SLC29A1/PAICS/UHRF…
REACTOME_TP53_REGULATES_TRANSCRIPTION_OF_CELL_CYCLE_GENES	REACTOME_TP53_REGULATES_TRANSCRIPTION_OF_CELL_CYCLE_GENES	-0.572037	-1.69143	0.00846024	0.0307609	RBL1/CNOT6/CENPJ/PRMT1/CNOT7/CCNA2/CDK1/CDK2/CCNE2/AURKA/CCNE1/TFDP1/PCNA
JAEGER_METASTASIS_UP	JAEGER_METASTASIS_UP	-0.571727	-1.66396	0.00505902	0.0211766	CENPF/UCHL1/HLTF/NCBP2/RRM2/TACC3/KIF2C/NCAPG/SPP1/GPI/AURKA/CKS2/DTL
REACTOME_RNA_POLYMERASE_II_TRANSCRIPTION_ELONGATION	REACTOME_RNA_POLYMERASE_II_TRANSCRIPTION_ELONGATION	-0.571659	-1.72882	0.00493421	0.0211358	NELFCD/POLR2L/ELOC/ELOA/POLR2B/NELFB/CTR9/NCBP1/ERCC2/CCNT2/EAF2/ERCC3/LEO1/POLR2D/ELOB/SSRP1/NCBP2/SUPT16H/POLR2I/GTF2H4/POLR2H/WDR61/POLR2F
REACTOME_DEGRADATION_OF_BETA_CATENIN_BY_THE_DESTRUCTION_COMPLEX	REACTOME_DEGRADATION_OF_BETA_CATENIN_BY_THE_DESTRUCTION_COMPLEX	-0.571304	-1.84007	0.00154083	0.0167113	PSMF1/TCF7/PSMD3/PSMA6/PSMC4/SKP1/PSME2/PSMB7/PSME4/AMER1/PSMD11/FRAT2/PSMA3/PSMC5/PSMB4/RBX1/UBA52/PSMB9/PSMA1/CTBP1/PSMB6/PSMD14/PSMA2/PSMC2/SEM1/PSMB1/PSMD6/PSMC1/HDAC1/LEF1/PSMD2/PSMB5/PSME3/PSMB3/PSMD1/PSMC3/PSMB8/PSMB2/MYC
MELLMAN_TUT1_TARGETS_DN	MELLMAN_TUT1_TARGETS_DN	-0.571205	-1.66512	0.00510204	0.0212271	ALDH2/PACSIN1/NUDT21/BNIP3/MGST3/TALDO1/RAC3/GSTK1/PTPMT1/IDH2/CCNE2/AKR7A2/CAT
NADLER_OBESITY_DN	NADLER_OBESITY_DN	-0.570433	-1.66892	0.00683761	0.0266684	EEF1A1/ALDH2/GBE1/ECHS1/BCAT2/DDT/CFD/CYC1/SOD1/COX8A/SDHB/ACLY/PPA1/LDHB/FDFT1
APPIERTO_RESPONSE_TO_FENRETINIDE_DN	APPIERTO_RESPONSE_TO_FENRETINIDE_DN	-0.570075	-1.68563	0.00846024	0.0307609	C1orf198/DHFR/TRIM28/NDUFC1/IARS2/NDUFA2/MDH2/IFITM3/BANF1/PPP1CC/PGK1/H2AFZ/IFITM2/UQCR10/MDH1/LDHA/PTMA/PPIH/SIGMAR1
ALONSO_METASTASIS_UP	ALONSO_METASTASIS_UP	-0.5697	-2.0461	0.00143472	0.0167113	BTF3/LRPAP1/RPL10A/TIMM10/SPCS1/MFAP1/AK4/YWHAQ/ENO1/PFKM/ASH2L/ATL3/COX6B1/WEE1/TMEM258/MRPS22/HMMR/ADK/DCK/TMEM50B/KIF11/PPP1R8/NDUFB11/VDAC1/LAMTOR5/MRPL15/XRCC5/VBP1/MRPL37/SRI/LHFPL2/PCID2/CHCHD1/LIPA/CBFB/UBL5/NME2/PFN1/CYC1/BCCIP/GLO1/NDUFAB1/HSPA8/CHCHD2/IFITM2/COX8A/DAD1/GGH/TUBA1A/MDH1/APEX1/NPC2/SCD/AKR7A2/ADSL/TUBA4A/RAN/POLR3K/NDUFB3/PAICS/CKS1B/VKORC1/NHP2
REACTOME_RNA_POLYMERASE_II_TRANSCRIPTION_PRE_INITIATION_AND_PROMOTER_OPENING	REACTOME_RNA_POLYMERASE_II_TRANSCRIPTION_PRE_INITIATION_AND_PROMOTER_OPENING	-0.569629	-1.62453	0.00860585	0.0310303	POLR2J/TAF6/POLR2C/GTF2E1/TAF5/POLR2L/TAF15/POLR2B/TAF4/GTF2E2/ERCC2/ERCC3/TAF12/POLR2D/POLR2I/GTF2H4/POLR2H/POLR2F
SMITH_LIVER_CANCER	SMITH_LIVER_CANCER	-0.569147	-1.65645	0.00505902	0.0211766	CENPF/CHPT1/ALDH1A1/BNIP3/CDKN3/PMVK/ACACA/TBCE/TMEM106C/SDHC/FDPS/IMPA2/PDCD5/HJURP/PGRMC1/AURKA/TOP2A/NHP2
REACTOME_DECTIN_1_MEDIATED_NONCANONICAL_NF_KB_SIGNALING	REACTOME_DECTIN_1_MEDIATED_NONCANONICAL_NF_KB_SIGNALING	-0.568091	-1.72419	0.00506757	0.0211766	PSMF1/PSMD3/PSMA6/PSMC4/SKP1/PSME2/PSMB7/PSME4/PSMD11/PSMA3/PSMC5/PSMB4/UBA52/PSMB9/PSMA1/PSMB6/PSMD14/PSMA2/PSMC2/SEM1/PSMB1/PSMD6/PSMC1/PSMD2/PSMB5/PSME3/PSMB3/PSMD1/PSMC3/PSMB8/PSMB2
FISCHER_G1_S_CELL_CYCLE	FISCHER_G1_S_CELL_CYCLE	-0.567995	-2.03726	0.00142653	0.0167113	BLM/EAF2/FANCE/UBR7/DLGAP1/POLD3/DNAJC6/EZH2/BARD1/PLCXD1/PEX13/NASP/PANK2/MCM2/POLE/CDC7/MCM5/ICMT/BRCA1/RPA2/RRM2/ZMYND19/MASTL/ADCK2/MCM6/RECQL4/MNS1/SLBP/MCM3/CCNE2/GMNN/POLA2/USP1/ATAD2/PRIM1/CTPS1/CHAF1B/DSCC1/RFC4/CCND3/FEN1/PAQR4/MSH6/CCNE1/UNG/CDCA7/EXO1/POLE2/GINS2/CHEK1/PCNA/MCM10/E2F2/FANCG/DTL/CDC25A
WANG_CISPLATIN_RESPONSE_AND_XPC_UP	WANG_CISPLATIN_RESPONSE_AND_XPC_UP	-0.567066	-2.02381	0.00144092	0.0167113	MZT1/LMO2/ZNF589/HCFC1/HSPA5/MDC1/LBR/SMARCC1/KIF14/RAD51/IGFBP2/PSMC5/TTLL5/ILF2/HSBP1/TTK/NUP93/STT3A/ASGR1/ASB9/TMC6/HSP90B1/HNRNPA2B1/ITGB3BP/ADK/DCK/MLH1/KIF11/NCAPD2/FIGNL1/PROS1/SLC19A1/MANF/CDC7/RPN1/FDPS/BIRC5/ATAD3A/MGST2/H2AFZ/H2AFX/KIF22/NCAPD3/GALE/LIG1/CDK1/POLA2/NPC2/AURKA/HMGCS1/GGCT/RFC5/FEN1/RNASEH2A/MSH6/UBE2C/SLC17A9/CETN2/TOMM40/CTSC/RPA3/POLD1/MYC/SCARB1/PCLAF/FANCG/TRIP13/M…
REACTOME_MITOTIC_PROMETAPHASE	REACTOME_MITOTIC_PROMETAPHASE	-0.56639	-2.0369	0.00142653	0.0167113	HAUS4/MZT1/BUB1B/NUP43/NEK2/CENPL/CEP70/ZWILCH/INCENP/CENPF/SEC13/ALMS1/SKA2/CENPE/CEP152/ZW10/SMC1A/MAD1L1/MZT2A/DCTN1/HAUS1/BUB1/CEP250/CDK5RAP2/DYNLL2/RANGAP1/SPDL1/AHCTF1/ITGB3BP/DYNLL1/PMF1/CCP110/CENPK/CSNK2B/YWHAE/BUB3/NCAPD2/AURKB/CENPJ/NSL1/PPP1CC/HSP90AA1/SPC25/HAUS8/TUBB4B/BIRC5/SGO2/CEP41/HAUS7/TUBB6/CEP72/NUP85/CDCA8/CCNB2/KIF2C/NCAPG/TUBG1/TUBA3D/SMC2/CEP131/SEH1L/TUBB8/CDK1/CEP78/T…
WANG_TARGETS_OF_MLL_CBP_FUSION_DN	WANG_TARGETS_OF_MLL_CBP_FUSION_DN	-0.566229	-1.64154	0.00673401	0.0263088	PITRM1/TMED10/STRAP/NAA10/DLAT/CUL4A/CPOX/PSMC5/KPNB1/GLRX3/TRIAP1/VDAC1/ALDH7A1/G6PD/GTPBP4/HARS/TMEM109/CCDC86/CAT/GGCT/NIPSNAP1/FABP5
OUELLET_OVARIAN_CANCER_INVASIVE_VS_LMP_UP	OUELLET_OVARIAN_CANCER_INVASIVE_VS_LMP_UP	-0.564792	-1.88399	0.00152905	0.0167113	SUMO2/THAP11/PSMA3/MEST/PSMB4/CDKN3/SPCS2/COX6A1/PSMA2/CSNK2B/DDX39A/NASP/KDELR2/FH/HNRNPD/LRPPRC/GLO1/H2AFZ/COX7B/ATP1B3/SRSF9/MRPL3/PRKDC/SPP1/CSE1L/GPI/YBX1/MDH1/MELK/CKS2/RFC4/LDHA/SDHB/NUP205/SLC25A5/CCNE1/PSMB2/CKS1B/RANBP1
NAKAMURA_TUMOR_ZONE_PERIPHERAL_VS_CENTRAL_UP	NAKAMURA_TUMOR_ZONE_PERIPHERAL_VS_CENTRAL_UP	-0.564676	-2.09233	0.00137931	0.0167113	PSMD11/DONSON/PUF60/PSMA3/RABEPK/PSMB4/GLRX2/COPRS/STX10/PUS1/APOBEC3B/ATG3/PIGW/PSMA1/HMMR/PSMD14/PGP/LSM10/TNS4/PSMC2/UBE2N/TPRKB/KPNA2/DIAPH3/MLLT11/MCM5/NDUFS7/RAD51C/HSP90AA1/DAAM1/PSMC1/NAA15/RRM2/FH/TUBB4B/CCT2/BIRC5/PSMD2/LRP8/MTX1/GPATCH4/CCNB2/PSMC3IP/PSME3/NCAPG/TUBG1/DTYMK/STUB1/GEMIN6/PSMD1/CDK1/SYNCRIP/PTTG3P/ANAPC11/NOP2/TUBA1B/TUBA1A/TUBA1C/PNP/TMA7/UROD/CTPS1/TK1/EBNA1BP2/RFC4/CE…
CONCANNON_APOPTOSIS_BY_EPOXOMICIN_DN	CONCANNON_APOPTOSIS_BY_EPOXOMICIN_DN	-0.564627	-2.00391	0.00144509	0.0167113	IGSF3/TMEM158/RGS13/MLLT3/TMX4/HK2/HDAC9/VSNL1/CYB5A/POLR2L/DHFR/RTL8C/HMGN3/SORL1/CBX5/SPTSSA/LSM2/LDOC1/ACYP1/MKI67/BUB1/AK4/MARCKSL1/DLGAP5/PFKP/APRT/EID1/HMMR/NDUFA2/DPY19L1/MYCN/AURKB/NFIB/ALDH7A1/SPC25/EXOSC9/BIRC5/S100A4/ABHD14A/CCNA2/LAGE3/TMSB10/CDK1/SNRPG/PEBP1/LSM7/STMN1/AURKA/ALDOC/LDHA/NREP/CDC20/KIFC1/TOP2A/UBE2C/RPA3/NUDT1/POLD1/MYC/NME4/PCLAF/PTTG1/NDUFB6/FABP5/DHCR24/MAD2L1/NHP2
TOYOTA_TARGETS_OF_MIR34B_AND_MIR34C	TOYOTA_TARGETS_OF_MIR34B_AND_MIR34C	-0.563509	-2.15326	0.00130208	0.0167113	CDCA2/CANT1/DHFR/ABCF1/DNA2/ATP2A2/RAD51D/DNM1L/HAUS4/BUB1B/USP5/MRE11/NEK2/PSIP1/MANEA/TICRR/TCF19/CNPY3/MKI67/FUT10/RNASEH1/APH1A/CENPF/FOXRED1/MIS18BP1/NSD2/ALMS1/CENPE/KIF15/KIF14/CEP152/RBBP4/PKMYT1/RAD51/NRGN/ANP32B/KPNB1/UBE2S/DDX21/COPS7B/TSEN54/HNRNPA3/BORA/BRI3BP/WEE1/NDC1/POLD3/IDH3B/BARD1/PDXDC1/KIF11/TNFRSF21/M6PR/FIGNL1/KLHDC4/PABPC4/LMNB1/AURKB/XPO5/CENPJ/MLKL/ARHGDIA/POLE/LPCAT1/P…
BIDUS_METASTASIS_UP	BIDUS_METASTASIS_UP	-0.561037	-2.05523	0.00138313	0.0167113	SFPQ/CENPF/NSD2/RBBP4/SMC1A/TSR1/HMGB3/CCDC15/WBP11/ECT2/COPS8/BUB1/DDX21/DLGAP5/NDRG3/PHF10/SNRPD1/HNRNPA2B1/USP9X/KCTD6/SQLE/NEMP1/KIF11/TTF2/VDAC1/YWHAE/MAPK1/LMNB1/NFIB/VBP1/MAPKAPK5/SRSF2/SSRP1/NCBP2/HSP90AA1/RRM2/ODC1/HNRNPD/CBFB/FANCI/BIRC5/G3BP1/HNRNPR/ASF1B/CCNB2/H2AFZ/TRA2B/H2AFY/CCNA2/AMD1/MNS1/EIF4A3/SRSF9/PRKDC/TPX2/CSE1L/SRSF1/CDK1/YBX1/GMNN/AURKA/RFC4/RRM1/RFC5/FEN1/SMS/NUSAP1/UBE2…
REACTOME_RESOLUTION_OF_SISTER_CHROMATID_COHESION	REACTOME_RESOLUTION_OF_SISTER_CHROMATID_COHESION	-0.559615	-1.89193	0.0015361	0.0167113	BUB1B/NUP43/CENPL/ZWILCH/INCENP/CENPF/SEC13/SKA2/CENPE/ZW10/SMC1A/MAD1L1/BUB1/DYNLL2/RANGAP1/SPDL1/AHCTF1/ITGB3BP/DYNLL1/PMF1/CENPK/BUB3/AURKB/NSL1/PPP1CC/SPC25/TUBB4B/BIRC5/SGO2/TUBB6/NUP85/CDCA8/CCNB2/KIF2C/TUBA3D/SEH1L/TUBB8/CDK1/TUBA1B/NUP37/TUBA1A/TUBA1C/NUP107/CDC20/CENPM/NUDC/TUBA4A/ZWINT/CDCA5/MAD2L1/CENPN
BILANGES_SERUM_AND_RAPAMYCIN_SENSITIVE_GENES	BILANGES_SERUM_AND_RAPAMYCIN_SENSITIVE_GENES	-0.558897	-1.6672	0.00830565	0.0303422	RPL21/C8G/EIF3F/KCNK13/EEF1A1/RPL8/FAU/RPL14/RPS5/EIF3M/RPS14/RPS3/QARS/RPL4/RPS9/RPL13/RPL15/RPS7/EIF4B/RPS24/RPL29
LI_AMPLIFIED_IN_LUNG_CANCER	LI_AMPLIFIED_IN_LUNG_CANCER	-0.558166	-1.98781	0.00144928	0.0167113	HSPA5/PGD/RPL27A/TRIM28/SNRPE/UBE2I/PTPRF/RPL8/SUMO2/HDGF/EEF1D/RPL23A/RPS5/RPL10A/IGFBP2/HYOU1/PSMB4/YWHAQ/UCHL1/MARCKSL1/ENO1/PFKP/APRT/COX6A1/DDOST/HSP90B1/RPL7/CBX3/TALDO1/RPL13/ALDOA/TKT/ATP1B1/DPP7/CANX/YIF1A/ODC1/PKM/RPS7/NME2/LAPTM4B/SDHA/IDH2/SSR4/CALR/RPS2/SPP1/HSPD1/RPS21/MAGED1/GPI/CCT3/P4HB/UQCRH/SNRPD2/LDHA/PRDX4/NME1/UBE2C/TUFM/RAN/LDHB/NME4/MIF
KORKOLA_EMBRYONAL_CARCINOMA_UP	KORKOLA_EMBRYONAL_CARCINOMA_UP	-0.558157	-1.59182	0.0137694	0.0453799	ENO2/TEAD4/WBP11/AK4/NDUFA9/PHB2/EMG1/DDX47/GAPDH/RAD51AP1/ARHGDIB/YARS2/NOP2/C12orf57/LDHB/TPI1
REACTOME_MITOTIC_G2_G2_M_PHASES	REACTOME_MITOTIC_G2_G2_M_PHASES	-0.557725	-2.01083	0.00142045	0.0167113	HAUS4/MZT1/PSMF1/PSMD3/PSMA6/NEK2/CEP70/PSMC4/SKP1/PSME2/PSMB7/CENPF/PSME4/ALMS1/CEP152/RBBP4/PSMD11/PKMYT1/MZT2A/DCTN1/HAUS1/PSMA3/PSMC5/CEP250/PSMB4/CDK5RAP2/CDC25B/RBX1/UBA52/BORA/PSMB9/WEE1/PSMA1/DYNLL1/PSMB6/CCP110/HMMR/PSMD14/PSMA2/YWHAE/PSMC2/SEM1/HSP90AB1/CENPJ/PSMB1/HSP90AA1/PSMD6/PSMC1/HAUS8/TUBB4B/PSMD2/CEP41/HAUS7/TUBB6/CEP72/CCNB2/CCNA2/PSMB5/PSME3/TUBG1/PSMB3/TUBA3D/CEP131/TPX2/PSMD…
RIZ_ERYTHROID_DIFFERENTIATION	RIZ_ERYTHROID_DIFFERENTIATION	-0.556585	-1.77616	0.00156006	0.0167113	FOXH1/TRIM27/RBL1/BLM/PIAS2/ANK1/ATF1/CBX3/EZH2/HMGN2/CENPB/DNMT1/AURKB/MCM2/MCM5/BRCA1/DHX9/MCM7/MCM3/POLA1/MCM4/FEN1/TOP2A/EXO1/TFDP1/POLD1/POLE2/UHRF1
REACTOME_AURKA_ACTIVATION_BY_TPX2	REACTOME_AURKA_ACTIVATION_BY_TPX2	-0.556462	-1.75995	0.00156986	0.0167113	NEK2/CEP70/ALMS1/CEP152/DCTN1/HAUS1/CEP250/CDK5RAP2/DYNLL1/CCP110/HMMR/YWHAE/CENPJ/HSP90AA1/HAUS8/TUBB4B/CEP41/HAUS7/CEP72/TUBG1/CEP131/TPX2/CDK1/CEP78/TUBA1A/AURKA/TUBB/TUBA4A/CETN2/PLK4
MORI_SMALL_PRE_BII_LYMPHOCYTE_DN	MORI_SMALL_PRE_BII_LYMPHOCYTE_DN	-0.556195	-1.75911	0.00156986	0.0167113	DNAJB1/RBBP7/CD36/EIF4E/RPN2/ACTN4/BCL2/ANP32B/RBL1/SLC20A1/HSPH1/NFATC3/NASP/GPHN/TUBB4B/CDCA4/DDX1/ISOC1/STIL/RPA1/TUBA1B/ATP1A1/PSMB8/LYZ/IFRD2/HMBS/C1QBP/ISYNA1/TUBA4A/CTSC/VKORC1
KENNY_CTNNB1_TARGETS_UP	KENNY_CTNNB1_TARGETS_UP	-0.55604	-1.64413	0.0101523	0.0352731	RAMP3/PKN1/BAD/ECT2/SRSF7/HAT1/RPA2/TACC3/SPP1/CSE1L/EXOSC2/TK1/EBNA1BP2/TFDP1/CTSC/PLK4
SANSOM_APC_TARGETS_REQUIRE_MYC	SANSOM_APC_TARGETS_REQUIRE_MYC	-0.555635	-2.01461	0.00142248	0.0167113	ATRIP/TFPT/ERCC1/VARS/DUS3L/PMF1/CAD/NASP/OGG1/PABPC4/VARS2/NSUN5/POLE/GAR1/WDR54/GRWD1/ASCL2/FBL/ZMYND19/GEMIN5/LRP8/C18orf54/NTMT1/GTPBP3/SLC35B2/TIMELESS/NBEAL2/MCM7/DTYMK/SRM/CDK4/CCT7/KAT2A/MCM3/RAD54L/KNOP1/ALKBH2/NOLC1/CCDC86/SIVA1/TK1/METTL1/RNASEH2A/SNRPF/NME1/NOP56/SHMT1/GINS2/MYC/HES6/LMNB2/SIGMAR1/NHP2
REACTOME_CELLULAR_RESPONSE_TO_HYPOXIA	REACTOME_CELLULAR_RESPONSE_TO_HYPOXIA	-0.554715	-1.7515	0.00157729	0.0167113	PSMD8/HIGD1A/ELOC/PSMF1/PSMD3/PSMA6/PSMC4/PSME2/PSMB7/PSME4/PSMD11/PSMA3/PSMC5/PSMB4/RBX1/UBA52/PSMB9/PSMA1/PSMB6/CITED2/PSMD14/PSMA2/PSMC2/SEM1/PSMB1/ELOB/PSMD6/PSMC1/PSMD2/PSMB5/PSME3/PSMB3/PSMD1/PSMC3/PSMB8/PSMB2
REACTOME_ACTIVATION_OF_NF_KAPPAB_IN_B_CELLS	REACTOME_ACTIVATION_OF_NF_KAPPAB_IN_B_CELLS	-0.553685	-1.69569	0.00656814	0.0259687	PSMF1/PSMD3/PSMA6/PSMC4/SKP1/PSME2/PSMB7/PSME4/PSMD11/PSMA3/PSMC5/PSMB4/UBA52/PSMB9/PSMA1/PSMB6/PSMD14/PSMA2/PSMC2/SEM1/PSMB1/PSMD6/PSMC1/PSMD2/PRKCB/PSMB5/PSME3/PSMB3/PSMD1/PSMC3/PSMB8/PSMB2
REACTOME_MITOTIC_SPINDLE_CHECKPOINT	REACTOME_MITOTIC_SPINDLE_CHECKPOINT	-0.553197	-1.83644	0.00153374	0.0167113	ANAPC4/CENPO/KNTC1/CENPT/SGO1/CDC23/CKAP5/CLASP2/BUB1B/NUP43/CENPL/ZWILCH/INCENP/CENPF/SEC13/SKA2/CENPE/ZW10/MAD1L1/BUB1/DYNLL2/RANGAP1/SPDL1/AHCTF1/ITGB3BP/DYNLL1/PMF1/CENPK/BUB3/AURKB/NSL1/PPP1CC/SPC25/BIRC5/SGO2/NUP85/CDCA8/KIF2C/ANAPC1/SEH1L/ANAPC11/NUP37/NUP107/CDC20/CENPM/NUDC/UBE2C/ZWINT/MAD2L1/CENPN
REACTOME_PTEN_REGULATION	REACTOME_PTEN_REGULATION	-0.553	-1.90264	0.0015083	0.0167113	PSMF1/PSMD3/PSMA6/PSMC4/PSME2/PSMB7/TRIM27/PSME4/CBX6/RBBP4/PSMD11/PSMA3/PSMC5/CBX2/PSMB4/UBA52/PSMB9/PSMA1/PSMB6/EZH2/PSMD14/PSMA2/CSNK2B/LAMTOR4/GATAD2A/PSMC2/LAMTOR5/MAPK1/SEM1/MTOR/OTUD3/AKT1/PSMB1/KDM1A/PSMD6/PSMC1/HDAC1/EGR1/PSMD2/PTEN/PSMB5/PSME3/LAMTOR1/PSMB3/STUB1/MLST8/LAMTOR2/PSMD1/PSMC3/PSMB8/PSMB2
YAMAZAKI_TCEB3_TARGETS_DN	YAMAZAKI_TCEB3_TARGETS_DN	-0.551857	-1.97871	0.0014245	0.0167113	SORL1/FKBP3/BUB1B/TCF7/SNRPA1/ALDH2/NEK2/PSIP1/KIF20A/LBR/NELFB/STAG3/CMAS/PARK7/IGFBP2/ECT2/UCHL1/UBE2S/SLC20A1/ASH2L/HNRNPA1/TALDO1/PSMA2/KIF11/VDAC1/RBM3/NASP/DNMT1/KPNA2/XRCC5/EPCAM/VBP1/FAM122B/IFITM1/HAT1/HSP90AA1/ALDH7A1/TUBB4B/G3BP1/AHSA1/GNPDA1/MDN1/OSBPL1A/CKB/AKR1B1/SPP1/CLYBL/ST13/CCT3/TUBA1B/AURKA/HMGCS1/CDCA7L/EBNA1BP2/CKS2/RUVBL2/STOML2/RFC5/PHB/ACLY/MSH6/NUSAP1/TOP2A/TUBB/CCNE1/LD…
REACTOME_HIV_INFECTION	REACTOME_HIV_INFECTION	-0.551122	-2.01697	0.00139082	0.0167113	RAE1/PSMD8/ARF1/NELFCD/POLR2L/ELOC/ELOA/SLC25A4/PSMF1/TAF15/VPS4A/PSMD3/POLR2B/NUP62/NUP43/PSMA6/PSIP1/PSMC4/SKP1/PSME2/PSMB7/NELFB/TAF4/PSME4/NCBP1/SEC13/GTF2E2/PSMD11/PSMA3/PSMC5/ERCC2/PSMB4/KPNB1/CCNT2/RBX1/NUP93/UBA52/ERCC3/RANGAP1/PSMB9/AP1S1/NDC1/PSMA1/NUP155/PSMB6/CHMP4C/NUP188/PSMD14/PSMA2/NUP88/TAF12/SLC25A6/PSMC2/SEM1/BANF1/POM121C/XRCC5/PSMB1/POLR2D/ELOB/SSRP1/NCBP2/PSMD6/PSMC1/PSMD2/X…
WEST_ADRENOCORTICAL_TUMOR_UP	WEST_ADRENOCORTICAL_TUMOR_UP	-0.550856	-2.05838	0.00136426	0.0167113	NNT/RACGAP1/UBE2K/NEU1/RTN4/GPR89B/ABCC1/CHAF1A/BUB1B/TXN/RPN2/SNRPA1/NEK2/KIF20A/CAPZA1/ZWILCH/MICA/TMEM131L/PSMB7/ENSA/CENPF/PSME4/KIF14/PSMD11/OAZ1/FBN2/MAD1L1/PSMA3/ARPC5L/BUB1/GLRX2/CYP51A1/UBE2S/CDK5RAP2/TPD52L2/ENO1/ASPM/SLC20A1/NADK/DDA1/DNAJC6/LGALS8/SQLE/CMC2/EZH2/BARD1/PSMD14/CAD/MSMO1/VDAC1/DDX39A/BUB3/PSMC2/DNMT1/MICB/EXTL2/TMEM106C/STXBP1/MCM2/GAPDH/ICMT/PARPBP/FDPS/BZW2/HDAC1/RRM2/…
ELVIDGE_HYPOXIA_DN	ELVIDGE_HYPOXIA_DN	-0.550319	-1.89673	0.0015083	0.0167113	SLC35C1/KIAA0930/POLR3E/ETF1/ALDH4A1/DNAJA1/LARP4/CHKA/STX3/TOR3A/ZWILCH/ARPC4/RNASEH1/ABCF2/NR2F6/SLC7A6/RANGAP1/HSPH1/CORO1A/PUS1/URB2/HSPA4/ATP2A3/NCLN/EXOSC4/TMEM50B/MAPK1/SLC52A2/ARHGDIA/CEBPA/GPS1/GLUD1/ODC1/RRP15/SNRNP40/FASTKD5/EIF5A/AMD1/PSME3/FKBP4/SRM/SDF2L1/SRSF1/TOMM22/CCDC86/RIOX1/CTPS1/TIMM23/CCND3/NIP7/CDC20/SLC5A6/POLR3K/AUNIP/SLC29A1/EEF1E1/CENPN/ACOT7
ZHANG_BREAST_CANCER_PROGENITORS_UP	ZHANG_BREAST_CANCER_PROGENITORS_UP	-0.550199	-2.09991	0.00130719	0.0167113	SNRPB2/HELLS/MLLT3/PATZ1/IMMP1L/LRBA/SGO1/GPM6B/POLR3H/NOL4L/OXCT1/CALM2/TMEM230/ENPP3/RBBP8/HNRNPU/SLC39A10/DNAJA1/TRIM37/TMEM117/BUB1B/SUCLA2/BRD7/POLR2B/STRAP/SLF1/DLAT/ACYP1/PANK1/CAPRIN1/PCDH18/SFPQ/CENPF/MIS18BP1/NCBP1/BCL2/SKA2/TRMT11/PIN1/PABPC4L/RAD51/PARK7/RBM45/NDUFC1/ECT2/RPS3/BUB1/PEX7/RBL1/YWHAQ/CNOT6/PAXBP1/HNRNPA3/MAP7D2/HNRNPA1/PIGF/VPS26B/WEE1/EID1/HNRNPA2B1/STARD7/NUP155/ADK/EZ…
HILLION_HMGA1_TARGETS	HILLION_HMGA1_TARGETS	-0.549767	-1.75792	0.0015625	0.0167113	HRAS/PSMA1/PSMB6/MYCN/RPL13/VCP/HSP90AB1/AKT1/CFL1/NME2/SOD1/COX5B/TK1/SLC25A5/NME1/PCNA/MGST1/MIF
ZHENG_GLIOBLASTOMA_PLASTICITY_UP	ZHENG_GLIOBLASTOMA_PLASTICITY_UP	-0.549039	-2.0146	0.00139665	0.0167113	MIS18BP1/HOPX/FBN2/RAD51/CA3/ECT2/BUB1/RBL1/ASPM/PFKP/MFGE8/ANGPT1/DDX39A/NASP/FIGNL1/LMNB1/AURKB/MCM2/POLE/MCM5/CEBPA/LHFPL2/FBLN2/RRM2/SPC25/BIRC5/SGO2/RAD51AP1/JMJD8/UCHL5/CDCA8/CCNB2/RCC1/MCM6/SMC2/KIF22/TPX2/SPP1/LIG1/MCM3/RAD54L/GCAT/POLA1/MCM4/MELK/USP1/CTPS1/AURKA/TK1/CKS2/RFC4/RRM1/NUP107/PRC1/CDC20/FEN1/DUT/NUSAP1/TOP2A/TUBA4A/EXO1/POLD1/UBE2T/PCLAF/UHRF1/CKS1B/CDC45/MAD2L1/CENPN/ACOT7/…
BYSTRYKH_HEMATOPOIESIS_STEM_CELL_AND_BRAIN_QTL_CIS	BYSTRYKH_HEMATOPOIESIS_STEM_CELL_AND_BRAIN_QTL_CIS	-0.549029	-1.66634	0.00844595	0.0307574	AGTRAP/ELOA/ARL6IP1/MRPL44/SKP1/PTPRF/ALDH9A1/ARHGAP9/SRP9/NOP10/SNORD30/DDA1/PSMB6/NDUFA7/ACAA1/PDXDC1/GATAD2A/SPG21/TRMT1/DPP7/GEMIN5/GLO1/HJURP/HARS/MRPL35/MRPS7/PRDX2/CTSC
REACTOME_HEDGEHOG_OFF_STATE	REACTOME_HEDGEHOG_OFF_STATE	-0.54884	-1.84239	0.00150376	0.0167113	PSMF1/PSMD3/PSMA6/PSMC4/ADCY3/SKP1/PSME2/PSMB7/PSME4/PSMD11/PSMA3/PSMC5/PSMB4/RBX1/UBA52/PSMB9/PSMA1/PSMB6/PSMD14/PSMA2/PSMC2/SEM1/PSMB1/PSMD6/PSMC1/TUBB4B/PSMD2/TUBB6/SMO/PSMB5/PSME3/PSMB3/TUBA3D/PSMD1/PSMC3/TUBA1B/TUBA1A/PSMB8/TUBA1C/TUBA4A/PSMB2
PECE_MAMMARY_STEM_CELL_UP	PECE_MAMMARY_STEM_CELL_UP	-0.548771	-1.8816	0.00151286	0.0167113	PERP/PKP1/DDX24/RPL18A/TXN/SEC61G/HINT1/RPS28/NDUFA6/RPL27A/RPS26/RPL41/TBCA/RPL39/RPL8/FAU/COX6C/EEF1D/RPL23A/RPL10A/RPS14/RPS3/TIMM8B/UBA52/RPL22/RPS19BP1/NDUFB2/EIF3K/KARS/DYNLL1/UQCRB/TALDO1/RPL13/RPL15/RPS25/TRAPPC5/DDT/NFIB/TMX2/GAPDH/RPL7A/RPL36AL/TUBB4B/NDUFA11/RPS7/UBL5/PPIA/TMSB10/RPS2/LAMTOR2/GUCD1/TMA7/NDUFS5/PRDX2/PTMA/TUBA4A
CUI_TCF21_TARGETS_2_UP	CUI_TCF21_TARGETS_2_UP	-0.547173	-2.08713	0.00131062	0.0167113	PIN1/SMC1A/FCGRT/LRFN4/HMGB3/RAD51/IGFBP2/ELP5/BLM/SNORD52/ASPM/APRT/NCAPH2/PRDX6/RPS9/MPP6/BRI3BP/MRPL9/ARSB/PFKL/CENPK/HMMR/CMC2/SNRPB/CNDP2/ZNF692/MYCN/CAD/MRPS27/CLEC11A/BANF1/EMG1/LMNB1/HOMER2/RPL12/NSL1/MCM5/ATIC/ALDH18A1/LHFPL2/BZW2/GRWD1/TBRG4/TACC3/HNRNPR/MRTO4/CDCA8/ABHD14A/ATAD3A/CCNB2/TIMELESS/CCNA2/MNS1/HJURP/LSM4/MCM7/DTYMK/FKBP4/SRM/KIF22/ZNF593/RFC3/TPX2/CDK1/MCM3/DNAJC9/LSM3/RRP1…
SHEPARD_BMYB_TARGETS	SHEPARD_BMYB_TARGETS	-0.545385	-1.72205	0.00157729	0.0167113	PCDH18/MKI67/KIF14/DLGAP5/TTK/ASPM/BMS1/UCP2/KIF11/AURKB/CKAP2/GPSM1/PARPBP/FBXO5/BIRC5/MASTL/TACC3/TPX2/CDK1/FOXM1/ATP1A1/MELK/TM7SF2/TK1/PRC1/CDC20
BORCZUK_MALIGNANT_MESOTHELIOMA_UP	BORCZUK_MALIGNANT_MESOTHELIOMA_UP	-0.545098	-2.04101	0.00133511	0.0167113	PTGES3/BUB1B/SEC61G/PPP4C/BLVRA/AP3B1/LDOC1/SKP1/PSMB7/ARPC4/SMARCC1/MFN1/MORF4L2/HDGF/EIF3I/BLMH/RBBP4/SMC1A/THAP11/PUF60/PARK7/IARS2/METTL18/GDI2/ILF2/YWHAQ/RAP1GDS1/UBE2S/TRIAP1/SLC25A3/QSOX1/FKBP1A/WEE1/DDOST/SCCPDH/HSPA4/UBE2G1/USP9X/CBX3/PSMB6/SQLE/TMEM183A/SRSF3/DCK/COA1/PSMA2/KIF11/MSMO1/TAF12/VDAC1/BUB3/LAMTOR5/UBE2N/EMG1/KPNA2/XRCC5/HSP90AB1/VBP1/DDX18/KDM1A/CALU/NCBP2/PGK1/PKM/FBL/CCT2…
PID_PLK1_PATHWAY	PID_PLK1_PATHWAY	-0.544715	-1.5879	0.0119048	0.0400938	ODF2/SGO1/BUB1B/KIF20A/INCENP/CENPE/ECT2/BUB1/CDC25B/BORA/WEE1/FBXO5/TUBG1/TPX2/CDK1/AURKA/PRC1/CDC20/NUDC
REACTOME_RNA_POLYMERASE_II_PRE_TRANSCRIPTION_EVENTS	REACTOME_RNA_POLYMERASE_II_PRE_TRANSCRIPTION_EVENTS	-0.544682	-1.73817	0.00312012	0.01767	GTF2E1/MLLT3/TAF5/NELFCD/POLR2L/ELOC/ELOA/TAF15/POLR2B/NELFB/TAF4/CTR9/NCBP1/GTF2E2/ERCC2/CCNT2/EAF2/ERCC3/TAF12/LEO1/POLR2D/ELOB/SSRP1/NCBP2/SUPT16H/POLR2I/GTF2H4/POLR2H/WDR61/POLR2F
REACTOME_DISORDERS_OF_TRANSMEMBRANE_TRANSPORTERS	REACTOME_DISORDERS_OF_TRANSMEMBRANE_TRANSPORTERS	-0.543563	-1.92916	0.00144509	0.0167113	PSMF1/ABCB6/PSMD3/ERLIN2/NUP62/NUP43/PSMA6/PSMC4/PSME2/PSMB7/PSME4/SEC13/PSMD11/PSMA3/PSMC5/PSMB4/SLC40A1/NUP93/UBA52/BSG/PSMB9/NDC1/PSMA1/NUP155/PSMB6/NUP188/PSMD14/PSMA2/NUP88/VCP/PSMC2/SEM1/POM121C/PSMB1/PSMD6/PSMC1/ERLIN1/PSMD2/NUP85/NUP35/NUP210/HK1/PSMB5/PSME3/PSMB3/SEH1L/PSMD1/PSMC3/NUP37/PSMB8/AVP/NUP205/NUP107/PSMB2
NIKOLSKY_BREAST_CANCER_16P13_AMPLICON	NIKOLSKY_BREAST_CANCER_16P13_AMPLICON	-0.54344	-1.82921	0.0015361	0.0167113	C16orf91/UBE2I/PKMYT1/FBXL16/TMEM204/FAHD1/METTL26/FAM173A/NPRL3/SOX8/GNPTG/NDUFB10/THOC6/ELOB/MSRB1/JMJD8/RPUSD1/MCRIP2/RPS2/STUB1/WDR90/HBQ1/PAQR4/CHTF18/NTHL1/POLR3K/NME4/SNRNP25
REACTOME_M_PHASE	REACTOME_M_PHASE	-0.543007	-2.06338	0.00132626	0.0167113	HAUS4/MZT1/PSMF1/BUB1B/NEK6/PSMD3/NUP62/NUP43/PSMA6/NEK2/CENPL/CEP70/PSMC4/KIF20A/PSME2/ZWILCH/INCENP/PSMB7/ENSA/CENPF/PSME4/SEC13/ALMS1/SKA2/CENPE/CEP152/ZW10/SMC1A/PSMD11/MAD1L1/MZT2A/DCTN1/HAUS1/PSMA3/PSMC5/BUB1/CEP250/LPIN3/PSMB4/CDK5RAP2/DYNLL2/NUP93/UBA52/RANGAP1/NCAPH2/SPDL1/PSMB9/NDC1/AHCTF1/PSMA1/ITGB3BP/DYNLL1/NUP155/PMF1/PSMB6/CCP110/CENPK/NUP188/PSMD14/PSMA2/NUP88/CSNK2B/YWHAE/BUB3/PS…
CHICAS_RB1_TARGETS_GROWING	CHICAS_RB1_TARGETS_GROWING	-0.542884	-2.00051	0.00137931	0.0167113	CDH6/BUB1B/CBX5/NEK2/PSIP1/IFI16/LSM2/KIF20A/DPYSL3/MSH2/PYGL/FANCL/CENPF/SMARCC1/NSD2/KIF14/NRGN/HAUS1/HERC4/CERS6/BUB1/MEST/RBMS3/TTK/PDGFD/CDKN3/CDC25B/ASPM/UBR7/APOBEC3B/ITGB3BP/CENPK/HMMR/SLFN11/EZH2/NASP/BAALC/TMEM106C/FIGNL1/MCM2/CDC7/SSRP1/SPIN4/EGR1/SGO2/SUPT16H/RAD51AP1/IMPA2/IDH2/FBLN1/CDCA8/CCNB2/TIMELESS/MCM6/CCNA2/HPRT1/TTC3/MCM7/SMC2/TPX2/MCM3/DNAJC9/CAVIN1/FOXM1/CCNE2/GMNN/NCAPG2/…
REACTOME_NONSENSE_MEDIATED_DECAY_NMD	REACTOME_NONSENSE_MEDIATED_DECAY_NMD	-0.541262	-1.82382	0.00154083	0.0167113	UPF3A/RPS4Y2/RPLP0/SMG6/ETF1/RPL18A/RPS28/RPL27A/RPS26/RPL41/RPS3A/RPL36/RPL22L1/RPL39/RPL8/FAU/NCBP1/RPL14/RPL23A/RPS8/RPS5/RPL10A/RPS14/RPS3/UBA52/RPL4/RPS9/RPL22/RPL7/RPS15/RPL26L1/RPL13/RPL15/RPS25/RPL12/EIF4G1/NCBP2/RPL39L/RPL7A/MAGOH/RPL36AL/RNPS1/RPS7/RPL34/EIF4A3/RPS2/RPS21/RPS24/GSPT1/RPL29
YAO_TEMPORAL_RESPONSE_TO_PROGESTERONE_CLUSTER_12	YAO_TEMPORAL_RESPONSE_TO_PROGESTERONE_CLUSTER_12	-0.540597	-1.72956	0.00312012	0.01767	ENSA/NUDT21/IFNAR2/CHPT1/IARS2/QARS/PHPT1/GNAI2/WDR83OS/CLN6/HMGN2/FARS2/IDH1/RBMX/GSTK1/NTPCR/HSD17B10/IDH2/MCM3/GGH/CKS2/AHCY/RPA3/FDFT1/NSDHL/ELOVL6
LINDGREN_BLADDER_CANCER_CLUSTER_1_DN	LINDGREN_BLADDER_CANCER_CLUSTER_1_DN	-0.540544	-2.0537	0.001321	0.0167113	GSTM2/NEK2/BPGM/ENO2/TCF19/ARHGAP15/PMM2/DYRK2/CENPF/SEC13/NSD2/HDGF/CENPE/NDRG2/KIF14/SFMBT1/PSMD11/ABCF2/RAD51/GCN1/BUB1/BCAT2/SPCS1/PSMB4/RBL1/DLGAP5/CDC25B/PRRC1/RBM28/SLC9A3R1/GEM/APOBEC3B/APIP/CLN3/PSMA1/CAMK2G/SQLE/SLFN11/EZH2/PDXDC1/KIF11/VDAC1/PLCXD1/SLC26A6/KPNA2/KDELR2/POLE/CDC7/MCM5/CEBPA/ORC1/PDIA5/BRCA1/FBLN2/RRM2/APEX2/BIRC5/SGO2/CELSR3/CTSA/MCM8/SAE1/SELL/TACC3/CDCA4/S100A4/IDH2/C…
REACTOME_RNA_POLYMERASE_I_TRANSCRIPTION_INITIATION	REACTOME_RNA_POLYMERASE_I_TRANSCRIPTION_INITIATION	-0.54047	-1.56686	0.0151515	0.0484806	CHD4/POLR1A/MTA1/MBD3/UBTF/RRN3/RBBP7/POLR2L/RBBP4/ERCC2/ZNRD1/ERCC3/GATAD2A/HDAC1/POLR1C/GTF2H4/POLR1E/KAT2A/POLR2H/POLR2F
DURCHDEWALD_SKIN_CARCINOGENESIS_UP	DURCHDEWALD_SKIN_CARCINOGENESIS_UP	-0.54023	-1.74422	0.00306279	0.01767	E4F1/PLEKHH2/LGALS4/TMEM218/CENPL/GUK1/NUDT21/NSD2/SLC15A2/NOP10/MLH1/NDUFS7/RPP40/HSD17B10/CKB/SS18L2/PRKCB/RFC3/STMN1/MDH1/ACAT1/PTTG1/MGST1/ELOVL6
NAKAMURA_CANCER_MICROENVIRONMENT_DN	NAKAMURA_CANCER_MICROENVIRONMENT_DN	-0.540018	-1.58311	0.0119658	0.0402701	CDCA2/DHFR/SLC30A5/COTL1/BUB1/NDC1/NDUFA9/HOMER2/USP39/FANCI/CCNB2/TCP1/KIF2C/LSM4/SYNCRIP/PTTG3P/AURKA/RFC4/RFC5/CDC20/PA2G4/PSMG1/TRIP13
REACTOME_UCH_PROTEINASES	REACTOME_UCH_PROTEINASES	-0.539811	-1.77558	0.00154083	0.0167113	PSMF1/HCFC1/PSMD3/PSMA6/PSMC4/PSME2/PSMB7/PSME4/PSMD11/PSMA3/PSMC5/PSMB4/UCHL1/TFPT/UBA52/MBD5/PSMB9/PSMA1/PSMB6/BARD1/PSMD14/PSMA2/UCHL3/PSMC2/SEM1/PSMB1/RUVBL1/PSMD6/PSMC1/PSMD2/UCHL5/PSMB5/PSME3/PSMB3/PSMD1/PSMC3/ACTL6A/PSMB8/PSMB2
REACTOME_TRANSCRIPTION_OF_THE_HIV_GENOME	REACTOME_TRANSCRIPTION_OF_THE_HIV_GENOME	-0.53949	-1.65873	0.00650407	0.0257594	TAF6/POLR2C/GTF2E1/TAF5/NELFCD/POLR2L/ELOC/ELOA/TAF15/POLR2B/NELFB/TAF4/NCBP1/GTF2E2/ERCC2/CCNT2/ERCC3/TAF12/POLR2D/ELOB/SSRP1/NCBP2/SUPT16H/POLR2I/GTF2H4/POLR2H/POLR2F
SHEPARD_BMYB_MORPHOLINO_DN	SHEPARD_BMYB_MORPHOLINO_DN	-0.538377	-1.94639	0.00142248	0.0167113	COTL1/MSH2/PYGL/PCDH18/MKI67/KIF14/IGFBP2/TOP1MT/DLGAP5/TTK/ASPM/PAXIP1/BMS1/HNRNPA2B1/SYNGR1/ACSS2/UCP2/DCK/CHERP/KIF11/GRHPR/DNMT1/AURKB/CKAP2/MCM2/GPSM1/MCM5/CEBPA/PARPBP/FBXO5/BIRC5/MASTL/CPVL/TACC3/PRKCB/SRSF9/TPX2/LIG1/CDK1/MCM3/CDK2/FOXM1/GMNN/ATP1A1/MCM4/MELK/PRIM1/PFKFB4/TM7SF2/CDCA7L/TK1/PRC1/CDC20/CENPM/DUT/GINS2/ACAT2/UHRF1/SLC2A5
LEE_AGING_NEOCORTEX_DN	LEE_AGING_NEOCORTEX_DN	-0.538016	-1.65427	0.00810373	0.0296515	HCFC1/ECM1/PSMB7/ST3GAL5/LTB/MTOR/MPP1/PRKDC/CSTF2/NREP/CDC20/GSPT1/RAN/FABP5
WHITFIELD_CELL_CYCLE_G2	WHITFIELD_CELL_CYCLE_G2	-0.537937	-1.89658	0.00144718	0.0167113	NMB/ANLN/ESPL1/TMPO/STAT1/MND1/NUCKS1/NLRP2/HP1BP3/DNAJB1/CDCA2/NFIC/HIPK2/CASP3/SORL1/CBX5/CENPL/LBR/VPS25/MIS18BP1/TYSND1/BCLAF1/RHNO1/RANGAP1/BORA/TEDC1/KIF11/TTF2/BUB3/RIDA/TTC38/KPNA2/LMNB1/AURKB/CFD/CKAP2/CHEK2/HAUS8/TUBB4B/CKAP2L/CDCA8/CCNA2/HJURP/POLQ/H2AFX/KIF22/NCAPD3/CDK1/STIL/TUBA1A/JPT1/MELK/KIFC1/NUSAP1/TOP2A/TUBB/TUBA4A/UBE2C/FANCD2/MAD2L1
SANSOM_APC_TARGETS_UP	SANSOM_APC_TARGETS_UP	-0.537333	-1.82396	0.00151976	0.0167113	TMEM131L/HOPX/RPL14/MAD1L1/ECT2/ERGIC1/MARCKSL1/SLC40A1/IMPDH2/PAXIP1/ATL3/HNRNPA1/DIAPH3/MCM2/SLC39A14/ASCL2/EGR1/URI1/IMPA2/MCM6/CD320/DLK1/MCM7/DTYMK/KAT2A/MCM3/REC8/GGH/CCDC86/SKP2/CTPS1/PRDX2/UNG/CDCA7/UBE2T/HES6/DTL/PAICS
LEE_LIVER_CANCER_SURVIVAL_DN	LEE_LIVER_CANCER_SURVIVAL_DN	-0.536968	-1.91195	0.0014556	0.0167113	METTL5/ZWILCH/RWDD1/RPS3A/DYRK2/CENPF/SUMO2/RPS5/ITGB1BP1/ECT2/RPS3/YWHAQ/DLGAP5/TTK/RBX1/HNRNPA1/RPS9/HDDC2/NDC1/TSPAN3/CBX3/DYNLL1/BUB3/TPRKB/RPL12/LRRCC1/MCM2/PRMT1/NCBP2/BZW2/SPC25/ODC1/FBL/RPS7/URI1/CDCA8/PDCD5/MCM6/CCNA2/GTPBP4/EIF4A3/MCM7/SMC2/CDK4/SLBP/ACTL6A/SNRPG/TUBA1B/PNP/JPT1/USP1/ATAD2/CKS2/LYAR/MSH6/PTMA/DCTPP1/NOP56/RAN/UBE2T/PCNA/PCLAF/FABP5/EEF1E1
REACTOME_TP53_REGULATES_METABOLIC_GENES	REACTOME_TP53_REGULATES_METABOLIC_GENES	-0.535968	-1.71636	0.00311526	0.01767	TXN/PRKAG2/PRDX5/COX6C/PRKAG1/GSR/YWHAQ/SCO1/COX6B1/COX6A1/LAMTOR4/YWHAE/LAMTOR5/MTOR/AKT1/G6PD/NDUFA4/COX5A/LRPPRC/PTEN/COX7B/LAMTOR1/COX5B/COX7C/MLST8/LAMTOR2/COX8A/GPI/PRDX2
GROSS_HYPOXIA_VIA_HIF1A_UP	GROSS_HYPOXIA_VIA_HIF1A_UP	-0.535734	-1.67391	0.00321027	0.0178963	PPRC1/TSR1/DDX21/SRSF7/HRAS/KPNA2/NSL1/SLC19A1/BZW2/RRM2/G3BP1/GART/AMD1/PSMB5/SRM/CCT3/CACYBP/MAT2A/CTPS1/HACD3/NOP56
PUIFFE_INVASION_INHIBITED_BY_ASCITES_UP	PUIFFE_INVASION_INHIBITED_BY_ASCITES_UP	-0.535639	-1.69127	0.00157729	0.0167113	SNRPA1/KIF20A/PTBP1/HMGB3/KPNB1/ENO1/FKBP1A/ASB9/UBE2G1/TKT/MICB/KPNA2/EIF4G1/MPP1/PGK1/G6PD/CCT2/GART/SRRM1/CDCA8/HJURP/TPX2/MCM3/SKP2/GSPT1/TYMS
REACTOME_SELENOAMINO_ACID_METABOLISM	REACTOME_SELENOAMINO_ACID_METABOLISM	-0.532256	-1.79125	0.00151057	0.0167113	RPS28/RPL27A/RPS26/RPL41/RPS3A/RPL36/RPL22L1/RPL39/RPL8/FAU/RPL14/RPL23A/GSR/RPS8/RPS5/RPL10A/RPS14/RPS3/QARS/UBA52/RPL4/RPS9/RPL22/RPL7/KARS/RPS15/RPL26L1/RPL13/RPL15/RPS25/RPL12/RPL39L/RPL7A/AIMP2/RPL36AL/RPS7/RPL34/RPS2/RPS21/RPS24/AHCY/RPL29/EEF1E1
BURTON_ADIPOGENESIS_6	BURTON_ADIPOGENESIS_6	-0.529555	-1.88993	0.00144092	0.0167113	PHTF2/UQCRC2/COX7A2/AOC3/LIAS/TAB3/ISCA1/APMAP/DECR1/CYB5A/TSPAN12/PGM2/HIPK2/UQCRC1/PDAP1/DLAT/ACAA2/HSD17B12/NDUFB9/NR1H3/CAVIN2/GSR/GBE1/CHCHD3/CHPT1/ALDH1A1/CA3/NDUFC1/BNIP3/BCAT2/NDUFB5/SPCS3/PON2/PXMP2/NDUFB2/UQCRB/ACAA1/NDUFA9/TKT/GRHPR/SUCLG1/DDT/CFD/SLC19A1/SDHC/IMPDH1/HADH/SAMM50/UQCRQ/SDHA/QDPR/COX7B/ACAD9/COX5B/ISOC1/UQCR10/FASN/SLC25A1/SDHB/CAT/GCSH/NDUFB7/C20orf27/TUFM/NDUFS3/LDHB/S…
SMITH_TERT_TARGETS_DN	SMITH_TERT_TARGETS_DN	-0.52916	-1.70498	0.00314465	0.0176944	KANK1/PON2/UGP2/XRCC5/CLP1/AKT1/ALDH7A1/LIPA/ALDH3A2/ARHGDIB/PNP/APEX1/GAMT/CAT/AHCY/ACLY/SORD/PCNA/NME4/FAH/NSDHL/DHCR24
SPIELMAN_LYMPHOBLAST_EUROPEAN_VS_ASIAN_UP	SPIELMAN_LYMPHOBLAST_EUROPEAN_VS_ASIAN_UP	-0.527798	-2.03069	0.00127226	0.0167113	ATP8B1/WWP2/HSPA1A/PIGB/GATB/SPAG5/ORC6/ARF1/PGAP2/GNL2/CYB5R3/WRAP73/HNRNPU/CDK2AP2/UQCRC1/RTN4/LMO2/NDUFA1/MYL6B/FKBP3/HSPA9/TAF15/TCF7/VPS4A/NENF/B4GALT2/RPS28/HMGN1/BLOC1S1/PKN1/VPS11/DEAF1/ZNF84/IFI16/ACYP1/KIF20A/RPL27A/MAPK12/PSME2/NAGLU/TBCA/RPL36/CUL4A/ARPC4/CNPY3/RPL39/ENSA/IVD/CENPF/TCIRG1/FAU/DPYSL2/MORF4L2/COX6C/SRGN/CST3/DPAGT1/RBBP4/PIN1/OAZ1/MAD1L1/IFNAR2/HMGB3/PARK7/RPS8/GRK6/BCA…
SU_TESTIS	SU_TESTIS	-0.526627	-1.67879	0.00309119	0.01767	TEKT2/BUB1B/ABCB6/PHKG2/NEK2/SYCP2/ZNF165/SFMBT1/BUB1/TTLL5/TTK/CDKN3/MPP6/CLUAP1/NUP155/HMMR/EZH2/MTOR/RPL39L/OIP5/CCNB2/KIF2C/CDK1/AURKA/RFC4/PSMG1
BENPORATH_MYC_TARGETS_WITH_EBOX	BENPORATH_MYC_TARGETS_WITH_EBOX	-0.526045	-1.92177	0.00139665	0.0167113	TCIRG1/BCL2/RPL23A/PDHA1/PSMA3/TCF12/ACO2/ENO1/UBA52/HNRNPA1/BSG/RPL22/WEE1/PTGER2/HNRNPA2B1/ARSB/CFDP1/RPS15/DCK/GSTP1/HMGN2/RIDA/RBM3/HSP90AB1/PSMB1/SLC19A1/GAPDH/CEBPA/HSP90AA1/ASCL2/NCL/CLNS1A/SURF6/IMPA2/PTEN/BCL2L12/HSPA8/QDPR/RCC1/H2AFZ/AMD1/MCM7/SRM/CDK4/SLBP/HSPD1/ZFP36L2/FOXM1/NOP2/FASN/MCM4/STMN1/UROD/APEX1/EBP/AVP/PHB/IFRD2/HMBS/PTMA/NME1/GLA/POLD2/NTHL1/DKC1/LMNB2/FAH/PAICS/SIGMAR1/M…
GOLDRATH_HOMEOSTATIC_PROLIFERATION	GOLDRATH_HOMEOSTATIC_PROLIFERATION	-0.524353	-1.79557	0.00149477	0.0167113	PDAP1/SORL1/PTGES3/FUBP1/SFPQ/FAM162A/BCL2/HDGF/PARK7/NDUFC1/ITGB1BP1/PSMC5/WIPF1/DYNLL2/STT3A/HNRNPA1/MRPL9/VDAC2/EID1/NDUFB2/PCCB/SDHC/MAGOH/CHEK2/BYSL/BZW2/PDCD2/DHX9/UBL5/IMPA2/RPIA/PRPS2/NDUFAB1/QDPR/NIFK/H2AFY/LAGE3/CACYBP/NPM3/CDCA7L/UNG/PPA1/NME1/GALK1/NDUFB3/CMBL/NHP2
REACTOME_RHO_GTPASES_ACTIVATE_FORMINS	REACTOME_RHO_GTPASES_ACTIVATE_FORMINS	-0.523989	-1.79663	0.00151286	0.0167113	BUB1B/NUP43/CENPL/ZWILCH/INCENP/CENPF/SEC13/SKA2/CENPE/ZW10/MAD1L1/DVL2/BUB1/DYNLL2/RANGAP1/SPDL1/AHCTF1/ITGB3BP/DYNLL1/PMF1/CENPK/BUB3/AURKB/EVL/NSL1/DIAPH3/PPP1CC/DAAM1/SPC25/TUBB4B/BIRC5/SGO2/TUBB6/PFN1/NUP85/CDCA8/KIF2C/TUBA3D/SEH1L/TUBB8/TUBA1B/NUP37/TUBA1A/TUBA1C/NUP107/CDC20/CENPM/NUDC/TUBA4A/ZWINT/MAD2L1/CENPN
REACTOME_CENTROSOME_MATURATION	REACTOME_CENTROSOME_MATURATION	-0.523411	-1.67365	0.003125	0.01767	HAUS4/MZT1/NEK2/CEP70/ALMS1/CEP152/MZT2A/DCTN1/HAUS1/CEP250/CDK5RAP2/DYNLL1/CCP110/YWHAE/CENPJ/HSP90AA1/HAUS8/TUBB4B/CEP41/HAUS7/CEP72/TUBG1/CEP131/CDK1/CEP78/TUBA1A/TUBB/TUBA4A/CETN2/PLK4
REACTOME_NUCLEOSOME_ASSEMBLY	REACTOME_NUCLEOSOME_ASSEMBLY	-0.522008	-1.60505	0.00810373	0.0296515	CENPO/CENPT/RBBP7/CENPL/MIS18BP1/RBBP4/ITGB3BP/CENPK/RUVBL1/OIP5/H2AFZ/HJURP/H2AFX/CENPW/CENPM/CENPX/CENPN
REACTOME_FCERI_MEDIATED_NF_KB_ACTIVATION	REACTOME_FCERI_MEDIATED_NF_KB_ACTIVATION	-0.521346	-1.66797	0.00312012	0.01767	PSMF1/PSMD3/PSMA6/PSMC4/SKP1/PSME2/PSMB7/PSME4/PSMD11/PSMA3/PSMC5/PSMB4/MS4A2/UBA52/PSMB9/PSMA1/PSMB6/PSMD14/PSMA2/PSMC2/UBE2N/SEM1/FCER1G/PSMB1/PSMD6/PSMC1/RASGRP2/PSMD2/PSMB5/PSME3/PSMB3/PSMD1/PSMC3/PSMB8/FCER1A/PSMB2
REACTOME_TRANSCRIPTIONAL_REGULATION_BY_SMALL_RNAS	REACTOME_TRANSCRIPTIONAL_REGULATION_BY_SMALL_RNAS	-0.520937	-1.70517	0.00309598	0.01767	RAE1/POLR2L/HIST1H3I/POLR2B/NUP62/NUP43/SEC13/NUP93/NDC1/NUP155/NUP188/NUP88/POM121C/POLR2D/NUP85/NUP35/POLR2I/NUP210/H2AFZ/H2AFX/SEH1L/NUP37/NUP205/NUP107/POLR2H/RAN/POLR2F
REACTOME_SIGNALING_BY_NOTCH4	REACTOME_SIGNALING_BY_NOTCH4	-0.520349	-1.66424	0.00313972	0.0176944	PSMF1/PSMD3/PSMA6/PSMC4/SKP1/PSME2/ADAM10/PSMB7/APH1A/PSMD11/PSMA3/PSMC5/PSMB4/RBX1/UBA52/PSMB9/PSMA1/PSMB6/PSMD14/PSMA2/PSMC2/SEM1/AKT1/PSMB1/PSMD6/PSMC1/PSMD2/TACC3/PSMB5/PSME3/PSMB3/PSMD1/PSMC3/KAT2A/PSMB8/PSMB2
REACTOME_SIGNALING_BY_ROBO_RECEPTORS	REACTOME_SIGNALING_BY_ROBO_RECEPTORS	-0.520207	-1.89974	0.00140056	0.0167113	UPF3A/PSMD8/RPS4Y2/RPLP0/CLASP2/ETF1/ELOC/RPL18A/PSMF1/DAG1/PSMD3/RPS28/PSMA6/PSMC4/RPL27A/RPS26/RPL41/PSME2/RPS3A/ABL2/RPL36/RPL22L1/PSMB7/RPL39/PSME4/RPL8/FAU/NCBP1/RPL14/RPL23A/PSMD11/RPS8/RPS5/RPL10A/RPS14/PSMA3/PSMC5/RPS3/PSMB4/RBX1/UBA52/RPL4/RPS9/PSMB9/RPL22/PSMA1/RPL7/PSMB6/RPS15/PSMD14/PSMA2/RPL26L1/RPL13/RPL15/PSMC2/RPS25/SEM1/EVL/RPL12/PSMB1/EIF4G1/ELOB/NCBP2/RPL39L/RPL7A/PSMD6/MAGOH/P…
KUMAR_AUTOPHAGY_NETWORK	KUMAR_AUTOPHAGY_NETWORK	-0.520123	-1.59969	0.00656814	0.0259687	CPZ/DPY30/ZNF831/LTBP4/SLC26A11/REV3L/CDH6/GUK1/FAM189B/VPS26B/CENPK/LST1/VCP/PROK2/PGM1/PGK1/CDAN1/MRPL3/LGALS9/TOP2A/ACAT2/MRPL20
REACTOME_HIV_LIFE_CYCLE	REACTOME_HIV_LIFE_CYCLE	-0.519795	-1.80028	0.00147929	0.0167113	NELFCD/POLR2L/ELOC/ELOA/TAF15/VPS4A/POLR2B/NUP62/NUP43/PSIP1/NELFB/TAF4/NCBP1/SEC13/GTF2E2/ERCC2/CCNT2/NUP93/UBA52/ERCC3/RANGAP1/NDC1/NUP155/CHMP4C/NUP188/NUP88/TAF12/BANF1/POM121C/XRCC5/POLR2D/ELOB/SSRP1/NCBP2/XRCC6/SUPT16H/NUP85/NUP35/POLR2I/NUP210/RCC1/GTF2H4/PPIA/SEH1L/LIG1/NUP37/NUP205/NUP107/POLR2H/FEN1/RAN/POLR2F/RANBP1
MOOTHA_PGC	MOOTHA_PGC	-0.519501	-1.98262	0.00130548	0.0167113	PSMA6/HSPA5/NDUFA6/IFI16/ACYP1/ST6GALNAC4/DPYSL3/DHX16/MRPL40/ADSS/NIPSNAP2/MAT2B/PSMB7/MRPL34/COPS3/GUK1/ACOT13/MFN1/TCIRG1/FAM162A/NDRG2/PDHA1/HMGB3/PTCD2/NDUFC1/MRPL58/SLC31A1/CLPP/NDUFB5/MRPL13/TIMM8B/MTCH2/ACO2/TRIAP1/MRPS18A/GRSF1/ENO1/PFKP/SLC20A1/PFKM/RANGAP1/BSG/IDH3G/NOP10/PUS1/GSS/COX6A1/MRPS17/STARD7/SAC3D1/UQCRB/ATP2A3/CMC2/PCYT2/PHB2/MDH2/VAMP8/DFFA/ATP1B1/PGM1/FARS2/SUCLG1/DDT/SUPV…
ZHONG_SECRETOME_OF_LUNG_CANCER_AND_FIBROBLAST	ZHONG_SECRETOME_OF_LUNG_CANCER_AND_FIBROBLAST	-0.518251	-1.76062	0.00152672	0.0167113	CST3/CD81/GSR/PARK7/RPL10A/PSMA3/PSMB4/YWHAQ/ENO1/PRDX6/QSOX1/HSP90B1/PSMA1/PSMB6/MDH2/GSTP1/VCP/YWHAE/HSP90AB1/PSMB1/ARHGDIA/PGK1/TRPT1/PKM/LAP3/GLO1/PSMB5/HPRT1/CALR/PSMB3/AKR1B1/SPP1/GPI/P4HB/PNP/NPC2/LDHA/PSMB2/ACTN1/PRSS3/TPI1
HAHTOLA_SEZARY_SYNDROM_UP	HAHTOLA_SEZARY_SYNDROM_UP	-0.518008	-1.69896	0.00309598	0.01767	LGALS8/EZH2/BARD1/HAT1/RAD51C/RRM2/REXO2/IMPA2/MTX1/NINJ2/PSMB3/PNP/JPT1/CKS2/PRC1/GSPT1/PRDX4/NUSAP1/PSMB2/TFDP1/TYMS/HBD/PTTG1/RNASE2
TAKAO_RESPONSE_TO_UVB_RADIATION_UP	TAKAO_RESPONSE_TO_UVB_RADIATION_UP	-0.517587	-1.6575	0.00311526	0.01767	COX7A2/ELF3/PFDN5/GAL/RPLP0/CD99/PIGH/PTOV1/POLR2L/SPINT2/TXN/RPS28/PSMA6/FUBP1/RPL27A/SEC13/COX6C/EEF1D/RPS5/RPL10A/RPS9/COX6A1/HNRNPA2B1/DYNLL1/RPS25/SEM1/CLP1/MANF/PRDX3/SRI/NDUFA4/COX5A/S100A4/TCP1/H2AFZ/SOD1/COX7B/COX5B/COX8A/UQCRFS1/PRDX2/SNRPF/ACOT7
LASTOWSKA_NEUROBLASTOMA_COPY_NUMBER_UP	LASTOWSKA_NEUROBLASTOMA_COPY_NUMBER_UP	-0.515294	-1.83624	0.00142857	0.0167113	ICAM2/RNASEH1/MED9/NEURL4/SUMO2/PHF23/PSMC5/MRPL58/PTRH2/SLC25A10/CBX2/NOL11/KPNB1/GTF3C2/TSEN54/TRAPPC1/MRPS23/ASGR1/UBE2O/SCO1/ATP2A3/ACADVL/KPNA2/MRPL27/SLC38A10/DUS1L/SRSF2/GPS1/RAD51C/BRCA1/ALDH3A2/BIRC5/NME2/NUP85/EIF4A3/SRSF1/SLC25A19/ANAPC11/P4HB/MRPS7/JPT1/ALDOC/TK1/PHB/TOP2A/NME1/MRPL12/ALYREF/TMEM97
WHITFIELD_CELL_CYCLE_S	WHITFIELD_CELL_CYCLE_S	-0.512929	-1.76554	0.00151286	0.0167113	CCDC14/PKMYT1/DONSON/RAD51/CERS6/BLM/COQ9/DNAJC6/EZH2/EIF4EBP2/CDC7/BRCA1/RPA2/RRM2/PRIM2/MASTL/MCM8/RAD51AP1/ASF1B/SRSF10/DDIAS/RAD54L/USP1/ATAD2/PRIM1/DSCC1/RFC4/RRM1/CENPM/FEN1/TOP2A/ZWINT/EXO1/TYMS/UBE2T/PCLAF/CDCA5/CDC45
REACTOME_ANTIVIRAL_MECHANISM_BY_IFN_STIMULATED_GENES	REACTOME_ANTIVIRAL_MECHANISM_BY_IFN_STIMULATED_GENES	-0.511998	-1.63183	0.00462963	0.021048	USP18/NUP50/STAT1/PDE12/RAE1/EIF4E/NUP62/NUP43/SEC13/PIN1/KPNB1/NUP93/UBA52/NDC1/NUP155/NUP188/NUP88/UBE2N/KPNA2/POM121C/EIF4E2/EIF4G1/ABCE1/NUP85/NUP35/NUP210/EIF4A3/SEH1L/NUP37/NUP205/NUP107
REACTOME_RECRUITMENT_OF_NUMA_TO_MITOTIC_CENTROSOMES	REACTOME_RECRUITMENT_OF_NUMA_TO_MITOTIC_CENTROSOMES	-0.510197	-1.66411	0.00310078	0.01767	HAUS4/MZT1/NEK2/CEP70/ALMS1/CEP152/MZT2A/DCTN1/HAUS1/CEP250/CDK5RAP2/DYNLL1/CCP110/YWHAE/CENPJ/HSP90AA1/HAUS8/TUBB4B/CEP41/HAUS7/TUBB6/CEP72/TUBG1/TUBA3D/CEP131/TUBB8/CDK1/CEP78/TUBA1B/TUBA1A/TUBA1C/TUBB/TUBA4A/CETN2/PLK4
GOLDRATH_ANTIGEN_RESPONSE	GOLDRATH_ANTIGEN_RESPONSE	-0.509971	-1.93107	0.00131062	0.0167113	INCENP/MKI67/SLPI/PLCG2/ECH1/MIS18BP1/HOPX/CPOX/CST3/PRDM1/RAD51/ECT2/SLC31A1/MAPRE2/BUB1/ZNF207/YWHAQ/ARL5A/DLGAP5/TTK/CDKN3/SLC4A7/ASPM/TRAPPC1/SPDL1/GEM/ITGA4/WEE1/SQLE/HPF1/CMC2/CITED2/EZH2/KIF11/HMGN2/IFITM3/RBM3/M6PR/FIGNL1/KPNA2/LMNB1/AURKB/CKAP2/GAPDH/MCM5/HAT1/CARHSP1/BRCA1/FHL2/RRM2/PRIM2/ODC1/BIRC5/RAD51AP1/TACC3/GNPDA1/ASF1B/CDCA8/CCNB2/H2AFZ/PSMC3IP/KIF2C/CCNA2/ABRACL/H2AFX/KIF22/LIG…
HILLION_HMGA1B_TARGETS	HILLION_HMGA1B_TARGETS	-0.509516	-1.63012	0.00312012	0.01767	PSMB4/PSMA1/PSMB6/MYCN/RPL13/VCP/ACADVL/HSP90AB1/ALDH3A2/SOD1/COX5B/TK1/CCND3/SLC25A5/PTMA/NME1/PCNA/MGST1/MIF
JIANG_HYPOXIA_CANCER	JIANG_HYPOXIA_CANCER	-0.509117	-1.5409	0.014827	0.0476074	KIF4A/E4F1/EDN2/DHFR/SUCLG2/RPN2/GOT2/SH3BGRL3/UBE2I/MANSC1/CENPF/ERGIC1/CDC25B/RPL22/ATP1B1/PGM1/PRMT5/HMG20B/EBPL/SLA/PPT1/TIMM21/MRTO4/SRSF9/COA3/COLGALT1/NCAPG2
REACTOME_INFECTIOUS_DISEASE	REACTOME_INFECTIOUS_DISEASE	-0.508735	-1.93163	0.001321	0.0167113	HSPA1A/RAE1/PSMD8/RPS4Y2/RPLP0/ARF1/NELFCD/POLR2L/ELOC/ELOA/RPL18A/SLC25A4/PSMF1/TAF15/VPS4A/PSMD3/POLR2B/NUP62/NUP43/RPS28/PSMA6/PSIP1/PSMC4/RPL27A/RPS26/RPL41/SKP1/PSME2/RPS3A/RPL36/RPL22L1/PSMB7/RPL39/NELFB/TAF4/PSME4/RPL8/FAU/NCBP1/RPL14/SEC13/GTF2E2/RPL23A/PSMD11/RPS8/RPS5/RPL10A/RPS14/PSMA3/PSMC5/RPS3/ERCC2/PSMB4/KPNB1/CCNT2/RBX1/NUP93/GRSF1/UBA52/ERCC3/RANGAP1/RPL4/RPS9/PSMB9/RPL22/AP1S1/N…
REACTOME_REGULATION_OF_PTEN_GENE_TRANSCRIPTION	REACTOME_REGULATION_OF_PTEN_GENE_TRANSCRIPTION	-0.507311	-1.53543	0.014827	0.0476074	CBX6/RBBP4/CBX2/EZH2/LAMTOR4/GATAD2A/LAMTOR5/MAPK1/MTOR/KDM1A/HDAC1/EGR1/PTEN/LAMTOR1/MLST8/LAMTOR2
HIRSCH_CELLULAR_TRANSFORMATION_SIGNATURE_DN	HIRSCH_CELLULAR_TRANSFORMATION_SIGNATURE_DN	-0.505418	-1.66084	0.00309119	0.01767	ADI1/KIF4A/KIAA0100/TCEAL1/KIAA0930/RACGAP1/NFIC/HMGN3/COTL1/CENPF/DPYSL2/BCLAF1/COMMD8/STARD7/RUSC1/SRRT/MPC1/MLLT11/SRSF2/ISOC2/FBLN1/ARHGDIB/NCAPG/TTC3/ATP1B3/HARS/SYNCRIP/CAVIN1/GCAT/MYH10/CCND3/DPM3/PTDSS1/ZWINT/MRPL20
REACTOME_SIGNALING_BY_HEDGEHOG	REACTOME_SIGNALING_BY_HEDGEHOG	-0.505291	-1.76183	0.00147929	0.0167113	PSMF1/PSMD3/PSMA6/PSMC4/ADCY3/SKP1/PSME2/PSMB7/PSME4/PSMD11/ARRB1/PSMA3/PSMC5/PSMB4/RBX1/UBA52/PSMB9/PSMA1/PSMB6/PSMD14/PSMA2/VCP/PSMC2/SEM1/PSMB1/PSMD6/PSMC1/TUBB4B/PSMD2/TUBB6/SMO/PSMB5/PSME3/PSMB3/TUBA3D/PSMD1/PSMC3/TUBA1B/P4HB/TUBA1A/PSMB8/TUBA1C/TUBA4A/PSMB2
KOKKINAKIS_METHIONINE_DEPRIVATION_96HR_DN	KOKKINAKIS_METHIONINE_DEPRIVATION_96HR_DN	-0.504832	-1.60857	0.00766871	0.0283212	GSR/AK4/PMVK/RAD54B/MGST3/DNMT1/OGG1/AURKB/HSP90AA1/GSTK1/HDAC1/LEF1/BIRC5/NME2/CCNB2/MGST2/MTAP/POLQ/CDK1/CDK2/CCNE2/PNP/EBP/TK1/RRM1/IFRD2/FEN1/NME1/MYC/CDC25A
FISCHER_G2_M_CELL_CYCLE	FISCHER_G2_M_CELL_CYCLE	-0.504817	-1.84354	0.00140056	0.0167113	NEK2/CENPL/CEP70/KIF20A/LBR/MKI67/SFPQ/CENPF/ZNF165/CENPE/KIF15/KIF14/PSMD11/HMGB3/ECT2/BUB1/ZNF207/UBE2S/TTK/CDC25B/RNF4/ASPM/DEPDC1B/WEE1/NDC1/UBE2G1/HMMR/CDC42EP4/TDP1/KIF11/TTF2/NIF3L1/BUB3/TNFRSF21/KPNA2/AURKB/HMG20B/CKAP2/RAD51C/CHEK2/OIP5/BIRC5/SGO2/TACC3/NUP35/CKAP2L/CDCA8/CCNB2/KIF2C/CCNA2/AMD1/HJURP/POLQ/H2AFX/KIF22/GPSM2/TPX2/CDK1/STIL/FOXM1/NUP37/JPT1/MELK/MAT2A/AURKA/CKS2/PRC1/CDC20/…
WOOD_EBV_EBNA1_TARGETS_UP	WOOD_EBV_EBNA1_TARGETS_UP	-0.504693	-1.67542	0.00306748	0.01767	PTBP1/HSPA1B/DPAGT1/FBN2/WIPF1/HYOU1/MAPRE2/OPN3/APOBEC3B/CHERP/ARHGDIA/EIF4G1/S100A4/SRRM1/FBLN1/ILF3/HSPD1/NEFH/UCK2/FASN/TUBA1A/SKP2/CALM3/SORD/CTSC/MYC/SCARB1/SLC29A1
REACTOME_TRANSCRIPTIONAL_REGULATION_BY_RUNX2	REACTOME_TRANSCRIPTIONAL_REGULATION_BY_RUNX2	-0.503809	-1.70132	0.0015361	0.0167113	PSMF1/PSMD3/PSMA6/MMP13/PSMC4/SKP1/PSME2/PSMB7/PSME4/PSMD11/PSMA3/PSMC5/PSMB4/RBX1/UBA52/PSMB9/PSMA1/PSMB6/PSMD14/PSMA2/PSMC2/MAPK1/SEM1/RBM14/AKT1/PSMB1/PSMD6/PSMC1/CBFB/PSMD2/PSMB5/PSME3/PSMB3/STUB1/CDK4/PSMD1/PSMC3/CDK1/PSMB8/SKP2/PSMB2
BOUDOUKHA_BOUND_BY_IGF2BP2	BOUDOUKHA_BOUND_BY_IGF2BP2	-0.503552	-1.65594	0.00460829	0.021048	NDUFA1/MAN2A1/PCBP1/ABCB6/PSIP1/VPS26A/LBR/RPL36/EMC6/FAU/HSPA1B/CD81/RRP8/ROMO1/RPL22/DYNLL1/RPS15/LSM10/VAMP8/VBP1/SERPINE2/CRTAP/CHCHD4/SRSF10/ABRACL/WDR5/COX7C/COX8A/TMEM147/CISD1/CCND3/LSM5/ALYREF
OUELLET_CULTURED_OVARIAN_CANCER_INVASIVE_VS_LMP_UP	OUELLET_CULTURED_OVARIAN_CANCER_INVASIVE_VS_LMP_UP	-0.503517	-1.57069	0.00953895	0.0336746	SRP72/CBX1/KRT18/RAE1/RBBP7/ACAA2/RBBP4/QARS/TSPAN3/TBCE/GBA/ATP1B1/EMG1/SRI/AIMP2/XRCC6/GALE/CSE1L/GGH/CKS2/AHCY/GCSH/CCNE1/POLD2/LDHB
REACTOME_GENE_SILENCING_BY_RNA	REACTOME_GENE_SILENCING_BY_RNA	-0.50246	-1.70771	0.00153139	0.0167113	TDRD9/RAE1/POLR2L/HIST1H3I/PRKRA/POLR2B/NUP62/NUP43/SEC13/NUP93/NDC1/NUP155/NUP188/HENMT1/NUP88/POM121C/XPO5/POLR2D/HSP90AA1/NUP85/NUP35/POLR2I/NUP210/H2AFZ/H2AFX/SEH1L/NUP37/NUP205/NUP107/POLR2H/RAN/PLD6/POLR2F
GAZDA_DIAMOND_BLACKFAN_ANEMIA_PROGENITOR_DN	GAZDA_DIAMOND_BLACKFAN_ANEMIA_PROGENITOR_DN	-0.502299	-1.52173	0.0149502	0.0479694	SMC5/CDH2/EXOSC10/CASP6/CCT6A/SEC61A1/SMARCA4/HELLS/SPAST/AGBL5/THOC7/ELOC/ZNF84/NUDT2/APEH/RPL36/PXMP2/ADK/CAD/FLT3/ADCK2/PDZD8/IGFBP7/PRKDC/LSM5/GCSH/NUCB2/NOP56/PRSS2/FABP5
REACTOME_PROTEIN_FOLDING	REACTOME_PROTEIN_FOLDING	-0.50166	-1.6501	0.00616333	0.0245363	FBXW2/XRN2/GNAI2/PFDN1/TBCE/GBA/CSNK2B/ARL2/VBP1/TUBB4B/CCT2/TUBB6/TBCD/TCP1/TUBA3D/CCT7/CCT8/CCT3/CCNE2/TUBA1B/TUBA1A/TUBA1C/CCNE1/NOP56/TUBA4A
KARLSSON_TGFB1_TARGETS_UP	KARLSSON_TGFB1_TARGETS_UP	-0.500873	-1.68147	0.00301659	0.0176408	KPNB1/DDX21/SLC20A1/HSPH1/DPY19L1/UCHL3/PUM3/EIF4G1/NAA15/RRM2/NCL/CCT2/LRP8/ABCE1/MRTO4/NAE1/RPF2/TCP1/RCC1/ABRACL/PREP/GTPBP4/SRM/GEMIN6/SYNCRIP/GNL3/CCT8/CCT3/EIF3B/CACYBP/NOLC1/NIP7/SLC25A5/LYAR/GCSH/PPA1/C20orf27/MYC/ACTN1/EEF1E1
SESTO_RESPONSE_TO_UV_C7	SESTO_RESPONSE_TO_UV_C7	-0.498694	-1.55817	0.011236	0.0382321	CDKN3/CDC25B/HNRNPA2B1/ADK/MLH1/NCAPD2/EXOSC7/MTHFD1/IFITM1/ATIC/ODC1/IDH2/ATP1B3/STMN1/TK1/CDC20/HMGB1/PTMA/UBE2C/CTSC/PCLAF
CROONQUIST_NRAS_VS_STROMAL_STIMULATION_DN	CROONQUIST_NRAS_VS_STROMAL_STIMULATION_DN	-0.498169	-1.63626	0.00465116	0.021048	MKI67/CENPE/CD81/DLGAP5/CDKN3/SLC20A1/APOBEC3B/EZH2/NASP/AURKB/MCM2/RAD51AP1/CCNB2/KIF2C/CCNA2/RECQL4/H2AFX/IGFBP7/MCM7/TPX2/CDK1/MCM3/FOXM1/STMN1/AURKA/TK1/CDC20/UBE2C/CLC/PTTG1/CKS1B/CDC45
REACTOME_MAPK6_MAPK4_SIGNALING	REACTOME_MAPK6_MAPK4_SIGNALING	-0.49739	-1.62234	0.00465116	0.021048	PSMF1/PSMD3/PSMA6/PSMC4/PSME2/PSMB7/PSME4/PSMD11/PSMA3/PSMC5/PSMB4/UBA52/PSMB9/PSMA1/PSMB6/PSMD14/PSMA2/PSMC2/SEM1/MAPKAPK5/PSMB1/PSMD6/PSMC1/PSMD2/PSMB5/PSME3/PSMB3/PSMD1/PSMC3/CDK1/PSMB8/CCND3/PSMB2/MYC
REACTOME_REGULATION_OF_PLK1_ACTIVITY_AT_G2_M_TRANSITION	REACTOME_REGULATION_OF_PLK1_ACTIVITY_AT_G2_M_TRANSITION	-0.494455	-1.59581	0.00636943	0.0252913	NEK2/CEP70/SKP1/ALMS1/CEP152/DCTN1/HAUS1/CEP250/CDK5RAP2/UBA52/BORA/DYNLL1/CCP110/YWHAE/CENPJ/HSP90AA1/HAUS8/TUBB4B/CEP41/HAUS7/CEP72/CCNB2/TUBG1/CEP131/CDK1/CEP78/TUBA1A/AURKA/TUBB/RAB8A/TUBA4A/CETN2/PLK4
SHEPARD_CRUSH_AND_BURN_MUTANT_DN	SHEPARD_CRUSH_AND_BURN_MUTANT_DN	-0.494052	-1.77313	0.0014245	0.0167113	RACGAP1/CDCA2/HMGN3/EN2/BUB1B/SOX11/FUBP1/DPYSL3/PCDH18/MKI67/KIF14/ANP32B/ECT2/CEP250/DLGAP5/TTK/ASPM/PLEKHF1/BORA/BMS1/UCP2/KIF11/BUB3/AURKB/CKAP2/GPSM1/PARPBP/FBXO5/OIP5/PRIM2/BIRC5/MASTL/TACC3/PTEN/CCNB2/ZNF511/KIF2C/TPX2/CDK1/SYNCRIP/STIL/FOXM1/ATP1A1/MELK/TM7SF2/TK1/CKS2/WDR74/PRC1/CDC20/CEP55/HES6/NDUFB3/LMNB2/PLK4
SAKAI_CHRONIC_HEPATITIS_VS_LIVER_CANCER_UP	SAKAI_CHRONIC_HEPATITIS_VS_LIVER_CANCER_UP	-0.492987	-1.57672	0.00627943	0.0249555	PIGB/UPF3A/HNRNPU/CASP4/HNRNPK/TXN/MICA/GLRX2/ATF6/HNRNPA1/HSPA4/CBX3/CENPB/UBE2N/MICB/PRDX3/HAT1/CANX/ATF6B/HSP90AA1/FBXO5/HNRNPR/NAE1/TCP1/CSE1L/SRSF1/ST13/CAT/MYC/PCNA
GROSS_HYPOXIA_VIA_ELK3_AND_HIF1A_DN	GROSS_HYPOXIA_VIA_ELK3_AND_HIF1A_DN	-0.492793	-1.62093	0.00616333	0.0245363	SRSF7/SLC9A3R1/SAC3D1/KPNA2/NSL1/LPCAT1/SRSF2/RRM2/G3BP1/GART/SRSF10/AMD1/ATP1B3/NRARP/CACYBP/MAT2A/HACD3/UBE2C/PPAT/EXO1/CDC25A/SIGMAR1/ELOVL6
WANG_SMARCE1_TARGETS_DN	WANG_SMARCE1_TARGETS_DN	-0.492691	-1.86452	0.00132979	0.0167113	HSPA1B/SRGN/CAVIN2/PDHA1/KBTBD11/MRS2/STEAP3/BNIP3/TCERG1/MRPL13/SPCS3/GLRX2/UCHL1/TPD52L1/OPN3/GLRX3/SLC4A7/MAP7D2/NSMCE4A/HSPH1/PSMB9/HDDC2/APIP/MRPS17/HSPA4/SAC3D1/HPF1/CITED2/FJX1/DCK/BOLA2/LBHD1/TNFRSF21/BAALC/AK2/MTOR/HACD1/PRDX3/ENOPH1/GAR1/NAA15/TBRG4/SEPT9/FH/PDCD2/COX5A/HNRNPD/FANCI/TSPAN13/HADH/ABCE1/LY6E/BST2/LAP3/UCHL5/PWP1/ATAD3A/NDUFAB1/QDPR/FAM216A/PDCD5/MTAP/H2AFY/COX7B/NCAPG/ING…
REACTOME_METABOLISM_OF_AMINO_ACIDS_AND_DERIVATIVES	REACTOME_METABOLISM_OF_AMINO_ACIDS_AND_DERIVATIVES	-0.490615	-1.85667	0.00132979	0.0167113	RPS28/PSMA6/PSMC4/DLAT/RPL27A/RPS26/RPL41/GOT2/PSME2/RPS3A/RPL36/RPL22L1/PSMB7/RPL39/IVD/ALDH9A1/PSME4/RPL8/FAU/RPL14/RPL23A/PSMD11/OAZ1/PDHA1/GSR/RPS8/RPS5/RPL10A/LIPT1/RPS14/PSMA3/PSMC5/RPS3/SLC25A10/BCAT2/QARS/PSMB4/SUOX/UBA52/RPL4/RPS9/PSMB9/RPL22/APIP/PDHA2/PXMP2/PSMA1/RPL7/KARS/PSMB6/RPS15/PSMD14/PSMA2/RPL26L1/RPL13/RPL15/PSMC2/GRHPR/RIDA/RPS25/SEM1/RPL12/BCKDK/PSMB1/ENOPH1/ALDH18A1/RPL39L/…
ROSS_AML_OF_FAB_M7_TYPE	ROSS_AML_OF_FAB_M7_TYPE	-0.489264	-1.52871	0.0128411	0.0425944	ITGA2B/ARMC8/KCNH2/HIGD1A/LAT/TAL1/TIMP3/CMAS/CAVIN2/ALDH1A1/ICAM4/ANK1/HLTF/DNAJC6/SQLE/PCCB/PROS1/PSMD6/FHL2/BEX3/LAPTM4B/SOD1/DNAJC9/UROD/MYH10/CUTA/NDUFB6
BROWN_MYELOID_CELL_DEVELOPMENT_DN	BROWN_MYELOID_CELL_DEVELOPMENT_DN	-0.488398	-1.64394	0.00614439	0.0245032	EIF4E/TRIM37/NOP58/HMGN1/NSUN2/MSH2/TRIM28/SMARCC1/SLC7A8/NT5C3B/NRGN/PAXBP1/ST7/NUTF2/SRSF7/HSPH1/SF3B3/IFITM3/PDIA5/BZW2/NCL/RAB27B/ODC1/ERH/BIN1/GART/CPA3/SOD1/GTPBP4/CALR/FKBP4/CDK4/PGRMC1/UTP4/FCER1A/NOLC1/APEX1/RUVBL2/AHCY/C1QBP/NME1/NOP56/TMEM97
GAL_LEUKEMIC_STEM_CELL_DN	GAL_LEUKEMIC_STEM_CELL_DN	-0.488027	-1.78288	0.00139665	0.0167113	PRTN3/DHFR/ALDH4A1/ONECUT2/ZNF589/THOC5/BUB1B/KIF20A/GALNT12/ACAA2/NDRG2/SMC1A/PRDM1/RAD51/IGFBP2/BUB1/CDKN3/PALB2/AP1S1/SAC3D1/HMMR/LMNB1/ORC1/RRM2/BIRC5/ADCK2/IGLL1/ASF1B/CDCA8/CCNB2/CD93/CCNA2/IGFBP7/NCAPG/SMC2/LIG1/CDK1/MEGF6/POLA2/MELK/LYZ/CDC20/CENPM/FEN1/KIFC1/MS4A3/NUSAP1/TOP2A/ELANE/ZWINT/CTSG/TYMS/GINS2/CLC/PCLAF/E2F2/TPI1/RNASE2/CDC45
REACTOME_ANCHORING_OF_THE_BASAL_BODY_TO_THE_PLASMA_MEMBRANE	REACTOME_ANCHORING_OF_THE_BASAL_BODY_TO_THE_PLASMA_MEMBRANE	-0.481233	-1.57834	0.00773994	0.0284546	HAUS4/CC2D2A/NEK2/CEP70/ALMS1/CEP152/DCTN1/HAUS1/CEP250/CDK5RAP2/FBF1/DYNLL1/CCP110/YWHAE/CENPJ/HSP90AA1/HAUS8/TUBB4B/CEP41/HAUS7/CEP72/TUBG1/CEP131/CDK1/CEP78/TUBA1A/TUBB/RAB8A/TUBA4A/CETN2/PLK4
FERNANDEZ_BOUND_BY_MYC	FERNANDEZ_BOUND_BY_MYC	-0.479986	-1.70938	0.00144928	0.0167113	CTSF/THRA/INSR/GAL/PKP1/CD79B/ELK1/ARF1/PRTN3/EIF4E/TXN/AEBP1/ALDH2/RPL27A/LBR/TCIRG1/BCL2/PDHA1/TCF12/ACO2/ENO1/UBA52/LTB/HNRNPA1/BSG/RPL22/HNRNPA2B1/CFDP1/DCK/GSTP1/HMGN2/RBM3/FECH/PSMB1/SLC19A1/CEBPA/ASCL2/CLNS1A/IMPA2/PTEN/HSPA8/QDPR/AMD1/MCM7/PRKDC/SLBP/HSPD1/FOXM1/STMN1/UROD/PHB/IFRD2/HMBS/RNASEH2A/PTMA/NME1/POLD2/NTHL1/DKC1/PAICS
DARWICHE_SQUAMOUS_CELL_CARCINOMA_UP	DARWICHE_SQUAMOUS_CELL_CARCINOMA_UP	-0.479327	-1.64916	0.0015083	0.0167113	RASIP1/RPL39/SLPI/SFPQ/FAM162A/EEF1D/CHPT1/MRPS18A/ENO1/PTPRCAP/PFKL/DYNLL1/CITED2/IFITM3/TRMT1/ARL2/PGK1/NCL/LY6E/QDPR/TCP1/H2AFZ/PDCD5/SOD1/COX5B/SRM/SPP1/UCK2/CACYBP/LYZ/LDHA/UBE2C/GALK1/PGAM1/RNASE2/NHP2
ACEVEDO_NORMAL_TISSUE_ADJACENT_TO_LIVER_TUMOR_DN	ACEVEDO_NORMAL_TISSUE_ADJACENT_TO_LIVER_TUMOR_DN	-0.477699	-1.80216	0.00132979	0.0167113	PGM2/DNAJA1/FN3KRP/CDK2AP2/MYL6B/PSMF1/TAF15/NUP62/SPTSSA/HSPA5/ZNHIT1/NUDT2/PRDX5/GOT2/SLC8B1/PSMB7/ARMC6/APH1A/CMAS/OAZ1/SREBF2/CD99L2/PSMA3/ROMO1/MAPRE2/CERS6/CLPP/QARS/PSMB4/HPS6/DYNLL2/MRPS18A/TBC1D14/VPS26B/PPM1F/AKR7A3/MICU1/NPRL2/CNDP2/UBAC1/ATP1B1/GNPTG/RPS25/NSFL1C/EVL/RPL12/PGRMC2/DDX18/MANF/MAGOH/GLUD1/ALDH7A1/CPSF1/RPL36AL/TUBB4B/ERLIN1/SRPRB/HADH/ZNF511/CLPTM1/MYDGF/SOD1/TECR/ATP6V0…
UDAYAKUMAR_MED1_TARGETS_UP	UDAYAKUMAR_MED1_TARGETS_UP	-0.47741	-1.62786	0.00452489	0.0209407	TSPAN12/HIGD1A/DHFR/CHAF1A/LARP4/ME2/BRD9/BPGM/CEP70/APEH/NAGLU/LBR/PTPRF/SRGN/MAD1L1/CHPT1/CNOT6/GRSF1/MYO19/HNRNPA3/RPL22/PHF10/PFKL/FAM173A/PUM3/OGG1/FECH/SLC19A1/DHX15/FAAP100/DUS1L/AIMP2/LRP8/TSPAN4/NIT2/DTYMK/SDF2L1/POLR3G/AURKA/PHB/PTMA/MRPL12/KATNB1/PCLAF/SLC29A1
REACTOME_REGULATION_OF_TP53_ACTIVITY	REACTOME_REGULATION_OF_TP53_ACTIVITY	-0.47709	-1.67925	0.0014556	0.0167113	BRPF1/KMT5A/TOPBP1/MBD3/AKT2/TAF5/WRN/MAPKAP1/DAXX/RBBP7/RFC2/RBBP8/PIP4K2B/DNA2/HIPK2/TAF15/BRD7/RMI2/PRKAG2/MRE11/RAD9A/DYRK2/TAF4/PRKAG1/RBBP4/PIN1/PRDM1/ATRIP/BLM/SMYD2/UBA52/RHNO1/BARD1/TAF12/CSNK2B/GATAD2A/PRMT5/AURKB/MTOR/AKT1/MAPKAPK5/SSRP1/CHEK2/BRCA1/RPA2/HDAC1/SUPT16H/CCNA2/ING2/MLST8/RFC3/TPX2/CDK1/CDK2/RPA1/AURKA/RFC4/RFC5/EXO1/RPA3/CHEK1
MOHANKUMAR_HOXA1_TARGETS_UP	MOHANKUMAR_HOXA1_TARGETS_UP	-0.476677	-1.81859	0.00130719	0.0167113	E2F4/GAL/PRRC2A/CENPT/GATA4/FBXO10/RAE1/SPAG5/ASB13/GNL2/DNAJB1/SNX27/UBE2K/CD36/PGM2/UQCRC1/B4GAT1/SORL1/HNRNPK/NAA50/COPS4/EEF1A1/ADIPOR1/VPS4A/PHKG2/CPT2/RPN2/CHKA/USP5/MDC1/PGD/MSH2/ZWILCH/TIMP3/MORF4L2/HSPA1B/INTS13/ATXN10/CAPN1/PARL/DCTN1/ARRB1/MRPS35/IARS2/COPS8/CERS6/BUB1/BCAT2/MEST/TMED2/ZNF207/MARCKSL1/NUP93/WDR46/UBR7/SLC20A1/PFKM/NUTF2/CLN6/UGP2/WEE1/NDC1/HSP90B1/SF3B3/GPN3/DNMT1/SPG2…
SENGUPTA_NASOPHARYNGEAL_CARCINOMA_UP	SENGUPTA_NASOPHARYNGEAL_CARCINOMA_UP	-0.475852	-1.77899	0.0013587	0.0167113	CENPF/ATP11C/DPYSL2/B4GALT6/CENPE/KIF15/SMC1A/FASTKD1/SOCS5/ECT2/POGLUT1/DLGAP5/TTK/DEPDC1B/NDC1/HNRNPA2B1/CBX3/CENPK/EZH2/SRSF3/DPY19L1/NEMP1/KIF11/TTF2/FIGNL1/CENPJ/IDH1/DIAPH3/CDC7/PKP4/COL5A1/RBMX/PARPBP/SLC39A14/RRM2/FANCI/MASTL/SGO2/MCM8/RAD51AP1/G3BP1/GART/BST2/OSBPL1A/SRSF10/QDPR/CCNA2/NCAPG/PRKDC/RFC3/CDK1/DNAJC9/CCNE2/GMNN/MCM4/MELK/ATAD2/DSCC1/RRM1/PRC1/ERI1/DUT/NUSAP1/TOP2A/UNG/CDCA7/…
IVANOVA_HEMATOPOIESIS_EARLY_PROGENITOR	IVANOVA_HEMATOPOIESIS_EARLY_PROGENITOR	-0.475563	-1.81782	0.00130378	0.0167113	CHD5/NUMBL/SNRPB2/SLC6A20/PATZ1/SNX9/METTL16/SPAST/SEPT11/LCLAT1/SPN/MRPS30/GATB/MFSD4A/MACROD1/OXCT1/DCTD/TMEM218/RNF130/PRTN3/UQCC3/PRKRA/TMED10/CD34/VPS33B/MRPL44/RAMP3/PDAP1/ZNF775/ABHD17C/HSPA9/TAF15/SUCLA2/NUP62/TMEM201/ELP6/VPS11/SLF1/CRELD2/DLAT/DIMT1/DYNLRB1/PANK1/OGFOD3/ABL2/C16orf91/RSRC1/RNASEH1/MIS18BP1/BCL2/HSPA1B/DPAGT1/TMEM206/CST7/PPRC1/G6PC3/FASTKD1/CPSF3/DDX28/WDFY4/POGLUT1/PEX…
DARWICHE_PAPILLOMA_RISK_LOW_UP	DARWICHE_PAPILLOMA_RISK_LOW_UP	-0.474475	-1.65305	0.00147059	0.0167113	RPL39/SLPI/SFPQ/FAM162A/SAR1A/EEF1D/CHPT1/CA3/ENO1/PRRC1/RBM12/PTPRCAP/PFKL/DYNLL1/GBA/PDXDC1/IFITM3/PGK1/NCL/LY6E/QDPR/TCP1/H2AFZ/PDCD5/ACAD9/COX5B/SRM/UCK2/CACYBP/LDHA/UBE2C/GALK1/PGAM1/RNASE2/NHP2
REACTOME_PROTEIN_LOCALIZATION	REACTOME_PROTEIN_LOCALIZATION	-0.474273	-1.66933	0.0014556	0.0167113	ACOT4/VAPA/CYB5A/UBE2J2/PITRM1/MPV17/SLC25A4/GNPAT/HSPA9/SEC61G/ECH1/GET4/CHCHD3/DHRS4/TIMM10/PEX7/TIMM8B/TYSND1/ACO2/UBA52/IDH3G/PXMP2/USP9X/CMC2/ACAA1/VDAC1/SLC25A6/PEX13/IDH1/PEX10/COA4/ECI2/GSTK1/ALDH3A2/SAMM50/MTX1/TIMM21/CYC1/CHCHD4/TOMM5/CHCHD2/BCS1L/PMPCA/PEX5/HSPD1/TOMM22/TIMM23/CAT/CHCHD10/TOMM6/TOMM40
STEIN_ESRRA_TARGETS_UP	STEIN_ESRRA_TARGETS_UP	-0.473306	-1.79435	0.00132626	0.0167113	NQO2/SUCLA2/GTPBP8/OPA1/CEP70/DLAT/ACYP1/ST6GALNAC4/GOT2/ACAA2/NDUFA10/DHDDS/MRPL34/GMCL1/MED9/TCIRG1/FAM162A/ZNF165/NDRG2/MFN2/CIAPIN1/PDHA1/ECI1/FASTKD1/CHCHD3/STEAP3/OXA1L/SLC31A1/NDUFB5/QARS/ELP5/ST3GAL5/ACO2/OPN3/IQSEC1/RNF4/SLC25A3/ABCB7/PFKP/PFKM/SULT1A2/FAM50B/UGP2/COQ9/VDAC2/NAGPA/MGST3/IDH3B/MRPS22/TMC6/EIF3K/SYNGR1/UQCRB/ATP2A3/CMC2/PCYT2/ACAA1/NDUFA9/ILVBL/UBAC1/LPCAT3/MDH2/COA1/DFFA/…
REACTOME_TRANSCRIPTIONAL_REGULATION_BY_RUNX3	REACTOME_TRANSCRIPTIONAL_REGULATION_BY_RUNX3	-0.472239	-1.5403	0.00775194	0.0284546	PSMF1/TCF7/PSMD3/PSMA6/PSMC4/PSME2/PSMB7/TEAD4/PSMD11/PSMA3/PSMC5/PSMB4/UBA52/PSMB9/ITGA4/PSMA1/PSMB6/PSMD14/PSMA2/PSMC2/SEM1/PSMB1/PSMD6/PSMC1/LEF1/CBFB/PSMD2/PSMB5/PSME3/PSMB3/SPP1/PSMD1/PSMC3/KAT2A/PSMB8/PSMB2/MYC
REACTOME_BETA_CATENIN_INDEPENDENT_WNT_SIGNALING	REACTOME_BETA_CATENIN_INDEPENDENT_WNT_SIGNALING	-0.472003	-1.64354	0.00146199	0.0167113	PLCB2/PSMF1/TCF7/PSMD3/PSMA6/PSMC4/PSME2/PSMB7/PSME4/SCRIB/PSMD11/DVL2/PSMA3/PSMC5/PSMB4/UBA52/PSMB9/PSMA1/PSMB6/PSMD14/PSMA2/CLTA/PARD6A/PSMC2/SEM1/RAC3/PSMB1/PSMD6/DAAM1/PSMC1/LEF1/PSMD2/PFN1/PRKCB/PSMB5/PSME3/PSMB3/AP2S1/PSMD1/PSMC3/PSMB8/PSMB2/MYC
GROSS_HYPOXIA_VIA_ELK3_UP	GROSS_HYPOXIA_VIA_ELK3_UP	-0.470068	-1.69847	0.00142653	0.0167113	SRSF7/SLC9A3R1/PPM1F/HRAS/SAC3D1/RBM3/NCAPD2/KPNA2/DPP7/NSL1/AACS/LPCAT1/SRSF2/NCBP2/RPA2/RRM2/TUBB4B/CBFB/BIRC5/GART/SMO/CCNB2/SRSF10/CCNA2/AMD1/H2AFX/DTYMK/TUBA1B/NRARP/SEPHS1/FASN/POLA2/TUBA1C/STMN1/MAT2A/CTPS1/SCD/NREP/UBE2C/EXO1/PGAM1/CDCA5/CDC25A/SIGMAR1/ELOVL6
REACTOME_RUNX1_REGULATES_TRANSCRIPTION_OF_GENES_INVOLVED_IN_DIFFERENTIATION_OF_HSCS	REACTOME_RUNX1_REGULATES_TRANSCRIPTION_OF_GENES_INVOLVED_IN_DIFFERENTIATION_OF_HSCS	-0.467959	-1.57514	0.00768049	0.0283276	LMO2/PSMF1/PSMD3/PSMA6/PSMC4/PSME2/PSMB7/TAL1/PSME4/PSMD11/PSMA3/PSMC5/PSMB4/TCF12/UBA52/PSMB9/PSMA1/PSMB6/PSMD14/PSMA2/PSMC2/SEM1/PSMB1/PSMD6/PSMC1/CBFB/PSMD2/H2AFZ/H2AFX/PSMB5/PSME3/PSMB3/PSMD1/PSMC3/PSMB8/PSMB2
KAAB_FAILED_HEART_ATRIUM_DN	KAAB_FAILED_HEART_ATRIUM_DN	-0.467821	-1.6296	0.00147059	0.0167113	TXN/ABCB6/HINT1/SPTSSA/UBE2I/EI24/ACOT13/HDGF/EIF3I/ATP6V0E1/CD59/CNIH1/PSMA3/PSMB4/DDX21/NUTF2/FKBP1A/COX6A1/NPRL2/GSTP1/IFITM3/YWHAE/PGM1/DGUOK/PSMB1/IFITM1/MPP1/SRI/PPP1CC/PGK1/GLUD1/DAAM1/SLC39A14/MAD2L1BP/NME2/AMD1/LAGE3/PSMB5/PSMB3/MLEC/MCM3/RPA1/LSM7/TMEM147/MYH10/LDHA/SNU13/RAN/ACTN1/GTF3A
GAVIN_FOXP3_TARGETS_CLUSTER_T7	GAVIN_FOXP3_TARGETS_CLUSTER_T7	-0.466912	-1.53359	0.00775194	0.0284546	STAMBPL1/GUK1/ECH1/SAR1A/OAZ1/NRGN/LRPAP1/EIF3M/GDI2/QARS/RAP1GDS1/SCART1/PSTPIP2/ENO1/UGP2/RPS9/SNRPB/XPO4/NDUFA9/MTHFD1/RUVBL1/CCT2/RPS7/SMO/MCM6/AMD1/CHCHD2/AKR1B1/MRPL46/LIG1/UCK2/EIF3B/PSMB8/PNP/MDH1/PRPS1/GMPS
KAAB_HEART_ATRIUM_VS_VENTRICLE_DN	KAAB_HEART_ATRIUM_VS_VENTRICLE_DN	-0.464257	-1.71336	0.0013947	0.0167113	DECR1/SDHD/TBC1D4/DPYSL4/CYB5A/PDZRN3/CD36/CDK2AP2/UQCRC1/RTL8C/HSPA9/OPA1/GOT2/ACAA2/FGF18/COPS3/ECH1/ECI1/GBE1/BNIP3/OXA1L/ECHS1/BCAT2/AK4/SLC25A3/PFKP/PFKM/COQ9/IDH3B/HRAS/TMC6/UBE2G1/STARD7/PSMB6/BDH1/PCYT2/ACAA1/NDUFA9/UBAC1/COA1/MLH1/VDAC1/ATP1B1/PGM1/ACADVL/BUD23/PRDX3/NDUFS7/ELAC2/FHL2/AIMP2/FH/AFG3L2/COX5A/HADH/CPVL/IMPA2/UQCRQ/SDHA/IDH2/CYC1/AMD1/AIFM1/ALDH5A1/DLK1/CCT7/COX8A/GCAT/UQCRF…
LU_EZH2_TARGETS_UP	LU_EZH2_TARGETS_UP	-0.463786	-1.72083	0.00137552	0.0167113	ZNF589/MYL6B/TAF15/CYB561D2/NENF/HYAL2/ATOX1/ZNHIT1/PODXL2/TRAPPC12/TOR3A/RPL36/PSMB7/EMC6/ENSA/HABP4/SKA2/TEAD4/ZW10/HSD11B1L/HDGFL2/KLHDC3/SCAND1/GFOD2/TYSND1/ACO2/PMVK/ZNF814/MGMT/FAM222A/NCAPH2/HNRNPA3/TEDC1/PSMB9/AP1S1/UNC45A/RPS19BP1/PFKL/PARD6A/LAMTOR4/PHF5A/TRAPPC5/OGG1/AVPI1/NDUFA8/CFD/THOC6/LPCAT1/SDHC/ELOB/RUVBL1/WDR54/HDAC1/PRIM2/BEX3/PAGR1/MFSD3/ISOC2/AHSA1/NME2/MTX1/BST2/S100A4/RPUS…
REACTOME_METABOLISM_OF_STEROIDS	REACTOME_METABOLISM_OF_STEROIDS	-0.459981	-1.5834	0.00605144	0.0242162	ARV1/LBR/UBE2I/HSD17B12/SUMO2/SREBF2/KPNB1/CYP51A1/PMVK/ACACA/SQLE/MSMO1/TSPO/FDPS/OSBPL1A/AKR1B1/FASN/LSS/EBP/TM7SF2/SCD/HMGCS1/RAN/ACAT2/FDFT1/NSDHL/DHCR24/ELOVL6
JAZAG_TGFB1_SIGNALING_VIA_SMAD4_UP	JAZAG_TGFB1_SIGNALING_VIA_SMAD4_UP	-0.459533	-1.52239	0.00757576	0.0281211	MRPL48/GATA4/DAXX/PADI3/CDH6/LPAR2/CBX5/CDK20/CNPY3/APH1A/CNIH1/CBX2/GLRX2/TP53I11/UBIAD1/ENO1/HEBP1/NPRL2/YWHAE/GRHPR/SEM1/PGRMC2/COG2/CELSR3/SRRM1/JPT1/MRPL4/PTMA/POP7
REACTOME_ANTIGEN_PROCESSING_CROSS_PRESENTATION	REACTOME_ANTIGEN_PROCESSING_CROSS_PRESENTATION	-0.459164	-1.49121	0.0125392	0.0418335	CD36/ITGB5/PSMF1/SEC61G/PSMD3/PSMA6/PSMC4/PSME2/PSMB7/PSME4/PSMD11/PSMA3/PSMC5/PSMB4/UBA52/PSMB9/PSMA1/PSMB6/PSMD14/PSMA2/VAMP8/PSMC2/SEM1/PSMB1/PSMD6/PSMC1/PSMD2/PSMB5/PSME3/CALR/PSMB3/PSMD1/PSMC3/PSMB8/PSMB2
HAHTOLA_MYCOSIS_FUNGOIDES_CD4_DN	HAHTOLA_MYCOSIS_FUNGOIDES_CD4_DN	-0.458132	-1.52086	0.00766871	0.0283212	UBAP2/RCN2/HINT1/FUBP1/DIMT1/TRIM28/ICAM2/FAM162A/CD81/ITGB1BP1/EIF5B/IMPDH2/RNF4/HNRNPA3/HNRNPA1/MRPL9/EVL/PGRMC2/DDX18/ATIC/ABCE1/TTC3/MRPL3/MAP4K1/PEBP1/SYNCRIP/CACYBP/PRDX2/GSPT1/DUT/NUCB2/C1QBP/ACTN1/PAICS
BAKKER_FOXO3_TARGETS_DN	BAKKER_FOXO3_TARGETS_DN	-0.455267	-1.61727	0.00285714	0.0175011	WDR4/STRAP/HMGN1/ALKBH7/DEAF1/AGPAT5/TRIM27/MKI67/SLPI/PRKAG1/SCRIB/TIMM10/COPS8/SLC20A1/APRT/ANK1/PSMA1/PCYT2/LSM10/NDUFB10/CFD/DDX18/SLC19A1/CALU/SRSF2/POP5/PRR32/COX8A/FAM136A/CDK2/GLRX5/MTFP1/MAPKAPK3/MRPS26/WDR74/RNASEH2A/TUBB/CETN2/POLE3/SNRPA
REACTOME_MITOTIC_PROPHASE	REACTOME_MITOTIC_PROPHASE	-0.454478	-1.55662	0.0060698	0.0242267	NEK6/NUP62/NUP43/ENSA/SEC13/LPIN3/NUP93/NCAPH2/NDC1/NUP155/NUP188/NUP88/MAPK1/BANF1/POM121C/LMNB1/MASTL/NUP85/NUP35/CCNB2/NUP210/H2AFZ/PRKCB/H2AFX/SMC2/SEH1L/NCAPD3/CDK1/NCAPG2/NUP37/NUP205/NUP107/VRK1
DARWICHE_SKIN_TUMOR_PROMOTER_UP	DARWICHE_SKIN_TUMOR_PROMOTER_UP	-0.454354	-1.55619	0.0060698	0.0242267	CHPT1/CA3/MRPS18A/ENO1/RBM12/PTPRCAP/PFKL/DYNLL1/CITED2/GBA/IFITM3/TRMT1/ARL2/PGK1/NCL/LY6E/QDPR/TCP1/H2AFZ/PDCD5/SOD1/COX5B/SRM/SPP1/LYZ/LDHA/UBE2C/PGAM1/NHP2
BLALOCK_ALZHEIMERS_DISEASE_INCIPIENT_DN	BLALOCK_ALZHEIMERS_DISEASE_INCIPIENT_DN	-0.454158	-1.60814	0.00285714	0.0175011	AP3S1/DNAJA1/ATP2A2/MPV17/PGS1/OPA1/RPN2/HSPA5/ALDH2/DEAF1/ECH1/MFN1/MKKS/RPL14/ZW10/PDHA1/CD59/ZNF207/CLDN10/FSD1/EIF2B1/HSPH1/LGALS8/SLC25A6/PSMC2/DNAJC8/MRPL15/NSFL1C/HSP90AB1/FCER1G/ATIC/RAD51C/HSP90AA1/CCT2/HADH/AHSA1/SDHA/UROS/TTC3/COX7C/PDIA6/LAMTOR2/CCT3/CACYBP/TMEM147/GLRX/CKS2/SNU13/PPA1/TFDP1/ACTN1/NDUFB3
BYSTRYKH_HEMATOPOIESIS_STEM_CELL_QTL_CIS	BYSTRYKH_HEMATOPOIESIS_STEM_CELL_QTL_CIS	-0.452877	-1.526	0.00770416	0.0283922	TRAPPC12/ST6GALNAC4/PTPRF/ALDH9A1/CST3/CD59/CNIH1/PON2/SRP9/NOP10/DDOST/SNORD30/PSMB6/PDXDC1/PSMG4/GATAD2A/SPG21/DPP7/DIAPH3/CREG1/GEMIN5/PADI4/TUBB6/GLO1/CSRP1/HJURP/HARS/COA3/MRPL35/GPI/MRPS7/GGH/PRDX2/GATM/CTSC/NSDHL
REACTOME_PHASE_II_CONJUGATION_OF_COMPOUNDS	REACTOME_PHASE_II_CONJUGATION_OF_COMPOUNDS	-0.452822	-1.49674	0.0075643	0.0281012	GSTM5/NAT2/GSTM2/PODXL2/MAT2B/SULT1A2/UGP2/GSS/MGST3/CNDP2/GSTP1/TPST2/GSTK1/SLC35B2/MGST2/TRMT112/MAT2A/GGCT/AHCY/MGST1
REACTOME_TRANSCRIPTIONAL_REGULATION_BY_TP53	REACTOME_TRANSCRIPTIONAL_REGULATION_BY_TP53	-0.45028	-1.70435	0.0013245	0.0167113	TAF5/CNOT6L/WRN/E2F4/PERP/MAPKAP1/DAXX/GPX2/NELFCD/RBBP7/RFC2/POLR2L/RBBP8/COX14/PIP4K2B/ELOC/DNA2/ELOA/HIPK2/RAD51D/TAF15/TXN/BRD7/POLR2B/RMI2/PRKAG2/MRE11/MDC1/PRDX5/RAD9A/MSH2/DYRK2/NELFB/TAF4/COX6C/PRKAG1/RBBP4/PIN1/GSR/PRDM1/STEAP3/ERCC2/RBL1/ATRIP/YWHAQ/CCNT2/CNOT6/BLM/TRIAP1/SMYD2/UBA52/ERCC3/RHNO1/SCO1/COX6B1/COX6A1/BARD1/MLH1/TAF12/CSNK2B/LAMTOR4/YWHAE/GATAD2A/LAMTOR5/PRMT5/AURKB/MTOR/CE…
WANG_TUMOR_INVASIVENESS_UP	WANG_TUMOR_INVASIVENESS_UP	-0.449821	-1.70275	0.00131752	0.0167113	FKBP3/PCBP1/BRD7/PSMD3/HINT1/STRAP/HSPA5/BLOC1S1/CRELD2/PRDX5/KIF20A/TRIM28/APH1A/RPL8/FAU/RPL14/SMC1A/RPS5/RPS14/PSMC5/RPS3/MAPRE2/EIF5B/PSMB4/KPNB1/RBX1/ENO1/IPO9/HEBP1/ASH2L/NUTF2/PIGF/SRSF7/HSPH1/VDAC2/EID1/HSPA4/FAF1/HSP90B1/HNRNPA2B1/CAMK2G/CENPK/EZH2/SRSF3/GPN3/PSMA2/KIF11/CLTA/IFITM3/TKT/PSMC2/PEX13/EIF4H/KPNA2/PROS1/AK2/EVL/GAPDH/EIF4G1/RPN1/IFITM1/GLUD1/RPA2/NCL/BEX3/PKM/SSB/TUBB4B/CCT2…
CHUNG_BLISTER_CYTOTOXICITY_UP	CHUNG_BLISTER_CYTOTOXICITY_UP	-0.449706	-1.5368	0.0060698	0.0242267	CYB5A/RBBP8/RACGAP1/TBL2/GGA2/CRIP1/CXorf40A/ATOX1/MDC1/FANCL/ZWILCH/HCST/SKA2/CD81/PBDC1/CPSF3/CHCHD3/COPS8/TCF12/BORA/MRPL9/CNDP2/ILVBL/BOLA2/PSMD14/CLTA/SEM1/PGRMC2/MCM5/CLPTM1L/WDR54/PSMC1/TUBB4B/COX5A/PSMD2/SUPT16H/SDHA/SLC35B2/SOD1/SNX5/GCHFR/ANAPC11/NUP37/TIMM23/CKS2/CENPX/PSMB2/CTSC/TPI1/FABP5
SANSOM_APC_MYC_TARGETS	SANSOM_APC_MYC_TARGETS	-0.449497	-1.64658	0.00138696	0.0167113	ATRIP/CXXC1/BCL7C/IMPDH2/ATF6/VARS/PSMB9/PMF1/ATP2A3/TKT/PABPC4/HSP90AB1/MTHFD1/POLE/EIF4G1/ATIC/SRSF2/ASCL2/ZMYND19/GEMIN5/C18orf54/NTMT1/GTPBP3/ABHD14A/SLC35B2/COMMD9/NBEAL2/MCM7/KAT2A/MCM3/FOXM1/COLGALT1/POLA2/ALKBH2/SIVA1/SF3B5/METTL1/SNRPF/NME1/C20orf27/SHMT1/MYC/DKC1/LMNB2/DHCR24/SIGMAR1/MIF/NHP2
REACTOME_SLC_TRANSPORTER_DISORDERS	REACTOME_SLC_TRANSPORTER_DISORDERS	-0.448439	-1.46267	0.0124031	0.0414695	SLC26A4/SLC24A1/NUPL2/AAAS/SLC20A2/NUP50/SLC6A20/RAE1/SLC35C1/NUP62/NUP43/SEC13/SLC40A1/NUP93/BSG/NDC1/NUP155/NUP188/NUP88/POM121C/NUP85/NUP35/NUP210/HK1/SEH1L/NUP37/AVP/NUP205/NUP107
BHATI_G2M_ARREST_BY_2METHOXYESTRADIOL_UP	BHATI_G2M_ARREST_BY_2METHOXYESTRADIOL_UP	-0.447345	-1.48911	0.00914634	0.0327395	SNRPA1/HSPA5/NEK2/RASIP1/PSMA3/BUB1/SPCS3/DLGAP5/ASPM/UBR7/ATL3/NDC1/CBX3/NDUFA9/PSMA2/MAPK1/HSP90AA1/EGR1/SPC25/TUBB6/NDUFAB1/CALR/GMNN/CTPS1/AURKA/CDC20/HACD3/PCNA/LRP3/MAD2L1
REACTOME_DOWNSTREAM_TCR_SIGNALING	REACTOME_DOWNSTREAM_TCR_SIGNALING	-0.443978	-1.45326	0.0139319	0.0456723	PSMF1/PSMD3/PSMA6/PSMC4/SKP1/PSME2/PSMB7/PSME4/PSMD11/HLA-DPB1/PSMA3/PSMC5/INPP5D/PSMB4/UBA52/PSMB9/PSMA1/HLA-DPA1/PSMB6/PSMD14/PSMA2/PSMC2/UBE2N/SEM1/PSMB1/PSMD6/PSMC1/PSMD2/PTEN/PSMB5/PSME3/PSMB3/PSMD1/PSMC3/PSMB8/PSMB2
PYEON_CANCER_HEAD_AND_NECK_VS_CERVICAL_UP	PYEON_CANCER_HEAD_AND_NECK_VS_CERVICAL_UP	-0.443823	-1.58268	0.00144928	0.0167113	NSD3/TMPO/TOPBP1/C2CD5/ELF3/HELLS/SCML1/KNTC1/ATP8B1/HSPA1A/XK/HNRNPU/TMEM30B/FNBP1L/OPA1/NEK2/SLF1/PSIP1/SYCP2/FANCL/BRWD1/TCAM1P/CENPF/CCDC14/KIF15/CEP152/RBBP4/SS18L1/DONSON/HMGB3/RBL1/PAXBP1/HNRNPA1/HLTF/POLD3/AHCTF1/CENPK/EZH2/BARD1/NASP/LMNB1/BAG5/CENPJ/CDC7/ENOSF1/C18orf54/RAD51AP1/GART/PRPS2/NUP210/CDK1/MCM3/CCNE2/POLA1/ATAD2/RFC5/GSPT1/PRMT6/CDCA7/DTL/UHRF1
PETROVA_ENDOTHELIUM_LYMPHATIC_VS_BLOOD_UP	PETROVA_ENDOTHELIUM_LYMPHATIC_VS_BLOOD_UP	-0.443505	-1.51904	0.00758725	0.0281411	LMO2/RAMP3/BUB1B/PYGL/LBR/CENPF/TIMP3/HLA-DPB1/ALDH1A1/IGFBP2/BUB1/TTK/CDKN3/ANKS1A/KIF11/LMNB1/AURKB/SLC39A14/LIPA/CCNB2/MCM6/KIF2C/CCNA2/CDK1/FOXM1/CCNE2/PNP/CTDSPL/TK1/TOP2A/TUBA4A/UBE2C/PCLAF/PTTG1/CKS1B/DHCR24
BROWNE_HCMV_INFECTION_48HR_UP	BROWNE_HCMV_INFECTION_48HR_UP	-0.441548	-1.57426	0.00289436	0.0175011	MSH2/C19orf57/SLPI/PLCG2/PSMD11/IFNAR2/MRS2/IGFBP2/ABCB7/PFKP/SRSF8/GEM/CLN3/NEMP1/NFATC3/TMEM106C/TPST2/OTUD3/MLLT11/CDC7/HAT1/MAGOH/ELAC2/BRCA1/SLC39A14/OIP5/DHX9/HADH/PPT1/PRPS2/H2AFZ/AMD1/RFC3/KLRG1/GGH/POLA2/USP1/CKS2/RFC4/NUP205/GGCT/POLR2H/SLC25A5/CCNE1/SORD/POLE2/EEF1E1/MAD2L1
REACTOME_SUMOYLATION	REACTOME_SUMOYLATION	-0.440544	-1.57098	0.001443	0.0167113	HNRNPK/L3MBTL2/CBX5/NOP58/NUP62/NUP43/MDC1/TRIM28/INCENP/UBE2I/TRIM27/NR1H3/SEC13/SUMO2/NR2C1/SMC1A/PARK7/CBX2/BLM/NUP93/PIAS2/RANGAP1/NSMCE4A/NDC1/CTBP1/NUP155/NUP188/NUP88/DNMT1/POM121C/AURKB/BRCA1/HDAC1/BIRC5/SAE1/NUP85/NUP35/CDCA8/NUP210/ING2/SEH1L/RPA1/DNMT3B/NUP37/AURKA/NUP205/NUP107/TOP2A/CETN2/PCNA
REACTOME_METABOLISM_OF_CARBOHYDRATES	REACTOME_METABOLISM_OF_CARBOHYDRATES	-0.439952	-1.6427	0.0013624	0.0167113	AGL/XYLB/HS3ST4/FUT11/PGM2/B4GAT1/GUSB/PHKG2/HYAL2/NUP62/NUP43/B4GALT2/BPGM/ENO2/GLCE/PGD/GOT2/HEXB/PYGL/NAGLU/GNS/HGSNAT/FUT10/GPC2/RPEL1/B4GALT6/SEC13/G6PC3/GBE1/ALDH1A1/SLC25A10/NUP93/ENO1/UBA52/PFKP/PFKM/UGP2/NDC1/ARSB/PFKL/NUP155/HMMR/NUP188/TALDO1/MDH2/PGP/NUP88/ALDOA/TKT/PGM1/POM121C/CHST13/GAPDH/PGK1/G6PD/PKM/RPIA/GNPDA1/NUP85/NUP35/PRPS2/SLC35B2/NUP210/HK1/SEH1L/AKR1B1/GALE/GPI/DCXR/SLC2…
LOCKWOOD_AMPLIFIED_IN_LUNG_CANCER	LOCKWOOD_AMPLIFIED_IN_LUNG_CANCER	-0.439562	-1.60039	0.00140449	0.0167113	GEMIN2/SEC61G/OPA1/PI4KA/FAM177A1/RMI2/NIPSNAP2/GNS/TMEM134/MFN1/P2RY6/HDGF/ARHGAP9/ABCF2/PUF60/HYOU1/NDUFB5/PSMB4/ILF2/PMVK/TPM3/MRPL9/APIP/MRPS17/GPAA1/PMF1/FJX1/SNAPIN/FASTKD3/NAXE/DDX10/FIGNL1/AKT1/LPCAT1/EIF4G1/CLPTM1L/SSR2/PCID2/COPS6/CPSF1/GCDH/SDHA/LY6E/LAMTOR1/MCM7/MRPL23/CDK4/NAT10/MRPL36/DPP3/SIVA1/MRPL11/CAT/POLR2H/METTL1/TFDP1/NUDT1/MYC/CKS1B
BILD_E2F3_ONCOGENIC_SIGNATURE	BILD_E2F3_ONCOGENIC_SIGNATURE	-0.439482	-1.60913	0.0013986	0.0167113	PSIP1/CRELD2/ENO2/ADCY3/ZDHHC23/TAF4/B4GALT6/ABCB10/TEAD4/SFMBT1/PKN3/PIN1/DONSON/AK4/FAM222A/MFHAS1/SRSF7/SLC27A3/SLC9A3R1/BRI3BP/PXMP2/PHF10/KCTD6/SAC3D1/NUP155/CCP110/EZH2/DCK/DPY19L1/NFATC3/PUM3/NASP/TMEM106C/STXBP1/AKT1/RDH13/POLE/CEBPA/LRP8/MDN1/PWP1/RECQL4/ALDH5A1/AKR1B1/CEP78/DNAJC9/RPA1/CCNE2/ATAD2/CCND3/FEN1/CCNE1/CENPX/ZWINT/TFDP1/POLE2/PCNA/TMEM97/DTL
JAATINEN_HEMATOPOIETIC_STEM_CELL_UP	JAATINEN_HEMATOPOIETIC_STEM_CELL_UP	-0.439075	-1.64403	0.00133511	0.0167113	SLC39A10/TMEM44/CD34/ABCC1/NDN/CBX5/ERLIN2/DPY19L2/DPYSL3/FANCL/SMIM24/B4GALT6/ZNF165/ARMCX1/CPSF3/ITM2C/ALDH1A1/CBX2/MEST/PON2/ACACA/ANGPT1/SRSF3/TNFRSF21/NASP/FLT3/MRPS27/PRMT5/BAALC/NPR3/CHST13/HACD1/EBPL/MCM5/COL5A1/SPIN4/MAP7/CYTL1/HADH/FAM30A/LAPTM4B/MZB1/IGLL1/IPO11/CPA3/FAM216A/H2AFY/PSMB5/IGFBP7/MSRB3/CDK4/HSPD1/DNMT3B/MEGF6/STMN1/ARHGAP22/SCD/RUVBL2/NREP/C1QTNF4/DEPTOR/PRDX4/GCSH/PSMG1/…
RICKMAN_TUMOR_DIFFERENTIATED_WELL_VS_POORLY_UP	RICKMAN_TUMOR_DIFFERENTIATED_WELL_VS_POORLY_UP	-0.438971	-1.60814	0.00139082	0.0167113	EARS2/SBK1/CHCHD6/POLR2B/RMI2/ALDH2/CEP70/FUBP1/LBR/SNRPE/GMCL1/SFPQ/CENPF/ACVR2B/EEF1D/CHPT1/ALDH1A1/IARS2/LIPT1/PSMB4/IPO9/LTB/MAP7D2/SRSF7/AHCTF1/STARD7/SRSF3/NEMP1/MYCN/SLC25A6/NASP/ACSS1/SRRT/VARS2/PKP4/NCBP2/C5/FBL/IMMT/CHD1L/RPS7/RPIA/TRA2B/ATP6V0E2/CCT7/SRSF1/MCM3/UCK2/CCT3/CCT6P3/SEPHS1/CACYBP/MDH1/MAT2A/MSH6/SLC5A6/ISYNA1/UBE2T/TMEM97/CENPV/GTF3A
TSENG_IRS1_TARGETS_UP	TSENG_IRS1_TARGETS_UP	-0.438848	-1.45596	0.0153374	0.0489736	NDN/HSPA9/TCF7/NSUN2/BPGM/MAPK12/ACTN4/EMC6/PTPRF/FBN2/BUB1/SPCS3/ADORA2B/SLC9A3R1/HSPA4/DBNL/SQLE/PCYT2/LBHD1/MAIP1/DDX47/DDX18/XRCC6/DBN1/DLK1/SPP1/ST13/UCK2/PHB/FEN1/ACLY/NOP56/PPIH/PCLAF/TMEM97
KIM_WT1_TARGETS_DN	KIM_WT1_TARGETS_DN	-0.437519	-1.68461	0.00126582	0.0167113	SPN/HSPA1A/UPF3A/PERP/THOC7/DNAJB1/RFC2/ASAH1/PPIG/RACGAP1/REV3L/ARL6IP1/CDK2AP2/BUB1B/GEMIN2/LARP4/SPTSSA/SNRPA1/HSPA5/NEK2/ZNHIT1/IFI16/LSM2/FUBP1/ACYP1/KIF20A/APEH/ADSS/BAD/BRWD1/RPL36/CUL4A/MRPL34/TRIM27/CENPF/CTR9/MIS18BP1/DPYSL2/HSPA1B/ARMCX1/CPOX/CENPE/KIF14/INTS13/THAP11/HMGN5/FASTKD1/LIPT1/OXA1L/BUB1/ARMCX6/MRPL13/TRMU/DLGAP5/TTK/GRSF1/ASPM/RANGAP1/PIGF/RPS9/PARG/ITGA4/NDC1/EID1/UBE2G1/S…
HOLLMANN_APOPTOSIS_VIA_CD40_UP	HOLLMANN_APOPTOSIS_VIA_CD40_UP	-0.435285	-1.56762	0.00142045	0.0167113	ALDH2/AGPAT5/DENND1C/COTL1/HGSNAT/MRPL34/COPS3/ENSA/DPYSL2/GSR/HMGB3/NRGN/GRK6/MEST/PDGFD/CDKN3/NUDT11/EAF2/ASH2L/MFHAS1/HSPH1/MRPS22/SNRPD1/NEMP1/PARD6A/SLC25A6/DDX39A/ENDOD1/TMEM106C/XRCC5/NFIB/ARPC1B/COPS6/HDAC1/LEF1/G3BP1/ADCK2/CNOT7/LAP3/TIMELESS/NBEAL2/LSM4/GCHFR/EMC7/MAP4K1/PEMT/TUBA1B/COLGALT1/TMEM147/TUBA1A/TUBA1C/MYH10/SDHB/SNU13/DEPTOR/DUT/ACAT1/HMGB1/NUSAP1/SHMT1
JAZAG_TGFB1_SIGNALING_UP	JAZAG_TGFB1_SIGNALING_UP	-0.434692	-1.42843	0.015456	0.0492752	CHORDC1/CASP3/IL12A/VPS4A/ERLIN2/STRAP/CNPY3/PIGN/NUDT21/GSR/CNIH1/TIMM8B/CPSF4/LPCAT3/FARS2/BAG5/SUPT16H/PRELID1/PWP1/TIMELESS/ILF3/EBP/PRDX2/ALDOC/LSM5/CCNE1
REACTOME_CELLULAR_RESPONSES_TO_STRESS	REACTOME_CELLULAR_RESPONSES_TO_STRESS	-0.43301	-1.6592	0.00129032	0.0167113	PTGES3/HSPA9/TXN/EEF1A1/PSMD3/NUP62/NUP43/MRE11/PSMA6/HSPA5/ATOX1/NUDT2/PSMC4/PRDX5/CAPZA1/PSME2/PSMB7/PSME4/HSPA1B/SEC13/CBX6/RBBP4/PSMD11/GSR/DCTN1/PSMA3/PSMC5/CBX2/PSMB4/HSBP1/DYNLL2/RBX1/NUP93/UBA52/UBN1/PRDX6/HSPH1/PSMB9/NDC1/RPS19BP1/CABIN1/HSPA4/PSMA1/DYNLL1/NUP155/PSMB6/CAMK2G/CITED2/EZH2/NUP188/PSMD14/PSMA2/GSTP1/NUP88/VCP/YWHAE/TNFRSF21/PSMC2/MAPK1/SEM1/POM121C/HSP90AB1/LMNB1/CCAR2/MTOR…
LIU_SOX4_TARGETS_DN	LIU_SOX4_TARGETS_DN	-0.431504	-1.6141	0.00134409	0.0167113	HNRNPU/ABHD17A/DEXI/TNFSF13/FUT11/MED7/GEMIN2/OPA1/PI4KA/INF2/USP5/RPS28/PKN1/STAU1/PEX11A/FUBP1/LARP1/DLAT/DIMT1/UBE2G2/YDJC/PRPF8/PTBP1/B4GALT6/HPS1/SLC35F5/ITGB1BP1/BNIP3/TMED2/BCLAF1/GTF3C2/ST7/ENO1/ATF6/PIAS2/NDC1/TMX1/TBCE/FAF1/PFKL/LPCAT3/RPL13/DFFA/NOL7/DDT/FECH/AK2/EIF4E2/NSUN5/PRDX3/RPN1/NDUFS7/DUS1L/PRMT1/MAGOH/CHEK2/WDR55/PCGF6/DHX9/SURF6/NME2/GART/SRRM1/UROS/ABHD14A/HSPA8/TCP1/PSMC3I…
REACTOME_NEDDYLATION	REACTOME_NEDDYLATION	-0.429634	-1.57254	0.00140252	0.0167113	COMMD5/GAN/FBXO22/FBXO10/PSMD8/ASB13/DCAF4/RBBP7/FBXL5/ELOC/KLHL21/PSMF1/COPS4/PSMD3/PSMA6/DCAF13/FBXO4/PSMC4/FBXO31/SKP1/PSME2/CUL4A/PSMB7/COPS3/PSME4/KEAP1/PSMD11/SOCS5/PSMA3/PSMC5/FBXW2/COPS8/PSMB4/FBXL16/COMMD8/COPS7B/RBX1/UBA52/PSMB9/ASB9/DDA1/PSMA1/KCTD6/PSMB6/PSMD14/PSMA2/UCHL3/PSMC2/SEM1/COMMD10/PSMB1/COMMD4/ELOB/GPS1/COPS6/PSMD6/PSMC1/BIRC5/PSMD2/NAE1/COMMD9/PSMB5/PSME3/WDR5/PSMB3/DDB1/P…
DACOSTA_UV_RESPONSE_VIA_ERCC3_UP	DACOSTA_UV_RESPONSE_VIA_ERCC3_UP	-0.428383	-1.60251	0.00133869	0.0167113	HSPA1A/RPS6KB2/PSMD8/DAXX/RFC2/HNRNPU/RSL1D1/NEU1/TNFSF13/UQCRC1/CASP3/SLC25A4/PTPN11/PDAP1/ABCB6/HYAL2/ZNHIT1/ACYP1/RAD9A/BAD/SCO2/ARPC4/TCIRG1/EIF3I/EEF1D/PKMYT1/ECI1/FRAT2/GDI2/KLHDC3/CBX2/ERCC2/NSUN5P1/TRIAP1/SULT1A2/ERCC1/FKBP1A/BSG/PPIE/PRPF4/SAC3D1/NPRL2/NCLN/ACAA1/BOLA2/GSTP1/ALDOA/GRHPR/OGG1/DDT/MICB/BUD23/MLLT11/RPN1/MCM5/NDUFS7/CREG1/NCBP2/GLUD1/GNL1/RNF113A/LY6E/IDH2/NDUFV1/UROS/ABHD1…
CREIGHTON_ENDOCRINE_THERAPY_RESISTANCE_1	CREIGHTON_ENDOCRINE_THERAPY_RESISTANCE_1	-0.428062	-1.65537	0.00125	0.0167113	UBAP2/HAUS4/FYB2/RAMP3/FKBP3/MRPS21/NOP58/WDR4/RMI2/ELP6/LDOC1/ADCY3/KIF20A/DNAJC12/HIRIP3/RPL22L1/SNRPE/RSRC1/YDJC/NUDT21/VPS72/CENPF/MIS18BP1/PTBP1/BCL2/TEAD4/ARMCX1/UBQLN4/AGAP2-AS1/EIF3M/ANP32B/KLHDC3/NOB1/EPPK1/MEST/TOP1MT/UBE2S/ZNRD1/CDKN3/TPD52L1/CDC25B/PMVK/IMPDH2/ASPM/RHNO1/TPM3/PRDX6/RPS9/HDDC2/DTD1/HMMR/ADK/BARD1/MRPL52/ARMC10/CAD/PISD/ATP8B2/CMSS1/RIDA/DHPS/PRMT5/PABPC4/XRCC5/NDUFAF4/…
DARWICHE_PAPILLOMA_RISK_HIGH_UP	DARWICHE_PAPILLOMA_RISK_HIGH_UP	-0.427954	-1.47241	0.015083	0.0482948	RASIP1/RPL39/SLPI/SFPQ/FAM162A/EEF1D/CHPT1/MRPS18A/ENO1/PRRC1/PTPRCAP/PFKL/DYNLL1/IFITM3/TRMT1/PGK1/NCL/LY6E/QDPR/H2AFZ/PDCD5/COX5B/SRM/CACYBP/LDHA/UBE2C/GALK1/PGAM1/RNASE2/NHP2
WHITFIELD_CELL_CYCLE_G2_M	WHITFIELD_CELL_CYCLE_G2_M	-0.426836	-1.53203	0.00143266	0.0167113	SPAG5/HP1BP3/DNAJB1/CKAP5/ARL6IP1/DNAJA1/MZT1/THRAP3/BUB1B/HCFC1/NEK2/MDC1/LBR/MKI67/SFPQ/CENPF/MIS18BP1/CENPE/KIF14/HMGB3/ANP32B/ECT2/GRK6/BUB1/DLGAP5/TTK/CDC25B/SELENON/DEPDC1B/RANGAP1/SPDL1/HMMR/SRSF3/HMG20B/CKAP2/RAD51C/PYM1/TUBB4B/RNPS1/BIRC5/SGO2/LRP8/NUP35/CCNB2/HSPA8/RRP1/KIF2C/CCNA2/ARHGDIB/GPSM2/TPX2/FOXM1/SMARCB1/MCM4/JPT1/AURKA/CKS2/CDC20/NUSAP1/POC1A/CEP55/TRIP13/CKS1B
HSIAO_HOUSEKEEPING_GENES	HSIAO_HOUSEKEEPING_GENES	-0.426481	-1.62484	0.00131579	0.0167113	TMED10/ARL6IP1/AP3S1/RPL18A/CD34/SNRPN/HNRNPK/TXN/EEF1A1/GUSB/PI4KA/RPN2/HYAL2/HINT1/RPS28/ATOX1/RER1/CAPZA1/RPL27A/RPS26/RPL41/TRIM28/RPS3A/RPL39/VPS72/RPL8/MORF4L2/RPL14/COX6C/CST3/CD81/EEF1D/RPL23A/OAZ1/FCGRT/RPS8/RPS5/RPL10A/ANP32B/GDI2/RPS14/RPS3/ECHS1/QARS/PSMB4/YWHAQ/BCLAF1/ENO1/UBA52/SLC25A3/NDUFA12/SRP14/PRDX6/HNRNPA1/FKBP1A/RPL4/RPS9/COX6B1/SPCS2/COX6A1/VDAC2/RPL7/HLA-DPA1/KARS/DYNLL1/P…
POOLA_INVASIVE_BREAST_CANCER_UP	POOLA_INVASIVE_BREAST_CANCER_UP	-0.42559	-1.57388	0.00139082	0.0167113	NEK2/ECM1/MMP13/FCGR3A/KIF20A/ARHGAP15/COTL1/CENPF/HOPX/STAG3/SRGN/KIF15/CST7/EPPK1/DLGAP5/CDKN3/BLM/ASPM/LTB/ITGA4/APOBEC3B/SQLE/LST1/KIF11/FCER1G/CALU/TBC1D31/COL5A1/OIP5/RRM2/SPC25/FANCI/BIRC5/LRP8/RAD51AP1/SELL/SLA/CCNB2/PRKCB/KIF2C/CCNA2/NCAPG/GPSM2/MAP4K1/TPX2/CDK1/LGALS9/CCNE2/MCM4/MELK/LYZ/DSCC1/AURKA/TK1/CKS2/PRC1/CDC20/NUSAP1/TOP2A/AIF1/CD52/CTSC/TYMS/GINS2/CEP55/FKBP11/PCLAF/TRIP13/DTL…
WIERENGA_STAT5A_TARGETS_DN	WIERENGA_STAT5A_TARGETS_DN	-0.424254	-1.51289	0.00577201	0.0231583	PF4V1/NDUFAF3/BANK1/ACRBP/TMEM163/ZNF185/GFOD1/TCEAL1/ARHGEF3/ITGB5/TMEM44/IL17RA/PLCB2/IFI16/ANGPTL6/COTL1/ASAP2/VWF/MANSC1/PLCG2/CAVIN2/CARD19/TTK/PSTPIP2/EAF2/CORO1A/ANGPT1/PPM1F/LST1/PRKD2/PECAM1/ACOT11/PROS1/FCER1G/NFIB/UBASH3B/PDIA5/LHFPL2/DAAM1/GP9/C5/PADI4/BIN1/NINJ2/CD93/DLK1/MSRB3/RGS18/SUSD3/FCER1A/LYZ/CTDSPL/DEPTOR/MS4A3/CTSG/ACTN1
STEIN_ESRRA_TARGETS	STEIN_ESRRA_TARGETS	-0.421384	-1.63404	0.00124224	0.0167113	KCNK13/ISCA1/MRPS30/COX10/DECR1/SDHD/CDC23/DAXX/KIF3B/SPINT1/TERF1/DCTD/NNT/HIGD1A/BRD3OS/ZNF514/UQCRC1/B4GAT1/RTL8C/SLC25A4/NQO2/SUCLA2/GTPBP8/OPA1/CEP70/DLAT/ACYP1/ST6GALNAC4/GOT2/ACAA2/NDUFA10/DHDDS/MRPL34/GMCL1/MED9/SMARCC1/TCIRG1/FAM162A/ZNF165/NDRG2/MFN2/CIAPIN1/PDHA1/ECI1/FASTKD1/CHCHD3/STEAP3/OXA1L/SLC31A1/NDUFB5/QARS/ELP5/ST3GAL5/ACO2/OPN3/IQSEC1/RNF4/SLC25A3/ABCB7/UBR7/PFKP/PFKM/SULT1A2…
REACTOME_NEUTROPHIL_DEGRANULATION	REACTOME_NEUTROPHIL_DEGRANULATION	-0.420745	-1.6193	0.00127065	0.0167113	APEH/COTL1/RNASE3/HEXB/PYCARD/PYGL/ADAM10/GNS/HGSNAT/PSMB7/SLPI/NAPRT/TCIRG1/HSPA1B/CST3/PSMD11/ARHGAP9/CAPN1/CD59/LAIR1/GDI2/ILF2/KPNB1/IMPDH2/SRP14/APRT/TRAPPC1/RAB24/PRDX6/QSOX1/DDOST/PPIE/TMC6/SYNGR1/ARSB/PFKL/DYNLL1/DBNL/ACAA1/PSMD14/PSMA2/GSTP1/CSNK2B/VCP/VAMP8/ALDOA/PSMC2/PGM1/MAPK1/PECAM1/XRCC5/HSP90AB1/FCER1G/DPP7/CFD/IDH1/PSMB1/LPCAT1/CREG1/HSP90AA1/PSMD6/PKM/TUBB4B/CCT2/IMPDH1/PSMD2/XR…
MARTINEZ_RESPONSE_TO_TRABECTEDIN_DN	MARTINEZ_RESPONSE_TO_TRABECTEDIN_DN	-0.418876	-1.54905	0.00139082	0.0167113	MRPS35/GDI2/ARPC5L/HERC4/TCERG1/BUB1/MFAP1/DDX21/RAD54B/UBR7/ERCC3/UBN1/HSPH1/ATF1/WEE1/POLD3/FAF1/SRSF3/DCK/PSMD14/KIF11/YWHAE/BUB3/SNIP1/PSMC2/RBM14/SUPV3L1/MRPL15/XRCC5/MAPKAPK5/PSMB1/KDM1A/PPP1CC/LHFPL2/MRPL1/PRIM2/TIMM21/HSPA8/RCC1/CCNA2/PSME3/SRSF9/CDK1/MCM3/UCK2/EIF4B/MAT2A/GLRX/AURKA/ADSL/TOP2A/UBE2C/UBE2T/MYC/PCNA/CEP55/DKC1/DTL/ELOVL6
ENK_UV_RESPONSE_EPIDERMIS_UP	ENK_UV_RESPONSE_EPIDERMIS_UP	-0.417706	-1.56095	0.00136054	0.0167113	ME2/PSMD3/SNRPA1/PSIP1/APEH/PYGL/SCO2/MKKS/TEAD4/PRKAG1/DPAGT1/CMAS/FAM189B/BNIP3/GRK6/HYOU1/RALB/COPS7B/TPD52L2/PFKP/SULT1A2/SRSF7/PREB/NAGPA/IFITM3/M6PR/PRMT5/MANF/POLE/PRDX3/ATIC/CARHSP1/RUVBL1/ELAC2/AIMP2/HDAC1/SEPT9/RCC1/AIFM1/ARHGDIB/PSME3/TMSB10/TUBG1/SRM/GALE/CCT7/POLR3G/CSE1L/ACTL6A/SLC25A15/MRPS7/CSTF2/DPP3/PRIM1/PAFAH1B3/DHRS9/EBNA1BP2/RUVBL2/CDC20/PHB/SMS/ADSL/HMGB1/PDSS1/SLC5A6/PSMB2…
REACTOME_CILIUM_ASSEMBLY	REACTOME_CILIUM_ASSEMBLY	-0.41712	-1.50182	0.002849	0.0175011	NEK2/CEP70/DYNLRB1/WDR60/MKKS/ALMS1/EXOC6/CEP152/DCTN1/HAUS1/CEP250/CDK5RAP2/DYNLL2/FBF1/CLUAP1/DYNLL1/CCP110/YWHAE/CENPJ/HSP90AA1/HAUS8/TUBB4B/CCT2/CEP41/HAUS7/TUBB6/CEP72/SMO/TCP1/TUBG1/TUBA3D/CEP131/TUBB8/CDK1/CEP78/CCT8/CCT3/TUBA1B/TUBA1A/TUBA1C/TUBB/RAB8A/HSPB11/TUBA4A/CETN2/PLK4
REACTOME_CELLULAR_RESPONSES_TO_EXTERNAL_STIMULI	REACTOME_CELLULAR_RESPONSES_TO_EXTERNAL_STIMULI	-0.412967	-1.60193	0.00124224	0.0167113	PTGES3/HSPA9/TXN/EEF1A1/PSMD3/NUP62/NUP43/PRKAG2/MRE11/PSMA6/HSPA5/ATOX1/NUDT2/PSMC4/PRDX5/PIK3R4/CAPZA1/PSME2/ATG16L1/PSMB7/PSME4/MFN1/HSPA1B/SEC13/PRKAG1/CBX6/MFN2/RBBP4/PSMD11/GSR/DCTN1/PSMA3/PSMC5/CBX2/PSMB4/HSBP1/DYNLL2/RBX1/NUP93/UBA52/UBN1/PRDX6/HSPH1/PSMB9/NDC1/RPS19BP1/ATG3/CABIN1/HSPA4/PSMA1/DYNLL1/NUP155/PSMB6/CAMK2G/CHMP4C/CITED2/EZH2/NUP188/PSMD14/PSMA2/GSTP1/NUP88/VDAC1/CSNK2B/VCP/L…
YANG_BCL3_TARGETS_UP	YANG_BCL3_TARGETS_UP	-0.412443	-1.54342	0.00134228	0.0167113	PPRC1/SLC7A8/LRPAP1/ECT2/BUB1/NDUFB5/DLGAP5/PFKM/ANK1/PSMB9/UCP2/NDUFA2/NCALD/TNFRSF21/ACADVL/ACSS1/AURKB/CKAP2/COASY/NDUFA3/PARPBP/RRM2/HSD17B10/RAD51AP1/TACC3/OSBPL1A/CKB/TBC1D10C/KIF2C/CCNA2/PGAM5/KIF22/CDK1/FOXM1/CCNE2/FASN/PSMB8/GLRX/PFKFB4/AURKA/SCD/SLC37A4/PRC1/CDC20/NUSAP1/TOP2A/GATM/UBE2C/CTSC/UBE2T/ALYREF/PTTG1/ACOT7/ELOVL6/PLK4
ZHOU_INFLAMMATORY_RESPONSE_LIVE_DN	ZHOU_INFLAMMATORY_RESPONSE_LIVE_DN	-0.411961	-1.56065	0.00131406	0.0167113	SLC25A30/MTIF3/LZTS2/LIAS/CYB5RL/PDE5A/TTI1/HKDC1/FAM78A/HDAC9/GFOD1/KRT18/TRMT61B/BRAT1/PIP4K2B/ZC3H14/PRAM1/DNAH9/POMGNT2/SETDB2/TIMM29/METTL17/DAG1/GIT1/NDUFV3/HEATR3/ARV1/ST6GALNAC4/NOA1/ACAA2/SNX18/MRPL34/MIS18BP1/PHF23/NDRG2/HDGFL2/NR2F6/CIPC/FRAT2/LIPT1/KLHDC3/DDX28/MRPL58/ARMCX6/POLR3A/TRIAP1/MALSU1/FANCE/UBR7/SLC20A1/NAA16/COQ9/UBE2G1/STARD7/EXOSC4/OSGEPL1/HENMT1/NFATC3/LSM10/TMEM41A/LBH…
PROVENZANI_METASTASIS_UP	PROVENZANI_METASTASIS_UP	-0.409866	-1.4757	0.00569801	0.0229012	DDX19B/GPX2/OXCT1/SLC25A14/VSNL1/NNT/ITPA/EDC4/DDX50/BRD7/VPS4A/VPS26A/TOR3A/GOT2/CUL4A/SAR1A/CST7/THAP11/BTF3/TSR1/TMED2/ELP5/TCF12/MARCKSL1/HNRNPA3/VARS/HNRNPA1/BORA/HLTF/POLD3/KARS/ADK/CMC2/EZH2/SF3B3/MRPS27/TMEM208/CLEC11A/XRCC5/CYTL1/CBFB/NAE1/MRPL23/GCHFR/AKR1B1/CDK1/MCM3/MAGED1/DNAJC9/EIF4B/LSM7/NDUFS5/PRIM1/SKP2/TIMM23/NIP7/CAT/GCSH/TUBB/PPA1/ZWINT/CTSC/PRSS3P2/CENPN
REACTOME_FATTY_ACID_METABOLISM	REACTOME_FATTY_ACID_METABOLISM	-0.406554	-1.43608	0.0115774	0.0391917	ALOXE3/DECR1/ACOT4/GPX2/ABCC1/PTGR1/PTGES3/CPT2/PRKAG2/CYP2U1/ACAA2/HSD17B8/HSD17B12/ACOT13/HPGD/CYP4F2/TBXAS1/ECI1/ECHS1/PON2/ACACA/SLC27A3/ACAA1/ACADVL/PCCB/ACOT11/HACD1/ACBD6/ECI2/ALDH3A2/HADH/PPT1/CYP2J2/NDUFAB1/TECR/PTGES2/FASN/SLC25A1/SCD/ACLY/HACD3/ACOT7/ELOVL6
VANTVEER_BREAST_CANCER_ESR1_DN	VANTVEER_BREAST_CANCER_ESR1_DN	-0.406292	-1.50265	0.00275862	0.0175011	RSRC1/PSME4/P2RY6/HDGF/SRGN/GPR180/IFNAR2/ITM2C/STEAP3/MAPRE2/BUB1/ILF2/TTK/BLM/ENO1/PFKP/ATL3/UGP2/PLEKHF1/SRSF7/APOBEC3B/QSOX2/UCHL3/GATAD2A/TNFRSF21/PGM1/NASP/SEM1/NCAPD2/SH3BP1/DIAPH3/GAPDH/MCM5/UBASH3B/PRIM2/ODC1/BIN1/IMPA2/CDCA8/ATAD3A/CCNB2/RRP1/PDCD5/MCM6/KIF2C/ABRACL/AMD1/HJURP/TMSB10/ATP1B3/PDIA6/GPSM2/SYNCRIP/UCK2/STIL/YBX1/RAD54L/COLGALT1/UQCRH/MELK/CTPS1/CDC20/PSMG1/CDCA7/CTSC/LDHB/C…
REACTOME_UB_SPECIFIC_PROCESSING_PROTEASES	REACTOME_UB_SPECIFIC_PROCESSING_PROTEASES	-0.402992	-1.44736	0.00860832	0.0310303	PSMD3/USP5/PSMA6/WDR20/PSMC4/PSME2/MAT2B/PSMB7/PSME4/KEAP1/PSMD11/RHOT1/ARRB1/PSMA3/PSMC5/PTRH2/PSMB4/UBA52/PSMB9/VDAC2/PSMA1/USP9X/PSMB6/CCP110/PSMD14/PSMA2/VDAC1/PSMC2/SEM1/PSMB1/RUVBL1/PSMD6/PSMC1/PSMD2/PTEN/CCNA2/VDAC3/PSMB5/PSME3/PSMB3/PSMD1/PSMC3/KAT2A/PSMB8/SKP2/CDC20/PSMB2/MYC/CDC25A
COLINA_TARGETS_OF_4EBP1_AND_4EBP2	COLINA_TARGETS_OF_4EBP1_AND_4EBP2	-0.402776	-1.51924	0.00132802	0.0167113	TOR1AIP1/ALDH2/NEK2/ENO2/KIF20A/TOR3A/RAD9A/HEXB/FGF18/PTPRF/TCIRG1/RAD51/CD59/IGFBP2/HAUS1/ECT2/TIMM10/MAPRE2/ILF2/PHPT1/DLGAP5/TTK/CDC25B/PON2/PFDN1/MPP6/PSMB9/NDC1/LGALS8/RBM12/GPAA1/SNRPD1/PFKL/VEGFB/CENPK/HMMR/PPP1R8/IFITM3/MMACHC/ATP1B1/PGM1/PRMT5/AURKB/NFIB/NPR3/DIAPH3/POLE/POLR2D/HAT1/MRPL37/RBMX/CREG1/FBXO5/GRWD1/ALDH7A1/BIRC5/TACC3/RNF113A/HNRNPR/LY6E/BST2/ASF1B/ATAD3A/KIF2C/CCNA2/MRPL2…
RAMALHO_STEMNESS_UP	RAMALHO_STEMNESS_UP	-0.402772	-1.44465	0.00998573	0.0348255	COPS4/C12orf45/NOP58/LSM2/RPUSD4/MRPL34/PSMD11/SMARCAD1/IARS2/PEX7/SLC7A6/SLC4A7/RNF4/LAS1L/COPRS/RPL22/USP9X/TMEM183A/SRSF3/RIDA/XRCC5/NDUFAF4/MRPS2/SNRPC/WDR55/BYSL/GRWD1/ALDH7A1/TBRG4/PDCD2/MPHOSPH10/URI1/LAPTM4B/NUP35/CRTAP/GLO1/FASTKD5/NIFK/DTYMK/GCAT/UTP4/GCSH/PPA1/DCTPP1/UBE2T/FKBP11/MRPL17/ACAT2/ELOVL6
