# Supplementary material for: Acute Myeloid Leukemia Cells Functionally Compromise Hematopoietic Stem/Progenitor Cells Inhibiting Normal Hematopoiesis Through the Release of Extracellular Vesicles
Source: Front Oncol. 2022 Mar 16;12:824562. doi: 10.3389/fonc.2022.824562 (PMC8965808; doi:10.3389/fonc.2022.824562)
Supplement: Supplementary file 5 [file Table_5.xlsx]

## Sheet: UP
Supplemental Table 5: Hallmark analysis of up regulated genes of HSPCs after treatment with Kg1 derived EVs
ID	Description	enrichmentScore	NES	pvalue	p.adjust	core_enrichment
TNFA_SIGNALING_VIA_NFKB	TNFA_SIGNALING_VIA_NFKB	0.76734	2.97652	0.00364964	0.00780275	IER3/BHLHE40/NFKB2/CEBPB/PMEPA1/TRAF1/CSF2/CCL2/NFKB1/EHD1/KYNU/TNFRSF9/VEGFA/SDC4/RNF19B/IL1A/NFAT5/BIRC2/CXCL2/PLAU/SMAD3/JUNB/KLF6/PTGS2/ACKR3/DENND5A/EIF1/RELB/ZC3H12A/IL6ST/ATF3/BCL3/SQSTM1/BTG2/SOD2/IER5/TANK/MARCKS/IL1B/PFKFB3/CCL5/MAP2K3/MAP3K8/NFKBIA/TNFAIP8/MAFF/BTG1/DUSP5/PPP1R15A/CXCL10/CD83/MXD1/TNIP1/SAT1/TNFAIP3/IFIH1/IRF1/ICAM1/CD69/TSC22D1/TNFAIP6/PDE4B/IL6/DDX58/B4GALT5/ETS2/ZFP…
TGF_BETA_SIGNALING	TGF_BETA_SIGNALING	0.648507	2.05281	0.00259067	0.00780275	PMEPA1/THBS1/SMAD3/JUNB/CTNNB1/NCOR2/ACVR1/PPP1R15A/UBE2D3/BMPR2/SMAD7/SMAD6/BMP2/TRIM33/SPTBN1/FURIN/MAP3K7/PPM1A/ID2/TGIF1/CDKN1C/ARID4B
INFLAMMATORY_RESPONSE	INFLAMMATORY_RESPONSE	0.647539	2.51181	0.00364964	0.00780275	IL18R1/HAS2/CCL2/NFKB1/CD70/TNFRSF9/RGS16/IL1A/IL10RA/KLF6/RGS1/CCR7/P2RX4/IRF7/NLRP3/TNFSF10/SLC11A2/BTG2/ITGA5/SLC7A1/IL1B/CCL5/RHOG/NFKBIA/CXCL8/EMP3/CXCL10/MXD1/LAMP3/ACVR1B/IRF1/ICAM1/SLC7A2/TAPBP/IL4R/CD69/GPR132/TNFAIP6/RASGRP1/IFNAR1/PDE4B/ATP2C1/IL6/ICOSLG/GNA15/PTGER4/IL7R/GPR183/PTAFR/RNF144B/BEST1/LYN/CD40/AXL/CLEC5A/RAF1/RIPK2/KIF1B/AHR/GABBR1/HIF1A/SLAMF1
IL6_JAK_STAT3_SIGNALING	IL6_JAK_STAT3_SIGNALING	0.639417	2.19163	0.00283286	0.00780275	CXCL13/IL18R1/CSF2/IL6ST/PIM1/IL1B/MAP3K8/CRLF2/IL2RA/TYK2/STAT3/CXCL10/ACVR1B/IRF1/IL4R/IFNAR1/IRF9/IL6/JUN/STAT2/HAX1/IL13RA1/IL9R/IL3RA/CD44/CSF2RA/IL10RB/IL2RG/CSF2RB
HEDGEHOG_SIGNALING	HEDGEHOG_SIGNALING	0.584451	1.71071	0.00503778	0.0100756	VEGFA/NRP1/MYH9/RASA1/ETS2/TLE3/GLI1/NRCAM/NF1/CELSR1/RTN1
INTERFERON_GAMMA_RESPONSE	INTERFERON_GAMMA_RESPONSE	0.551086	2.12867	0.003663	0.00780275	HLA-DQA1/CCL2/NFKB1/WARS/IL10RA/UPP1/PTGS2/PARP14/IRF7/TNFSF10/SOD2/PIM1/CCL5/NFKBIA/SPPL2A/MTHFD2/BTG1/GBP4/PELI1/STAT3/CXCL10/NCOA3/TXNIP/TNFAIP3/PARP12/MVP/IFIH1/IRF1/ICAM1/TAPBP/IL4R/CD69/TNFAIP6/JAK2/ZNFX1/HLA-A/IRF9/PDE4B/IL6/DDX58/LYSMD2/STAT2/HLA-B/CD74/VCAM1/CD40/ARL4A/RIPK2/XAF1/TAP1/HIF1A/ISG20/IL15/RBCK1/MT2A/TRIM21/ADAR/CD86/IFIT3/RAPGEF6/CSF2RB/METTL7B/BATF2
IL2_STAT5_SIGNALING	IL2_STAT5_SIGNALING	0.547781	2.12043	0.00374532	0.00780275	BHLHE40/IL18R1/TRAF1/CSF2/LRIG1/TNFRSF9/RGS16/PLIN2/NFKBIZ/IL10RA/KLF6/DENND5A/P2RX4/TNFSF10/PIM1/TNFRSF18/SOCS2/MAP3K8/MAFF/NRP1/IL2RA/GABARAPL1/GBP4/IL1RL1/CXCL10/CD83/NCOA3/MXD1/BMPR2/TNFRSF4/SWAP70/SYT11/HUWE1/CKAP4/PRNP/COL6A1/NCS1/IL4R/NDRG1/CCND2/ITGAV/BMP2/RHOH/TWSG1/GADD45B/SLC2A3/ARL4A/PLEC/AHNAK/ABCB1/AHR/IL3RA/MYO1C/NFIL3/SPRED2/FURIN/CD44/MAPKAPK2/CCR4/CAPN3/ADAM19/SLC39A8/PHLDA1/MUC…
APOPTOSIS	APOPTOSIS	0.512341	1.93935	0.00333333	0.00780275	IER3/FEZ1/IL1A/LMNA/BMF/ATF3/SQSTM1/TNFSF10/BTG2/SOD2/PSEN2/CTNNB1/IL1B/PLAT/CREBBP/PTK2/SAT1/TXNIP/SMAD7/IRF1/H1F0/CD69/PMAIP1/IL6/CCND2/JUN/MADD/GNA15/RARA/BMP2/PEA15/ADD1/BIRC3/GADD45B/BNIP3L/PPP2R5B/BTG3/DDIT3/DIABLO/TAP1
KRAS_SIGNALING_UP	KRAS_SIGNALING_UP	0.510385	1.97773	0.00363636	0.00780275	TRAF1/CSF2/RGS16/CCSER2/PLAU/IL10RA/MTMR10/PTGS2/VWA5A/IL1B/PLAT/NRP1/PPP1R15A/CXCL10/MMD/TNFAIP3/ADAM8/ST6GAL1/AKAP12/CXCR4/TRIB2/ETS1/MMP9/MAP3K1/CCND2/USP12/IL7R/LAPTM5/BMP2/EPB41L3/BIRC3/DUSP6/TFPI/MPZL2/ABCB1/JUP/LY96/WDR33/RBM4/ADAM17/MMP10/PLEK2/PPBP/SOX9/TMEM176A/CSF2RA/BTBD3/SCG3/GFPT2/IL2RG
INTERFERON_ALPHA_RESPONSE	INTERFERON_ALPHA_RESPONSE	0.487358	1.70633	0.0028169	0.00780275	NCOA7/WARS/PARP14/IRF7/NUB1/GBP4/CXCL10/LAMP3/TXNIP/PARP12/IFIH1/ELF1/IRF1/IL4R/IRF9/CD47/STAT2/CD74/GBP2/RIPK2/TAP1/TRIM5/ISG20/TMEM140/IL15/TRIM21/ADAR/IFIT3/BATF2
UV_RESPONSE_DN	UV_RESPONSE_DN	0.476124	1.75854	0.00331126	0.00780275	BHLHE40/HAS2/NFKB1/FYN/SMAD3/ZMIZ1/SLC7A1/YTHDC1/NRP1/ANXA2/SMAD7/PIK3CD/DAB2/ATP2C1/NIPBL/SYNJ2/TGFBR2/ICA1/KIT/PHF3/TFPI/MGLL/AGGF1/CELF2/NEK7/DUSP1/ATXN1/DYRK1A/SCAF8/PRKCE/ADD3/ACVR2A/GRK5/IGF1R/ATP2B1/MAPK14/SPOP/BCKDHB/TOGARAM1/AKT3
P53_PATHWAY	P53_PATHWAY	0.47101	1.82705	0.00364964	0.00780275	IER3/RGS16/SLC3A2/DDIT4/RNF19B/IL1A/UPP1/ATF3/BTG2/IER5/FOXO3/VWA5A/BTG1/PPP1R15A/MXD1/SAT1/TXNIP/ACVR1B/HIST1H1C/TSC22D1/RB1/PRMT2/ZMAT3/NDRG1/CCND2/JUN/NINJ1/BMP2/ABAT/MXD4/RHBDF2/TRAF4/CCNK/ANKRA2/DDIT3/TSPYL2/DRAM1/TAP1/ADA/S100A10/ISCU/PLXNB2/VDR/TRIB3/H2AFJ/SPHK1
ALLOGRAFT_REJECTION	ALLOGRAFT_REJECTION	0.448981	1.73391	0.00357143	0.00780275	CXCL13/HLA-DQA1/CCL2/WARS/AARS/IRF7/BCL3/NLRP3/HLA-E/IL1B/CCL5/IL2RA/CCL19/ICAM1/ELF4/TAPBP/IL4R/JAK2/HLA-A/ETS1/IL6/MMP9/HLA-DOA/CCND2/CD47/ICOSLG/NCF4/CD74/SPI1/GBP2/LYN/CD40/CSK/RIPK2/FGR/TAP1/HIF1A/HLA-DRA/IKBKB/IL18RAP/IL15/BCAT1/GALNT1/FLNA/IL2RG/CCL4/CD86/DEGS1/ACVR2A/MAP3K7/TNF
COMPLEMENT	COMPLEMENT	0.439949	1.71002	0.00364964	0.00780275	CEBPB/EHD1/KYNU/SRC/FYN/CALM1/IRF7/BRPF3/PIM1/CTSH/CCL5/RHOG/MAFF/PLAT/CBLB/DUSP5/DOCK10/TNFAIP3/IRF1/SH2B3/JAK2/RASGRP1/ANXA5/DPP4/IL6/LYN/C3/USP16/ME1/PLA2G7/DUSP6/RAF1/PPP2CB/RBSN/LAMP2/PRCP/SERPINA1/GNB4/LGALS3/SCG3/RABIF/CTSL/CTSB/APOBEC3F/PRDM4/FN1/PHEX
EPITHELIAL_MESENCHYMAL_TRANSITION	EPITHELIAL_MESENCHYMAL_TRANSITION	0.432432	1.67741	0.00364964	0.00780275	COL7A1/IL32/PMEPA1/THBS1/VEGFA/BASP1/SDC4/SPOCK1/ITGA5/FERMT2/ANPEP/CXCL8/EMP3/SAT1/TNFAIP3/LGALS1/FOXC2/DAB2/VIM/BMP1/IL6/JUN/ITGAV/VCAM1/ACTA2/LAMC2/COL6A2/GADD45B/FSTL3/TAGLN/CD44/GREM1/CXCL6/IL15/LAMA2/IGFBP4/FLNA/MYLK
COAGULATION	COAGULATION	0.42246	1.55895	0.0060423	0.0116198	THBS1/FYN/PLAU/CTSH/MAFF/PLAT/WDR1/BMP1/DPP4/MMP9/C3/DUSP6/ISCU/LAMP2/FURIN/RAC1/MMP10/SERPINA1/RABIF/SIRT2/CTSB/FN1/CTSE/LGMN/ARF4/KLF7/GDA/SERPINB2/S100A13

## Sheet: DOWN
Supplementary Table 5: Hallmark analysis of down-regulated genes of HSPCs after treatment with KG-1 derived-EVs
ID	Description	enrichmentScore	NES	pvalue	p.adjust	core_enrichment
MYC_TARGETS_V2	MYC_TARGETS_V2	-0.842782	-2.54239	0.00161031	0.00780275	PPRC1/RABEPK/LAS1L/PUS1/CBX3/PRMT3/SUPV3L1/NDUFAF4/IPO4/DDX18/SLC19A1/MCM5/BYSL/GRWD1/FARSA/AIMP2/TBRG4/MPHOSPH10/RRP12/MRTO4/IMP4/SRM/CDK4/HSPD1/GNL3/NOP2/MCM4/NOP16/NOLC1/NIP7/WDR74/EXOSC5/PHB/PA2G4/UNG/DCTPP1/NOP56/SORD/MYC/TMEM97/PLK4
E2F_TARGETS	E2F_TARGETS	-0.80946	-2.89674	0.00136054	0.00780275	CENPE/ZW10/SMC1A/DONSON/HMGB3/UBE2S/DLGAP5/CDKN3/CDC25B/UBR7/WEE1/POLD3/CCP110/HMMR/SNRPB/EZH2/BARD1/DCK/MLH1/PPP1R8/PHF5A/DDX39A/NASP/DNMT1/NCAPD2/KPNA2/LMNB1/AURKB/AK2/DIAPH3/MCM2/POLE/MCM5/SRSF2/SSRP1/RAD51C/CHEK2/BRCA1/RPA2/RRM2/PRIM2/TBRG4/SPC25/HNRNPD/BIRC5/XRCC6/RAD51AP1/TACC3/ASF1B/CDCA8/CCNB2/TIMELESS/H2AFZ/TRA2B/PSMC3IP/MCM6/KIF2C/H2AFX/MCM7/TUBG1/ILF3/CDK4/PRKDC/KIF22/WDR90/SLBP/RFC3/C…
MYC_TARGETS_V1	MYC_TARGETS_V1	-0.802525	-2.86843	0.00136054	0.00780275	PCBP1/PTGES3/PSMD3/SNRPA1/PSMA6/LSM2/PSMC4/GOT2/TRIM28/SMARCC1/NCBP1/RPL14/HDGF/RPS5/RPS3/ILF2/YWHAQ/KPNB1/DDX21/IMPDH2/SLC25A3/HNRNPA3/HNRNPA1/SRSF7/RPL22/MRPL9/HDDC2/SNRPD1/PSMA1/HNRNPA2B1/KARS/CBX3/STARD7/SRSF3/PHB2/SF3B3/PSMD14/PSMA2/CAD/VDAC1/YWHAE/BUB3/EIF4H/EXOSC7/KPNA2/PABPC4/HSP90AB1/VBP1/MCM2/DDX18/DHX15/PRDX3/MCM5/CANX/SRSF2/NCBP2/FAM120A/PGK1/AIMP2/PRPF31/CLNS1A/U2AF1/ODC1/FBL/SSB/COX…
OXIDATIVE_PHOSPHORYLATION	OXIDATIVE_PHOSPHORYLATION	-0.724264	-2.55797	0.00138696	0.00780275	ISCA1/MRPS30/COX10/DECR1/SDHD/CYB5R3/CYB5A/NNT/UQCRC1/SLC25A4/NDUFA1/NQO2/HSPA9/SUCLA2/OPA1/NDUFA6/DLAT/GOT2/ACAA2/HTRA2/MRPL34/ECH1/TCIRG1/COX6C/MFN2/ATP6V0E1/PDHA1/RHOT1/ECI1/NDUFC1/TIMM10/OXA1L/ECHS1/NDUFB5/TIMM8B/ACO2/SLC25A3/ABCB7/COX6B1/IDH3G/COX6A1/VDAC2/MGST3/IDH3B/NDUFB2/MRPS22/UQCRB/NDUFA7/NDUFA2/ACAA1/NDUFA9/PHB2/MDH2/VDAC1/SLC25A6/ATP1B1/SUCLG1/ACADVL/SUPV3L1/MRPL15/ETFA/NDUFA8/IDH1/M…
G2M_CHECKPOINT	G2M_CHECKPOINT	-0.655517	-2.34315	0.00136054	0.00780275	LBR/INCENP/CUL4A/MKI67/SFPQ/CENPF/SMARCC1/NSD2/CENPE/KIF15/SMC1A/HMGB3/BUB1/RBL1/KPNB1/UBE2S/TTK/CDKN3/CDC25B/SNRPD1/SQLE/HMMR/EZH2/BARD1/KIF11/HMGN2/DDX39A/BUB3/NASP/RBM14/PRMT5/KPNA2/LMNB1/AURKB/MCM2/POLE/CDC7/MCM5/SRSF2/FBXO5/RPA2/PRIM2/NCL/ODC1/HNRNPD/BIRC5/TACC3/G3BP1/CCNB2/SRSF10/HSPA8/H2AFZ/TRA2B/MCM6/KIF2C/CCNA2/AMD1/POLQ/H2AFX/DTYMK/SMC2/ILF3/CDK4/KIF22/TPX2/SRSF1/CDK1/MCM3/SYNCRIP/PTTG3…
DNA_REPAIR	DNA_REPAIR	-0.594182	-2.03116	0.00144509	0.00780275	POLE4/RAE1/NELFCD/RFC2/CANT1/REV3L/ELOA/ITPA/ARL6IP1/STX3/MRPL40/NELFB/GUK1/NUDT21/RAD51/GTF3C5/ERCC2/TMED2/ZNRD1/RBX1/IMPDH2/ERCC3/APRT/ERCC1/POLD3/SAC3D1/BOLA2/TAF12/DGUOK/CLP1/POLR2D/POLR3C/SSRP1/NCBP2/RPA2/POLR1C/POLR2I/HPRT1/DDB1/RFC3/LIG1/SF3A3/DAD1/POLA1/POLA2/PNP/PRIM1/RFC4/RFC5/POLR2H/FEN1/DUT/NME1/ZWINT/CETN2/RPA3/CSTF3/TYMS/POLD1/PCNA/ALYREF/NME4/POLR2F
MTORC1_SIGNALING	MTORC1_SIGNALING	-0.5634	-2.00887	0.00137363	0.00780275	ABCF2/GSR/GBE1/PSMA3/ARPC5L/BUB1/AK4/CYP51A1/ENO1/ACACA/SLC9A3R1/CORO1A/HSPA4/HSP90B1/PFKL/SQLE/PSMD14/DDX39A/ALDOA/PSMC2/PGM1/M6PR/IDH1/MCM2/GAPDH/MLLT11/RPN1/CANX/PGK1/RRM2/G6PD/IMMT/SLA/UCHL5/QDPR/PPIA/PSMB5/HPRT1/PSME3/CALR/TUBG1/SDF2L1/POLR3G/HSPD1/GPI/RPA1/CACYBP/MCM4/PNP/GLRX/EBP/TM7SF2/AURKA/SCD/HMGCS1/SLC37A4/LDHA/NUP205/HMBS/ACLY/PSMG1/UNG/PPA1/TUBA4A/GLA/SORD/TOMM40/CTSC/GMPS/TMEM97/TP…
FATTY_ACID_METABOLISM	FATTY_ACID_METABOLISM	-0.558406	-1.91887	0.00142857	0.00780275	SUCLA2/CPT2/BLVRA/ENO2/ACAA2/ECH1/ALDH9A1/CPOX/HPGD/PDHA1/ECI1/ALDH1A1/ECHS1/RAP1GDS1/ACO2/NCAPH2/PRDX6/HSPH1/IDH3G/IDH3B/ACAA1/MDH2/ALDOA/GRHPR/SUCLG1/ACADVL/ACSS1/IDH1/SDHC/ECI2/HSP90AA1/ALDH3A2/ODC1/FH/GCDH/ERP29/HADH/HSD17B10/OSTC/SDHA/UROS/H2AFZ/FASN/MDH1/UROD/APEX1/HMGCS1/LDHA/SMS/ADSL/NTHL1/METAP1/ACAT2/NSDHL/DHCR24/MIF
ADIPOGENESIS	ADIPOGENESIS	-0.526783	-1.87558	0.00137174	0.00780275	CAVIN2/GBE1/ECHS1/SLC25A10/MTCH2/ACO2/IDH3G/COQ9/COX6A1/PREB/MGST3/ANGPT1/PFKL/UCP2/VEGFB/TALDO1/LPCAT3/MDH2/ALDOA/TKT/PGM1/SUCLG1/DDT/MRPL15/AK2/IDH1/SLC19A1/PRDX3/ESYT1/SDHC/GPHN/COQ3/IMMT/HADH/SAMM50/UQCRQ/CYC1/NDUFAB1/QDPR/SOD1/AIFM1/COX7B/ATP1B3/PEMT/COX8A/UQCR10/CAVIN1/SLC25A1/STOM/SDHB/CAT/CHCHD10/ACLY/NDUFB7/SLC5A6/NDUFS3/SCARB1/FAH/CMBL/ELOVL6
GLYCOLYSIS	GLYCOLYSIS	-0.464173	-1.65356	0.00137363	0.00780275	NANP/TPBG/SAP30/GALK2/RARS/CLDN3/PDK3/KDELR3/ELF3/GCLC/HK2/GPC3/GNE/SPAG4/MPI/DPYSL4/AGL/CYB5A/PGM2/TXN/ABCB6/GUSB/ME2/GMPPB/MED24/NDUFV3/B4GALT2/HSPA5/ENO2/PSMC4/GLCE/KIF20A/GOT2/PYGL/PMM2/ALDH9A1/FAM162A/SLC25A10/AK4/ADORA2B/ENO1/PFKP/PAXIP1/CLN6/QSOX1/UGP2/ECD/HMMR/CITED2/TALDO1/MDH2/ALDOA/NASP/IDH1/SDHC/COL5A1/COG2/PGK1/ALDH7A1/G6PD/PKM/GNPDA1/SOD1/PPIA/FKBP4/GALE/CDK1/STMN1/MDH1/GLRX/AURKA/S…
PEROXISOME	PEROXISOME	-0.446802	-1.46883	0.010479	0.0163735	SLC25A4/GNPAT/PEX11A/PRDX5/MSH2/ECH1/ALDH9A1/SMARCC1/ALDH1A1/ITGB1BP1/ERCC3/ERCC1/CLN6/HRAS/CTBP1/ACAA1/TSPO/PEX13/IDH1/ECI2/FDPS/GSTK1/IDH2/SLC35B2/SOD1/PEX5/SLC25A19/ISOC1/CTPS1/CAT/TOP2A/DHCR24
SPERMATOGENESIS	SPERMATOGENESIS	-0.424558	-1.44043	0.00883652	0.0142525	ZC3H14/TEKT2/PGS1/PHKG2/NEK2/GMCL1/BUB1/TTK/CDKN3/PIAS2/PDHA2/EZH2/TALDO1/THEG/PARP2/MTOR/RPL39L/MAP7/CCNB2/KIF2C/VDAC3/CDK1/NEFH/PEBP1/AURKA/RFC4/PSMG1/SLC2A5
