# Supplementary material for: Acute Myeloid Leukemia Cells Functionally Compromise Hematopoietic Stem/Progenitor Cells Inhibiting Normal Hematopoiesis Through the Release of Extracellular Vesicles
Source: Front Oncol. 2022 Mar 16;12:824562. doi: 10.3389/fonc.2022.824562 (PMC8965808; doi:10.3389/fonc.2022.824562)
Supplement: Supplementary file 6 [file Table_6.xlsx]

## Sheet: miR_21_5p
miRTargetLink 2.0
miRNA	Target / Target pathway	Support	Source	Experiment(s)	Reference - PMID
hsa-miR-21-5p	TMEM170A	Functional MTI (Weak)	MIRT553537	PAR-CLIP	21572407
hsa-miR-21-5p	E2F3	Functional MTI (Weak)	MIRT558245	PAR-CLIP	21572407
hsa-miR-21-5p	KLK2	Functional MTI (Weak)	MIRT722828	HITS-CLIP	19536157
hsa-miR-21-5p	SPRY4	Functional MTI (Weak)	MIRT622112	HITS-CLIP	23824327
hsa-miR-21-5p	SPRY4	Functional MTI (Weak)	MIRT622112	HITS-CLIP	27418678
hsa-miR-21-5p	TCEANC2	Functional MTI (Weak)	MIRT632336	HITS-CLIP	23824327
hsa-miR-21-5p	TCEANC2	Functional MTI (Weak)	MIRT632336	PAR-CLIP	27292025
hsa-miR-21-5p	FGF12	Functional MTI (Weak)	MIRT623945	HITS-CLIP	23824327
hsa-miR-21-5p	PER2	Functional MTI (Weak)	MIRT655270	HITS-CLIP	23824327
hsa-miR-21-5p	C8orf17	Functional MTI (Weak)	MIRT690308	HITS-CLIP	23313552
hsa-miR-21-5p	PLEKHA8	Functional MTI (Weak)	MIRT700739	HITS-CLIP	23313552
hsa-miR-21-5p	ATF7IP	Functional MTI (Weak)	MIRT711687	HITS-CLIP	19536157
hsa-miR-21-5p	CASC2	Functional MTI	MIRT731121	qRT-PCR, Luciferase reporter assay, Immunoprecipitaion, Western blot	25446261
hsa-miR-21-5p	ICOSLG	Functional MTI	MIRT732457	Luciferase reporter assay, Western blot	25327529
hsa-miR-21-5p	DNM1L	Functional MTI	MIRT731893	Luciferase reporter assay, qRT-PCR, Western blot	28347692
hsa-miR-21-5p	NAV3	Functional MTI	MIRT732517	Western blot, Luciferase reporter assay/Microarray	25579119
hsa-miR-21-5p	TICAM2	Functional MTI	MIRT732458	Luciferase reporter assay, Western blot	25327529
hsa-miR-21-5p	STUB1	Functional MTI	MIRT732588	qRT-PCR, Western blot	26841045
hsa-miR-21-5p	UBE2N	Functional MTI	MIRT732459	Luciferase reporter assay, Western blot	25327529
hsa-miR-21-5p	BCL10	Functional MTI	MIRT732460	Luciferase reporter assay, Western blot	25327529
hsa-miR-21-5p	LRP6	Functional MTI	MIRT732668	Luciferase reporter assay, qRT-PCR, Western blot	28337300
hsa-miR-21-5p	CEBPB	Functional MTI	MIRT732461	Luciferase reporter assay, Western blot	25327529
hsa-miR-21-5p	HMGB1	Functional MTI	MIRT732462	Luciferase reporter assay, Western blot	25327529
hsa-miR-21-5p	EGLN1	Functional MTI	MIRT732679	Luciferase reporter assay	27030384
hsa-miR-21-5p	TAP1	Functional MTI	MIRT732463	Luciferase reporter assay, Western blot	25327529
hsa-miR-21-5p	TLR3	Functional MTI	MIRT732464	Luciferase reporter assay, Western blot	25327529
hsa-miR-21-5p	PSMD9	Functional MTI	MIRT732931	Flow, qRT-PCR, Western blot	26500453
hsa-miR-21-5p	CADM1	Functional MTI	MIRT732712	Luciferase reporter assay	27055844
hsa-miR-21-5p	COX2	Functional MTI	MIRT732933	Flow, qRT-PCR, Western blot	26604791
hsa-miR-21-5p	ABCB1	Functional MTI	MIRT733147	Flow, qRT-PCR, Western blot	27040946
hsa-miR-21-5p	FZD6	Functional MTI	MIRT733174	Luciferase reporter assay, qRT-PCR, Western blot	27347343
hsa-miR-21-5p	OXTR	Functional MTI	MIRT733614	Luciferase reporter assay	26273428
hsa-miR-21-5p	PCGF2	Functional MTI	MIRT733305	qRT-PCR, Western blot	27542229
hsa-miR-21-5p	BMI1	Functional MTI	MIRT733326	ChIP-seq, Immunofluorescence, Immunohistochemistry, Luciferase reporter assay, qRT-PCR, Western blot	27644439
hsa-miR-21-5p	SOCS6	Functional MTI (Weak)	MIRT733494	Next Generation Sequencing (NGS), qRT-PCR	27570566
hsa-miR-21-5p	SOCS6	Functional MTI	MIRT733494	Luciferase reporter assay, qRT-PCR, Western blot	27811366
hsa-miR-21-5p	FOXP3	Functional MTI (Weak)	MIRT734132	qRT-PCR	26383248
hsa-miR-21-5p	CASP8	Functional MTI	MIRT735309	In situ hybridization, Luciferase reporter assay, Northern blot, qRT-PCR, Western blot	26080425
hsa-miR-21-5p	Smad7	Functional MTI	MIRT734699	Luciferase reporter assay, qRT-PCR, Western blot	26968995
hsa-miR-21-5p	SOCS1	Functional MTI	MIRT734892	Luciferase reporter assay, qRT-PCR, Western blot	27811366
hsa-miR-21-5p	MSLN	Functional MTI	MIRT734186	Luciferase reporter assay	28125734
hsa-miR-21-5p	FOXO1	Functional MTI	MIRT735215	Luciferase reporter assay, qRT-PCR, Western blot	25909227
hsa-miR-21-5p	TRAF7	Functional MTI	MIRT735310	In situ hybridization, Luciferase reporter assay, Northern blot, qRT-PCR, Western blot	26080425
hsa-miR-21-5p	ERP44	Functional MTI (Weak)	MIRT447714	PAR-CLIP	22100165
hsa-miR-21-5p	DCAF11	Functional MTI (Weak)	MIRT739018	PAR-CLIP	26701625
hsa-miR-21-5p	PRR14L	Functional MTI (Weak)	MIRT739019	PAR-CLIP	26701625
hsa-miR-21-5p	FDXACB1	Functional MTI (Weak)	MIRT763856	PAR-CLIP	27292025
hsa-miR-21-5p	KANSL3	Functional MTI (Weak)	MIRT763857	PAR-CLIP	27292025
hsa-miR-21-5p	CBX4	Functional MTI (Weak)	MIRT479960	PAR-CLIP	23592263
hsa-miR-21-5p	SETD1B	Functional MTI (Weak)	MIRT468455	PAR-CLIP	23592263
hsa-miR-21-5p	FOXN2	Functional MTI (Weak)	MIRT476742	PAR-CLIP	23592263
hsa-miR-21-5p	FAM136A	Functional MTI (Weak)	MIRT452798	PAR-CLIP	23592263
hsa-miR-21-5p	CBX4	Functional MTI (Weak)	MIRT479960	PAR-CLIP	24398324
hsa-miR-21-5p	CBX4	Functional MTI (Weak)	MIRT479960	PAR-CLIP	21572407
hsa-miR-21-5p	CBX4	Functional MTI	MIRT479960	Luciferase reporter assay, Western blot	25327529
hsa-miR-21-5p	CBX4	Functional MTI (Weak)	MIRT479960	PAR-CLIP	26701625
hsa-miR-21-5p	CBX4	Functional MTI (Weak)	MIRT479960	PAR-CLIP	27292025
hsa-miR-21-5p	C15orf52	Functional MTI (Weak)	MIRT483049	PAR-CLIP	23592263
hsa-miR-21-5p	C15orf52	Functional MTI (Weak)	MIRT483049	PAR-CLIP	23446348
hsa-miR-21-5p	C15orf52	Functional MTI (Weak)	MIRT483049	PAR-CLIP	20371350
hsa-miR-21-5p	C15orf52	Functional MTI (Weak)	MIRT483049	HITS-CLIP	24906430
hsa-miR-21-5p	C15orf52	Functional MTI (Weak)	MIRT483049	HITS-CLIP	21572407
hsa-miR-21-5p	C15orf52	Functional MTI (Weak)	MIRT483049	PAR-CLIP	27292025
hsa-miR-21-5p	FBXL13	Functional MTI (Weak)	MIRT503919	PAR-CLIP	23446348
hsa-miR-21-5p	FBXL13	Functional MTI (Weak)	MIRT503919	PAR-CLIP	22012620
hsa-miR-21-5p	PATE2	Functional MTI (Weak)	MIRT529085	PAR-CLIP	22012620
hsa-miR-21-5p	UQCRB	Functional MTI (Weak)	MIRT505201	PAR-CLIP	23446348
hsa-miR-21-5p	UQCRB	Functional MTI (Weak)	MIRT505201	PAR-CLIP	22012620
hsa-miR-21-5p	PURG	Functional MTI (Weak)	MIRT506009	PAR-CLIP	23446348
hsa-miR-21-5p	PURG	Functional MTI (Weak)	MIRT506009	PAR-CLIP	22012620
hsa-miR-21-5p	PURG	Functional MTI (Weak)	MIRT506009	PAR-CLIP	21572407
hsa-miR-21-5p	PURG	Functional MTI (Weak)	MIRT506009	PAR-CLIP	20371350
hsa-miR-21-5p	DDX55	Functional MTI (Weak)	MIRT510274	PAR-CLIP	23446348
hsa-miR-21-5p	DDX55	Functional MTI (Weak)	MIRT510274	PAR-CLIP	21572407
hsa-miR-21-5p	C1orf147	Functional MTI (Weak)	MIRT528867	PAR-CLIP	22012620
hsa-miR-21-5p	ZNF460	Functional MTI (Weak)	MIRT505035	PAR-CLIP	23446348
hsa-miR-21-5p	ZNF460	Functional MTI (Weak)	MIRT505035	PAR-CLIP	20371350
hsa-miR-21-5p	RPRD2	Functional MTI (Weak)	MIRT505830	PAR-CLIP	23446348
hsa-miR-21-5p	ORC4	Functional MTI (Weak)	MIRT527646	PAR-CLIP	22012620
hsa-miR-21-5p	E2F3	Functional MTI (Weak)	MIRT558245	PAR-CLIP	21572407
hsa-miR-21-5p	GP5	Functional MTI (Weak)	MIRT537111	PAR-CLIP	22012620
hsa-miR-21-5p	GP5	Functional MTI (Weak)	MIRT537111	PAR-CLIP	20371350
hsa-miR-21-5p	RNF6	Functional MTI (Weak)	MIRT546726	PAR-CLIP	21572407
hsa-miR-21-5p	FRS2	Functional MTI (Weak)	MIRT537309	PAR-CLIP	22012620
hsa-miR-21-5p	FRS2	Functional MTI (Weak)	MIRT537309	PAR-CLIP	21572407
hsa-miR-21-5p	TMEM170A	Functional MTI (Weak)	MIRT553537	PAR-CLIP	21572407
hsa-miR-21-5p	SPRY4	Functional MTI (Weak)	MIRT622112	HITS-CLIP	23824327
hsa-miR-21-5p	SPRY4	Functional MTI (Weak)	MIRT622112	HITS-CLIP	27418678
hsa-miR-21-5p	TCEANC2	Functional MTI (Weak)	MIRT632336	HITS-CLIP	23824327
hsa-miR-21-5p	FGF12	Functional MTI (Weak)	MIRT623945	HITS-CLIP	23824327
hsa-miR-21-5p	TCEANC2	Functional MTI (Weak)	MIRT632336	PAR-CLIP	27292025
hsa-miR-21-5p	PER2	Functional MTI (Weak)	MIRT655270	HITS-CLIP	23824327
hsa-miR-21-5p	CDC25A	Functional MTI (Weak)	MIRT000157	Microarray, Northern blot, qRT-PCR	19826040
hsa-miR-21-5p	WFS1	Functional MTI (Weak)	MIRT000164	Quantitative proteomic approach	19253296
hsa-miR-21-5p	TM9SF3	Functional MTI	MIRT000166	Luciferase reporter assay	19253296
hsa-miR-21-5p	RTN4	Functional MTI	MIRT000167	Luciferase reporter assay, Quantitative proteomic approach	19253296
hsa-miR-21-5p	RTN4	Functional MTI (Weak)	MIRT000167	HITS-CLIP	22473208
hsa-miR-21-5p	RPS7	Functional MTI (Weak)	MIRT000168	qRT-PCR, Quantitative proteomic approach	19253296
hsa-miR-21-5p	RPS7	Functional MTI (Weak)	MIRT000168	Microarray	20371350
hsa-miR-21-5p	RPS7	Functional MTI	MIRT000168	Microarray, Western blot	17968323
hsa-miR-21-5p	RPS7	Functional MTI (Weak)	MIRT000168	Microarray	17991735
hsa-miR-21-5p	RPS7	Functional MTI (Weak)	MIRT000168	Microarray	19682430
hsa-miR-21-5p	RPS7	Functional MTI (Weak)	MIRT000168	Microarray	19276261
hsa-miR-21-5p	RPS7	Functional MTI (Weak)	MIRT000168	Microarray	19419954
hsa-miR-21-5p	RPS7	Functional MTI (Weak)	MIRT000168	Microarray	18850008
hsa-miR-21-5p	RPS7	Functional MTI (Weak)	MIRT000168	Microarray	16966691
hsa-miR-21-5p	RPS7	Functional MTI (Weak)	MIRT000168	Microarray	19672202
hsa-miR-21-5p	RPS7	Functional MTI (Weak)	MIRT000168	Microarray	19342589
hsa-miR-21-5p	RPS7	Functional MTI (Weak)	MIRT000168	Microarray	21069438
hsa-miR-21-5p	RPS7	Functional MTI (Weak)	MIRT000168	Microarray	18270520
hsa-miR-21-5p	RPS7	Functional MTI (Weak)	MIRT000168	Microarray	19836969
hsa-miR-21-5p	RPS7	Functional MTI (Weak)	MIRT000168	Microarray	19133651
hsa-miR-21-5p	RPS7	Functional MTI (Weak)	MIRT000168	Sequencing	18372920
hsa-miR-21-5p	RPS7	Functional MTI (Weak)	MIRT000168	Sequencing	18591254
hsa-miR-21-5p	PLOD3	Functional MTI	MIRT000169	Luciferase reporter assay, Quantitative proteomic approach	19253296
hsa-miR-21-5p	PDHA2	Functional MTI (Weak)	MIRT000170	Quantitative proteomic approach	19253296
hsa-miR-21-5p	NCAPG	Functional MTI	MIRT000171	Luciferase reporter assay, Quantitative proteomic approach	19253296
hsa-miR-21-5p	DERL1	Functional MTI	MIRT000172	Luciferase reporter assay, Quantitative proteomic approach	19253296
hsa-miR-21-5p	DERL1	Functional MTI (Weak)	MIRT000172	Microarray	18591254
hsa-miR-21-5p	BASP1	Functional MTI	MIRT000173	Luciferase reporter assay, Quantitative proteomic approach	19253296
hsa-miR-21-5p	JAG1	Functional MTI	MIRT000176	Flow, Immunoblot, Luciferase reporter assay, Microarray, qRT-PCR	19398721
hsa-miR-21-5p	JAG1	Functional MTI	MIRT000176	Luciferase reporter assay	22618231
hsa-miR-21-5p	JAG1	Functional MTI (Weak)	MIRT000176	Microarray	18591254
hsa-miR-21-5p	REST	Functional MTI	MIRT000177	Luciferase reporter assay	19242418
hsa-miR-21-5p	CDC25A	Functional MTI	MIRT000157	Luciferase reporter assay	23496142
hsa-miR-21-5p	CDC25A	Functional MTI (Weak)	MIRT000157	Microarray	18591254
hsa-miR-21-5p	CDC25A	Functional MTI (Weak)	MIRT000157	HITS-CLIP	22473208
hsa-miR-21-5p	CDC25A	Functional MTI	MIRT000157	Luciferase reporter assay, Western blot	25378484
hsa-miR-21-5p	BCL2	Functional MTI	MIRT000159	Luciferase reporter assay	17072344
hsa-miR-21-5p	BCL2	Functional MTI	MIRT000159	Luciferase reporter assay, Western blot	21376256
hsa-miR-21-5p	BCL2	Functional MTI	MIRT000159	Luciferase reporter assay	22710123
hsa-miR-21-5p	BCL2	Functional MTI	MIRT000159	Western blot	21468550
hsa-miR-21-5p	BCL2	Functional MTI	MIRT000159	Western blot;Other	20048743
hsa-miR-21-5p	BCL2	Functional MTI	MIRT000159	ChIP-seq, Immunofluorescence, Western blot	24606718
hsa-miR-21-5p	BCL2	Functional MTI	MIRT000159	Luciferase reporter assay, Western blot	25327529
hsa-miR-21-5p	PYM1	Functional MTI (Weak)	MIRT000163	Quantitative proteomic approach	19253296
hsa-miR-21-5p	TGFBI	Functional MTI	MIRT001208	Luciferase reporter assay, Western blot	19136465
hsa-miR-21-5p	TIMP3	Functional MTI	MIRT000954	Luciferase reporter assay, Western blot, qRT-PCR, Reporter assay;Western blot;qRT-PCR;Microarray;Other	18591254
hsa-miR-21-5p	TIMP3	Functional MTI	MIRT000954	qRT-PCR, Luciferase reporter assay, Western blot	20346171
hsa-miR-21-5p	TIMP3	Functional MTI	MIRT000954	Luciferase reporter assay, Western blot	21820586
hsa-miR-21-5p	TIMP3	Functional MTI	MIRT000954	Luciferase reporter assay, Western blot	23504349
hsa-miR-21-5p	TIMP3	Functional MTI	MIRT000954	Immunofluorescence, Immunohistochemistry, In situ hybridization, qRT-PCR, Western blot	24574341
hsa-miR-21-5p	SOX5	Functional MTI	MIRT000960	Western blot, Northern blot, qRT-PCR, Luciferase reporter assay	19013014
hsa-miR-21-5p	SOX5	Functional MTI (Weak)	MIRT000960	Microarray	18591254
hsa-miR-21-5p	MTAP	Functional MTI	MIRT000961	Western blot, Northern blot, qRT-PCR, Luciferase reporter assay	19013014
hsa-miR-21-5p	MTAP	Functional MTI (Weak)	MIRT000961	Microarray	18591254
hsa-miR-21-5p	E2F2	Functional MTI (Weak)	MIRT001121	Northern blot, qRT-PCR, ChIP	19528081
hsa-miR-21-5p	FMOD	Functional MTI	MIRT001188	Western blot	19906824
hsa-miR-21-5p	TGFBR2	Functional MTI	MIRT001189	qRT-PCR, Western blot	19906824
hsa-miR-21-5p	TGFBR2	Functional MTI	MIRT001189	qRT-PCR, Luciferase reporter assay, Western blot, Reporter assay	19816956
hsa-miR-21-5p	TGFBR2	Functional MTI	MIRT001189	Luciferase reporter assay, qRT-PCR, Western blot	18829576
hsa-miR-21-5p	TGFBR2	Functional MTI	MIRT001189	Luciferase reporter assay, Western blot	22072622
hsa-miR-21-5p	TGFBR2	Functional MTI (Weak)	MIRT001189	Microarray	18591254
hsa-miR-21-5p	TGFBR2	Functional MTI	MIRT001189	Immunofluorescence, Luciferase reporter assay, qRT-PCR, Western blot	24037531
hsa-miR-21-5p	TGFBR2	Functional MTI	MIRT001189	Luciferase reporter assay	27388239
hsa-miR-21-5p	PTEN	Functional MTI	MIRT001190	Western blot	19672202
hsa-miR-21-5p	PTEN	Functional MTI	MIRT001190	Luciferase reporter assay	19072831
hsa-miR-21-5p	PTEN	Functional MTI	MIRT001190	qRT-PCR, Western blot	19906824
hsa-miR-21-5p	PTEN	Functional MTI	MIRT001190	Luciferase reporter assay, qRT-PCR, Western blot	18850008
hsa-miR-21-5p	PTEN	Functional MTI	MIRT001190	Western blot	20216554
hsa-miR-21-5p	PTEN	Functional MTI	MIRT001190	qRT-PCR, Luciferase reporter assay, Western blot	20223231
hsa-miR-21-5p	PTEN	Functional MTI (Weak)	MIRT001190	Microarray, immunohistochemistry	19175831
hsa-miR-21-5p	PTEN	Functional MTI	MIRT001190	Luciferase reporter assay, Western blot, Reporter assay;Western blot;Microarray	20048743
hsa-miR-21-5p	PTEN	Functional MTI	MIRT001190	qRT-PCR, Western blot	20813833
hsa-miR-21-5p	PTEN	Functional MTI	MIRT001190	GFP reporter assay, Northern blot, qRT-PCR, Western blot, ASO assay	19641183
hsa-miR-21-5p	PTEN	Functional MTI	MIRT001190	Luciferase reporter assay	19253296
hsa-miR-21-5p	PTEN	Functional MTI	MIRT001190	Immunocytochemistry, Luciferase reporter assay, Northern blot, qRT-PCR, Western blot, Microarray, Reporter assay	17681183
hsa-miR-21-5p	PTEN	Functional MTI	MIRT001190	Northern blot, qRT-PCR, Western blot, Reporter assay	16762633
hsa-miR-21-5p	PTEN	Functional MTI	MIRT001190	Luciferase reporter assay, qRT-PCR	20797623
hsa-miR-21-5p	PTEN	Functional MTI	MIRT001190	Immunohistochemistry, qRT-PCR, Western blot	20978511
hsa-miR-21-5p	PTEN	Functional MTI	MIRT001190	Luciferase reporter assay, Microarray, Northern blot, qRT-PCR, Western blot	21187093
hsa-miR-21-5p	PTEN	Functional MTI	MIRT001190	Luciferase reporter assay, qRT-PCR, Western blot	21820606
hsa-miR-21-5p	PTEN	Functional MTI	MIRT001190	Luciferase reporter assay, Western blot	22267008
hsa-miR-21-5p	PTEN	Functional MTI (Weak)	MIRT001190	ELISA, Immunoblot, qRT-PCR	22678116
hsa-miR-21-5p	PTEN	Functional MTI	MIRT001190	Luciferase reporter assay	22956424
hsa-miR-21-5p	SPRY2	Functional MTI	MIRT000672	Luciferase reporter assay	18508928
hsa-miR-21-5p	SPRY2	Functional MTI	MIRT000672	Luciferase reporter assay, qRT-PCR	21278789
hsa-miR-21-5p	SPRY2	Functional MTI	MIRT000672	Luciferase reporter assay	23239100
hsa-miR-21-5p	SPRY2	Functional MTI	MIRT000672	qRT-PCR, Western blot	25728247
hsa-miR-21-5p	RECK	Functional MTI	MIRT000969	Luciferase reporter assay, qRT-PCR, Western blot	20480266
hsa-miR-21-5p	RECK	Functional MTI	MIRT000969	qRT-PCR, Luciferase reporter assay, Western blot, Reporter assay;Western blot;Other	18794849
hsa-miR-21-5p	RECK	Functional MTI	MIRT000969	Western blot, qRT-PCR, Luciferase reporter assay, Reporter assay;Western blot;qRT-PCR;Microarray	18591254
hsa-miR-21-5p	RECK	Functional MTI	MIRT000969	Western blot, qRT-PCR, Luciferase reporter assay	20154725
hsa-miR-21-5p	RECK	Functional MTI	MIRT000969	Luciferase reporter assay	22630347
hsa-miR-21-5p	RECK	Functional MTI	MIRT000969	Luciferase reporter assay, Western blot	23504349
hsa-miR-21-5p	RECK	Functional MTI	MIRT000969	qRT-PCR, Western blot	24594117
hsa-miR-21-5p	RECK	Functional MTI	MIRT000969	Immunofluorescence, Immunohistochemistry, qRT-PCR, Western blot	23811941
hsa-miR-21-5p	RECK	Functional MTI	MIRT000969	Luciferase reporter assay, Western blot	23708209
hsa-miR-21-5p	RECK	Functional MTI	MIRT000969	qRT-PCR, Western blot	26741162
hsa-miR-21-5p	PTEN	Functional MTI	MIRT001190	qRT-PCR, Western blot	22761812
hsa-miR-21-5p	PTEN	Functional MTI	MIRT001190	Immunohistochemistry, Luciferase reporter assay, qRT-PCR, Western blot	22770403
hsa-miR-21-5p	PTEN	Functional MTI	MIRT001190	Luciferase reporter assay, Western blot	22879939
hsa-miR-21-5p	PTEN	Functional MTI	MIRT001190	Luciferase reporter assay	23226804
hsa-miR-21-5p	PTEN	Functional MTI	MIRT001190	Western blot	21544242
hsa-miR-21-5p	PTEN	Functional MTI	MIRT001190	Immunocytochemistry, Luciferase reporter assay, qRT-PCR, Western blot	24817011
hsa-miR-21-5p	PTEN	Functional MTI	MIRT001190	Flow, Luciferase reporter assay, qRT-PCR, Western blot	23548551
hsa-miR-21-5p	PTEN	Functional MTI	MIRT001190	Immunohistochemistry, Luciferase reporter assay, qRT-PCR, Western blot	23174819
hsa-miR-21-5p	PTEN	Functional MTI	MIRT001190	qRT-PCR, Western blot	23466500
hsa-miR-21-5p	PTEN	Functional MTI	MIRT001190	Luciferase reporter assay, qRT-PCR, Western blot	24154840
hsa-miR-21-5p	PTEN	Functional MTI	MIRT001190	qRT-PCR, Western blot	24659669
hsa-miR-21-5p	PTEN	Functional MTI	MIRT001190	qRT-PCR, Western blot	22956257
hsa-miR-21-5p	PTEN	Functional MTI	MIRT001190	Luciferase reporter assay, qRT-PCR, Western blot	24603539
hsa-miR-21-5p	PTEN	Functional MTI	MIRT001190	qRT-PCR, Western blot	24468088
hsa-miR-21-5p	PTEN	Functional MTI	MIRT001190	Luciferase reporter assay,	24356956
hsa-miR-21-5p	PTEN	Functional MTI	MIRT001190	Immunofluorescence, Immunohistochemistry, qRT-PCR, Western blot	23811941
hsa-miR-21-5p	PTEN	Functional MTI	MIRT001190	Luciferase reporter assay	24161401
hsa-miR-21-5p	PTEN	Functional MTI	MIRT001190	Luciferase reporter assay, qRT-PCR, Western blot	23981302
hsa-miR-21-5p	PTEN	Functional MTI	MIRT001190	qRT-PCR, Western blot	23643356
hsa-miR-21-5p	PTEN	Functional MTI	MIRT001190	Luciferase reporter assay	23275230
hsa-miR-21-5p	PTEN	Functional MTI	MIRT001190	qRT-PCR, Western blot	23446999
hsa-miR-21-5p	PTEN	Functional MTI	MIRT001190	Luciferase reporter assay, Western blot	23708209
hsa-miR-21-5p	PTEN	Functional MTI	MIRT001190	qRT-PCR, Luciferase reporter assay, Western blot	25361012
hsa-miR-21-5p	PTEN	Functional MTI	MIRT001190	Luciferase reporter assay	26864640
hsa-miR-21-5p	PTEN	Functional MTI	MIRT001190	Flow, qRT-PCR, Western blot	26284486
hsa-miR-21-5p	PTEN	Functional MTI	MIRT001190	FACS, Luciferase reporter assay, qRT-PCR, Western blot	26387848
hsa-miR-21-5p	PTEN	Functional MTI	MIRT001190	Luciferase reporter assay, qRT-PCR, Western blot	27725205
hsa-miR-21-5p	PTEN	Functional MTI	MIRT001190	Luciferase reporter assay	26568302
hsa-miR-21-5p	PTEN	Functional MTI	MIRT001190	qRT-PCR, Western blot	26559642
hsa-miR-21-5p	PTEN	Functional MTI	MIRT001190	Western blot	28069514
hsa-miR-21-5p	PTEN	Functional MTI	MIRT001190	Flow, Luciferase reporter assay, qRT-PCR, Western blot	26975392
hsa-miR-21-5p	PTEN	Functional MTI	MIRT001190	qRT-PCR, Western blot	27350731
hsa-miR-21-5p	PTEN	Functional MTI	MIRT001190	Immunohistochemistry, Luciferase reporter assay, qRT-PCR, Western blot	27611950
hsa-miR-21-5p	PTEN	Functional MTI	MIRT001190	qRT-PCR, Western blot	26741162
hsa-miR-21-5p	PTEN	Functional MTI	MIRT001190	Luciferase reporter assay, Western blot, qRT-PCR	25799148
hsa-miR-21-5p	PTEN	Functional MTI	MIRT001190	qRT-PCR, Western blot	24912785
hsa-miR-21-5p	PTEN	Functional MTI	MIRT001190	Flow, Microarray, qRT-PCR, Western blot	28407783
hsa-miR-21-5p	PTEN	Functional MTI	MIRT001190	Western blot	26847601
hsa-miR-21-5p	PTEN	Functional MTI	MIRT001190	Immunohistochemistry, Luciferase reporter assay, qRT-PCR, Western blot	25803229
hsa-miR-21-5p	PTEN	Functional MTI	MIRT001190	Luciferase reporter assay, qRT-PCR, Western blot	27811366
hsa-miR-21-5p	PTEN	Functional MTI	MIRT001190	Flow, Immunohistochemistry, Microarray, qRT-PCR, Western blot	27574331
hsa-miR-21-5p	E2F1	Functional MTI	MIRT001191	qRT-PCR, Western blot	19906824
hsa-miR-21-5p	NFIB	Functional MTI	MIRT002090	Luciferase reporter assay, qRT-PCR, Western blot	18384814
hsa-miR-21-5p	CDK6	Functional MTI (Weak)	MIRT002406	Sequencing	20371350
hsa-miR-21-5p	RP2	Functional MTI (Weak)	MIRT002407	Microarray	18591254
hsa-miR-21-5p	SGK3	Functional MTI (Weak)	MIRT002408	Sequencing	20371350
hsa-miR-21-5p	SLC16A10	Functional MTI (Weak)	MIRT002409	Microarray	18591254
hsa-miR-21-5p	APAF1	Functional MTI	MIRT002410	Luciferase reporter assay, qRT-PCR, Western blot	18829576
hsa-miR-21-5p	APAF1	Functional MTI (Weak)	MIRT002410	Microarray	18591254
hsa-miR-21-5p	APAF1	Functional MTI	MIRT002410	Luciferase reporter assay, qRT-PCR, Western blot	27021436
hsa-miR-21-5p	GLCCI1	Functional MTI (Weak)	MIRT002411	Sequencing	20371350
hsa-miR-21-5p	GLCCI1	Functional MTI (Weak)	MIRT002411	Microarray	18591254
hsa-miR-21-5p	SOCS5	Functional MTI (Weak)	MIRT002412	Microarray	18591254
hsa-miR-21-5p	SESN1	Functional MTI (Weak)	MIRT002414	Microarray	18591254
hsa-miR-21-5p	BTG2	Functional MTI	MIRT002416	semi-qRT-PCR, GFP reporter assay, Western blot, Luciferase reporter assay	19546886
hsa-miR-21-5p	BTG2	Functional MTI (Weak)	MIRT002416	Sequencing	20371350
hsa-miR-21-5p	BTG2	Functional MTI (Weak)	MIRT002416	Microarray	18591254
hsa-miR-21-5p	BTG2	Functional MTI	MIRT002416	Western blot	23857284
hsa-miR-21-5p	BTG2	Functional MTI	MIRT002416	Luciferase reporter assay, qRT-PCR, Western blot	24821435
hsa-miR-21-5p	BTG2	Functional MTI	MIRT002416	qRT-PCR, Western blot	23446999
hsa-miR-21-5p	HIPK3	Functional MTI (Weak)	MIRT002419	Microarray, qRT-PCR	22815788
hsa-miR-21-5p	FAM3C	Functional MTI (Weak)	MIRT002420	Microarray	18591254
hsa-miR-21-5p	FAS	Functional MTI (Weak)	MIRT002421	Microarray	20048743
hsa-miR-21-5p	TPM1	Functional MTI	MIRT001980	Luciferase reporter assay, Western blot, Western blot;qRT-PCR	17363372
hsa-miR-21-5p	TPM1	Functional MTI	MIRT001980	Luciferase reporter assay	18270520
hsa-miR-21-5p	TPM1	Functional MTI	MIRT001980	Luciferase reporter assay	19253296
hsa-miR-21-5p	TPM1	Functional MTI	MIRT001980	Luciferase reporter assay	21817107
hsa-miR-21-5p	TPM1	Functional MTI (Weak)	MIRT001980	Microarray	18591254
hsa-miR-21-5p	TGFBI	Functional MTI (Weak)	MIRT001208	Microarray	18591254
hsa-miR-21-5p	LRRFIP1	Functional MTI	MIRT001220	semi-qRT-PCR, Luciferase reporter assay, Western blot	19559015
hsa-miR-21-5p	LRRFIP1	Functional MTI	MIRT001220	Immunohistochemistry, Western blot	24690174
hsa-miR-21-5p	MARCKS	Functional MTI	MIRT001221	Luciferase reporter assay, Western blot	19302977
hsa-miR-21-5p	SERPINB5	Functional MTI	MIRT003567	Luciferase reporter assay, Western blot	18270520
hsa-miR-21-5p	PDCD4	Functional MTI (Weak)	MIRT003054	PAR-CLIP	21572407
hsa-miR-21-5p	PDCD4	Functional MTI	MIRT003054	Flow, qRT-PCR, Western blot	26028073
hsa-miR-21-5p	PDCD4	Functional MTI	MIRT003054	Immunofluorescence, Immunohistochemistry, qRT-PCR, Western blot	23811941
hsa-miR-21-5p	PDCD4	Functional MTI	MIRT003054	Immunohistochemistry, Western blot	24732841
hsa-miR-21-5p	PDCD4	Functional MTI	MIRT003054	Immunofluorescence, Immunohistochemistry, qRT-PCR, Western blot	23827854
hsa-miR-21-5p	PDCD4	Functional MTI	MIRT003054	qRT-PCR, Western blot	23824073
hsa-miR-21-5p	PDCD4	Functional MTI	MIRT003054	Immunohistochemistry, qRT-PCR, Western blot	23417858
hsa-miR-21-5p	PDCD4	Functional MTI	MIRT003054	Luciferase reporter assay, Western blot	23708209
hsa-miR-21-5p	PDCD4	Functional MTI	MIRT003054	Immunohistochemistry, Luciferase reporter assay, qRT-PCR, Western blot	26367487
hsa-miR-21-5p	PDCD4	Functional MTI	MIRT003054	Luciferase reporter assay	26864640
hsa-miR-21-5p	PDCD4	Functional MTI	MIRT003054	Luciferase reporter assay, Western blot	25994220
hsa-miR-21-5p	PDCD4	Functional MTI	MIRT003054	FACS, Luciferase reporter assay, qRT-PCR, Western blot	26387848
hsa-miR-21-5p	PDCD4	Functional MTI	MIRT003054	qRT-PCR, Western blot	26320576
hsa-miR-21-5p	PDCD4	Functional MTI	MIRT003054	Western blot	28069514
hsa-miR-21-5p	PDCD4	Functional MTI	MIRT003054	ChIP-seq, Immunofluorescence, Immunohistochemistry, Luciferase reporter assay, qRT-PCR, Western blot	27876813
hsa-miR-21-5p	PDCD4	Functional MTI	MIRT003054	Luciferase reporter assay, Western blot	27240294
hsa-miR-21-5p	PDCD4	Functional MTI	MIRT003054	Luciferase reporter assay, Westren blot, Reporter assay	17968323
hsa-miR-21-5p	PDCD4	Functional MTI	MIRT003054	Western blot	19672202
hsa-miR-21-5p	PDCD4	Functional MTI	MIRT003054	Western blot	19509156
hsa-miR-21-5p	PDCD4	Functional MTI	MIRT003054	Luciferase reporter assay, Western blot, Reporter assay	18372920
hsa-miR-21-5p	PDCD4	Functional MTI	MIRT003054	Luciferase reporter assay, Western blot	19682430
hsa-miR-21-5p	PDCD4	Functional MTI	MIRT003054	qRT-PCR, Western blot	19906824
hsa-miR-21-5p	PDCD4	Functional MTI	MIRT003054	Luciferase reporter assay, Western blot, Reporter assay;Other, Reporter assay	18270520
hsa-miR-21-5p	PDCD4	Functional MTI	MIRT003054	Western blot, Northern blot, qRT-PCR, Luciferase reporter assay	19013014
hsa-miR-21-5p	PDCD4	Functional MTI	MIRT003054	Luciferase reporter assay, qRT-PCR, Western blot	18850008
hsa-miR-21-5p	PDCD4	Functional MTI	MIRT003054	qRT-PCR, Luciferase reporter assay, Western blot	20143188
hsa-miR-21-5p	PDCD4	Functional MTI	MIRT003054	Luciferase reporter assay	19836969
hsa-miR-21-5p	PDCD4	Functional MTI	MIRT003054	Luciferase reporter assay	19419954
hsa-miR-21-5p	PDCD4	Functional MTI	MIRT003054	Luciferase reporter assay	19133651
hsa-miR-21-5p	PDCD4	Functional MTI	MIRT003054	Luciferase reporter assay, qRT-PCR, Western blot	19264808
hsa-miR-21-5p	PDCD4	Functional MTI	MIRT003054	Luciferase reporter assay	20056717
hsa-miR-21-5p	PDCD4	Functional MTI	MIRT003054	Immunohistochemistry, qRT-PCR, Western blot	20831814
hsa-miR-21-5p	PDCD4	Functional MTI	MIRT003054	GFP reporter assay, Northern blot, qRT-PCR, Western blot, ASO assay	19641183
hsa-miR-21-5p	PDCD4	Functional MTI	MIRT003054	Luciferase reporter assay, qRT-PCR, Quantitative proteomic approach	19253296
hsa-miR-21-5p	PDCD4	Functional MTI	MIRT003054	Luciferase reporter assay, qRT-PCR, Western blot	19276261
hsa-miR-21-5p	PDCD4	Functional MTI	MIRT003054	Luciferase reporter assay, qRT-PCR	18829576
hsa-miR-21-5p	PDCD4	Functional MTI	MIRT003054	Immunoblot, Immunofluorescence, Luciferase reporter assay, qRT-PCR	20533548
hsa-miR-21-5p	PDCD4	Functional MTI (Weak)	MIRT003054	Microarray, Northern blot	16966691
hsa-miR-21-5p	PDCD4	Functional MTI	MIRT003054	Immunohistochemistry, qRT-PCR, Western blot	20978511
hsa-miR-21-5p	PDCD4	Functional MTI	MIRT003054	Luciferase reporter assay	21469086
hsa-miR-21-5p	PDCD4	Functional MTI (Weak)	MIRT003054	Immunohistochemistry	19473551
hsa-miR-21-5p	PDCD4	Functional MTI	MIRT003054	Luciferase reporter assay, Western blot	20219857
hsa-miR-21-5p	PDCD4	Functional MTI (Weak)	MIRT003054	Sequencing, PAR-CLIP	20371350
hsa-miR-21-5p	PDCD4	Functional MTI (Weak)	MIRT003054	Microarray	18591254
hsa-miR-21-5p	PDCD4	Functional MTI	MIRT003054	Reporter assay	17991735
hsa-miR-21-5p	PDCD4	Functional MTI	MIRT003054	Western blot	22766763
hsa-miR-21-5p	PDCD4	Functional MTI	MIRT003054	Flow, Luciferase reporter assay, qRT-PCR, Western blot	23548551
hsa-miR-21-5p	PDCD4	Functional MTI (Weak)	MIRT003054	In situ hybridization, qRT-PCR	20372781
hsa-miR-21-5p	PDCD4	Functional MTI	MIRT003054	Immunohistochemistry, qRT-PCR, Western blot	22212233
hsa-miR-21-5p	PDCD4	Functional MTI	MIRT003054	qRT-PCR, Western blot	24659669
hsa-miR-21-5p	RHOB	Functional MTI	MIRT003317	Luciferase reporter assay, qRT-PCR, Western blot	20460403
hsa-miR-21-5p	RHOB	Functional MTI	MIRT003317	Luciferase reporter assay, qRT-PCR, Western blot	21347332
hsa-miR-21-5p	RHOB	Functional MTI	MIRT003317	Luciferase reporter assay, qRT-PCR, Western blot	21872591
hsa-miR-21-5p	RHOB	Functional MTI	MIRT003317	qRT-PCR, Western blot	23313253
hsa-miR-21-5p	BMPR2	Functional MTI	MIRT003837	Luciferase reporter assay, qRT-PCR, Western blot	19578724
hsa-miR-21-5p	BMPR2	Functional MTI	MIRT003837	Luciferase reporter assay, qRT-PCR	18829576
hsa-miR-21-5p	BMPR2	Functional MTI (Weak)	MIRT003837	Microarray	18591254
hsa-miR-21-5p	BMPR2	Functional MTI	MIRT003837	qRT-PCR, Western blot	22227207
hsa-miR-21-5p	RASA1	Functional MTI	MIRT003988	Luciferase reporter assay, qRT-PCR, Western blot	25663768
hsa-miR-21-5p	RASA1	Functional MTI	MIRT003988	Luciferase reporter assay, Western blot	27876571
hsa-miR-21-5p	SERPINB5	Functional MTI	MIRT003567	Luciferase reporter assay	19253296
hsa-miR-21-5p	SERPINB5	Functional MTI	MIRT003567	Reporter assay;Western blot;qRT-PCR	21636785
hsa-miR-21-5p	SERPINB5	Functional MTI	MIRT003567	Reporter assay	20693317
hsa-miR-21-5p	SERPINB5	Functional MTI	MIRT003567	Immunoprecipitaion, Luciferase reporter assay, Microarray, qRT-PCR, Western blot	26296971
hsa-miR-21-5p	TGIF1	Functional MTI	MIRT004287	Western blot	19906824
hsa-miR-21-5p	SERPINB5	Functional MTI	MIRT003567	ChIP-seq, Immunohistochemistry, Luciferase reporter assay, qRT-PCR, Western blot	27409165
hsa-miR-21-5p	JMY	Functional MTI	MIRT005323	Luciferase reporter assay, qRT-PCR	18829576
hsa-miR-21-5p	MYC	Functional MTI (Weak)	MIRT004307	Northern blot, qRT-PCR, ChIP	19528081
hsa-miR-21-5p	SPATS2L	Functional MTI (Weak)	MIRT004812	Quantitative proteomic approach	19253296
hsa-miR-21-5p	EIF2S1	Functional MTI (Weak)	MIRT004813	Quantitative proteomic approach	19253296
hsa-miR-21-5p	PCBP1	Functional MTI (Weak)	MIRT004814	Quantitative proteomic approach	19253296
hsa-miR-21-5p	PCBP1	Functional MTI	MIRT004814	Luciferase reporter assay	22316494
hsa-miR-21-5p	PPIF	Functional MTI (Weak)	MIRT005331	Microarray	18591254
hsa-miR-21-5p	MYC	Functional MTI (Weak)	MIRT004307	TRAP	24510096
hsa-miR-21-5p	ERBB2	Functional MTI	MIRT004318	qRT-PCR, Western blot	19419954
hsa-miR-21-5p	TOPORS	Functional MTI	MIRT005324	Luciferase reporter assay, qRT-PCR	18829576
hsa-miR-21-5p	TOPORS	Functional MTI (Weak)	MIRT005324	Microarray	18591254
hsa-miR-21-5p	HNRNPK	Functional MTI	MIRT005325	Luciferase reporter assay, qRT-PCR	18829576
hsa-miR-21-5p	DAXX	Functional MTI	MIRT005327	Luciferase reporter assay, qRT-PCR, Western blot	18829576
hsa-miR-21-5p	TP53BP2	Functional MTI	MIRT005328	Luciferase reporter assay, qRT-PCR	18829576
hsa-miR-21-5p	TP63	Functional MTI	MIRT005329	Luciferase reporter assay, qRT-PCR, Western blot	18829576
hsa-miR-21-5p	TGFBR3	Functional MTI	MIRT005330	Luciferase reporter assay, qRT-PCR	18829576
hsa-miR-21-5p	TGFBR3	Functional MTI (Weak)	MIRT005330	Microarray	19253296
hsa-miR-21-5p	PPIF	Functional MTI	MIRT005331	Luciferase reporter assay, qRT-PCR	18829576
hsa-miR-21-5p	ISCU	Functional MTI	MIRT005717	Immunoblot, Immunohistochemistry, Luciferase reporter assay, qRT-PCR, Western blot	20480266
hsa-miR-21-5p	MSH2	Functional MTI	MIRT005429	Luciferase reporter assay, Northern blot, qRT-PCR, Western blot	21078976
hsa-miR-21-5p	MSH2	Functional MTI	MIRT005429	Luciferase reporter assay, qRT-PCR, Western blot	21047769
hsa-miR-21-5p	MSH2	Functional MTI (Weak)	MIRT005429	Microarray	18591254
hsa-miR-21-5p	MSH2	Functional MTI	MIRT005429	Immunoblot, Luciferase reporter assay	23861444
hsa-miR-21-5p	MSH2	Functional MTI	MIRT005429	Luciferase reporter assay, qRT-PCR, Western blot	22806311
hsa-miR-21-5p	MSH6	Functional MTI	MIRT005430	Luciferase reporter assay, Northern blot, qRT-PCR, Western blot	21078976
hsa-miR-21-5p	TIAM1	Functional MTI	MIRT005565	Luciferase reporter assay, Microarray, Northern blot, qRT-PCR	20826792
hsa-miR-21-5p	TIAM1	Functional MTI	MIRT005565	Luciferase reporter assay	23442323
hsa-miR-21-5p	TIAM1	Functional MTI (Weak)	MIRT005565	Microarray, qRT-PCR	22815788
hsa-miR-21-5p	IL1B	Functional MTI	MIRT005951	Luciferase reporter assay, Microarray, qRT-PCR	21131358
hsa-miR-21-5p	EGFR	Functional MTI	MIRT005807	Luciferase reporter assay, Microarray, Western blot	20864407
hsa-miR-21-5p	EGFR	Functional MTI	MIRT005807	Western blot;Other	20048743
hsa-miR-21-5p	CDK2AP1	Functional MTI	MIRT005974	Luciferase reporter assay, qRT-PCR, Western blot, Reporter assay	21328460
hsa-miR-21-5p	CCL20	Functional MTI	MIRT006199	ELISA, Immunofluorescence, Luciferase reporter assay	22001440
hsa-miR-21-5p	CCL20	Functional MTI (Weak)	MIRT006199	ELISA, Immunohistochemistry, In situ hybridization, qRT-PCR	23817679
hsa-miR-21-5p	MEF2C	Functional MTI	MIRT005737	Immunofluorescence, In situ hybridization, Luciferase reporter assay	21170291
hsa-miR-21-5p	EIF4A2	Functional MTI	MIRT005772	Immunoblot, Immunohistochemistry, Luciferase reporter assay, Microarray, qRT-PCR, Western blot	21219636
hsa-miR-21-5p	ANKRD46	Functional MTI	MIRT005773	Immunoblot, Immunohistochemistry, Luciferase reporter assay, Microarray, qRT-PCR, Western blot	21219636
hsa-miR-21-5p	SP1	Functional MTI	MIRT006236	Luciferase reporter assay, Western blot	22034194
hsa-miR-21-5p	ICAM1	Functional MTI	MIRT005952	Luciferase reporter assay, Microarray, qRT-PCR	21131358
hsa-miR-21-5p	PLAT	Functional MTI	MIRT005953	Luciferase reporter assay, Microarray, qRT-PCR	21131358
hsa-miR-21-5p	PPARA	Functional MTI	MIRT006422	Luciferase reporter assay, Flow, Immunoprecipitaion, In situ hybridization, qRT-PCR, Western blot	21636785
hsa-miR-21-5p	PIAS3	Functional MTI	MIRT006288	Luciferase reporter assay	22316494
hsa-miR-21-5p	PIAS3	Functional MTI	MIRT006288	ELISA, qRT-PCR, Western blot	23998932
hsa-miR-21-5p	DOCK4	Functional MTI	MIRT006313	Immunoblot, Luciferase reporter assay, qRT-PCR	22158624
hsa-miR-21-5p	DOCK5	Functional MTI	MIRT006314	Immunoblot, Luciferase reporter assay, qRT-PCR	22158624
hsa-miR-21-5p	DOCK7	Functional MTI	MIRT006315	Immunoblot, Luciferase reporter assay, qRT-PCR	22158624
hsa-miR-21-5p	DUSP10	Functional MTI	MIRT006323	Luciferase reporter assay, qRT-PCR, Western blot	22387553
hsa-miR-21-5p	PPARA	Functional MTI (Weak)	MIRT006422	Microarray	18591254
hsa-miR-21-5p	PPARA	Functional MTI	MIRT006422	Immunofluorescence, Immunohistochemistry, Immunoprecipitaion, Luciferase reporter assay, qRT-PCR, Western blot	24012640
hsa-miR-21-5p	PPARA	Functional MTI	MIRT006422	qRT-PCR, Western blot	26338827
hsa-miR-21-5p	ANP32A	Functional MTI	MIRT006515	Luciferase reporter assay, qRT-PCR, Western blot	21317927
hsa-miR-21-5p	SMARCA4	Functional MTI	MIRT006516	Luciferase reporter assay, qRT-PCR, Western blot	21317927
hsa-miR-21-5p	NFKB1	Functional MTI (Weak)	MIRT006529	ChIP-seq	21081469
hsa-miR-21-5p	FASLG	Functional MTI	MIRT006989	Luciferase reporter assay, Western blot	21820586
hsa-miR-21-5p	COL4A1	Functional MTI	MIRT006821	Luciferase reporter assay, qRT-PCR	22573493
hsa-miR-21-5p	NTF3	Functional MTI	MIRT006797	Luciferase reporter assay, qRT-PCR	22019057
hsa-miR-21-5p	FASLG	Functional MTI	MIRT006989	Luciferase reporter assay, qRT-PCR, Western blot	23177026
hsa-miR-21-5p	FASLG	Functional MTI	MIRT006989	Reporter assay;Western blot;Other	20371612
hsa-miR-21-5p	FASLG	Functional MTI	MIRT006989	Luciferase reporter assay, Western blot	23504349
hsa-miR-21-5p	FASLG	Functional MTI	MIRT006989	Luciferase reporter assay, qRT-PCR, Western blot	24821435
hsa-miR-21-5p	FASLG	Functional MTI	MIRT006989	Luciferase reporter assay	25118289
hsa-miR-21-5p	SOD3	Functional MTI	MIRT006997	Luciferase reporter assay	22836756
hsa-miR-21-5p	CLOCK	Functional MTI (Weak)	MIRT030679	Microarray	18591254
hsa-miR-21-5p	TCF21	Functional MTI	MIRT007085	Luciferase reporter assay	23206776
hsa-miR-21-5p	SMAD7	Functional MTI	MIRT007362	qRT-PCR, Western blot	23292313
hsa-miR-21-5p	SMAD7	Functional MTI	MIRT007362	Immunocytochemistry, Immunofluorescence, Immunohistochemistry, Luciferase reporter assay, Western blot	24887517
hsa-miR-21-5p	SMAD7	Functional MTI	MIRT007362	Luciferase reporter assay	28192117
hsa-miR-21-5p	SMAD7	Functional MTI	MIRT007362	Luciferase reporter assay, Western blot	26575121
hsa-miR-21-5p	LPGAT1	Functional MTI (Weak)	MIRT030680	Microarray	18591254
hsa-miR-21-5p	NIPBL	Functional MTI (Weak)	MIRT030681	Microarray	18591254
hsa-miR-21-5p	DDHD2	Functional MTI (Weak)	MIRT030682	Microarray	18591254
hsa-miR-21-5p	LDAH	Functional MTI (Weak)	MIRT030683	Microarray	18591254
hsa-miR-21-5p	SGCB	Functional MTI (Weak)	MIRT030684	Microarray	18591254
hsa-miR-21-5p	FANCI	Functional MTI (Weak)	MIRT030685	Microarray	18591254
hsa-miR-21-5p	EDIL3	Functional MTI (Weak)	MIRT030686	Microarray	18591254
hsa-miR-21-5p	DTX3L	Functional MTI (Weak)	MIRT030687	Microarray	18591254
hsa-miR-21-5p	IREB2	Functional MTI (Weak)	MIRT030688	Microarray	18591254
hsa-miR-21-5p	MGAT4A	Functional MTI (Weak)	MIRT030689	Microarray	18591254
hsa-miR-21-5p	RAPH1	Functional MTI (Weak)	MIRT030690	Microarray	18591254
hsa-miR-21-5p	CYBRD1	Functional MTI (Weak)	MIRT030691	Microarray	18591254
hsa-miR-21-5p	PHIP	Functional MTI (Weak)	MIRT030661	Microarray	18591254
hsa-miR-21-5p	SLAIN2	Functional MTI (Weak)	MIRT030692	Microarray	18591254
hsa-miR-21-5p	PALLD	Functional MTI (Weak)	MIRT030662	Microarray	18591254
hsa-miR-21-5p	BOC	Functional MTI (Weak)	MIRT030663	Microarray	18591254
hsa-miR-21-5p	DAAM1	Functional MTI (Weak)	MIRT030664	Microarray	18591254
hsa-miR-21-5p	C20orf194	Functional MTI (Weak)	MIRT030665	Microarray	18591254
hsa-miR-21-5p	COL5A2	Functional MTI (Weak)	MIRT030666	Microarray	18591254
hsa-miR-21-5p	TPRG1L	Functional MTI (Weak)	MIRT030667	Microarray	18591254
hsa-miR-21-5p	TPRG1L	Functional MTI (Weak)	MIRT030667	HITS-CLIP	22473208
hsa-miR-21-5p	NIN	Functional MTI (Weak)	MIRT030668	Microarray	18591254
hsa-miR-21-5p	PLPP1	Functional MTI (Weak)	MIRT030669	Microarray	18591254
hsa-miR-21-5p	TRIM38	Functional MTI (Weak)	MIRT030670	Microarray	18591254
hsa-miR-21-5p	DDR2	Functional MTI (Weak)	MIRT030671	Microarray	18591254
hsa-miR-21-5p	VPS54	Functional MTI (Weak)	MIRT030672	Microarray	18591254
hsa-miR-21-5p	LNPK	Functional MTI (Weak)	MIRT030673	Microarray	18591254
hsa-miR-21-5p	BAZ1B	Functional MTI (Weak)	MIRT030674	Microarray	18591254
hsa-miR-21-5p	LIN7C	Functional MTI (Weak)	MIRT030675	Microarray	18591254
hsa-miR-21-5p	USP34	Functional MTI (Weak)	MIRT030676	Microarray	18591254
hsa-miR-21-5p	GNE	Functional MTI (Weak)	MIRT030677	Microarray	18591254
hsa-miR-21-5p	ZBTB8A	Functional MTI (Weak)	MIRT030678	Microarray	18591254
hsa-miR-21-5p	MOAP1	Functional MTI (Weak)	MIRT030749	Microarray	18591254
hsa-miR-21-5p	KLHL24	Functional MTI (Weak)	MIRT030750	Microarray	18591254
hsa-miR-21-5p	ZNF326	Functional MTI (Weak)	MIRT030751	Microarray	18591254
hsa-miR-21-5p	NSD2	Functional MTI (Weak)	MIRT030752	Microarray	18591254
hsa-miR-21-5p	BTBD7	Functional MTI (Weak)	MIRT030753	Microarray	18591254
hsa-miR-21-5p	GAPVD1	Functional MTI (Weak)	MIRT030754	Microarray	18591254
hsa-miR-21-5p	TNS3	Functional MTI (Weak)	MIRT030755	Microarray	18591254
hsa-miR-21-5p	ESYT2	Functional MTI (Weak)	MIRT030756	Microarray	18591254
hsa-miR-21-5p	MYEF2	Functional MTI (Weak)	MIRT030757	Microarray	18591254
hsa-miR-21-5p	PKD2	Functional MTI (Weak)	MIRT030759	Microarray	18591254
hsa-miR-21-5p	PTAR1	Functional MTI (Weak)	MIRT030760	Microarray	18591254
hsa-miR-21-5p	PAN3	Functional MTI (Weak)	MIRT030761	Microarray	18591254
hsa-miR-21-5p	ZRANB1	Functional MTI (Weak)	MIRT030762	Microarray	18591254
hsa-miR-21-5p	MON2	Functional MTI (Weak)	MIRT030763	Microarray	18591254
hsa-miR-21-5p	RASEF	Functional MTI (Weak)	MIRT030764	Microarray	18591254
hsa-miR-21-5p	GNAQ	Functional MTI (Weak)	MIRT030765	Microarray	18591254
hsa-miR-21-5p	HERPUD2	Functional MTI (Weak)	MIRT030766	Microarray	18591254
hsa-miR-21-5p	MAP3K2	Functional MTI (Weak)	MIRT030767	Microarray	18591254
hsa-miR-21-5p	THOC2	Functional MTI (Weak)	MIRT030768	Microarray	18591254
hsa-miR-21-5p	RASGRP3	Functional MTI (Weak)	MIRT030769	Microarray	18591254
hsa-miR-21-5p	JADE1	Functional MTI (Weak)	MIRT030770	Microarray	18591254
hsa-miR-21-5p	USP7	Functional MTI (Weak)	MIRT030771	Microarray	18591254
hsa-miR-21-5p	GTF2I	Functional MTI (Weak)	MIRT030772	Microarray	18591254
hsa-miR-21-5p	MKNK2	Functional MTI (Weak)	MIRT030773	Microarray	18591254
hsa-miR-21-5p	CLCN5	Functional MTI (Weak)	MIRT030774	Microarray	18591254
hsa-miR-21-5p	TRIM2	Functional MTI (Weak)	MIRT030775	Microarray	18591254
hsa-miR-21-5p	LONRF2	Functional MTI (Weak)	MIRT030776	Microarray	18591254
hsa-miR-21-5p	EIF4EBP2	Functional MTI (Weak)	MIRT030777	Microarray	18591254
hsa-miR-21-5p	JADE3	Functional MTI (Weak)	MIRT030778	Microarray	18591254
hsa-miR-21-5p	ELOVL7	Functional MTI (Weak)	MIRT030779	Microarray	18591254
hsa-miR-21-5p	SASH1	Functional MTI (Weak)	MIRT030781	Microarray	18591254
hsa-miR-21-5p	SASH1	Functional MTI (Weak)	MIRT030781	Microarray, qRT-PCR	22815788
hsa-miR-21-5p	RAB22A	Functional MTI (Weak)	MIRT030782	Microarray	18591254
hsa-miR-21-5p	RAB22A	Functional MTI (Weak)	MIRT030782	HITS-CLIP	22473208
hsa-miR-21-5p	RAB22A	Functional MTI (Weak)	MIRT030782	HITS-CLIP	23313552
hsa-miR-21-5p	SUZ12	Functional MTI (Weak)	MIRT030783	Microarray	18591254
hsa-miR-21-5p	SPIN1	Functional MTI (Weak)	MIRT030784	Microarray	18591254
hsa-miR-21-5p	POLR3B	Functional MTI (Weak)	MIRT030785	Microarray	18591254
hsa-miR-21-5p	ATP2B4	Functional MTI (Weak)	MIRT030786	Microarray	18591254
hsa-miR-21-5p	CCDC34	Functional MTI (Weak)	MIRT030787	Microarray	18591254
hsa-miR-21-5p	PGRMC2	Functional MTI (Weak)	MIRT030788	Microarray	18591254
hsa-miR-21-5p	TRPM7	Functional MTI (Weak)	MIRT030789	Microarray	18591254
hsa-miR-21-5p	GID4	Functional MTI (Weak)	MIRT030790	Microarray	18591254
hsa-miR-21-5p	GID4	Functional MTI (Weak)	MIRT030790	PAR-CLIP	23592263
hsa-miR-21-5p	GID4	Functional MTI (Weak)	MIRT030790	PAR-CLIP	20371350
hsa-miR-21-5p	PLEKHA1	Functional MTI (Weak)	MIRT030792	Microarray	18591254
hsa-miR-21-5p	MALT1	Functional MTI (Weak)	MIRT030793	Microarray	18591254
hsa-miR-21-5p	ZNF367	Functional MTI (Weak)	MIRT030794	Sequencing	20371350
hsa-miR-21-5p	ZNF367	Functional MTI (Weak)	MIRT030794	HITS-CLIP	22473208
hsa-miR-21-5p	TMEM245	Functional MTI (Weak)	MIRT030795	Sequencing	20371350
hsa-miR-21-5p	MBNL1	Functional MTI (Weak)	MIRT030796	Sequencing	20371350
hsa-miR-21-5p	MBNL1	Functional MTI (Weak)	MIRT030796	HITS-CLIP	22473208
hsa-miR-21-5p	MBNL1	Functional MTI (Weak)	MIRT030796	PAR-CLIP	23446348
hsa-miR-21-5p	MORC3	Functional MTI (Weak)	MIRT030797	Sequencing	20371350
hsa-miR-21-5p	ZNF35	Functional MTI (Weak)	MIRT030798	Sequencing	20371350
hsa-miR-21-5p	FOXN3	Functional MTI (Weak)	MIRT030800	Microarray	18591254
hsa-miR-21-5p	NR2C2	Functional MTI (Weak)	MIRT030801	Microarray	18591254
hsa-miR-21-5p	FBXO3	Functional MTI (Weak)	MIRT030802	Microarray	18591254
hsa-miR-21-5p	GPAM	Functional MTI (Weak)	MIRT030803	Microarray	18591254
hsa-miR-21-5p	PM20D2	Functional MTI (Weak)	MIRT030804	Microarray	18591254
hsa-miR-21-5p	CLIP4	Functional MTI (Weak)	MIRT030805	Microarray	18591254
hsa-miR-21-5p	DMTF1	Functional MTI (Weak)	MIRT030806	Microarray	18591254
hsa-miR-21-5p	DDX46	Functional MTI (Weak)	MIRT030807	Microarray	18591254
hsa-miR-21-5p	ATRX	Functional MTI (Weak)	MIRT030808	Microarray	18591254
hsa-miR-21-5p	LMBR1	Functional MTI (Weak)	MIRT030809	Microarray	18591254
hsa-miR-21-5p	MUC1	Functional MTI (Weak)	MIRT030810	Microarray	18591254
hsa-miR-21-5p	TUBGCP5	Functional MTI (Weak)	MIRT030812	Microarray	18591254
hsa-miR-21-5p	RHOQ	Functional MTI (Weak)	MIRT030813	Microarray	18591254
hsa-miR-21-5p	TET1	Functional MTI (Weak)	MIRT030814	Microarray	18591254
hsa-miR-21-5p	PHTF1	Functional MTI (Weak)	MIRT030876	Microarray	18591254
hsa-miR-21-5p	MRAP2	Functional MTI (Weak)	MIRT030877	Microarray	18591254
hsa-miR-21-5p	MYCBP2	Functional MTI (Weak)	MIRT030878	Microarray	18591254
hsa-miR-21-5p	ITSN2	Functional MTI (Weak)	MIRT030879	Microarray	18591254
hsa-miR-21-5p	BCAT1	Functional MTI (Weak)	MIRT030880	Microarray	18591254
hsa-miR-21-5p	PPFIA4	Functional MTI (Weak)	MIRT030881	Microarray	18591254
hsa-miR-21-5p	YME1L1	Functional MTI (Weak)	MIRT030882	Microarray	18591254
hsa-miR-21-5p	ZNF667	Functional MTI (Weak)	MIRT030883	Microarray	18591254
hsa-miR-21-5p	ETNK1	Functional MTI (Weak)	MIRT030884	Microarray	18591254
hsa-miR-21-5p	CYP4V2	Functional MTI (Weak)	MIRT030885	Microarray	18591254
hsa-miR-21-5p	BRCA1	Functional MTI (Weak)	MIRT030886	Microarray	18591254
hsa-miR-21-5p	DOCK10	Functional MTI (Weak)	MIRT030887	Microarray	18591254
hsa-miR-21-5p	DMD	Functional MTI (Weak)	MIRT030888	Microarray	18591254
hsa-miR-21-5p	TMX4	Functional MTI (Weak)	MIRT030889	Microarray	18591254
hsa-miR-21-5p	PTBP3	Functional MTI (Weak)	MIRT030890	Microarray	18591254
hsa-miR-21-5p	APOLD1	Functional MTI (Weak)	MIRT030891	Microarray	18591254
hsa-miR-21-5p	CCT6P1	Functional MTI (Weak)	MIRT030892	Microarray	18591254
hsa-miR-21-5p	UBR3	Functional MTI (Weak)	MIRT030893	Microarray	18591254
hsa-miR-21-5p	NEK1	Functional MTI (Weak)	MIRT030894	Microarray	18591254
hsa-miR-21-5p	DYNC1LI2	Functional MTI (Weak)	MIRT030895	Microarray	18591254
hsa-miR-21-5p	CSNK1A1	Functional MTI (Weak)	MIRT030896	Microarray	18591254
hsa-miR-21-5p	ACTR2	Functional MTI (Weak)	MIRT030897	Microarray	18591254
hsa-miR-21-5p	TRIM59	Functional MTI (Weak)	MIRT030898	Microarray	18591254
hsa-miR-21-5p	SPTLC3	Functional MTI (Weak)	MIRT030899	Microarray	18591254
hsa-miR-21-5p	TMEM56	Functional MTI (Weak)	MIRT030900	Microarray	18591254
hsa-miR-21-5p	ZADH2	Functional MTI (Weak)	MIRT030901	Microarray	18591254
hsa-miR-21-5p	DDX3X	Functional MTI (Weak)	MIRT030902	Microarray	18591254
hsa-miR-21-5p	ZNF217	Functional MTI (Weak)	MIRT030903	Microarray	18591254
hsa-miR-21-5p	FAM217B	Functional MTI (Weak)	MIRT030904	Microarray	18591254
hsa-miR-21-5p	ZBTB20	Functional MTI (Weak)	MIRT030905	Microarray	18591254
hsa-miR-21-5p	FNBP1	Functional MTI (Weak)	MIRT030906	Microarray	18591254
hsa-miR-21-5p	ZFYVE16	Functional MTI (Weak)	MIRT030907	Microarray	18591254
hsa-miR-21-5p	VPS13A	Functional MTI (Weak)	MIRT030908	Microarray	18591254
hsa-miR-21-5p	B3GALNT1	Functional MTI (Weak)	MIRT030909	Microarray	18591254
hsa-miR-21-5p	SLC5A3	Functional MTI (Weak)	MIRT030910	Microarray	18591254
hsa-miR-21-5p	GPD1L	Functional MTI (Weak)	MIRT030911	Microarray	18591254
hsa-miR-21-5p	STRBP	Functional MTI (Weak)	MIRT030912	Microarray	18591254
hsa-miR-21-5p	PRKCE	Functional MTI (Weak)	MIRT030913	Microarray	18591254
hsa-miR-21-5p	TOP2A	Functional MTI (Weak)	MIRT030914	Microarray	18591254
hsa-miR-21-5p	SEC63	Functional MTI (Weak)	MIRT030915	Microarray	18591254
hsa-miR-21-5p	TAF1	Functional MTI (Weak)	MIRT030916	Microarray	18591254
hsa-miR-21-5p	MPP5	Functional MTI (Weak)	MIRT030917	Microarray	18591254
hsa-miR-21-5p	PTK2	Functional MTI (Weak)	MIRT030918	Microarray	18591254
hsa-miR-21-5p	GPD2	Functional MTI (Weak)	MIRT030919	Microarray	18591254
hsa-miR-21-5p	SSFA2	Functional MTI (Weak)	MIRT030920	Microarray	18591254
hsa-miR-21-5p	HECTD1	Functional MTI (Weak)	MIRT030921	Microarray	18591254
hsa-miR-21-5p	PAG1	Functional MTI (Weak)	MIRT030922	Microarray	18591254
hsa-miR-21-5p	PAG1	Functional MTI (Weak)	MIRT030922	HITS-CLIP	22473208
hsa-miR-21-5p	SFXN1	Functional MTI (Weak)	MIRT030923	Microarray	18591254
hsa-miR-21-5p	HAPLN1	Functional MTI (Weak)	MIRT030924	Microarray	18591254
hsa-miR-21-5p	EIF5	Functional MTI (Weak)	MIRT030925	Microarray	18591254
hsa-miR-21-5p	KLHL42	Functional MTI (Weak)	MIRT030926	Microarray	18591254
hsa-miR-21-5p	KLHL42	Functional MTI (Weak)	MIRT030926	HITS-CLIP	22473208
hsa-miR-21-5p	NFAT5	Functional MTI (Weak)	MIRT030927	Microarray	18591254
hsa-miR-21-5p	SLC9A6	Functional MTI (Weak)	MIRT030928	Microarray	18591254
hsa-miR-21-5p	ZNF207	Functional MTI (Weak)	MIRT030929	Microarray	18591254
hsa-miR-21-5p	RALGPS2	Functional MTI (Weak)	MIRT030930	Microarray	18591254
hsa-miR-21-5p	FAM46A	Functional MTI (Weak)	MIRT030931	Microarray	18591254
hsa-miR-21-5p	MTMR12	Functional MTI (Weak)	MIRT030932	Microarray	18591254
hsa-miR-21-5p	KBTBD6	Functional MTI (Weak)	MIRT030933	Microarray	18591254
hsa-miR-21-5p	TNRC6B	Functional MTI (Weak)	MIRT030934	Microarray	18591254
hsa-miR-21-5p	TNRC6B	Functional MTI (Weak)	MIRT030934	HITS-CLIP	22473208
hsa-miR-21-5p	ABCD3	Functional MTI (Weak)	MIRT030935	Microarray	18591254
hsa-miR-21-5p	PKNOX1	Functional MTI (Weak)	MIRT030936	Microarray	18591254
hsa-miR-21-5p	RAB11FIP2	Functional MTI (Weak)	MIRT030937	Microarray	18591254
hsa-miR-21-5p	PURB	Functional MTI (Weak)	MIRT030938	Microarray	18591254
hsa-miR-21-5p	LCORL	Functional MTI (Weak)	MIRT030939	Microarray	18591254
hsa-miR-21-5p	KLF5	Functional MTI (Weak)	MIRT030940	Microarray	18591254
hsa-miR-21-5p	ST6GAL1	Functional MTI (Weak)	MIRT030941	Microarray	18591254
hsa-miR-21-5p	SNRK	Functional MTI (Weak)	MIRT031002	Microarray	18591254
hsa-miR-21-5p	PLD1	Functional MTI (Weak)	MIRT031003	Microarray	18591254
hsa-miR-21-5p	TLR4	Functional MTI (Weak)	MIRT031004	Microarray	18591254
hsa-miR-21-5p	VPS26A	Functional MTI (Weak)	MIRT031005	Microarray	18591254
hsa-miR-21-5p	ZYG11B	Functional MTI (Weak)	MIRT031006	Microarray	18591254
hsa-miR-21-5p	AGO4	Functional MTI (Weak)	MIRT031007	Microarray	18591254
hsa-miR-21-5p	TESK2	Functional MTI (Weak)	MIRT031008	Microarray	18591254
hsa-miR-21-5p	MAP3K1	Functional MTI (Weak)	MIRT031009	Microarray	18591254
hsa-miR-21-5p	RAB6A	Functional MTI (Weak)	MIRT031010	Microarray	18591254
hsa-miR-21-5p	PURA	Functional MTI (Weak)	MIRT031011	Microarray	18591254
hsa-miR-21-5p	OLR1	Functional MTI (Weak)	MIRT031012	Microarray	18591254
hsa-miR-21-5p	KLF9	Functional MTI (Weak)	MIRT031013	Sequencing	20371350
hsa-miR-21-5p	ATMIN	Functional MTI (Weak)	MIRT031014	Sequencing	20371350
hsa-miR-21-5p	PRPF39	Functional MTI (Weak)	MIRT031015	Sequencing	20371350
hsa-miR-21-5p	AGO2	Functional MTI (Weak)	MIRT031016	Sequencing, PAR-CLIP	20371350
hsa-miR-21-5p	AGO2	Functional MTI (Weak)	MIRT031016	PAR-CLIP	24398324
hsa-miR-21-5p	AGO2	Functional MTI (Weak)	MIRT031016	PAR-CLIP	23446348
hsa-miR-21-5p	STAG2	Functional MTI (Weak)	MIRT031017	Sequencing	20371350
hsa-miR-21-5p	ACBD5	Functional MTI (Weak)	MIRT031018	Sequencing	20371350
hsa-miR-21-5p	ACBD5	Functional MTI (Weak)	MIRT031018	Microarray	18591254
hsa-miR-21-5p	AKT2	Functional MTI	MIRT031019	Western blot;Other	20048743
hsa-miR-21-5p	UGGT1	Functional MTI (Weak)	MIRT031020	Microarray	18591254
hsa-miR-21-5p	PRRC1	Functional MTI (Weak)	MIRT031021	Microarray	18591254
hsa-miR-21-5p	NT5C2	Functional MTI (Weak)	MIRT031022	Microarray	18591254
hsa-miR-21-5p	ZNF532	Functional MTI (Weak)	MIRT031023	Microarray	18591254
hsa-miR-21-5p	DCAF8	Functional MTI (Weak)	MIRT031024	Microarray	20048743
hsa-miR-21-5p	UBR5	Functional MTI (Weak)	MIRT031026	Microarray	18591254
hsa-miR-21-5p	PTPN3	Functional MTI (Weak)	MIRT031028	Microarray	18591254
hsa-miR-21-5p	ATF2	Functional MTI (Weak)	MIRT031029	Microarray	18591254
hsa-miR-21-5p	EXOC5	Functional MTI (Weak)	MIRT031031	Microarray	18591254
hsa-miR-21-5p	AFTPH	Functional MTI (Weak)	MIRT031032	Microarray	18591254
hsa-miR-21-5p	WDR7	Functional MTI (Weak)	MIRT031035	Microarray	18591254
hsa-miR-21-5p	FAM126B	Functional MTI (Weak)	MIRT031036	Microarray	18591254
hsa-miR-21-5p	PTGFR	Functional MTI (Weak)	MIRT031037	Microarray	18591254
hsa-miR-21-5p	PHF20L1	Functional MTI (Weak)	MIRT031038	Microarray	18591254
hsa-miR-21-5p	B3GNT5	Functional MTI (Weak)	MIRT031039	Microarray	18591254
hsa-miR-21-5p	GLG1	Functional MTI (Weak)	MIRT031040	Microarray	18591254
hsa-miR-21-5p	CEP152	Functional MTI (Weak)	MIRT031041	Microarray	18591254
hsa-miR-21-5p	HMGB3	Functional MTI (Weak)	MIRT031042	Microarray	18591254
hsa-miR-21-5p	BDH2	Functional MTI (Weak)	MIRT031043	Microarray	20048743
hsa-miR-21-5p	NETO2	Functional MTI (Weak)	MIRT031045	Microarray	18591254
hsa-miR-21-5p	ALMS1	Functional MTI (Weak)	MIRT031049	Microarray	18591254
hsa-miR-21-5p	TOR1AIP2	Functional MTI (Weak)	MIRT031050	Microarray, qRT-PCR	22815788
hsa-miR-21-5p	SMC1A	Functional MTI (Weak)	MIRT031051	Microarray	18591254
hsa-miR-21-5p	PIGX	Functional MTI (Weak)	MIRT031052	Microarray	18591254
hsa-miR-21-5p	SAR1A	Functional MTI (Weak)	MIRT031053	Microarray	18591254
hsa-miR-21-5p	SAR1A	Functional MTI (Weak)	MIRT031053	HITS-CLIP	22473208
hsa-miR-21-5p	APC	Functional MTI (Weak)	MIRT031054	Microarray	18591254
hsa-miR-21-5p	SLMAP	Functional MTI (Weak)	MIRT031055	Microarray	18591254
hsa-miR-21-5p	SLMAP	Functional MTI (Weak)	MIRT031055	HITS-CLIP	22473208
hsa-miR-21-5p	SOCS4	Functional MTI (Weak)	MIRT031056	Microarray	18591254
hsa-miR-21-5p	ZBTB38	Functional MTI (Weak)	MIRT031057	Microarray	18591254
hsa-miR-21-5p	OSR1	Functional MTI (Weak)	MIRT031058	Microarray	18591254
hsa-miR-21-5p	FBXO11	Functional MTI (Weak)	MIRT031059	Microarray	18591254
hsa-miR-21-5p	FBXO11	Functional MTI	MIRT031059	Luciferase reporter assay	25589783
hsa-miR-21-5p	SCRN1	Functional MTI (Weak)	MIRT031060	Microarray	18591254
hsa-miR-21-5p	PTPDC1	Functional MTI (Weak)	MIRT031061	Microarray	18591254
hsa-miR-21-5p	CCNG1	Functional MTI (Weak)	MIRT031062	Microarray	18591254
hsa-miR-21-5p	MEGF9	Functional MTI (Weak)	MIRT031063	Microarray	18591254
hsa-miR-21-5p	TNPO1	Functional MTI (Weak)	MIRT031064	Microarray	18591254
hsa-miR-21-5p	TNPO1	Functional MTI (Weak)	MIRT031064	HITS-CLIP	22473208
hsa-miR-21-5p	FERMT2	Functional MTI (Weak)	MIRT031065	Microarray	20371350
hsa-miR-21-5p	KAT6A	Functional MTI (Weak)	MIRT031066	Microarray	20371350
hsa-miR-21-5p	TNFRSF11B	Functional MTI (Weak)	MIRT031067	Microarray	20371350
hsa-miR-21-5p	WWC2	Functional MTI (Weak)	MIRT031068	Microarray	19253296
hsa-miR-21-5p	WWC2	Functional MTI (Weak)	MIRT031068	Microarray	19342589
hsa-miR-21-5p	WNK3	Functional MTI (Weak)	MIRT031069	Microarray	21544242
hsa-miR-21-5p	NSD3	Functional MTI (Weak)	MIRT031070	Microarray	19398721
hsa-miR-21-5p	VASH2	Functional MTI (Weak)	MIRT031071	Microarray	19253296
hsa-miR-21-5p	KNL1	Functional MTI (Weak)	MIRT030815	Microarray	18591254
hsa-miR-21-5p	ARHGAP21	Functional MTI (Weak)	MIRT030816	Microarray	18591254
hsa-miR-21-5p	MDM4	Functional MTI (Weak)	MIRT030817	Microarray	18591254
hsa-miR-21-5p	LARS	Functional MTI (Weak)	MIRT030818	Microarray	18591254
hsa-miR-21-5p	FAXDC2	Functional MTI (Weak)	MIRT030819	Microarray	18591254
hsa-miR-21-5p	CDK19	Functional MTI (Weak)	MIRT030820	Microarray	18591254
hsa-miR-21-5p	LAMP2	Functional MTI (Weak)	MIRT030821	Microarray	18591254
hsa-miR-21-5p	MOXD1	Functional MTI (Weak)	MIRT030822	Microarray	18591254
hsa-miR-21-5p	AHSA2	Functional MTI (Weak)	MIRT030823	Microarray	18591254
hsa-miR-21-5p	PIK3C2A	Functional MTI (Weak)	MIRT030824	Microarray	18591254
hsa-miR-21-5p	TMEM2	Functional MTI (Weak)	MIRT030825	Microarray	18591254
hsa-miR-21-5p	IPP	Functional MTI (Weak)	MIRT030826	Microarray	18591254
hsa-miR-21-5p	RAI14	Functional MTI (Weak)	MIRT030827	Microarray	18591254
hsa-miR-21-5p	MYO9A	Functional MTI (Weak)	MIRT030828	Microarray	18591254
hsa-miR-21-5p	MRPS10	Functional MTI (Weak)	MIRT030829	Microarray	18591254
hsa-miR-21-5p	FBXL17	Functional MTI (Weak)	MIRT030830	Microarray	18591254
hsa-miR-21-5p	AGGF1	Functional MTI (Weak)	MIRT030831	Microarray	18591254
hsa-miR-21-5p	SLC26A2	Functional MTI (Weak)	MIRT030832	Microarray	18591254
hsa-miR-21-5p	PRKAB2	Functional MTI (Weak)	MIRT030833	Microarray	18591254
hsa-miR-21-5p	SREK1	Functional MTI (Weak)	MIRT030834	Microarray	18591254
hsa-miR-21-5p	FAM20B	Functional MTI (Weak)	MIRT030835	Microarray	18591254
hsa-miR-21-5p	ARMCX3	Functional MTI (Weak)	MIRT030836	Microarray	18591254
hsa-miR-21-5p	SERPINI1	Functional MTI (Weak)	MIRT030837	Microarray	18591254
hsa-miR-21-5p	SERPINI1	Functional MTI	MIRT030837	Flow, Immunohistochemistry, Luciferase reporter assay, Microarray, qRT-PCR, Western blot	22464652
hsa-miR-21-5p	DDAH1	Functional MTI (Weak)	MIRT030838	Microarray	18591254
hsa-miR-21-5p	DDAH1	Functional MTI	MIRT030838	Luciferase reporter assay, qRT-PCR, Western blot	26455824
hsa-miR-21-5p	DDAH1	Functional MTI	MIRT030838	qRT-PCR, Western blot	26741162
hsa-miR-21-5p	PROSER1	Functional MTI (Weak)	MIRT030839	Microarray	18591254
hsa-miR-21-5p	PRICKLE2	Functional MTI (Weak)	MIRT030840	Microarray	18591254
hsa-miR-21-5p	JPH1	Functional MTI (Weak)	MIRT030841	Microarray	18591254
hsa-miR-21-5p	NAA30	Functional MTI (Weak)	MIRT030842	Microarray	18591254
hsa-miR-21-5p	FKBP5	Functional MTI (Weak)	MIRT030843	Microarray	18591254
hsa-miR-21-5p	TGFB2	Functional MTI (Weak)	MIRT030844	Microarray	18591254
hsa-miR-21-5p	TGFB2	Functional MTI	MIRT030844	Luciferase reporter assay	27388239
hsa-miR-21-5p	ZMYM2	Functional MTI (Weak)	MIRT030845	Microarray	18591254
hsa-miR-21-5p	TRIM33	Functional MTI (Weak)	MIRT030846	Microarray	18591254
hsa-miR-21-5p	RAPGEF6	Functional MTI (Weak)	MIRT030847	Microarray	18591254
hsa-miR-21-5p	MTPN	Functional MTI (Weak)	MIRT030848	Microarray	18591254
hsa-miR-21-5p	GOLGA4	Functional MTI (Weak)	MIRT030849	Microarray	18591254
hsa-miR-21-5p	SACM1L	Functional MTI (Weak)	MIRT030850	Microarray	18591254
hsa-miR-21-5p	ATAD2B	Functional MTI (Weak)	MIRT030851	Microarray	18591254
hsa-miR-21-5p	FIGN	Functional MTI (Weak)	MIRT030852	Microarray	18591254
hsa-miR-21-5p	EPM2A	Functional MTI (Weak)	MIRT030853	Microarray	18591254
hsa-miR-21-5p	RAB6C	Functional MTI (Weak)	MIRT030854	Microarray	18591254
hsa-miR-21-5p	TSNAX	Functional MTI (Weak)	MIRT030855	Microarray	18591254
hsa-miR-21-5p	TRAPPC2	Functional MTI (Weak)	MIRT030856	Microarray	18591254
hsa-miR-21-5p	LIFR	Functional MTI (Weak)	MIRT030857	Microarray	18591254
hsa-miR-21-5p	CALD1	Functional MTI (Weak)	MIRT030858	Microarray	18591254
hsa-miR-21-5p	LYRM7	Functional MTI (Weak)	MIRT030859	Microarray	18591254
hsa-miR-21-5p	PIK3R1	Functional MTI (Weak)	MIRT030860	Microarray	18591254
hsa-miR-21-5p	PIK3R1	Functional MTI	MIRT030860	Luciferase reporter assay, qRT-PCR, Western blot	26676464
hsa-miR-21-5p	RPS6KA3	Functional MTI (Weak)	MIRT030861	Microarray	18591254
hsa-miR-21-5p	ADNP	Functional MTI (Weak)	MIRT030862	Microarray	18591254
hsa-miR-21-5p	LRRC57	Functional MTI (Weak)	MIRT030863	Microarray	18591254
hsa-miR-21-5p	DUSP8	Functional MTI (Weak)	MIRT030864	Microarray	18591254
hsa-miR-21-5p	KLHL15	Functional MTI (Weak)	MIRT030865	Microarray	18591254
hsa-miR-21-5p	KLHL15	Functional MTI (Weak)	MIRT030865	PAR-CLIP	23446348
hsa-miR-21-5p	KLHL15	Functional MTI (Weak)	MIRT030865	PAR-CLIP	20371350
hsa-miR-21-5p	GXYLT2	Functional MTI (Weak)	MIRT030866	Sequencing	20371350
hsa-miR-21-5p	PBRM1	Functional MTI (Weak)	MIRT030867	Microarray	18591254
hsa-miR-21-5p	SMNDC1	Functional MTI (Weak)	MIRT030868	Sequencing	20371350
hsa-miR-21-5p	NCSTN	Functional MTI (Weak)	MIRT030869	Sequencing	20371350
hsa-miR-21-5p	PPM1L	Functional MTI (Weak)	MIRT030870	Sequencing	20371350
hsa-miR-21-5p	MMP9	Functional MTI (Weak)	MIRT030871	qRT-PCR	19435867
hsa-miR-21-5p	PARP9	Functional MTI (Weak)	MIRT030872	Microarray	18591254
hsa-miR-21-5p	CKAP5	Functional MTI (Weak)	MIRT030873	Microarray	18591254
hsa-miR-21-5p	CAPRIN1	Functional MTI (Weak)	MIRT030874	Microarray	18591254
hsa-miR-21-5p	CNTRL	Functional MTI (Weak)	MIRT030875	Microarray	18591254
hsa-miR-21-5p	ST6GAL1	Functional MTI (Weak)	MIRT030941	HITS-CLIP	22473208
hsa-miR-21-5p	ADGRG2	Functional MTI (Weak)	MIRT030942	Microarray	18591254
hsa-miR-21-5p	SKP2	Functional MTI (Weak)	MIRT030943	Microarray	18591254
hsa-miR-21-5p	ECI2	Functional MTI (Weak)	MIRT030944	Sequencing	20371350
hsa-miR-21-5p	NUFIP2	Functional MTI (Weak)	MIRT030945	Sequencing	20371350
hsa-miR-21-5p	GRPEL2	Functional MTI (Weak)	MIRT030946	Sequencing, PAR-CLIP	20371350
hsa-miR-21-5p	HS3ST3B1	Functional MTI (Weak)	MIRT030947	Sequencing	20371350
hsa-miR-21-5p	ELAVL4	Functional MTI (Weak)	MIRT030948	qRT-PCR	20584986
hsa-miR-21-5p	CORO2A	Functional MTI (Weak)	MIRT030949	Microarray	19342589
hsa-miR-21-5p	TTC33	Functional MTI (Weak)	MIRT030950	Microarray	19253296
hsa-miR-21-5p	TTC33	Functional MTI (Weak)	MIRT030950	Microarray	19342589
hsa-miR-21-5p	AUTS2	Functional MTI (Weak)	MIRT030951	Microarray	19253296
hsa-miR-21-5p	AKAP9	Functional MTI (Weak)	MIRT030952	Microarray	19242418
hsa-miR-21-5p	NKTR	Functional MTI (Weak)	MIRT030953	Microarray	20371350
hsa-miR-21-5p	NKTR	Functional MTI (Weak)	MIRT030953	Microarray	18591254
hsa-miR-21-5p	PTPN14	Functional MTI (Weak)	MIRT030954	Microarray	20048743
hsa-miR-21-5p	PTPN14	Functional MTI (Weak)	MIRT030954	PAR-CLIP	23592263
hsa-miR-21-5p	PTPN14	Functional MTI	MIRT030954	Immunohistochemistry, Luciferase reporter assay, qRT-PCR, Western blot	25803229
hsa-miR-21-5p	STXBP5	Functional MTI (Weak)	MIRT030955	Microarray	20048743
hsa-miR-21-5p	MGA	Functional MTI (Weak)	MIRT030956	Microarray	17072344
hsa-miR-21-5p	MGA	Functional MTI (Weak)	MIRT030956	Microarray	21826097
hsa-miR-21-5p	MGA	Functional MTI (Weak)	MIRT030956	Microarray	17478730
hsa-miR-21-5p	KIFAP3	Functional MTI (Weak)	MIRT030958	Microarray	18591254
hsa-miR-21-5p	SPG11	Functional MTI (Weak)	MIRT030959	Microarray	18591254
hsa-miR-21-5p	PER3	Functional MTI (Weak)	MIRT030960	Microarray	18591254
hsa-miR-21-5p	ZNF292	Functional MTI (Weak)	MIRT030961	Microarray	18591254
hsa-miR-21-5p	ZNF587	Functional MTI (Weak)	MIRT030962	Microarray	18591254
hsa-miR-21-5p	CRYBG1	Functional MTI (Weak)	MIRT030963	Microarray	18591254
hsa-miR-21-5p	DSE	Functional MTI (Weak)	MIRT030964	Microarray	18591254
hsa-miR-21-5p	SRPK2	Functional MTI (Weak)	MIRT030965	Microarray	18591254
hsa-miR-21-5p	TSHZ3	Functional MTI (Weak)	MIRT030966	Microarray	18591254
hsa-miR-21-5p	CEP97	Functional MTI (Weak)	MIRT030967	Microarray	18591254
hsa-miR-21-5p	DCAF10	Functional MTI (Weak)	MIRT030968	Microarray	18591254
hsa-miR-21-5p	PHF20	Functional MTI (Weak)	MIRT030969	Microarray	18591254
hsa-miR-21-5p	SEMA5A	Functional MTI (Weak)	MIRT030970	Microarray	18591254
hsa-miR-21-5p	PHACTR2	Functional MTI (Weak)	MIRT030971	Microarray	18591254
hsa-miR-21-5p	RABGAP1	Functional MTI (Weak)	MIRT030972	Microarray	18591254
hsa-miR-21-5p	VPS36	Functional MTI (Weak)	MIRT030973	Microarray	18591254
hsa-miR-21-5p	WNK1	Functional MTI (Weak)	MIRT030974	Microarray	18591254
hsa-miR-21-5p	NUBPL	Functional MTI (Weak)	MIRT030975	Microarray	18591254
hsa-miR-21-5p	LIMCH1	Functional MTI (Weak)	MIRT030976	Microarray	18591254
hsa-miR-21-5p	MTMR9	Functional MTI (Weak)	MIRT030977	Microarray	18591254
hsa-miR-21-5p	SERAC1	Functional MTI (Weak)	MIRT030978	Microarray	18591254
hsa-miR-21-5p	RUFY3	Functional MTI (Weak)	MIRT030979	Microarray	18591254
hsa-miR-21-5p	APPL1	Functional MTI (Weak)	MIRT030980	Microarray	18591254
hsa-miR-21-5p	APPL1	Functional MTI (Weak)	MIRT030980	HITS-CLIP	22473208
hsa-miR-21-5p	PBX1	Functional MTI (Weak)	MIRT030981	Microarray	18591254
hsa-miR-21-5p	PBX1	Functional MTI (Weak)	MIRT030981	ChIP-seq	24334453
hsa-miR-21-5p	OSBPL3	Functional MTI (Weak)	MIRT030982	Microarray	18591254
hsa-miR-21-5p	WNT5A	Functional MTI (Weak)	MIRT030983	Microarray	18591254
hsa-miR-21-5p	REV1	Functional MTI (Weak)	MIRT030984	Microarray	18591254
hsa-miR-21-5p	FBXL2	Functional MTI (Weak)	MIRT030985	Microarray	18591254
hsa-miR-21-5p	HOXA9	Functional MTI (Weak)	MIRT030986	Microarray	18591254
hsa-miR-21-5p	HOXA9	Functional MTI (Weak)	MIRT030986	ChIP-seq	24334453
hsa-miR-21-5p	MIB1	Functional MTI (Weak)	MIRT030987	Microarray	18591254
hsa-miR-21-5p	FMR1	Functional MTI (Weak)	MIRT030988	Microarray	18591254
hsa-miR-21-5p	SNX30	Functional MTI (Weak)	MIRT030989	Microarray	18591254
hsa-miR-21-5p	SLC17A5	Functional MTI (Weak)	MIRT030990	Microarray	18591254
hsa-miR-21-5p	PREPL	Functional MTI (Weak)	MIRT030991	Microarray	18591254
hsa-miR-21-5p	CCDC14	Functional MTI (Weak)	MIRT030992	Microarray	18591254
hsa-miR-21-5p	ARHGEF12	Functional MTI (Weak)	MIRT030993	Microarray	18591254
hsa-miR-21-5p	USP47	Functional MTI (Weak)	MIRT030994	Microarray	18591254
hsa-miR-21-5p	BTBD3	Functional MTI (Weak)	MIRT030995	Microarray	18591254
hsa-miR-21-5p	ARID4A	Functional MTI (Weak)	MIRT030996	Microarray	18591254
hsa-miR-21-5p	ATP11B	Functional MTI (Weak)	MIRT030997	Microarray	18591254
hsa-miR-21-5p	SLC31A1	Functional MTI (Weak)	MIRT030998	Microarray	18591254
hsa-miR-21-5p	DLG1	Functional MTI (Weak)	MIRT030999	Microarray	18591254
hsa-miR-21-5p	SOWAHC	Functional MTI (Weak)	MIRT031000	Microarray	18591254
hsa-miR-21-5p	RSF1	Functional MTI (Weak)	MIRT031001	Microarray	18591254
hsa-miR-21-5p	VASH2	Functional MTI (Weak)	MIRT031071	Microarray	19342589
hsa-miR-21-5p	SLK	Functional MTI (Weak)	MIRT031072	Microarray	20371350
hsa-miR-21-5p	SLK	Functional MTI (Weak)	MIRT031072	Microarray	18591254
hsa-miR-21-5p	FILIP1L	Functional MTI (Weak)	MIRT031073	Microarray	20371350
hsa-miR-21-5p	FILIP1L	Functional MTI (Weak)	MIRT031073	Microarray	18591254
hsa-miR-21-5p	DCP1A	Functional MTI (Weak)	MIRT031074	Microarray	18372920
hsa-miR-21-5p	DCP1A	Functional MTI (Weak)	MIRT031074	Microarray	18270520
hsa-miR-21-5p	DCP1A	Functional MTI (Weak)	MIRT031074	Microarray	17991735
hsa-miR-21-5p	DCP1A	Functional MTI (Weak)	MIRT031074	Microarray	17968323
hsa-miR-21-5p	RNF11	Functional MTI (Weak)	MIRT031075	Microarray	20048743
hsa-miR-21-5p	RNF11	Functional MTI (Weak)	MIRT031075	Microarray	18591254
hsa-miR-21-5p	RDH11	Functional MTI (Weak)	MIRT031076	Microarray	17363372
hsa-miR-21-5p	RDH11	Functional MTI (Weak)	MIRT031076	Microarray	19342589
hsa-miR-21-5p	RDH11	Functional MTI (Weak)	MIRT031076	Microarray	18270520
hsa-miR-21-5p	RDH11	Functional MTI (Weak)	MIRT031076	Microarray	18591254
hsa-miR-21-5p	RDH11	Functional MTI (Weak)	MIRT031076	PAR-CLIP	27292025
hsa-miR-21-5p	PELI1	Functional MTI (Weak)	MIRT031077	Sequencing	20371350
hsa-miR-21-5p	PELI1	Functional MTI (Weak)	MIRT031077	Microarray	18591254
hsa-miR-21-5p	PELI1	Functional MTI (Weak)	MIRT031077	HITS-CLIP	22473208
hsa-miR-21-5p	PELI1	Functional MTI (Weak)	MIRT031077	Microarray, qRT-PCR	22815788
hsa-miR-21-5p	YOD1	Functional MTI (Weak)	MIRT031078	Sequencing	20371350
hsa-miR-21-5p	YOD1	Functional MTI (Weak)	MIRT031078	Microarray	18591254
hsa-miR-21-5p	YOD1	Functional MTI	MIRT031078	qRT-PCR, Western blot	22227207
hsa-miR-21-5p	STAT3	Functional MTI	MIRT031079	Western blot;Other	20048743
hsa-miR-21-5p	STAT3	Functional MTI (Weak)	MIRT031079	Microarray	18591254
hsa-miR-21-5p	STAT3	Functional MTI	MIRT031079	Western blot	26549725
hsa-miR-21-5p	BCL6	Functional MTI	MIRT035524	Luciferase reporter assay	23416424
hsa-miR-21-5p	KIAA1551	Functional MTI (Weak)	MIRT030693	Microarray	18591254
hsa-miR-21-5p	SOX2	Functional MTI (Weak)	MIRT030694	Microarray	18591254
hsa-miR-21-5p	SOX2	Functional MTI (Weak)	MIRT030694	Immunoblot, Immunohistochemistry, In situ hybridization, Northern blot, qRT-PCR	22931209
hsa-miR-21-5p	SOX2	Functional MTI	MIRT030694	Immunofluorescence, Luciferase reporter assay, qRT-PCR, Western blot	26558781
hsa-miR-21-5p	GTF2A1	Functional MTI (Weak)	MIRT030695	Microarray	18591254
hsa-miR-21-5p	RRAGC	Functional MTI (Weak)	MIRT030696	Microarray	18591254
hsa-miR-21-5p	PIGN	Functional MTI (Weak)	MIRT030697	Microarray	18591254
hsa-miR-21-5p	HPS5	Functional MTI (Weak)	MIRT030698	Microarray	18591254
hsa-miR-21-5p	SESTD1	Functional MTI (Weak)	MIRT030699	Microarray	18591254
hsa-miR-21-5p	MEF2A	Functional MTI (Weak)	MIRT030700	Microarray	18591254
hsa-miR-21-5p	ZBTB47	Functional MTI (Weak)	MIRT030701	Microarray	18591254
hsa-miR-21-5p	ELOVL4	Functional MTI (Weak)	MIRT030702	Microarray	18591254
hsa-miR-21-5p	EPHA4	Functional MTI (Weak)	MIRT030703	Microarray	18591254
hsa-miR-21-5p	ENAH	Functional MTI (Weak)	MIRT030704	Microarray	18591254
hsa-miR-21-5p	TBL1XR1	Functional MTI (Weak)	MIRT030705	Microarray	18591254
hsa-miR-21-5p	NBEA	Functional MTI (Weak)	MIRT030706	Microarray	18591254
hsa-miR-21-5p	TAF5	Functional MTI (Weak)	MIRT030707	Microarray	18591254
hsa-miR-21-5p	AP3M1	Functional MTI (Weak)	MIRT030708	Microarray	18591254
hsa-miR-21-5p	CD47	Functional MTI (Weak)	MIRT030709	Microarray	18591254
hsa-miR-21-5p	LATS1	Functional MTI (Weak)	MIRT030710	Microarray	18591254
hsa-miR-21-5p	CPEB3	Functional MTI (Weak)	MIRT030711	Microarray	18591254
hsa-miR-21-5p	RMND5A	Functional MTI (Weak)	MIRT030712	Microarray	18591254
hsa-miR-21-5p	RMND5A	Functional MTI (Weak)	MIRT030712	Microarray, qRT-PCR	22815788
hsa-miR-21-5p	KBTBD7	Functional MTI (Weak)	MIRT030713	Microarray	18591254
hsa-miR-21-5p	MEIS1	Functional MTI (Weak)	MIRT030714	Microarray	18591254
hsa-miR-21-5p	GNB4	Functional MTI (Weak)	MIRT030715	Sequencing	20371350
hsa-miR-21-5p	MMP2	Functional MTI (Weak)	MIRT030716	qRT-PCR	19435867
hsa-miR-21-5p	VEGFA	Functional MTI (Weak)	MIRT030717	qRT-PCR	19435867
hsa-miR-21-5p	VEGFA	Functional MTI	MIRT030717	Western blot;qRT-PCR	21544242
hsa-miR-21-5p	REV3L	Functional MTI (Weak)	MIRT030718	Microarray	18591254
hsa-miR-21-5p	TXLNGY	Functional MTI (Weak)	MIRT030719	Microarray	18591254
hsa-miR-21-5p	SCAF11	Functional MTI (Weak)	MIRT030721	Microarray	18591254
hsa-miR-21-5p	HNRNPH1	Functional MTI (Weak)	MIRT030723	Microarray	18591254
hsa-miR-21-5p	PARP1	Functional MTI (Weak)	MIRT030724	Microarray	18591254
hsa-miR-21-5p	CERS6	Functional MTI (Weak)	MIRT030725	Microarray	18591254
hsa-miR-21-5p	SNRNP48	Functional MTI (Weak)	MIRT030727	Microarray	18591254
hsa-miR-21-5p	FUBP1	Functional MTI (Weak)	MIRT030728	Microarray	18591254
hsa-miR-21-5p	TGFB1	Functional MTI (Weak)	MIRT030730	Microarray	18591254
hsa-miR-21-5p	TGFB1	Functional MTI (Weak)	MIRT030730	ELISA, qRT-PCR	26383248
hsa-miR-21-5p	ANKRD28	Functional MTI (Weak)	MIRT030731	Microarray	18591254
hsa-miR-21-5p	SYNE2	Functional MTI (Weak)	MIRT030732	Microarray	18591254
hsa-miR-21-5p	OSBPL1A	Functional MTI (Weak)	MIRT030733	Microarray	18591254
hsa-miR-21-5p	RSPRY1	Functional MTI (Weak)	MIRT030734	Microarray	18591254
hsa-miR-21-5p	SRSF11	Functional MTI (Weak)	MIRT030735	Microarray	18591254
hsa-miR-21-5p	ASRGL1	Functional MTI (Weak)	MIRT030736	Microarray	18591254
hsa-miR-21-5p	RB1	Functional MTI (Weak)	MIRT030738	Microarray	18591254
hsa-miR-21-5p	EXOC8	Functional MTI (Weak)	MIRT030740	Microarray	18591254
hsa-miR-21-5p	IVNS1ABP	Functional MTI (Weak)	MIRT030741	Microarray	18591254
hsa-miR-21-5p	UTRN	Functional MTI (Weak)	MIRT030742	Microarray	18591254
hsa-miR-21-5p	ACAT1	Functional MTI (Weak)	MIRT030744	Microarray	18591254
hsa-miR-21-5p	PFKFB2	Functional MTI (Weak)	MIRT030745	Microarray	18591254
hsa-miR-21-5p	PDGFD	Functional MTI (Weak)	MIRT030746	Microarray	18591254
hsa-miR-21-5p	COBLL1	Functional MTI (Weak)	MIRT030747	Microarray	18591254
hsa-miR-21-5p	SAMD5	Functional MTI (Weak)	MIRT030748	Microarray	18591254
hsa-miR-21-5p	SATB1	Functional MTI	MIRT052948	qRT-PCR, Western blot	22227207
hsa-miR-21-5p	OTUD1	Functional MTI (Weak)	MIRT050474	CLASH	23622248
hsa-miR-21-5p	TMEM147	Functional MTI (Weak)	MIRT050475	CLASH	23622248
hsa-miR-21-5p	WWP1	Functional MTI	MIRT052949	qRT-PCR, Western blot	22227207
hsa-miR-21-5p	SMN1	Functional MTI	MIRT053151	Luciferase reporter assay, Western blot	23657402
hsa-miR-21-5p	HPGD	Functional MTI	MIRT053173	In situ hybridization, Luciferase reporter assay, qRT-PCR, Western blot	24699315
hsa-miR-21-5p	VHL	Functional MTI	MIRT054398	Immunofluorescence, Immunohistochemistry, Immunoprecipitaion, Luciferase reporter assay, qRT-PCR, Western blot	24012640
hsa-miR-21-5p	MYD88	Functional MTI	MIRT054356	Chip, ELISA, Flow cytometry, Luciferase reporter assay, QRTPCR, Western blot	23633945
hsa-miR-21-5p	IRAK1	Functional MTI	MIRT054357	Chip, ELISA, Flow cytometry, Luciferase reporter assay, QRTPCR, Western blot	23633945
hsa-miR-21-5p	ZCCHC3	Functional MTI (Weak)	MIRT152554	HITS-CLIP	22473208
hsa-miR-21-5p	MAP2K3	Functional MTI	MIRT076343	Immunohistochemistry, Luciferase reporter assay, Western blot	24112539
hsa-miR-21-5p	WSB1	Functional MTI (Weak)	MIRT076399	HITS-CLIP	22473208
hsa-miR-21-5p	GDF5	Functional MTI	MIRT054572	Luciferase reporter assay, qRT-PCR, Western blot	24577233
hsa-miR-21-5p	BCL7A	Functional MTI (Weak)	MIRT062806	HITS-CLIP	22473208
hsa-miR-21-5p	GK5	Functional MTI (Weak)	MIRT090589	HITS-CLIP	22473208
hsa-miR-21-5p	EDRF1	Functional MTI (Weak)	MIRT126378	HITS-CLIP	22473208
hsa-miR-21-5p	NFIA	Functional MTI	MIRT437773	Flow, Western blot	24980967
hsa-miR-21-5p	SEPT2	Functional MTI (Weak)	MIRT158719	HITS-CLIP	22473208
hsa-miR-21-5p	RNF185	Functional MTI (Weak)	MIRT205528	PAR-CLIP	23592263
hsa-miR-21-5p	RNF185	Functional MTI (Weak)	MIRT205528	PAR-CLIP	24398324
hsa-miR-21-5p	FOXO3	Functional MTI (Weak)	MIRT217307	PAR-CLIP	20371350
hsa-miR-21-5p	PITHD1	Functional MTI (Weak)	MIRT272819	PAR-CLIP	23592263
hsa-miR-21-5p	PITHD1	Functional MTI (Weak)	MIRT272819	PAR-CLIP	21572407
hsa-miR-21-5p	PITHD1	Functional MTI (Weak)	MIRT272819	PAR-CLIP	20371350
hsa-miR-21-5p	PITHD1	Functional MTI (Weak)	MIRT272819	PAR-CLIP	26701625
hsa-miR-21-5p	COX20	Functional MTI (Weak)	MIRT273114	PAR-CLIP	23446348
hsa-miR-21-5p	COX20	Functional MTI (Weak)	MIRT273114	PAR-CLIP	22012620
hsa-miR-21-5p	COX20	Functional MTI (Weak)	MIRT273114	PAR-CLIP	21572407
hsa-miR-21-5p	COX20	Functional MTI (Weak)	MIRT273114	PAR-CLIP	20371350
hsa-miR-21-5p	ATXN10	Functional MTI (Weak)	MIRT158763	HITS-CLIP	22473208
hsa-miR-21-5p	FGFRL1	Functional MTI (Weak)	MIRT163939	HITS-CLIP	22473208
hsa-miR-21-5p	IL12A	Functional MTI (Weak)	MIRT208864	Microarray, qRT-PCR	22815788
hsa-miR-21-5p	IL12A	Functional MTI	MIRT208864	Luciferase reporter assay, Western blot	25327529
hsa-miR-21-5p	IL12A	Functional MTI	MIRT208864	Luciferase reporter assay, qRT-PCR, Western blot	27571873
hsa-miR-21-5p	EIF1AX	Functional MTI (Weak)	MIRT259537	PAR-CLIP	23446348
hsa-miR-21-5p	EIF1AX	Functional MTI (Weak)	MIRT259537	PAR-CLIP	20371350
hsa-miR-21-5p	HIC2	Functional MTI (Weak)	MIRT300628	HITS-CLIP	22473208
hsa-miR-21-5p	HIC2	Functional MTI (Weak)	MIRT300628	PAR-CLIP	23446348
hsa-miR-21-5p	HIC2	Functional MTI (Weak)	MIRT300628	PAR-CLIP, HITS-CLIP	21572407
hsa-miR-21-5p	HIC2	Functional MTI (Weak)	MIRT300628	PAR-CLIP	20371350
hsa-miR-21-5p	SECISBP2L	Functional MTI (Weak)	MIRT437666	Microarray, qRT-PCR	22815788
hsa-miR-21-5p	RFFL	Functional MTI (Weak)	MIRT437667	Microarray, qRT-PCR	22815788
hsa-miR-21-5p	SETD2	Functional MTI	MIRT437893	ChIP-seq, Luciferase reporter assay	24983504
hsa-miR-21-5p	TNFRSF10B	Functional MTI (Weak)	MIRT438438	HITS-CLIP	22473208
hsa-miR-21-5p	HIF1A	Functional MTI (Weak)	MIRT437916	ChIP-seq	23726431
hsa-miR-21-5p	CXCL10	Functional MTI (Weak)	MIRT438112	qRT-PCR	24889251
hsa-miR-21-5p	IGF1R	Functional MTI	MIRT438483	Luciferase reporter assay	24161401
hsa-miR-21-5p	SIRT2	Functional MTI	MIRT438487	Western blot	24161395
hsa-miR-21-5p	CLU	Functional MTI	MIRT438224	Luciferase reporter assay	24327270
hsa-miR-21-5p	TNFRSF10B	Functional MTI	MIRT438438	Luciferase reporter assay	25118289
hsa-miR-21-5p	RHO	Functional MTI	MIRT438893	qRT-PCR, Western blot	23446999
hsa-miR-21-5p	GAS5	Functional MTI	MIRT438716	qRT-PCR, Western blot	23933812
hsa-miR-21-5p	NAA50	Functional MTI (Weak)	MIRT440147	HITS-CLIP	22473208
hsa-miR-21-5p	SGTB	Functional MTI (Weak)	MIRT439643	HITS-CLIP	22473208
hsa-miR-21-5p	SET	Functional MTI (Weak)	MIRT439666	HITS-CLIP	22473208
hsa-miR-21-5p	SPPL3	Functional MTI (Weak)	MIRT439550	HITS-CLIP	22473208
hsa-miR-21-5p	NSUN2	Functional MTI (Weak)	MIRT439714	HITS-CLIP	22473208
hsa-miR-21-5p	RNF111	Functional MTI (Weak)	MIRT439762	HITS-CLIP	22473208
hsa-miR-21-5p	RNF103	Functional MTI (Weak)	MIRT439765	HITS-CLIP	22473208
hsa-miR-21-5p	KRIT1	Functional MTI (Weak)	MIRT440350	HITS-CLIP	22473208
hsa-miR-21-5p	MED9	Functional MTI (Weak)	MIRT440258	HITS-CLIP	22473208
hsa-miR-21-5p	ITGB8	Functional MTI (Weak)	MIRT440420	HITS-CLIP	22473208
hsa-miR-21-5p	ITGB8	Functional MTI (Weak)	MIRT440420	HITS-CLIP	23824327
hsa-miR-21-5p	EPM2AIP1	Functional MTI (Weak)	MIRT440716	HITS-CLIP	22473208
hsa-miR-21-5p	EPM2AIP1	Functional MTI (Weak)	MIRT440716	HITS-CLIP	27418678
hsa-miR-21-5p	DICER1	Functional MTI (Weak)	MIRT440817	HITS-CLIP	22473208
hsa-miR-21-5p	AP1AR	Functional MTI (Weak)	MIRT441046	HITS-CLIP	22473208
hsa-miR-21-5p	DNAJC16	Functional MTI (Weak)	MIRT440799	HITS-CLIP	22473208
hsa-miR-21-5p	CENPQ	Functional MTI (Weak)	MIRT440958	HITS-CLIP	22473208
hsa-miR-21-5p	CCR7	Functional MTI (Weak)	MIRT440980	HITS-CLIP	22473208
hsa-miR-21-5p	CCL1	Functional MTI (Weak)	MIRT440985	HITS-CLIP	22473208
hsa-miR-21-5p	BTN3A3	Functional MTI (Weak)	MIRT441093	HITS-CLIP	22473208
hsa-miR-21-5p	BNIP2	Functional MTI (Weak)	MIRT441107	HITS-CLIP	22473208
hsa-miR-21-5p	PLEKHA2	Functional MTI (Weak)	MIRT441573	PAR-CLIP	22100165
hsa-miR-21-5p	ATF7IP	Functional MTI (Weak)	MIRT711687	HITS-CLIP	19536157
hsa-miR-21-5p	C8orf17	Functional MTI (Weak)	MIRT690308	HITS-CLIP	23313552
hsa-miR-21-5p	PLEKHA8	Functional MTI (Weak)	MIRT700739	HITS-CLIP	23313552
hsa-miR-21-5p	STUB1	Functional MTI	MIRT732588	qRT-PCR, Western blot	26841045
hsa-miR-21-5p	CASC2	Functional MTI	MIRT731121	qRT-PCR, Luciferase reporter assay, Immunoprecipitaion, Western blot	25446261
hsa-miR-21-5p	DNM1L	Functional MTI	MIRT731893	Luciferase reporter assay, qRT-PCR, Western blot	28347692
hsa-miR-21-5p	ICOSLG	Functional MTI	MIRT732457	Luciferase reporter assay, Western blot	25327529
hsa-miR-21-5p	TICAM2	Functional MTI	MIRT732458	Luciferase reporter assay, Western blot	25327529
hsa-miR-21-5p	UBE2N	Functional MTI	MIRT732459	Luciferase reporter assay, Western blot	25327529
hsa-miR-21-5p	BCL10	Functional MTI	MIRT732460	Luciferase reporter assay, Western blot	25327529
hsa-miR-21-5p	CEBPB	Functional MTI	MIRT732461	Luciferase reporter assay, Western blot	25327529
hsa-miR-21-5p	HMGB1	Functional MTI	MIRT732462	Luciferase reporter assay, Western blot	25327529
hsa-miR-21-5p	TAP1	Functional MTI	MIRT732463	Luciferase reporter assay, Western blot	25327529
hsa-miR-21-5p	TLR3	Functional MTI	MIRT732464	Luciferase reporter assay, Western blot	25327529
hsa-miR-21-5p	KLK2	Functional MTI (Weak)	MIRT722828	HITS-CLIP	19536157
hsa-miR-21-5p	NAV3	Functional MTI	MIRT732517	Western blot, Luciferase reporter assay/Microarray	25579119
hsa-miR-21-5p	LRP6	Functional MTI	MIRT732668	Luciferase reporter assay, qRT-PCR, Western blot	28337300
hsa-miR-21-5p	EGLN1	Functional MTI	MIRT732679	Luciferase reporter assay	27030384
hsa-miR-21-5p	PSMD9	Functional MTI	MIRT732931	Flow, qRT-PCR, Western blot	26500453
hsa-miR-21-5p	CADM1	Functional MTI	MIRT732712	Luciferase reporter assay	27055844
hsa-miR-21-5p	COX2	Functional MTI	MIRT732933	Flow, qRT-PCR, Western blot	26604791
hsa-miR-21-5p	ABCB1	Functional MTI	MIRT733147	Flow, qRT-PCR, Western blot	27040946
hsa-miR-21-5p	FZD6	Functional MTI	MIRT733174	Luciferase reporter assay, qRT-PCR, Western blot	27347343
hsa-miR-21-5p	OXTR	Functional MTI	MIRT733614	Luciferase reporter assay	26273428
hsa-miR-21-5p	SOCS6	Functional MTI (Weak)	MIRT733494	Next Generation Sequencing (NGS), qRT-PCR	27570566
hsa-miR-21-5p	SOCS6	Functional MTI	MIRT733494	Luciferase reporter assay, qRT-PCR, Western blot	27811366
hsa-miR-21-5p	PCGF2	Functional MTI	MIRT733305	qRT-PCR, Western blot	27542229
hsa-miR-21-5p	BMI1	Functional MTI	MIRT733326	ChIP-seq, Immunofluorescence, Immunohistochemistry, Luciferase reporter assay, qRT-PCR, Western blot	27644439
hsa-miR-21-5p	Smad7	Functional MTI	MIRT734699	Luciferase reporter assay, qRT-PCR, Western blot	26968995
hsa-miR-21-5p	MSLN	Functional MTI	MIRT734186	Luciferase reporter assay	28125734
hsa-miR-21-5p	FOXP3	Functional MTI (Weak)	MIRT734132	qRT-PCR	26383248
hsa-miR-21-5p	SOCS1	Functional MTI	MIRT734892	Luciferase reporter assay, qRT-PCR, Western blot	27811366
hsa-miR-21-5p	RASGRP1	Functional MTI	MIRT000019	qRT-PCR, Luciferase reporter assay, Western blot	20483747
hsa-miR-21-5p	CASP8	Functional MTI	MIRT735309	In situ hybridization, Luciferase reporter assay, Northern blot, qRT-PCR, Western blot	26080425
hsa-miR-21-5p	TRAF7	Functional MTI	MIRT735310	In situ hybridization, Luciferase reporter assay, Northern blot, qRT-PCR, Western blot	26080425
hsa-miR-21-5p	DCAF11	Functional MTI (Weak)	MIRT739018	PAR-CLIP	26701625
hsa-miR-21-5p	PRR14L	Functional MTI (Weak)	MIRT739019	PAR-CLIP	26701625
hsa-miR-21-5p	FDXACB1	Functional MTI (Weak)	MIRT763856	PAR-CLIP	27292025
hsa-miR-21-5p	KANSL3	Functional MTI (Weak)	MIRT763857	PAR-CLIP	27292025
hsa-miR-21-5p	FOXO1	Functional MTI	MIRT735215	Luciferase reporter assay, qRT-PCR, Western blot	25909227
hsa-miR-21-5p	RASGRP1	Functional MTI (Weak)	MIRT000019	Microarray	18591254
hsa-miR-21-5p	RASGRP1	Functional MTI (Weak)	MIRT000019	HITS-CLIP	22473208
hsa-miR-21-5p	RTN4	Functional MTI (Weak)	MIRT000167	HITS-CLIP	22473208
hsa-miR-21-5p	RASGRP1	Functional MTI	MIRT000019	qRT-PCR, Luciferase reporter assay, Western blot	20483747
hsa-miR-21-5p	RASGRP1	Functional MTI (Weak)	MIRT000019	Microarray	18591254
hsa-miR-21-5p	RASGRP1	Functional MTI (Weak)	MIRT000019	HITS-CLIP	22473208
hsa-miR-21-5p	CDC25A	Functional MTI (Weak)	MIRT000157	Microarray, Northern blot, qRT-PCR	19826040
hsa-miR-21-5p	CDC25A	Functional MTI	MIRT000157	Luciferase reporter assay	23496142
hsa-miR-21-5p	CDC25A	Functional MTI (Weak)	MIRT000157	Microarray	18591254
hsa-miR-21-5p	CDC25A	Functional MTI (Weak)	MIRT000157	HITS-CLIP	22473208
hsa-miR-21-5p	CDC25A	Functional MTI	MIRT000157	Luciferase reporter assay, Western blot	25378484
hsa-miR-21-5p	BCL2	Functional MTI	MIRT000159	Luciferase reporter assay	17072344
hsa-miR-21-5p	BCL2	Functional MTI	MIRT000159	Luciferase reporter assay, Western blot	21376256
hsa-miR-21-5p	RPS7	Functional MTI (Weak)	MIRT000168	qRT-PCR, Quantitative proteomic approach	19253296
hsa-miR-21-5p	BCL2	Functional MTI	MIRT000159	Luciferase reporter assay	22710123
hsa-miR-21-5p	BCL2	Functional MTI	MIRT000159	Western blot	21468550
hsa-miR-21-5p	BCL2	Functional MTI	MIRT000159	Western blot;Other	20048743
hsa-miR-21-5p	BCL2	Functional MTI	MIRT000159	ChIP-seq, Immunofluorescence, Western blot	24606718
hsa-miR-21-5p	BCL2	Functional MTI	MIRT000159	Luciferase reporter assay, Western blot	25327529
hsa-miR-21-5p	PYM1	Functional MTI (Weak)	MIRT000163	Quantitative proteomic approach	19253296
hsa-miR-21-5p	WFS1	Functional MTI (Weak)	MIRT000164	Quantitative proteomic approach	19253296
hsa-miR-21-5p	TM9SF3	Functional MTI	MIRT000166	Luciferase reporter assay	19253296
hsa-miR-21-5p	RTN4	Functional MTI	MIRT000167	Luciferase reporter assay, Quantitative proteomic approach	19253296
hsa-miR-21-5p	RPS7	Functional MTI (Weak)	MIRT000168	Microarray	20371350
hsa-miR-21-5p	RPS7	Functional MTI	MIRT000168	Microarray, Western blot	17968323
hsa-miR-21-5p	RPS7	Functional MTI (Weak)	MIRT000168	Microarray	17991735
hsa-miR-21-5p	RPS7	Functional MTI (Weak)	MIRT000168	Microarray	19682430
hsa-miR-21-5p	SPRY2	Functional MTI	MIRT000672	Luciferase reporter assay	18508928
hsa-miR-21-5p	SPRY2	Functional MTI	MIRT000672	Luciferase reporter assay, qRT-PCR	21278789
hsa-miR-21-5p	SPRY2	Functional MTI	MIRT000672	Luciferase reporter assay	23239100
hsa-miR-21-5p	SPRY2	Functional MTI	MIRT000672	qRT-PCR, Western blot	25728247
hsa-miR-21-5p	RPS7	Functional MTI (Weak)	MIRT000168	Microarray	19276261
hsa-miR-21-5p	RPS7	Functional MTI (Weak)	MIRT000168	Microarray	19419954
hsa-miR-21-5p	RPS7	Functional MTI (Weak)	MIRT000168	Microarray	18850008
hsa-miR-21-5p	RPS7	Functional MTI (Weak)	MIRT000168	Microarray	16966691
hsa-miR-21-5p	RPS7	Functional MTI (Weak)	MIRT000168	Microarray	19672202
hsa-miR-21-5p	RPS7	Functional MTI (Weak)	MIRT000168	Microarray	19342589
hsa-miR-21-5p	RPS7	Functional MTI (Weak)	MIRT000168	Microarray	21069438
hsa-miR-21-5p	RPS7	Functional MTI (Weak)	MIRT000168	Microarray	18270520
hsa-miR-21-5p	RPS7	Functional MTI (Weak)	MIRT000168	Microarray	19836969
hsa-miR-21-5p	RPS7	Functional MTI (Weak)	MIRT000168	Microarray	19133651
hsa-miR-21-5p	RPS7	Functional MTI (Weak)	MIRT000168	Sequencing	18372920
hsa-miR-21-5p	RPS7	Functional MTI (Weak)	MIRT000168	Sequencing	18591254
hsa-miR-21-5p	PLOD3	Functional MTI	MIRT000169	Luciferase reporter assay, Quantitative proteomic approach	19253296
hsa-miR-21-5p	PDHA2	Functional MTI (Weak)	MIRT000170	Quantitative proteomic approach	19253296
hsa-miR-21-5p	NCAPG	Functional MTI	MIRT000171	Luciferase reporter assay, Quantitative proteomic approach	19253296
hsa-miR-21-5p	DERL1	Functional MTI	MIRT000172	Luciferase reporter assay, Quantitative proteomic approach	19253296
hsa-miR-21-5p	DERL1	Functional MTI (Weak)	MIRT000172	Microarray	18591254
hsa-miR-21-5p	BASP1	Functional MTI	MIRT000173	Luciferase reporter assay, Quantitative proteomic approach	19253296
hsa-miR-21-5p	JAG1	Functional MTI	MIRT000176	Flow, Immunoblot, Luciferase reporter assay, Microarray, qRT-PCR	19398721
hsa-miR-21-5p	JAG1	Functional MTI	MIRT000176	Luciferase reporter assay	22618231
hsa-miR-21-5p	JAG1	Functional MTI (Weak)	MIRT000176	Microarray	18591254
hsa-miR-21-5p	REST	Functional MTI	MIRT000177	Luciferase reporter assay	19242418
hsa-miR-21-5p	PTEN	Functional MTI	MIRT001190	Western blot	21544242
hsa-miR-21-5p	TIMP3	Functional MTI	MIRT000954	Luciferase reporter assay, Western blot, qRT-PCR, Reporter assay;Western blot;qRT-PCR;Microarray;Other	18591254
hsa-miR-21-5p	TIMP3	Functional MTI	MIRT000954	qRT-PCR, Luciferase reporter assay, Western blot	20346171
hsa-miR-21-5p	TIMP3	Functional MTI	MIRT000954	Luciferase reporter assay, Western blot	21820586
hsa-miR-21-5p	TIMP3	Functional MTI	MIRT000954	Luciferase reporter assay, Western blot	23504349
hsa-miR-21-5p	TIMP3	Functional MTI	MIRT000954	Immunofluorescence, Immunohistochemistry, In situ hybridization, qRT-PCR, Western blot	24574341
hsa-miR-21-5p	SOX5	Functional MTI	MIRT000960	Western blot, Northern blot, qRT-PCR, Luciferase reporter assay	19013014
hsa-miR-21-5p	SOX5	Functional MTI (Weak)	MIRT000960	Microarray	18591254
hsa-miR-21-5p	MTAP	Functional MTI	MIRT000961	Western blot, Northern blot, qRT-PCR, Luciferase reporter assay	19013014
hsa-miR-21-5p	MTAP	Functional MTI (Weak)	MIRT000961	Microarray	18591254
hsa-miR-21-5p	RECK	Functional MTI	MIRT000969	Luciferase reporter assay, qRT-PCR, Western blot	20480266
hsa-miR-21-5p	RECK	Functional MTI	MIRT000969	qRT-PCR, Luciferase reporter assay, Western blot, Reporter assay;Western blot;Other	18794849
hsa-miR-21-5p	E2F2	Functional MTI (Weak)	MIRT001121	Northern blot, qRT-PCR, ChIP	19528081
hsa-miR-21-5p	FMOD	Functional MTI	MIRT001188	Western blot	19906824
hsa-miR-21-5p	TGFBR2	Functional MTI	MIRT001189	qRT-PCR, Western blot	19906824
hsa-miR-21-5p	TGFBR2	Functional MTI	MIRT001189	qRT-PCR, Luciferase reporter assay, Western blot, Reporter assay	19816956
hsa-miR-21-5p	TGFBR2	Functional MTI	MIRT001189	Luciferase reporter assay, qRT-PCR, Western blot	18829576
hsa-miR-21-5p	TGFBR2	Functional MTI	MIRT001189	Luciferase reporter assay, Western blot	22072622
hsa-miR-21-5p	TGFBR2	Functional MTI (Weak)	MIRT001189	Microarray	18591254
hsa-miR-21-5p	TGFBR2	Functional MTI	MIRT001189	Immunofluorescence, Luciferase reporter assay, qRT-PCR, Western blot	24037531
hsa-miR-21-5p	TGFBR2	Functional MTI	MIRT001189	Luciferase reporter assay	27388239
hsa-miR-21-5p	PTEN	Functional MTI	MIRT001190	Western blot	19672202
hsa-miR-21-5p	PTEN	Functional MTI	MIRT001190	Luciferase reporter assay	19072831
hsa-miR-21-5p	PTEN	Functional MTI	MIRT001190	qRT-PCR, Western blot	19906824
hsa-miR-21-5p	PTEN	Functional MTI	MIRT001190	Luciferase reporter assay, qRT-PCR, Western blot	18850008
hsa-miR-21-5p	PTEN	Functional MTI	MIRT001190	Western blot	20216554
hsa-miR-21-5p	PTEN	Functional MTI	MIRT001190	qRT-PCR, Luciferase reporter assay, Western blot	20223231
hsa-miR-21-5p	PTEN	Functional MTI (Weak)	MIRT001190	Microarray, immunohistochemistry	19175831
hsa-miR-21-5p	PTEN	Functional MTI	MIRT001190	Luciferase reporter assay, Western blot, Reporter assay;Western blot;Microarray	20048743
hsa-miR-21-5p	PTEN	Functional MTI	MIRT001190	qRT-PCR, Western blot	20813833
hsa-miR-21-5p	PTEN	Functional MTI	MIRT001190	GFP reporter assay, Northern blot, qRT-PCR, Western blot, ASO assay	19641183
hsa-miR-21-5p	PTEN	Functional MTI	MIRT001190	Luciferase reporter assay	19253296
hsa-miR-21-5p	PTEN	Functional MTI	MIRT001190	Immunocytochemistry, Luciferase reporter assay, Northern blot, qRT-PCR, Western blot, Microarray, Reporter assay	17681183
hsa-miR-21-5p	PTEN	Functional MTI	MIRT001190	Northern blot, qRT-PCR, Western blot, Reporter assay	16762633
hsa-miR-21-5p	PTEN	Functional MTI	MIRT001190	Luciferase reporter assay, qRT-PCR	20797623
hsa-miR-21-5p	PTEN	Functional MTI	MIRT001190	Immunohistochemistry, qRT-PCR, Western blot	20978511
hsa-miR-21-5p	PTEN	Functional MTI	MIRT001190	Luciferase reporter assay, Microarray, Northern blot, qRT-PCR, Western blot	21187093
hsa-miR-21-5p	PTEN	Functional MTI	MIRT001190	Luciferase reporter assay, qRT-PCR, Western blot	21820606
hsa-miR-21-5p	PTEN	Functional MTI	MIRT001190	Luciferase reporter assay, Western blot	22267008
hsa-miR-21-5p	PTEN	Functional MTI (Weak)	MIRT001190	ELISA, Immunoblot, qRT-PCR	22678116
hsa-miR-21-5p	PTEN	Functional MTI	MIRT001190	Luciferase reporter assay	22956424
hsa-miR-21-5p	PTEN	Functional MTI	MIRT001190	qRT-PCR, Western blot	22761812
hsa-miR-21-5p	PTEN	Functional MTI	MIRT001190	Immunohistochemistry, Luciferase reporter assay, qRT-PCR, Western blot	22770403
hsa-miR-21-5p	PTEN	Functional MTI	MIRT001190	Luciferase reporter assay, Western blot	22879939
hsa-miR-21-5p	PTEN	Functional MTI	MIRT001190	Luciferase reporter assay	23226804
hsa-miR-21-5p	RECK	Functional MTI	MIRT000969	Western blot, qRT-PCR, Luciferase reporter assay, Reporter assay;Western blot;qRT-PCR;Microarray	18591254
hsa-miR-21-5p	RECK	Functional MTI	MIRT000969	Western blot, qRT-PCR, Luciferase reporter assay	20154725
hsa-miR-21-5p	RECK	Functional MTI	MIRT000969	Luciferase reporter assay	22630347
hsa-miR-21-5p	RECK	Functional MTI	MIRT000969	Luciferase reporter assay, Western blot	23504349
hsa-miR-21-5p	RECK	Functional MTI	MIRT000969	qRT-PCR, Western blot	24594117
hsa-miR-21-5p	RECK	Functional MTI	MIRT000969	Immunofluorescence, Immunohistochemistry, qRT-PCR, Western blot	23811941
hsa-miR-21-5p	RECK	Functional MTI	MIRT000969	Luciferase reporter assay, Western blot	23708209
hsa-miR-21-5p	RECK	Functional MTI	MIRT000969	qRT-PCR, Western blot	26741162
hsa-miR-21-5p	TGFBI	Functional MTI	MIRT001208	Luciferase reporter assay, Western blot	19136465
hsa-miR-21-5p	TGFBI	Functional MTI (Weak)	MIRT001208	Microarray	18591254
hsa-miR-21-5p	LRRFIP1	Functional MTI	MIRT001220	semi-qRT-PCR, Luciferase reporter assay, Western blot	19559015
hsa-miR-21-5p	LRRFIP1	Functional MTI	MIRT001220	Immunohistochemistry, Western blot	24690174
hsa-miR-21-5p	MARCKS	Functional MTI	MIRT001221	Luciferase reporter assay, Western blot	19302977
hsa-miR-21-5p	PTEN	Functional MTI	MIRT001190	Immunocytochemistry, Luciferase reporter assay, qRT-PCR, Western blot	24817011
hsa-miR-21-5p	PTEN	Functional MTI	MIRT001190	Flow, Luciferase reporter assay, qRT-PCR, Western blot	23548551
hsa-miR-21-5p	PTEN	Functional MTI	MIRT001190	Immunohistochemistry, Luciferase reporter assay, qRT-PCR, Western blot	23174819
hsa-miR-21-5p	PTEN	Functional MTI	MIRT001190	qRT-PCR, Western blot	23466500
hsa-miR-21-5p	PTEN	Functional MTI	MIRT001190	Luciferase reporter assay, qRT-PCR, Western blot	24154840
hsa-miR-21-5p	PTEN	Functional MTI	MIRT001190	qRT-PCR, Western blot	24659669
hsa-miR-21-5p	PTEN	Functional MTI	MIRT001190	qRT-PCR, Western blot	22956257
hsa-miR-21-5p	PTEN	Functional MTI	MIRT001190	Luciferase reporter assay, qRT-PCR, Western blot	24603539
hsa-miR-21-5p	PTEN	Functional MTI	MIRT001190	qRT-PCR, Western blot	24468088
hsa-miR-21-5p	PTEN	Functional MTI	MIRT001190	Luciferase reporter assay,	24356956
hsa-miR-21-5p	PTEN	Functional MTI	MIRT001190	Immunofluorescence, Immunohistochemistry, qRT-PCR, Western blot	23811941
hsa-miR-21-5p	PTEN	Functional MTI	MIRT001190	Luciferase reporter assay	24161401
hsa-miR-21-5p	PTEN	Functional MTI	MIRT001190	Luciferase reporter assay, qRT-PCR, Western blot	23981302
hsa-miR-21-5p	PTEN	Functional MTI	MIRT001190	qRT-PCR, Western blot	23643356
hsa-miR-21-5p	PTEN	Functional MTI	MIRT001190	Luciferase reporter assay	23275230
hsa-miR-21-5p	PTEN	Functional MTI	MIRT001190	qRT-PCR, Western blot	23446999
hsa-miR-21-5p	PTEN	Functional MTI	MIRT001190	Luciferase reporter assay, Western blot	23708209
hsa-miR-21-5p	PTEN	Functional MTI	MIRT001190	qRT-PCR, Luciferase reporter assay, Western blot	25361012
hsa-miR-21-5p	PTEN	Functional MTI	MIRT001190	Luciferase reporter assay	26864640
hsa-miR-21-5p	PTEN	Functional MTI	MIRT001190	Flow, qRT-PCR, Western blot	26284486
hsa-miR-21-5p	PTEN	Functional MTI	MIRT001190	FACS, Luciferase reporter assay, qRT-PCR, Western blot	26387848
hsa-miR-21-5p	PTEN	Functional MTI	MIRT001190	Luciferase reporter assay, qRT-PCR, Western blot	27725205
hsa-miR-21-5p	PTEN	Functional MTI	MIRT001190	Luciferase reporter assay	26568302
hsa-miR-21-5p	PTEN	Functional MTI	MIRT001190	qRT-PCR, Western blot	26559642
hsa-miR-21-5p	PTEN	Functional MTI	MIRT001190	Western blot	28069514
hsa-miR-21-5p	PTEN	Functional MTI	MIRT001190	Flow, Luciferase reporter assay, qRT-PCR, Western blot	26975392
hsa-miR-21-5p	PTEN	Functional MTI	MIRT001190	qRT-PCR, Western blot	27350731
hsa-miR-21-5p	PTEN	Functional MTI	MIRT001190	Immunohistochemistry, Luciferase reporter assay, qRT-PCR, Western blot	27611950
hsa-miR-21-5p	PTEN	Functional MTI	MIRT001190	qRT-PCR, Western blot	26741162
hsa-miR-21-5p	PTEN	Functional MTI	MIRT001190	Luciferase reporter assay, Western blot, qRT-PCR	25799148
hsa-miR-21-5p	PTEN	Functional MTI	MIRT001190	qRT-PCR, Western blot	24912785
hsa-miR-21-5p	PTEN	Functional MTI	MIRT001190	Flow, Microarray, qRT-PCR, Western blot	28407783
hsa-miR-21-5p	PTEN	Functional MTI	MIRT001190	Western blot	26847601
hsa-miR-21-5p	PTEN	Functional MTI	MIRT001190	Immunohistochemistry, Luciferase reporter assay, qRT-PCR, Western blot	25803229
hsa-miR-21-5p	PTEN	Functional MTI	MIRT001190	Luciferase reporter assay, qRT-PCR, Western blot	27811366
hsa-miR-21-5p	PTEN	Functional MTI	MIRT001190	Flow, Immunohistochemistry, Microarray, qRT-PCR, Western blot	27574331
hsa-miR-21-5p	E2F1	Functional MTI	MIRT001191	qRT-PCR, Western blot	19906824
hsa-miR-21-5p	TPM1	Functional MTI	MIRT001980	Luciferase reporter assay, Western blot, Western blot;qRT-PCR	17363372
hsa-miR-21-5p	TPM1	Functional MTI	MIRT001980	Luciferase reporter assay	18270520
hsa-miR-21-5p	TPM1	Functional MTI	MIRT001980	Luciferase reporter assay	19253296
hsa-miR-21-5p	TPM1	Functional MTI	MIRT001980	Luciferase reporter assay	21817107
hsa-miR-21-5p	TPM1	Functional MTI (Weak)	MIRT001980	Microarray	18591254
hsa-miR-21-5p	CDK6	Functional MTI (Weak)	MIRT002406	Sequencing	20371350
hsa-miR-21-5p	NFIB	Functional MTI	MIRT002090	Luciferase reporter assay, qRT-PCR, Western blot	18384814
hsa-miR-21-5p	RP2	Functional MTI (Weak)	MIRT002407	Microarray	18591254
hsa-miR-21-5p	SGK3	Functional MTI (Weak)	MIRT002408	Sequencing	20371350
hsa-miR-21-5p	SLC16A10	Functional MTI (Weak)	MIRT002409	Microarray	18591254
hsa-miR-21-5p	APAF1	Functional MTI	MIRT002410	Luciferase reporter assay, qRT-PCR, Western blot	18829576
hsa-miR-21-5p	APAF1	Functional MTI (Weak)	MIRT002410	Microarray	18591254
hsa-miR-21-5p	APAF1	Functional MTI	MIRT002410	Luciferase reporter assay, qRT-PCR, Western blot	27021436
hsa-miR-21-5p	GLCCI1	Functional MTI (Weak)	MIRT002411	Sequencing	20371350
hsa-miR-21-5p	GLCCI1	Functional MTI (Weak)	MIRT002411	Microarray	18591254
hsa-miR-21-5p	SOCS5	Functional MTI (Weak)	MIRT002412	Microarray	18591254
hsa-miR-21-5p	SESN1	Functional MTI (Weak)	MIRT002414	Microarray	18591254
hsa-miR-21-5p	BTG2	Functional MTI	MIRT002416	semi-qRT-PCR, GFP reporter assay, Western blot, Luciferase reporter assay	19546886
hsa-miR-21-5p	BTG2	Functional MTI (Weak)	MIRT002416	Sequencing	20371350
hsa-miR-21-5p	BTG2	Functional MTI (Weak)	MIRT002416	Microarray	18591254
hsa-miR-21-5p	BTG2	Functional MTI	MIRT002416	Western blot	23857284
hsa-miR-21-5p	BTG2	Functional MTI	MIRT002416	Luciferase reporter assay, qRT-PCR, Western blot	24821435
hsa-miR-21-5p	BTG2	Functional MTI	MIRT002416	qRT-PCR, Western blot	23446999
hsa-miR-21-5p	HIPK3	Functional MTI (Weak)	MIRT002419	Microarray, qRT-PCR	22815788
hsa-miR-21-5p	FAM3C	Functional MTI (Weak)	MIRT002420	Microarray	18591254
hsa-miR-21-5p	FAS	Functional MTI (Weak)	MIRT002421	Microarray	20048743
hsa-miR-21-5p	BMPR2	Functional MTI	MIRT003837	Luciferase reporter assay, qRT-PCR, Western blot	19578724
hsa-miR-21-5p	PDCD4	Functional MTI	MIRT003054	Immunohistochemistry, Western blot	24732841
hsa-miR-21-5p	PDCD4	Functional MTI	MIRT003054	Immunofluorescence, Immunohistochemistry, qRT-PCR, Western blot	23827854
hsa-miR-21-5p	PDCD4	Functional MTI	MIRT003054	qRT-PCR, Western blot	23824073
hsa-miR-21-5p	PDCD4	Functional MTI	MIRT003054	Immunohistochemistry, qRT-PCR, Western blot	23417858
hsa-miR-21-5p	PDCD4	Functional MTI	MIRT003054	Luciferase reporter assay, Western blot	23708209
hsa-miR-21-5p	PDCD4	Functional MTI	MIRT003054	Immunohistochemistry, Luciferase reporter assay, qRT-PCR, Western blot	26367487
hsa-miR-21-5p	PDCD4	Functional MTI	MIRT003054	Luciferase reporter assay	26864640
hsa-miR-21-5p	PDCD4	Functional MTI	MIRT003054	Luciferase reporter assay, Western blot	25994220
hsa-miR-21-5p	PDCD4	Functional MTI	MIRT003054	FACS, Luciferase reporter assay, qRT-PCR, Western blot	26387848
hsa-miR-21-5p	PDCD4	Functional MTI	MIRT003054	qRT-PCR, Western blot	26320576
hsa-miR-21-5p	PDCD4	Functional MTI	MIRT003054	Western blot	28069514
hsa-miR-21-5p	PDCD4	Functional MTI	MIRT003054	ChIP-seq, Immunofluorescence, Immunohistochemistry, Luciferase reporter assay, qRT-PCR, Western blot	27876813
hsa-miR-21-5p	PDCD4	Functional MTI	MIRT003054	Luciferase reporter assay, Western blot	27240294
hsa-miR-21-5p	RHOB	Functional MTI	MIRT003317	Luciferase reporter assay, qRT-PCR, Western blot	20460403
hsa-miR-21-5p	RHOB	Functional MTI	MIRT003317	Luciferase reporter assay, qRT-PCR, Western blot	21347332
hsa-miR-21-5p	RHOB	Functional MTI	MIRT003317	Luciferase reporter assay, qRT-PCR, Western blot	21872591
hsa-miR-21-5p	RHOB	Functional MTI	MIRT003317	qRT-PCR, Western blot	23313253
hsa-miR-21-5p	SERPINB5	Functional MTI	MIRT003567	Luciferase reporter assay, Western blot	18270520
hsa-miR-21-5p	SERPINB5	Functional MTI	MIRT003567	Luciferase reporter assay	19253296
hsa-miR-21-5p	SERPINB5	Functional MTI	MIRT003567	Reporter assay;Western blot;qRT-PCR	21636785
hsa-miR-21-5p	SERPINB5	Functional MTI	MIRT003567	Reporter assay	20693317
hsa-miR-21-5p	SERPINB5	Functional MTI	MIRT003567	Immunoprecipitaion, Luciferase reporter assay, Microarray, qRT-PCR, Western blot	26296971
hsa-miR-21-5p	SERPINB5	Functional MTI	MIRT003567	ChIP-seq, Immunohistochemistry, Luciferase reporter assay, qRT-PCR, Western blot	27409165
hsa-miR-21-5p	RASA1	Functional MTI	MIRT003988	Luciferase reporter assay, qRT-PCR, Western blot	25663768
hsa-miR-21-5p	RASA1	Functional MTI	MIRT003988	Luciferase reporter assay, Western blot	27876571
hsa-miR-21-5p	PDCD4	Functional MTI	MIRT003054	Luciferase reporter assay, Westren blot, Reporter assay	17968323
hsa-miR-21-5p	PDCD4	Functional MTI	MIRT003054	Western blot	19672202
hsa-miR-21-5p	PDCD4	Functional MTI	MIRT003054	Western blot	19509156
hsa-miR-21-5p	PDCD4	Functional MTI	MIRT003054	Luciferase reporter assay, Western blot, Reporter assay	18372920
hsa-miR-21-5p	PDCD4	Functional MTI	MIRT003054	Luciferase reporter assay, Western blot	19682430
hsa-miR-21-5p	PDCD4	Functional MTI	MIRT003054	qRT-PCR, Western blot	19906824
hsa-miR-21-5p	PDCD4	Functional MTI	MIRT003054	Luciferase reporter assay, Western blot, Reporter assay;Other, Reporter assay	18270520
hsa-miR-21-5p	PDCD4	Functional MTI	MIRT003054	Western blot, Northern blot, qRT-PCR, Luciferase reporter assay	19013014
hsa-miR-21-5p	PDCD4	Functional MTI	MIRT003054	Luciferase reporter assay, qRT-PCR, Western blot	18850008
hsa-miR-21-5p	PDCD4	Functional MTI	MIRT003054	qRT-PCR, Luciferase reporter assay, Western blot	20143188
hsa-miR-21-5p	PDCD4	Functional MTI	MIRT003054	Luciferase reporter assay	19836969
hsa-miR-21-5p	PDCD4	Functional MTI	MIRT003054	Luciferase reporter assay	19419954
hsa-miR-21-5p	PDCD4	Functional MTI	MIRT003054	Luciferase reporter assay	19133651
hsa-miR-21-5p	PDCD4	Functional MTI	MIRT003054	Luciferase reporter assay, qRT-PCR, Western blot	19264808
hsa-miR-21-5p	PDCD4	Functional MTI	MIRT003054	Luciferase reporter assay	20056717
hsa-miR-21-5p	PDCD4	Functional MTI	MIRT003054	Immunohistochemistry, qRT-PCR, Western blot	20831814
hsa-miR-21-5p	PDCD4	Functional MTI	MIRT003054	GFP reporter assay, Northern blot, qRT-PCR, Western blot, ASO assay	19641183
hsa-miR-21-5p	PDCD4	Functional MTI	MIRT003054	Luciferase reporter assay, qRT-PCR, Quantitative proteomic approach	19253296
hsa-miR-21-5p	PDCD4	Functional MTI	MIRT003054	Luciferase reporter assay, qRT-PCR, Western blot	19276261
hsa-miR-21-5p	PDCD4	Functional MTI	MIRT003054	Luciferase reporter assay, qRT-PCR	18829576
hsa-miR-21-5p	PDCD4	Functional MTI	MIRT003054	Immunoblot, Immunofluorescence, Luciferase reporter assay, qRT-PCR	20533548
hsa-miR-21-5p	PDCD4	Functional MTI (Weak)	MIRT003054	Microarray, Northern blot	16966691
hsa-miR-21-5p	PDCD4	Functional MTI	MIRT003054	Immunohistochemistry, qRT-PCR, Western blot	20978511
hsa-miR-21-5p	PDCD4	Functional MTI	MIRT003054	Luciferase reporter assay	21469086
hsa-miR-21-5p	PDCD4	Functional MTI (Weak)	MIRT003054	Immunohistochemistry	19473551
hsa-miR-21-5p	PDCD4	Functional MTI	MIRT003054	Luciferase reporter assay, Western blot	20219857
hsa-miR-21-5p	PDCD4	Functional MTI (Weak)	MIRT003054	Sequencing, PAR-CLIP	20371350
hsa-miR-21-5p	PDCD4	Functional MTI (Weak)	MIRT003054	Microarray	18591254
hsa-miR-21-5p	PDCD4	Functional MTI	MIRT003054	Reporter assay	17991735
hsa-miR-21-5p	PDCD4	Functional MTI	MIRT003054	Western blot	22766763
hsa-miR-21-5p	PDCD4	Functional MTI	MIRT003054	Flow, Luciferase reporter assay, qRT-PCR, Western blot	23548551
hsa-miR-21-5p	PDCD4	Functional MTI (Weak)	MIRT003054	In situ hybridization, qRT-PCR	20372781
hsa-miR-21-5p	PDCD4	Functional MTI	MIRT003054	Immunohistochemistry, qRT-PCR, Western blot	22212233
hsa-miR-21-5p	PDCD4	Functional MTI	MIRT003054	qRT-PCR, Western blot	24659669
hsa-miR-21-5p	PDCD4	Functional MTI (Weak)	MIRT003054	PAR-CLIP	21572407
hsa-miR-21-5p	PDCD4	Functional MTI	MIRT003054	Flow, qRT-PCR, Western blot	26028073
hsa-miR-21-5p	PDCD4	Functional MTI	MIRT003054	Immunofluorescence, Immunohistochemistry, qRT-PCR, Western blot	23811941
hsa-miR-21-5p	TGIF1	Functional MTI	MIRT004287	Western blot	19906824
hsa-miR-21-5p	MYC	Functional MTI (Weak)	MIRT004307	Northern blot, qRT-PCR, ChIP	19528081
hsa-miR-21-5p	MYC	Functional MTI (Weak)	MIRT004307	TRAP	24510096
hsa-miR-21-5p	ERBB2	Functional MTI	MIRT004318	qRT-PCR, Western blot	19419954
hsa-miR-21-5p	BMPR2	Functional MTI	MIRT003837	Luciferase reporter assay, qRT-PCR	18829576
hsa-miR-21-5p	BMPR2	Functional MTI (Weak)	MIRT003837	Microarray	18591254
hsa-miR-21-5p	BMPR2	Functional MTI	MIRT003837	qRT-PCR, Western blot	22227207
hsa-miR-21-5p	EGFR	Functional MTI	MIRT005807	Luciferase reporter assay, Microarray, Western blot	20864407
hsa-miR-21-5p	JMY	Functional MTI	MIRT005323	Luciferase reporter assay, qRT-PCR	18829576
hsa-miR-21-5p	TOPORS	Functional MTI	MIRT005324	Luciferase reporter assay, qRT-PCR	18829576
hsa-miR-21-5p	TOPORS	Functional MTI (Weak)	MIRT005324	Microarray	18591254
hsa-miR-21-5p	HNRNPK	Functional MTI	MIRT005325	Luciferase reporter assay, qRT-PCR	18829576
hsa-miR-21-5p	DAXX	Functional MTI	MIRT005327	Luciferase reporter assay, qRT-PCR, Western blot	18829576
hsa-miR-21-5p	TP53BP2	Functional MTI	MIRT005328	Luciferase reporter assay, qRT-PCR	18829576
hsa-miR-21-5p	TP63	Functional MTI	MIRT005329	Luciferase reporter assay, qRT-PCR, Western blot	18829576
hsa-miR-21-5p	TGFBR3	Functional MTI	MIRT005330	Luciferase reporter assay, qRT-PCR	18829576
hsa-miR-21-5p	TGFBR3	Functional MTI (Weak)	MIRT005330	Microarray	19253296
hsa-miR-21-5p	PPIF	Functional MTI	MIRT005331	Luciferase reporter assay, qRT-PCR	18829576
hsa-miR-21-5p	PPIF	Functional MTI (Weak)	MIRT005331	Microarray	18591254
hsa-miR-21-5p	EIF4A2	Functional MTI	MIRT005772	Immunoblot, Immunohistochemistry, Luciferase reporter assay, Microarray, qRT-PCR, Western blot	21219636
hsa-miR-21-5p	ANKRD46	Functional MTI	MIRT005773	Immunoblot, Immunohistochemistry, Luciferase reporter assay, Microarray, qRT-PCR, Western blot	21219636
hsa-miR-21-5p	SPATS2L	Functional MTI (Weak)	MIRT004812	Quantitative proteomic approach	19253296
hsa-miR-21-5p	EIF2S1	Functional MTI (Weak)	MIRT004813	Quantitative proteomic approach	19253296
hsa-miR-21-5p	PCBP1	Functional MTI (Weak)	MIRT004814	Quantitative proteomic approach	19253296
hsa-miR-21-5p	PCBP1	Functional MTI	MIRT004814	Luciferase reporter assay	22316494
hsa-miR-21-5p	MSH2	Functional MTI	MIRT005429	Luciferase reporter assay, Northern blot, qRT-PCR, Western blot	21078976
hsa-miR-21-5p	MSH2	Functional MTI	MIRT005429	Luciferase reporter assay, qRT-PCR, Western blot	21047769
hsa-miR-21-5p	MSH2	Functional MTI (Weak)	MIRT005429	Microarray	18591254
hsa-miR-21-5p	MSH2	Functional MTI	MIRT005429	Immunoblot, Luciferase reporter assay	23861444
hsa-miR-21-5p	MSH2	Functional MTI	MIRT005429	Luciferase reporter assay, qRT-PCR, Western blot	22806311
hsa-miR-21-5p	MSH6	Functional MTI	MIRT005430	Luciferase reporter assay, Northern blot, qRT-PCR, Western blot	21078976
hsa-miR-21-5p	TIAM1	Functional MTI	MIRT005565	Luciferase reporter assay, Microarray, Northern blot, qRT-PCR	20826792
hsa-miR-21-5p	TIAM1	Functional MTI	MIRT005565	Luciferase reporter assay	23442323
hsa-miR-21-5p	TIAM1	Functional MTI (Weak)	MIRT005565	Microarray, qRT-PCR	22815788
hsa-miR-21-5p	ISCU	Functional MTI	MIRT005717	Immunoblot, Immunohistochemistry, Luciferase reporter assay, qRT-PCR, Western blot	20480266
hsa-miR-21-5p	MEF2C	Functional MTI	MIRT005737	Immunofluorescence, In situ hybridization, Luciferase reporter assay	21170291
hsa-miR-21-5p	EGFR	Functional MTI	MIRT005807	Western blot;Other	20048743
hsa-miR-21-5p	CDK2AP1	Functional MTI	MIRT005974	Luciferase reporter assay, qRT-PCR, Western blot, Reporter assay	21328460
hsa-miR-21-5p	CCL20	Functional MTI	MIRT006199	ELISA, Immunofluorescence, Luciferase reporter assay	22001440
hsa-miR-21-5p	IL1B	Functional MTI	MIRT005951	Luciferase reporter assay, Microarray, qRT-PCR	21131358
hsa-miR-21-5p	ICAM1	Functional MTI	MIRT005952	Luciferase reporter assay, Microarray, qRT-PCR	21131358
hsa-miR-21-5p	PLAT	Functional MTI	MIRT005953	Luciferase reporter assay, Microarray, qRT-PCR	21131358
hsa-miR-21-5p	CCL20	Functional MTI (Weak)	MIRT006199	ELISA, Immunohistochemistry, In situ hybridization, qRT-PCR	23817679
hsa-miR-21-5p	PPARA	Functional MTI	MIRT006422	Luciferase reporter assay, Flow, Immunoprecipitaion, In situ hybridization, qRT-PCR, Western blot	21636785
hsa-miR-21-5p	SP1	Functional MTI	MIRT006236	Luciferase reporter assay, Western blot	22034194
hsa-miR-21-5p	PIAS3	Functional MTI	MIRT006288	Luciferase reporter assay	22316494
hsa-miR-21-5p	PIAS3	Functional MTI	MIRT006288	ELISA, qRT-PCR, Western blot	23998932
hsa-miR-21-5p	DOCK4	Functional MTI	MIRT006313	Immunoblot, Luciferase reporter assay, qRT-PCR	22158624
hsa-miR-21-5p	DOCK5	Functional MTI	MIRT006314	Immunoblot, Luciferase reporter assay, qRT-PCR	22158624
hsa-miR-21-5p	DOCK7	Functional MTI	MIRT006315	Immunoblot, Luciferase reporter assay, qRT-PCR	22158624
hsa-miR-21-5p	DUSP10	Functional MTI	MIRT006323	Luciferase reporter assay, qRT-PCR, Western blot	22387553
hsa-miR-21-5p	PPARA	Functional MTI (Weak)	MIRT006422	Microarray	18591254
hsa-miR-21-5p	PPARA	Functional MTI	MIRT006422	Immunofluorescence, Immunohistochemistry, Immunoprecipitaion, Luciferase reporter assay, qRT-PCR, Western blot	24012640
hsa-miR-21-5p	PPARA	Functional MTI	MIRT006422	qRT-PCR, Western blot	26338827
hsa-miR-21-5p	FASLG	Functional MTI	MIRT006989	Luciferase reporter assay, Western blot	21820586
hsa-miR-21-5p	ANP32A	Functional MTI	MIRT006515	Luciferase reporter assay, qRT-PCR, Western blot	21317927
hsa-miR-21-5p	SMARCA4	Functional MTI	MIRT006516	Luciferase reporter assay, qRT-PCR, Western blot	21317927
hsa-miR-21-5p	NFKB1	Functional MTI (Weak)	MIRT006529	ChIP-seq	21081469
hsa-miR-21-5p	NTF3	Functional MTI	MIRT006797	Luciferase reporter assay, qRT-PCR	22019057
hsa-miR-21-5p	COL4A1	Functional MTI	MIRT006821	Luciferase reporter assay, qRT-PCR	22573493
hsa-miR-21-5p	FASLG	Functional MTI	MIRT006989	Luciferase reporter assay, qRT-PCR, Western blot	23177026
hsa-miR-21-5p	FASLG	Functional MTI	MIRT006989	Reporter assay;Western blot;Other	20371612
hsa-miR-21-5p	FASLG	Functional MTI	MIRT006989	Luciferase reporter assay, Western blot	23504349
hsa-miR-21-5p	FASLG	Functional MTI	MIRT006989	Luciferase reporter assay, qRT-PCR, Western blot	24821435
hsa-miR-21-5p	FASLG	Functional MTI	MIRT006989	Luciferase reporter assay	25118289
hsa-miR-21-5p	SOD3	Functional MTI	MIRT006997	Luciferase reporter assay	22836756
hsa-miR-21-5p	TCF21	Functional MTI	MIRT007085	Luciferase reporter assay	23206776
hsa-miR-21-5p	PHIP	Functional MTI (Weak)	MIRT030661	Microarray	18591254
hsa-miR-21-5p	SMAD7	Functional MTI	MIRT007362	qRT-PCR, Western blot	23292313
hsa-miR-21-5p	SMAD7	Functional MTI	MIRT007362	Immunocytochemistry, Immunofluorescence, Immunohistochemistry, Luciferase reporter assay, Western blot	24887517
hsa-miR-21-5p	SMAD7	Functional MTI	MIRT007362	Luciferase reporter assay	28192117
hsa-miR-21-5p	SMAD7	Functional MTI	MIRT007362	Luciferase reporter assay, Western blot	26575121
hsa-miR-21-5p	SOX2	Functional MTI (Weak)	MIRT030694	Immunoblot, Immunohistochemistry, In situ hybridization, Northern blot, qRT-PCR	22931209
hsa-miR-21-5p	SOX2	Functional MTI	MIRT030694	Immunofluorescence, Luciferase reporter assay, qRT-PCR, Western blot	26558781
hsa-miR-21-5p	GTF2A1	Functional MTI (Weak)	MIRT030695	Microarray	18591254
hsa-miR-21-5p	RRAGC	Functional MTI (Weak)	MIRT030696	Microarray	18591254
hsa-miR-21-5p	PIGN	Functional MTI (Weak)	MIRT030697	Microarray	18591254
hsa-miR-21-5p	HPS5	Functional MTI (Weak)	MIRT030698	Microarray	18591254
hsa-miR-21-5p	SESTD1	Functional MTI (Weak)	MIRT030699	Microarray	18591254
hsa-miR-21-5p	MEF2A	Functional MTI (Weak)	MIRT030700	Microarray	18591254
hsa-miR-21-5p	ZBTB47	Functional MTI (Weak)	MIRT030701	Microarray	18591254
hsa-miR-21-5p	ELOVL4	Functional MTI (Weak)	MIRT030702	Microarray	18591254
hsa-miR-21-5p	EPHA4	Functional MTI (Weak)	MIRT030703	Microarray	18591254
hsa-miR-21-5p	ENAH	Functional MTI (Weak)	MIRT030704	Microarray	18591254
hsa-miR-21-5p	TBL1XR1	Functional MTI (Weak)	MIRT030705	Microarray	18591254
hsa-miR-21-5p	NBEA	Functional MTI (Weak)	MIRT030706	Microarray	18591254
hsa-miR-21-5p	TAF5	Functional MTI (Weak)	MIRT030707	Microarray	18591254
hsa-miR-21-5p	AP3M1	Functional MTI (Weak)	MIRT030708	Microarray	18591254
hsa-miR-21-5p	CD47	Functional MTI (Weak)	MIRT030709	Microarray	18591254
hsa-miR-21-5p	LATS1	Functional MTI (Weak)	MIRT030710	Microarray	18591254
hsa-miR-21-5p	CPEB3	Functional MTI (Weak)	MIRT030711	Microarray	18591254
hsa-miR-21-5p	RMND5A	Functional MTI (Weak)	MIRT030712	Microarray	18591254
hsa-miR-21-5p	RMND5A	Functional MTI (Weak)	MIRT030712	Microarray, qRT-PCR	22815788
hsa-miR-21-5p	KBTBD7	Functional MTI (Weak)	MIRT030713	Microarray	18591254
hsa-miR-21-5p	MEIS1	Functional MTI (Weak)	MIRT030714	Microarray	18591254
hsa-miR-21-5p	GNB4	Functional MTI (Weak)	MIRT030715	Sequencing	20371350
hsa-miR-21-5p	MMP2	Functional MTI (Weak)	MIRT030716	qRT-PCR	19435867
hsa-miR-21-5p	VEGFA	Functional MTI (Weak)	MIRT030717	qRT-PCR	19435867
hsa-miR-21-5p	VEGFA	Functional MTI	MIRT030717	Western blot;qRT-PCR	21544242
hsa-miR-21-5p	REV3L	Functional MTI (Weak)	MIRT030718	Microarray	18591254
hsa-miR-21-5p	TXLNGY	Functional MTI (Weak)	MIRT030719	Microarray	18591254
hsa-miR-21-5p	SCAF11	Functional MTI (Weak)	MIRT030721	Microarray	18591254
hsa-miR-21-5p	HNRNPH1	Functional MTI (Weak)	MIRT030723	Microarray	18591254
hsa-miR-21-5p	PARP1	Functional MTI (Weak)	MIRT030724	Microarray	18591254
hsa-miR-21-5p	CERS6	Functional MTI (Weak)	MIRT030725	Microarray	18591254
hsa-miR-21-5p	SNRNP48	Functional MTI (Weak)	MIRT030727	Microarray	18591254
hsa-miR-21-5p	FUBP1	Functional MTI (Weak)	MIRT030728	Microarray	18591254
hsa-miR-21-5p	TGFB1	Functional MTI (Weak)	MIRT030730	Microarray	18591254
hsa-miR-21-5p	TGFB1	Functional MTI (Weak)	MIRT030730	ELISA, qRT-PCR	26383248
hsa-miR-21-5p	ANKRD28	Functional MTI (Weak)	MIRT030731	Microarray	18591254
hsa-miR-21-5p	SYNE2	Functional MTI (Weak)	MIRT030732	Microarray	18591254
hsa-miR-21-5p	OSBPL1A	Functional MTI (Weak)	MIRT030733	Microarray	18591254
hsa-miR-21-5p	RSPRY1	Functional MTI (Weak)	MIRT030734	Microarray	18591254
hsa-miR-21-5p	SRSF11	Functional MTI (Weak)	MIRT030735	Microarray	18591254
hsa-miR-21-5p	ASRGL1	Functional MTI (Weak)	MIRT030736	Microarray	18591254
hsa-miR-21-5p	RB1	Functional MTI (Weak)	MIRT030738	Microarray	18591254
hsa-miR-21-5p	EXOC8	Functional MTI (Weak)	MIRT030740	Microarray	18591254
hsa-miR-21-5p	IVNS1ABP	Functional MTI (Weak)	MIRT030741	Microarray	18591254
hsa-miR-21-5p	UTRN	Functional MTI (Weak)	MIRT030742	Microarray	18591254
hsa-miR-21-5p	ACAT1	Functional MTI (Weak)	MIRT030744	Microarray	18591254
hsa-miR-21-5p	PFKFB2	Functional MTI (Weak)	MIRT030745	Microarray	18591254
hsa-miR-21-5p	PDGFD	Functional MTI (Weak)	MIRT030746	Microarray	18591254
hsa-miR-21-5p	COBLL1	Functional MTI (Weak)	MIRT030747	Microarray	18591254
hsa-miR-21-5p	SAMD5	Functional MTI (Weak)	MIRT030748	Microarray	18591254
hsa-miR-21-5p	MOAP1	Functional MTI (Weak)	MIRT030749	Microarray	18591254
hsa-miR-21-5p	KLHL24	Functional MTI (Weak)	MIRT030750	Microarray	18591254
hsa-miR-21-5p	ZNF326	Functional MTI (Weak)	MIRT030751	Microarray	18591254
hsa-miR-21-5p	NSD2	Functional MTI (Weak)	MIRT030752	Microarray	18591254
hsa-miR-21-5p	BTBD7	Functional MTI (Weak)	MIRT030753	Microarray	18591254
hsa-miR-21-5p	GAPVD1	Functional MTI (Weak)	MIRT030754	Microarray	18591254
hsa-miR-21-5p	TNS3	Functional MTI (Weak)	MIRT030755	Microarray	18591254
hsa-miR-21-5p	ESYT2	Functional MTI (Weak)	MIRT030756	Microarray	18591254
hsa-miR-21-5p	MYEF2	Functional MTI (Weak)	MIRT030757	Microarray	18591254
hsa-miR-21-5p	PKD2	Functional MTI (Weak)	MIRT030759	Microarray	18591254
hsa-miR-21-5p	PTAR1	Functional MTI (Weak)	MIRT030760	Microarray	18591254
hsa-miR-21-5p	PAN3	Functional MTI (Weak)	MIRT030761	Microarray	18591254
hsa-miR-21-5p	ZRANB1	Functional MTI (Weak)	MIRT030762	Microarray	18591254
hsa-miR-21-5p	MON2	Functional MTI (Weak)	MIRT030763	Microarray	18591254
hsa-miR-21-5p	RASEF	Functional MTI (Weak)	MIRT030764	Microarray	18591254
hsa-miR-21-5p	GNAQ	Functional MTI (Weak)	MIRT030765	Microarray	18591254
hsa-miR-21-5p	HERPUD2	Functional MTI (Weak)	MIRT030766	Microarray	18591254
hsa-miR-21-5p	MAP3K2	Functional MTI (Weak)	MIRT030767	Microarray	18591254
hsa-miR-21-5p	THOC2	Functional MTI (Weak)	MIRT030768	Microarray	18591254
hsa-miR-21-5p	RASGRP3	Functional MTI (Weak)	MIRT030769	Microarray	18591254
hsa-miR-21-5p	JADE1	Functional MTI (Weak)	MIRT030770	Microarray	18591254
hsa-miR-21-5p	USP7	Functional MTI (Weak)	MIRT030771	Microarray	18591254
hsa-miR-21-5p	GTF2I	Functional MTI (Weak)	MIRT030772	Microarray	18591254
hsa-miR-21-5p	MKNK2	Functional MTI (Weak)	MIRT030773	Microarray	18591254
hsa-miR-21-5p	CLCN5	Functional MTI (Weak)	MIRT030774	Microarray	18591254
hsa-miR-21-5p	TRIM2	Functional MTI (Weak)	MIRT030775	Microarray	18591254
hsa-miR-21-5p	LONRF2	Functional MTI (Weak)	MIRT030776	Microarray	18591254
hsa-miR-21-5p	EIF4EBP2	Functional MTI (Weak)	MIRT030777	Microarray	18591254
hsa-miR-21-5p	JADE3	Functional MTI (Weak)	MIRT030778	Microarray	18591254
hsa-miR-21-5p	ELOVL7	Functional MTI (Weak)	MIRT030779	Microarray	18591254
hsa-miR-21-5p	SASH1	Functional MTI (Weak)	MIRT030781	Microarray	18591254
hsa-miR-21-5p	SASH1	Functional MTI (Weak)	MIRT030781	Microarray, qRT-PCR	22815788
hsa-miR-21-5p	RAB22A	Functional MTI (Weak)	MIRT030782	Microarray	18591254
hsa-miR-21-5p	RAB22A	Functional MTI (Weak)	MIRT030782	HITS-CLIP	22473208
hsa-miR-21-5p	RAB22A	Functional MTI (Weak)	MIRT030782	HITS-CLIP	23313552
hsa-miR-21-5p	SUZ12	Functional MTI (Weak)	MIRT030783	Microarray	18591254
hsa-miR-21-5p	SPIN1	Functional MTI (Weak)	MIRT030784	Microarray	18591254
hsa-miR-21-5p	POLR3B	Functional MTI (Weak)	MIRT030785	Microarray	18591254
hsa-miR-21-5p	ATP2B4	Functional MTI (Weak)	MIRT030786	Microarray	18591254
hsa-miR-21-5p	CCDC34	Functional MTI (Weak)	MIRT030787	Microarray	18591254
hsa-miR-21-5p	PGRMC2	Functional MTI (Weak)	MIRT030788	Microarray	18591254
hsa-miR-21-5p	TRPM7	Functional MTI (Weak)	MIRT030789	Microarray	18591254
hsa-miR-21-5p	GID4	Functional MTI (Weak)	MIRT030790	Microarray	18591254
hsa-miR-21-5p	GID4	Functional MTI (Weak)	MIRT030790	PAR-CLIP	23592263
hsa-miR-21-5p	GID4	Functional MTI (Weak)	MIRT030790	PAR-CLIP	20371350
hsa-miR-21-5p	PLEKHA1	Functional MTI (Weak)	MIRT030792	Microarray	18591254
hsa-miR-21-5p	MALT1	Functional MTI (Weak)	MIRT030793	Microarray	18591254
hsa-miR-21-5p	ZNF367	Functional MTI (Weak)	MIRT030794	Sequencing	20371350
hsa-miR-21-5p	ZNF367	Functional MTI (Weak)	MIRT030794	HITS-CLIP	22473208
hsa-miR-21-5p	TMEM245	Functional MTI (Weak)	MIRT030795	Sequencing	20371350
hsa-miR-21-5p	MBNL1	Functional MTI (Weak)	MIRT030796	Sequencing	20371350
hsa-miR-21-5p	MBNL1	Functional MTI (Weak)	MIRT030796	HITS-CLIP	22473208
hsa-miR-21-5p	MBNL1	Functional MTI (Weak)	MIRT030796	PAR-CLIP	23446348
hsa-miR-21-5p	MORC3	Functional MTI (Weak)	MIRT030797	Sequencing	20371350
hsa-miR-21-5p	ZNF35	Functional MTI (Weak)	MIRT030798	Sequencing	20371350
hsa-miR-21-5p	FOXN3	Functional MTI (Weak)	MIRT030800	Microarray	18591254
hsa-miR-21-5p	NR2C2	Functional MTI (Weak)	MIRT030801	Microarray	18591254
hsa-miR-21-5p	FBXO3	Functional MTI (Weak)	MIRT030802	Microarray	18591254
hsa-miR-21-5p	GPAM	Functional MTI (Weak)	MIRT030803	Microarray	18591254
hsa-miR-21-5p	PM20D2	Functional MTI (Weak)	MIRT030804	Microarray	18591254
hsa-miR-21-5p	CLIP4	Functional MTI (Weak)	MIRT030805	Microarray	18591254
hsa-miR-21-5p	DMTF1	Functional MTI (Weak)	MIRT030806	Microarray	18591254
hsa-miR-21-5p	DDX46	Functional MTI (Weak)	MIRT030807	Microarray	18591254
hsa-miR-21-5p	ATRX	Functional MTI (Weak)	MIRT030808	Microarray	18591254
hsa-miR-21-5p	LMBR1	Functional MTI (Weak)	MIRT030809	Microarray	18591254
hsa-miR-21-5p	MUC1	Functional MTI (Weak)	MIRT030810	Microarray	18591254
hsa-miR-21-5p	TUBGCP5	Functional MTI (Weak)	MIRT030812	Microarray	18591254
hsa-miR-21-5p	RHOQ	Functional MTI (Weak)	MIRT030813	Microarray	18591254
hsa-miR-21-5p	TET1	Functional MTI (Weak)	MIRT030814	Microarray	18591254
hsa-miR-21-5p	KNL1	Functional MTI (Weak)	MIRT030815	Microarray	18591254
hsa-miR-21-5p	ARHGAP21	Functional MTI (Weak)	MIRT030816	Microarray	18591254
hsa-miR-21-5p	MDM4	Functional MTI (Weak)	MIRT030817	Microarray	18591254
hsa-miR-21-5p	LARS	Functional MTI (Weak)	MIRT030818	Microarray	18591254
hsa-miR-21-5p	FAXDC2	Functional MTI (Weak)	MIRT030819	Microarray	18591254
hsa-miR-21-5p	CDK19	Functional MTI (Weak)	MIRT030820	Microarray	18591254
hsa-miR-21-5p	LAMP2	Functional MTI (Weak)	MIRT030821	Microarray	18591254
hsa-miR-21-5p	MOXD1	Functional MTI (Weak)	MIRT030822	Microarray	18591254
hsa-miR-21-5p	AHSA2	Functional MTI (Weak)	MIRT030823	Microarray	18591254
hsa-miR-21-5p	PIK3C2A	Functional MTI (Weak)	MIRT030824	Microarray	18591254
hsa-miR-21-5p	TMEM2	Functional MTI (Weak)	MIRT030825	Microarray	18591254
hsa-miR-21-5p	IPP	Functional MTI (Weak)	MIRT030826	Microarray	18591254
hsa-miR-21-5p	RAI14	Functional MTI (Weak)	MIRT030827	Microarray	18591254
hsa-miR-21-5p	MYO9A	Functional MTI (Weak)	MIRT030828	Microarray	18591254
hsa-miR-21-5p	MRPS10	Functional MTI (Weak)	MIRT030829	Microarray	18591254
hsa-miR-21-5p	FBXL17	Functional MTI (Weak)	MIRT030830	Microarray	18591254
hsa-miR-21-5p	CCT6P1	Functional MTI (Weak)	MIRT030892	Microarray	18591254
hsa-miR-21-5p	UBR3	Functional MTI (Weak)	MIRT030893	Microarray	18591254
hsa-miR-21-5p	NEK1	Functional MTI (Weak)	MIRT030894	Microarray	18591254
hsa-miR-21-5p	DYNC1LI2	Functional MTI (Weak)	MIRT030895	Microarray	18591254
hsa-miR-21-5p	CSNK1A1	Functional MTI (Weak)	MIRT030896	Microarray	18591254
hsa-miR-21-5p	ACTR2	Functional MTI (Weak)	MIRT030897	Microarray	18591254
hsa-miR-21-5p	TRIM59	Functional MTI (Weak)	MIRT030898	Microarray	18591254
hsa-miR-21-5p	SPTLC3	Functional MTI (Weak)	MIRT030899	Microarray	18591254
hsa-miR-21-5p	TMEM56	Functional MTI (Weak)	MIRT030900	Microarray	18591254
hsa-miR-21-5p	ZADH2	Functional MTI (Weak)	MIRT030901	Microarray	18591254
hsa-miR-21-5p	DDX3X	Functional MTI (Weak)	MIRT030902	Microarray	18591254
hsa-miR-21-5p	ZNF217	Functional MTI (Weak)	MIRT030903	Microarray	18591254
hsa-miR-21-5p	FAM217B	Functional MTI (Weak)	MIRT030904	Microarray	18591254
hsa-miR-21-5p	ZBTB20	Functional MTI (Weak)	MIRT030905	Microarray	18591254
hsa-miR-21-5p	FNBP1	Functional MTI (Weak)	MIRT030906	Microarray	18591254
hsa-miR-21-5p	ZFYVE16	Functional MTI (Weak)	MIRT030907	Microarray	18591254
hsa-miR-21-5p	VPS13A	Functional MTI (Weak)	MIRT030908	Microarray	18591254
hsa-miR-21-5p	B3GALNT1	Functional MTI (Weak)	MIRT030909	Microarray	18591254
hsa-miR-21-5p	SLC5A3	Functional MTI (Weak)	MIRT030910	Microarray	18591254
hsa-miR-21-5p	GPD1L	Functional MTI (Weak)	MIRT030911	Microarray	18591254
hsa-miR-21-5p	STRBP	Functional MTI (Weak)	MIRT030912	Microarray	18591254
hsa-miR-21-5p	PRKCE	Functional MTI (Weak)	MIRT030913	Microarray	18591254
hsa-miR-21-5p	TOP2A	Functional MTI (Weak)	MIRT030914	Microarray	18591254
hsa-miR-21-5p	SEC63	Functional MTI (Weak)	MIRT030915	Microarray	18591254
hsa-miR-21-5p	TAF1	Functional MTI (Weak)	MIRT030916	Microarray	18591254
hsa-miR-21-5p	MPP5	Functional MTI (Weak)	MIRT030917	Microarray	18591254
hsa-miR-21-5p	PTK2	Functional MTI (Weak)	MIRT030918	Microarray	18591254
hsa-miR-21-5p	GPD2	Functional MTI (Weak)	MIRT030919	Microarray	18591254
hsa-miR-21-5p	SSFA2	Functional MTI (Weak)	MIRT030920	Microarray	18591254
hsa-miR-21-5p	HECTD1	Functional MTI (Weak)	MIRT030921	Microarray	18591254
hsa-miR-21-5p	PAG1	Functional MTI (Weak)	MIRT030922	Microarray	18591254
hsa-miR-21-5p	PAG1	Functional MTI (Weak)	MIRT030922	HITS-CLIP	22473208
hsa-miR-21-5p	SFXN1	Functional MTI (Weak)	MIRT030923	Microarray	18591254
hsa-miR-21-5p	HAPLN1	Functional MTI (Weak)	MIRT030924	Microarray	18591254
hsa-miR-21-5p	EIF5	Functional MTI (Weak)	MIRT030925	Microarray	18591254
hsa-miR-21-5p	KLHL42	Functional MTI (Weak)	MIRT030926	Microarray	18591254
hsa-miR-21-5p	KLHL42	Functional MTI (Weak)	MIRT030926	HITS-CLIP	22473208
hsa-miR-21-5p	NFAT5	Functional MTI (Weak)	MIRT030927	Microarray	18591254
hsa-miR-21-5p	SLC9A6	Functional MTI (Weak)	MIRT030928	Microarray	18591254
hsa-miR-21-5p	ZNF207	Functional MTI (Weak)	MIRT030929	Microarray	18591254
hsa-miR-21-5p	RALGPS2	Functional MTI (Weak)	MIRT030930	Microarray	18591254
hsa-miR-21-5p	FAM46A	Functional MTI (Weak)	MIRT030931	Microarray	18591254
hsa-miR-21-5p	MTMR12	Functional MTI (Weak)	MIRT030932	Microarray	18591254
hsa-miR-21-5p	KBTBD6	Functional MTI (Weak)	MIRT030933	Microarray	18591254
hsa-miR-21-5p	TNRC6B	Functional MTI (Weak)	MIRT030934	Microarray	18591254
hsa-miR-21-5p	TNRC6B	Functional MTI (Weak)	MIRT030934	HITS-CLIP	22473208
hsa-miR-21-5p	ABCD3	Functional MTI (Weak)	MIRT030935	Microarray	18591254
hsa-miR-21-5p	PKNOX1	Functional MTI (Weak)	MIRT030936	Microarray	18591254
hsa-miR-21-5p	RAB11FIP2	Functional MTI (Weak)	MIRT030937	Microarray	18591254
hsa-miR-21-5p	PURB	Functional MTI (Weak)	MIRT030938	Microarray	18591254
hsa-miR-21-5p	LCORL	Functional MTI (Weak)	MIRT030939	Microarray	18591254
hsa-miR-21-5p	KLF5	Functional MTI (Weak)	MIRT030940	Microarray	18591254
hsa-miR-21-5p	ST6GAL1	Functional MTI (Weak)	MIRT030941	Microarray	18591254
hsa-miR-21-5p	ST6GAL1	Functional MTI (Weak)	MIRT030941	HITS-CLIP	22473208
hsa-miR-21-5p	ADGRG2	Functional MTI (Weak)	MIRT030942	Microarray	18591254
hsa-miR-21-5p	SKP2	Functional MTI (Weak)	MIRT030943	Microarray	18591254
hsa-miR-21-5p	ECI2	Functional MTI (Weak)	MIRT030944	Sequencing	20371350
hsa-miR-21-5p	NUFIP2	Functional MTI (Weak)	MIRT030945	Sequencing	20371350
hsa-miR-21-5p	GRPEL2	Functional MTI (Weak)	MIRT030946	Sequencing, PAR-CLIP	20371350
hsa-miR-21-5p	HS3ST3B1	Functional MTI (Weak)	MIRT030947	Sequencing	20371350
hsa-miR-21-5p	ELAVL4	Functional MTI (Weak)	MIRT030948	qRT-PCR	20584986
hsa-miR-21-5p	CORO2A	Functional MTI (Weak)	MIRT030949	Microarray	19342589
hsa-miR-21-5p	TTC33	Functional MTI (Weak)	MIRT030950	Microarray	19253296
hsa-miR-21-5p	TTC33	Functional MTI (Weak)	MIRT030950	Microarray	19342589
hsa-miR-21-5p	AUTS2	Functional MTI (Weak)	MIRT030951	Microarray	19253296
hsa-miR-21-5p	AKAP9	Functional MTI (Weak)	MIRT030952	Microarray	19242418
hsa-miR-21-5p	NKTR	Functional MTI (Weak)	MIRT030953	Microarray	20371350
hsa-miR-21-5p	NKTR	Functional MTI (Weak)	MIRT030953	Microarray	18591254
hsa-miR-21-5p	PTPN14	Functional MTI (Weak)	MIRT030954	Microarray	20048743
hsa-miR-21-5p	AGO2	Functional MTI (Weak)	MIRT031016	PAR-CLIP	23446348
hsa-miR-21-5p	STAG2	Functional MTI (Weak)	MIRT031017	Sequencing	20371350
hsa-miR-21-5p	ACBD5	Functional MTI (Weak)	MIRT031018	Sequencing	20371350
hsa-miR-21-5p	ACBD5	Functional MTI (Weak)	MIRT031018	Microarray	18591254
hsa-miR-21-5p	AKT2	Functional MTI	MIRT031019	Western blot;Other	20048743
hsa-miR-21-5p	UGGT1	Functional MTI (Weak)	MIRT031020	Microarray	18591254
hsa-miR-21-5p	PRRC1	Functional MTI (Weak)	MIRT031021	Microarray	18591254
hsa-miR-21-5p	NT5C2	Functional MTI (Weak)	MIRT031022	Microarray	18591254
hsa-miR-21-5p	ZNF532	Functional MTI (Weak)	MIRT031023	Microarray	18591254
hsa-miR-21-5p	DCAF8	Functional MTI (Weak)	MIRT031024	Microarray	20048743
hsa-miR-21-5p	UBR5	Functional MTI (Weak)	MIRT031026	Microarray	18591254
hsa-miR-21-5p	PTPN3	Functional MTI (Weak)	MIRT031028	Microarray	18591254
hsa-miR-21-5p	ATF2	Functional MTI (Weak)	MIRT031029	Microarray	18591254
hsa-miR-21-5p	EXOC5	Functional MTI (Weak)	MIRT031031	Microarray	18591254
hsa-miR-21-5p	AFTPH	Functional MTI (Weak)	MIRT031032	Microarray	18591254
hsa-miR-21-5p	WDR7	Functional MTI (Weak)	MIRT031035	Microarray	18591254
hsa-miR-21-5p	FAM126B	Functional MTI (Weak)	MIRT031036	Microarray	18591254
hsa-miR-21-5p	PTGFR	Functional MTI (Weak)	MIRT031037	Microarray	18591254
hsa-miR-21-5p	PHF20L1	Functional MTI (Weak)	MIRT031038	Microarray	18591254
hsa-miR-21-5p	B3GNT5	Functional MTI (Weak)	MIRT031039	Microarray	18591254
hsa-miR-21-5p	GLG1	Functional MTI (Weak)	MIRT031040	Microarray	18591254
hsa-miR-21-5p	CEP152	Functional MTI (Weak)	MIRT031041	Microarray	18591254
hsa-miR-21-5p	HMGB3	Functional MTI (Weak)	MIRT031042	Microarray	18591254
hsa-miR-21-5p	BDH2	Functional MTI (Weak)	MIRT031043	Microarray	20048743
hsa-miR-21-5p	NETO2	Functional MTI (Weak)	MIRT031045	Microarray	18591254
hsa-miR-21-5p	ALMS1	Functional MTI (Weak)	MIRT031049	Microarray	18591254
hsa-miR-21-5p	TOR1AIP2	Functional MTI (Weak)	MIRT031050	Microarray, qRT-PCR	22815788
hsa-miR-21-5p	SMC1A	Functional MTI (Weak)	MIRT031051	Microarray	18591254
hsa-miR-21-5p	PIGX	Functional MTI (Weak)	MIRT031052	Microarray	18591254
hsa-miR-21-5p	SAR1A	Functional MTI (Weak)	MIRT031053	Microarray	18591254
hsa-miR-21-5p	SAR1A	Functional MTI (Weak)	MIRT031053	HITS-CLIP	22473208
hsa-miR-21-5p	APC	Functional MTI (Weak)	MIRT031054	Microarray	18591254
hsa-miR-21-5p	SLMAP	Functional MTI (Weak)	MIRT031055	Microarray	18591254
hsa-miR-21-5p	SLMAP	Functional MTI (Weak)	MIRT031055	HITS-CLIP	22473208
hsa-miR-21-5p	SOCS4	Functional MTI (Weak)	MIRT031056	Microarray	18591254
hsa-miR-21-5p	ZBTB38	Functional MTI (Weak)	MIRT031057	Microarray	18591254
hsa-miR-21-5p	OSR1	Functional MTI (Weak)	MIRT031058	Microarray	18591254
hsa-miR-21-5p	FBXO11	Functional MTI (Weak)	MIRT031059	Microarray	18591254
hsa-miR-21-5p	FBXO11	Functional MTI	MIRT031059	Luciferase reporter assay	25589783
hsa-miR-21-5p	SCRN1	Functional MTI (Weak)	MIRT031060	Microarray	18591254
hsa-miR-21-5p	PTPDC1	Functional MTI (Weak)	MIRT031061	Microarray	18591254
hsa-miR-21-5p	CCNG1	Functional MTI (Weak)	MIRT031062	Microarray	18591254
hsa-miR-21-5p	MEGF9	Functional MTI (Weak)	MIRT031063	Microarray	18591254
hsa-miR-21-5p	TNPO1	Functional MTI (Weak)	MIRT031064	Microarray	18591254
hsa-miR-21-5p	TNPO1	Functional MTI (Weak)	MIRT031064	HITS-CLIP	22473208
hsa-miR-21-5p	FERMT2	Functional MTI (Weak)	MIRT031065	Microarray	20371350
hsa-miR-21-5p	KAT6A	Functional MTI (Weak)	MIRT031066	Microarray	20371350
hsa-miR-21-5p	TNFRSF11B	Functional MTI (Weak)	MIRT031067	Microarray	20371350
hsa-miR-21-5p	WWC2	Functional MTI (Weak)	MIRT031068	Microarray	19253296
hsa-miR-21-5p	WWC2	Functional MTI (Weak)	MIRT031068	Microarray	19342589
hsa-miR-21-5p	WNK3	Functional MTI (Weak)	MIRT031069	Microarray	21544242
hsa-miR-21-5p	NSD3	Functional MTI (Weak)	MIRT031070	Microarray	19398721
hsa-miR-21-5p	VASH2	Functional MTI (Weak)	MIRT031071	Microarray	19253296
hsa-miR-21-5p	VASH2	Functional MTI (Weak)	MIRT031071	Microarray	19342589
hsa-miR-21-5p	SLK	Functional MTI (Weak)	MIRT031072	Microarray	20371350
hsa-miR-21-5p	SLK	Functional MTI (Weak)	MIRT031072	Microarray	18591254
hsa-miR-21-5p	FILIP1L	Functional MTI (Weak)	MIRT031073	Microarray	20371350
hsa-miR-21-5p	FILIP1L	Functional MTI (Weak)	MIRT031073	Microarray	18591254
hsa-miR-21-5p	DCP1A	Functional MTI (Weak)	MIRT031074	Microarray	18372920
hsa-miR-21-5p	DCP1A	Functional MTI (Weak)	MIRT031074	Microarray	18270520
hsa-miR-21-5p	DCP1A	Functional MTI (Weak)	MIRT031074	Microarray	17991735
hsa-miR-21-5p	DCP1A	Functional MTI (Weak)	MIRT031074	Microarray	17968323
hsa-miR-21-5p	RNF11	Functional MTI (Weak)	MIRT031075	Microarray	20048743
hsa-miR-21-5p	RNF11	Functional MTI (Weak)	MIRT031075	Microarray	18591254
hsa-miR-21-5p	RDH11	Functional MTI (Weak)	MIRT031076	Microarray	17363372
hsa-miR-21-5p	RDH11	Functional MTI (Weak)	MIRT031076	Microarray	19342589
hsa-miR-21-5p	RDH11	Functional MTI (Weak)	MIRT031076	Microarray	18270520
hsa-miR-21-5p	RDH11	Functional MTI (Weak)	MIRT031076	Microarray	18591254
hsa-miR-21-5p	RDH11	Functional MTI (Weak)	MIRT031076	PAR-CLIP	27292025
hsa-miR-21-5p	AGGF1	Functional MTI (Weak)	MIRT030831	Microarray	18591254
hsa-miR-21-5p	SLC26A2	Functional MTI (Weak)	MIRT030832	Microarray	18591254
hsa-miR-21-5p	PRKAB2	Functional MTI (Weak)	MIRT030833	Microarray	18591254
hsa-miR-21-5p	SREK1	Functional MTI (Weak)	MIRT030834	Microarray	18591254
hsa-miR-21-5p	FAM20B	Functional MTI (Weak)	MIRT030835	Microarray	18591254
hsa-miR-21-5p	ARMCX3	Functional MTI (Weak)	MIRT030836	Microarray	18591254
hsa-miR-21-5p	SERPINI1	Functional MTI (Weak)	MIRT030837	Microarray	18591254
hsa-miR-21-5p	SERPINI1	Functional MTI	MIRT030837	Flow, Immunohistochemistry, Luciferase reporter assay, Microarray, qRT-PCR, Western blot	22464652
hsa-miR-21-5p	DDAH1	Functional MTI (Weak)	MIRT030838	Microarray	18591254
hsa-miR-21-5p	DDAH1	Functional MTI	MIRT030838	Luciferase reporter assay, qRT-PCR, Western blot	26455824
hsa-miR-21-5p	DDAH1	Functional MTI	MIRT030838	qRT-PCR, Western blot	26741162
hsa-miR-21-5p	PROSER1	Functional MTI (Weak)	MIRT030839	Microarray	18591254
hsa-miR-21-5p	PRICKLE2	Functional MTI (Weak)	MIRT030840	Microarray	18591254
hsa-miR-21-5p	JPH1	Functional MTI (Weak)	MIRT030841	Microarray	18591254
hsa-miR-21-5p	NAA30	Functional MTI (Weak)	MIRT030842	Microarray	18591254
hsa-miR-21-5p	FKBP5	Functional MTI (Weak)	MIRT030843	Microarray	18591254
hsa-miR-21-5p	TGFB2	Functional MTI (Weak)	MIRT030844	Microarray	18591254
hsa-miR-21-5p	TGFB2	Functional MTI	MIRT030844	Luciferase reporter assay	27388239
hsa-miR-21-5p	ZMYM2	Functional MTI (Weak)	MIRT030845	Microarray	18591254
hsa-miR-21-5p	TRIM33	Functional MTI (Weak)	MIRT030846	Microarray	18591254
hsa-miR-21-5p	RAPGEF6	Functional MTI (Weak)	MIRT030847	Microarray	18591254
hsa-miR-21-5p	MTPN	Functional MTI (Weak)	MIRT030848	Microarray	18591254
hsa-miR-21-5p	GOLGA4	Functional MTI (Weak)	MIRT030849	Microarray	18591254
hsa-miR-21-5p	SACM1L	Functional MTI (Weak)	MIRT030850	Microarray	18591254
hsa-miR-21-5p	ATAD2B	Functional MTI (Weak)	MIRT030851	Microarray	18591254
hsa-miR-21-5p	FIGN	Functional MTI (Weak)	MIRT030852	Microarray	18591254
hsa-miR-21-5p	EPM2A	Functional MTI (Weak)	MIRT030853	Microarray	18591254
hsa-miR-21-5p	RAB6C	Functional MTI (Weak)	MIRT030854	Microarray	18591254
hsa-miR-21-5p	TSNAX	Functional MTI (Weak)	MIRT030855	Microarray	18591254
hsa-miR-21-5p	TRAPPC2	Functional MTI (Weak)	MIRT030856	Microarray	18591254
hsa-miR-21-5p	LIFR	Functional MTI (Weak)	MIRT030857	Microarray	18591254
hsa-miR-21-5p	CALD1	Functional MTI (Weak)	MIRT030858	Microarray	18591254
hsa-miR-21-5p	LYRM7	Functional MTI (Weak)	MIRT030859	Microarray	18591254
hsa-miR-21-5p	PIK3R1	Functional MTI (Weak)	MIRT030860	Microarray	18591254
hsa-miR-21-5p	PIK3R1	Functional MTI	MIRT030860	Luciferase reporter assay, qRT-PCR, Western blot	26676464
hsa-miR-21-5p	RPS6KA3	Functional MTI (Weak)	MIRT030861	Microarray	18591254
hsa-miR-21-5p	ADNP	Functional MTI (Weak)	MIRT030862	Microarray	18591254
hsa-miR-21-5p	LRRC57	Functional MTI (Weak)	MIRT030863	Microarray	18591254
hsa-miR-21-5p	DUSP8	Functional MTI (Weak)	MIRT030864	Microarray	18591254
hsa-miR-21-5p	KLHL15	Functional MTI (Weak)	MIRT030865	Microarray	18591254
hsa-miR-21-5p	KLHL15	Functional MTI (Weak)	MIRT030865	PAR-CLIP	23446348
hsa-miR-21-5p	KLHL15	Functional MTI (Weak)	MIRT030865	PAR-CLIP	20371350
hsa-miR-21-5p	GXYLT2	Functional MTI (Weak)	MIRT030866	Sequencing	20371350
hsa-miR-21-5p	PBRM1	Functional MTI (Weak)	MIRT030867	Microarray	18591254
hsa-miR-21-5p	SMNDC1	Functional MTI (Weak)	MIRT030868	Sequencing	20371350
hsa-miR-21-5p	NCSTN	Functional MTI (Weak)	MIRT030869	Sequencing	20371350
hsa-miR-21-5p	PPM1L	Functional MTI (Weak)	MIRT030870	Sequencing	20371350
hsa-miR-21-5p	MMP9	Functional MTI (Weak)	MIRT030871	qRT-PCR	19435867
hsa-miR-21-5p	PARP9	Functional MTI (Weak)	MIRT030872	Microarray	18591254
hsa-miR-21-5p	CKAP5	Functional MTI (Weak)	MIRT030873	Microarray	18591254
hsa-miR-21-5p	CAPRIN1	Functional MTI (Weak)	MIRT030874	Microarray	18591254
hsa-miR-21-5p	CNTRL	Functional MTI (Weak)	MIRT030875	Microarray	18591254
hsa-miR-21-5p	PHTF1	Functional MTI (Weak)	MIRT030876	Microarray	18591254
hsa-miR-21-5p	MRAP2	Functional MTI (Weak)	MIRT030877	Microarray	18591254
hsa-miR-21-5p	MYCBP2	Functional MTI (Weak)	MIRT030878	Microarray	18591254
hsa-miR-21-5p	ITSN2	Functional MTI (Weak)	MIRT030879	Microarray	18591254
hsa-miR-21-5p	BCAT1	Functional MTI (Weak)	MIRT030880	Microarray	18591254
hsa-miR-21-5p	PPFIA4	Functional MTI (Weak)	MIRT030881	Microarray	18591254
hsa-miR-21-5p	YME1L1	Functional MTI (Weak)	MIRT030882	Microarray	18591254
hsa-miR-21-5p	ZNF667	Functional MTI (Weak)	MIRT030883	Microarray	18591254
hsa-miR-21-5p	ETNK1	Functional MTI (Weak)	MIRT030884	Microarray	18591254
hsa-miR-21-5p	CYP4V2	Functional MTI (Weak)	MIRT030885	Microarray	18591254
hsa-miR-21-5p	BRCA1	Functional MTI (Weak)	MIRT030886	Microarray	18591254
hsa-miR-21-5p	DOCK10	Functional MTI (Weak)	MIRT030887	Microarray	18591254
hsa-miR-21-5p	DMD	Functional MTI (Weak)	MIRT030888	Microarray	18591254
hsa-miR-21-5p	TMX4	Functional MTI (Weak)	MIRT030889	Microarray	18591254
hsa-miR-21-5p	PTBP3	Functional MTI (Weak)	MIRT030890	Microarray	18591254
hsa-miR-21-5p	APOLD1	Functional MTI (Weak)	MIRT030891	Microarray	18591254
hsa-miR-21-5p	PTPN14	Functional MTI (Weak)	MIRT030954	PAR-CLIP	23592263
hsa-miR-21-5p	PTPN14	Functional MTI	MIRT030954	Immunohistochemistry, Luciferase reporter assay, qRT-PCR, Western blot	25803229
hsa-miR-21-5p	STXBP5	Functional MTI (Weak)	MIRT030955	Microarray	20048743
hsa-miR-21-5p	MGA	Functional MTI (Weak)	MIRT030956	Microarray	17072344
hsa-miR-21-5p	MGA	Functional MTI (Weak)	MIRT030956	Microarray	21826097
hsa-miR-21-5p	MGA	Functional MTI (Weak)	MIRT030956	Microarray	17478730
hsa-miR-21-5p	KIFAP3	Functional MTI (Weak)	MIRT030958	Microarray	18591254
hsa-miR-21-5p	SPG11	Functional MTI (Weak)	MIRT030959	Microarray	18591254
hsa-miR-21-5p	PER3	Functional MTI (Weak)	MIRT030960	Microarray	18591254
hsa-miR-21-5p	ZNF292	Functional MTI (Weak)	MIRT030961	Microarray	18591254
hsa-miR-21-5p	ZNF587	Functional MTI (Weak)	MIRT030962	Microarray	18591254
hsa-miR-21-5p	CRYBG1	Functional MTI (Weak)	MIRT030963	Microarray	18591254
hsa-miR-21-5p	DSE	Functional MTI (Weak)	MIRT030964	Microarray	18591254
hsa-miR-21-5p	SRPK2	Functional MTI (Weak)	MIRT030965	Microarray	18591254
hsa-miR-21-5p	TSHZ3	Functional MTI (Weak)	MIRT030966	Microarray	18591254
hsa-miR-21-5p	CEP97	Functional MTI (Weak)	MIRT030967	Microarray	18591254
hsa-miR-21-5p	DCAF10	Functional MTI (Weak)	MIRT030968	Microarray	18591254
hsa-miR-21-5p	PHF20	Functional MTI (Weak)	MIRT030969	Microarray	18591254
hsa-miR-21-5p	SEMA5A	Functional MTI (Weak)	MIRT030970	Microarray	18591254
hsa-miR-21-5p	PHACTR2	Functional MTI (Weak)	MIRT030971	Microarray	18591254
hsa-miR-21-5p	RABGAP1	Functional MTI (Weak)	MIRT030972	Microarray	18591254
hsa-miR-21-5p	VPS36	Functional MTI (Weak)	MIRT030973	Microarray	18591254
hsa-miR-21-5p	WNK1	Functional MTI (Weak)	MIRT030974	Microarray	18591254
hsa-miR-21-5p	NUBPL	Functional MTI (Weak)	MIRT030975	Microarray	18591254
hsa-miR-21-5p	LIMCH1	Functional MTI (Weak)	MIRT030976	Microarray	18591254
hsa-miR-21-5p	MTMR9	Functional MTI (Weak)	MIRT030977	Microarray	18591254
hsa-miR-21-5p	SERAC1	Functional MTI (Weak)	MIRT030978	Microarray	18591254
hsa-miR-21-5p	RUFY3	Functional MTI (Weak)	MIRT030979	Microarray	18591254
hsa-miR-21-5p	APPL1	Functional MTI (Weak)	MIRT030980	Microarray	18591254
hsa-miR-21-5p	APPL1	Functional MTI (Weak)	MIRT030980	HITS-CLIP	22473208
hsa-miR-21-5p	PBX1	Functional MTI (Weak)	MIRT030981	Microarray	18591254
hsa-miR-21-5p	PBX1	Functional MTI (Weak)	MIRT030981	ChIP-seq	24334453
hsa-miR-21-5p	OSBPL3	Functional MTI (Weak)	MIRT030982	Microarray	18591254
hsa-miR-21-5p	WNT5A	Functional MTI (Weak)	MIRT030983	Microarray	18591254
hsa-miR-21-5p	REV1	Functional MTI (Weak)	MIRT030984	Microarray	18591254
hsa-miR-21-5p	FBXL2	Functional MTI (Weak)	MIRT030985	Microarray	18591254
hsa-miR-21-5p	HOXA9	Functional MTI (Weak)	MIRT030986	Microarray	18591254
hsa-miR-21-5p	HOXA9	Functional MTI (Weak)	MIRT030986	ChIP-seq	24334453
hsa-miR-21-5p	MIB1	Functional MTI (Weak)	MIRT030987	Microarray	18591254
hsa-miR-21-5p	FMR1	Functional MTI (Weak)	MIRT030988	Microarray	18591254
hsa-miR-21-5p	SNX30	Functional MTI (Weak)	MIRT030989	Microarray	18591254
hsa-miR-21-5p	SLC17A5	Functional MTI (Weak)	MIRT030990	Microarray	18591254
hsa-miR-21-5p	PREPL	Functional MTI (Weak)	MIRT030991	Microarray	18591254
hsa-miR-21-5p	CCDC14	Functional MTI (Weak)	MIRT030992	Microarray	18591254
hsa-miR-21-5p	ARHGEF12	Functional MTI (Weak)	MIRT030993	Microarray	18591254
hsa-miR-21-5p	USP47	Functional MTI (Weak)	MIRT030994	Microarray	18591254
hsa-miR-21-5p	BTBD3	Functional MTI (Weak)	MIRT030995	Microarray	18591254
hsa-miR-21-5p	ARID4A	Functional MTI (Weak)	MIRT030996	Microarray	18591254
hsa-miR-21-5p	ATP11B	Functional MTI (Weak)	MIRT030997	Microarray	18591254
hsa-miR-21-5p	SLC31A1	Functional MTI (Weak)	MIRT030998	Microarray	18591254
hsa-miR-21-5p	DLG1	Functional MTI (Weak)	MIRT030999	Microarray	18591254
hsa-miR-21-5p	SOWAHC	Functional MTI (Weak)	MIRT031000	Microarray	18591254
hsa-miR-21-5p	RSF1	Functional MTI (Weak)	MIRT031001	Microarray	18591254
hsa-miR-21-5p	SNRK	Functional MTI (Weak)	MIRT031002	Microarray	18591254
hsa-miR-21-5p	PLD1	Functional MTI (Weak)	MIRT031003	Microarray	18591254
hsa-miR-21-5p	TLR4	Functional MTI (Weak)	MIRT031004	Microarray	18591254
hsa-miR-21-5p	VPS26A	Functional MTI (Weak)	MIRT031005	Microarray	18591254
hsa-miR-21-5p	ZYG11B	Functional MTI (Weak)	MIRT031006	Microarray	18591254
hsa-miR-21-5p	AGO4	Functional MTI (Weak)	MIRT031007	Microarray	18591254
hsa-miR-21-5p	TESK2	Functional MTI (Weak)	MIRT031008	Microarray	18591254
hsa-miR-21-5p	MAP3K1	Functional MTI (Weak)	MIRT031009	Microarray	18591254
hsa-miR-21-5p	RAB6A	Functional MTI (Weak)	MIRT031010	Microarray	18591254
hsa-miR-21-5p	PURA	Functional MTI (Weak)	MIRT031011	Microarray	18591254
hsa-miR-21-5p	OLR1	Functional MTI (Weak)	MIRT031012	Microarray	18591254
hsa-miR-21-5p	KLF9	Functional MTI (Weak)	MIRT031013	Sequencing	20371350
hsa-miR-21-5p	ATMIN	Functional MTI (Weak)	MIRT031014	Sequencing	20371350
hsa-miR-21-5p	PRPF39	Functional MTI (Weak)	MIRT031015	Sequencing	20371350
hsa-miR-21-5p	AGO2	Functional MTI (Weak)	MIRT031016	Sequencing, PAR-CLIP	20371350
hsa-miR-21-5p	AGO2	Functional MTI (Weak)	MIRT031016	PAR-CLIP	24398324
hsa-miR-21-5p	PELI1	Functional MTI (Weak)	MIRT031077	Sequencing	20371350
hsa-miR-21-5p	PELI1	Functional MTI (Weak)	MIRT031077	Microarray	18591254
hsa-miR-21-5p	PELI1	Functional MTI (Weak)	MIRT031077	HITS-CLIP	22473208
hsa-miR-21-5p	PELI1	Functional MTI (Weak)	MIRT031077	Microarray, qRT-PCR	22815788
hsa-miR-21-5p	YOD1	Functional MTI (Weak)	MIRT031078	Sequencing	20371350
hsa-miR-21-5p	YOD1	Functional MTI (Weak)	MIRT031078	Microarray	18591254
hsa-miR-21-5p	YOD1	Functional MTI	MIRT031078	qRT-PCR, Western blot	22227207
hsa-miR-21-5p	STAT3	Functional MTI	MIRT031079	Western blot;Other	20048743
hsa-miR-21-5p	STAT3	Functional MTI (Weak)	MIRT031079	Microarray	18591254
hsa-miR-21-5p	STAT3	Functional MTI	MIRT031079	Western blot	26549725
hsa-miR-21-5p	BCL6	Functional MTI	MIRT035524	Luciferase reporter assay	23416424
hsa-miR-21-5p	PALLD	Functional MTI (Weak)	MIRT030662	Microarray	18591254
hsa-miR-21-5p	BOC	Functional MTI (Weak)	MIRT030663	Microarray	18591254
hsa-miR-21-5p	DAAM1	Functional MTI (Weak)	MIRT030664	Microarray	18591254
hsa-miR-21-5p	C20orf194	Functional MTI (Weak)	MIRT030665	Microarray	18591254
hsa-miR-21-5p	COL5A2	Functional MTI (Weak)	MIRT030666	Microarray	18591254
hsa-miR-21-5p	TPRG1L	Functional MTI (Weak)	MIRT030667	Microarray	18591254
hsa-miR-21-5p	TPRG1L	Functional MTI (Weak)	MIRT030667	HITS-CLIP	22473208
hsa-miR-21-5p	NIN	Functional MTI (Weak)	MIRT030668	Microarray	18591254
hsa-miR-21-5p	PLPP1	Functional MTI (Weak)	MIRT030669	Microarray	18591254
hsa-miR-21-5p	TRIM38	Functional MTI (Weak)	MIRT030670	Microarray	18591254
hsa-miR-21-5p	DDR2	Functional MTI (Weak)	MIRT030671	Microarray	18591254
hsa-miR-21-5p	VPS54	Functional MTI (Weak)	MIRT030672	Microarray	18591254
hsa-miR-21-5p	LNPK	Functional MTI (Weak)	MIRT030673	Microarray	18591254
hsa-miR-21-5p	BAZ1B	Functional MTI (Weak)	MIRT030674	Microarray	18591254
hsa-miR-21-5p	LIN7C	Functional MTI (Weak)	MIRT030675	Microarray	18591254
hsa-miR-21-5p	USP34	Functional MTI (Weak)	MIRT030676	Microarray	18591254
hsa-miR-21-5p	GNE	Functional MTI (Weak)	MIRT030677	Microarray	18591254
hsa-miR-21-5p	ZBTB8A	Functional MTI (Weak)	MIRT030678	Microarray	18591254
hsa-miR-21-5p	CLOCK	Functional MTI (Weak)	MIRT030679	Microarray	18591254
hsa-miR-21-5p	LPGAT1	Functional MTI (Weak)	MIRT030680	Microarray	18591254
hsa-miR-21-5p	NIPBL	Functional MTI (Weak)	MIRT030681	Microarray	18591254
hsa-miR-21-5p	DDHD2	Functional MTI (Weak)	MIRT030682	Microarray	18591254
hsa-miR-21-5p	LDAH	Functional MTI (Weak)	MIRT030683	Microarray	18591254
hsa-miR-21-5p	SGCB	Functional MTI (Weak)	MIRT030684	Microarray	18591254
hsa-miR-21-5p	FANCI	Functional MTI (Weak)	MIRT030685	Microarray	18591254
hsa-miR-21-5p	EDIL3	Functional MTI (Weak)	MIRT030686	Microarray	18591254
hsa-miR-21-5p	DTX3L	Functional MTI (Weak)	MIRT030687	Microarray	18591254
hsa-miR-21-5p	IREB2	Functional MTI (Weak)	MIRT030688	Microarray	18591254
hsa-miR-21-5p	MGAT4A	Functional MTI (Weak)	MIRT030689	Microarray	18591254
hsa-miR-21-5p	RAPH1	Functional MTI (Weak)	MIRT030690	Microarray	18591254
hsa-miR-21-5p	CYBRD1	Functional MTI (Weak)	MIRT030691	Microarray	18591254
hsa-miR-21-5p	SLAIN2	Functional MTI (Weak)	MIRT030692	Microarray	18591254
hsa-miR-21-5p	KIAA1551	Functional MTI (Weak)	MIRT030693	Microarray	18591254
hsa-miR-21-5p	SOX2	Functional MTI (Weak)	MIRT030694	Microarray	18591254
hsa-miR-21-5p	OTUD1	Functional MTI (Weak)	MIRT050474	CLASH	23622248
hsa-miR-21-5p	TMEM147	Functional MTI (Weak)	MIRT050475	CLASH	23622248
hsa-miR-21-5p	SATB1	Functional MTI	MIRT052948	qRT-PCR, Western blot	22227207
hsa-miR-21-5p	WWP1	Functional MTI	MIRT052949	qRT-PCR, Western blot	22227207
hsa-miR-21-5p	SMN1	Functional MTI	MIRT053151	Luciferase reporter assay, Western blot	23657402
hsa-miR-21-5p	MYD88	Functional MTI	MIRT054356	Chip, ELISA, Flow cytometry, Luciferase reporter assay, QRTPCR, Western blot	23633945
hsa-miR-21-5p	HPGD	Functional MTI	MIRT053173	In situ hybridization, Luciferase reporter assay, qRT-PCR, Western blot	24699315
hsa-miR-21-5p	IRAK1	Functional MTI	MIRT054357	Chip, ELISA, Flow cytometry, Luciferase reporter assay, QRTPCR, Western blot	23633945
hsa-miR-21-5p	GDF5	Functional MTI	MIRT054572	Luciferase reporter assay, qRT-PCR, Western blot	24577233
hsa-miR-21-5p	VHL	Functional MTI	MIRT054398	Immunofluorescence, Immunohistochemistry, Immunoprecipitaion, Luciferase reporter assay, qRT-PCR, Western blot	24012640
hsa-miR-21-5p	IL12A	Functional MTI (Weak)	MIRT208864	Microarray, qRT-PCR	22815788
hsa-miR-21-5p	MAP2K3	Functional MTI	MIRT076343	Immunohistochemistry, Luciferase reporter assay, Western blot	24112539
hsa-miR-21-5p	WSB1	Functional MTI (Weak)	MIRT076399	HITS-CLIP	22473208
hsa-miR-21-5p	GK5	Functional MTI (Weak)	MIRT090589	HITS-CLIP	22473208
hsa-miR-21-5p	SEPT2	Functional MTI (Weak)	MIRT158719	HITS-CLIP	22473208
hsa-miR-21-5p	ATXN10	Functional MTI (Weak)	MIRT158763	HITS-CLIP	22473208
hsa-miR-21-5p	RNF185	Functional MTI (Weak)	MIRT205528	PAR-CLIP	23592263
hsa-miR-21-5p	RNF185	Functional MTI (Weak)	MIRT205528	PAR-CLIP	24398324
hsa-miR-21-5p	BCL7A	Functional MTI (Weak)	MIRT062806	HITS-CLIP	22473208
hsa-miR-21-5p	EDRF1	Functional MTI (Weak)	MIRT126378	HITS-CLIP	22473208
hsa-miR-21-5p	ZCCHC3	Functional MTI (Weak)	MIRT152554	HITS-CLIP	22473208
hsa-miR-21-5p	FGFRL1	Functional MTI (Weak)	MIRT163939	HITS-CLIP	22473208
hsa-miR-21-5p	IL12A	Functional MTI	MIRT208864	Luciferase reporter assay, Western blot	25327529
hsa-miR-21-5p	IL12A	Functional MTI	MIRT208864	Luciferase reporter assay, qRT-PCR, Western blot	27571873
hsa-miR-21-5p	FOXO3	Functional MTI (Weak)	MIRT217307	PAR-CLIP	20371350
hsa-miR-21-5p	HIC2	Functional MTI (Weak)	MIRT300628	HITS-CLIP	22473208
hsa-miR-21-5p	EIF1AX	Functional MTI (Weak)	MIRT259537	PAR-CLIP	23446348
hsa-miR-21-5p	EIF1AX	Functional MTI (Weak)	MIRT259537	PAR-CLIP	20371350
hsa-miR-21-5p	PITHD1	Functional MTI (Weak)	MIRT272819	PAR-CLIP	23592263
hsa-miR-21-5p	PITHD1	Functional MTI (Weak)	MIRT272819	PAR-CLIP	21572407
hsa-miR-21-5p	PITHD1	Functional MTI (Weak)	MIRT272819	PAR-CLIP	20371350
hsa-miR-21-5p	PITHD1	Functional MTI (Weak)	MIRT272819	PAR-CLIP	26701625
hsa-miR-21-5p	COX20	Functional MTI (Weak)	MIRT273114	PAR-CLIP	23446348
hsa-miR-21-5p	COX20	Functional MTI (Weak)	MIRT273114	PAR-CLIP	22012620
hsa-miR-21-5p	COX20	Functional MTI (Weak)	MIRT273114	PAR-CLIP	21572407
hsa-miR-21-5p	COX20	Functional MTI (Weak)	MIRT273114	PAR-CLIP	20371350
hsa-miR-21-5p	HIC2	Functional MTI (Weak)	MIRT300628	PAR-CLIP	23446348
hsa-miR-21-5p	HIC2	Functional MTI (Weak)	MIRT300628	PAR-CLIP, HITS-CLIP	21572407
hsa-miR-21-5p	HIC2	Functional MTI (Weak)	MIRT300628	PAR-CLIP	20371350
hsa-miR-21-5p	SETD2	Functional MTI	MIRT437893	ChIP-seq, Luciferase reporter assay	24983504
hsa-miR-21-5p	NFIA	Functional MTI	MIRT437773	Flow, Western blot	24980967
hsa-miR-21-5p	SECISBP2L	Functional MTI (Weak)	MIRT437666	Microarray, qRT-PCR	22815788
hsa-miR-21-5p	RFFL	Functional MTI (Weak)	MIRT437667	Microarray, qRT-PCR	22815788
hsa-miR-21-5p	HIF1A	Functional MTI (Weak)	MIRT437916	ChIP-seq	23726431
hsa-miR-21-5p	CXCL10	Functional MTI (Weak)	MIRT438112	qRT-PCR	24889251
hsa-miR-21-5p	SIRT2	Functional MTI	MIRT438487	Western blot	24161395
hsa-miR-21-5p	CLU	Functional MTI	MIRT438224	Luciferase reporter assay	24327270
hsa-miR-21-5p	RHO	Functional MTI	MIRT438893	qRT-PCR, Western blot	23446999
hsa-miR-21-5p	GAS5	Functional MTI	MIRT438716	qRT-PCR, Western blot	23933812
hsa-miR-21-5p	TNFRSF10B	Functional MTI (Weak)	MIRT438438	HITS-CLIP	22473208
hsa-miR-21-5p	TNFRSF10B	Functional MTI	MIRT438438	Luciferase reporter assay	25118289
hsa-miR-21-5p	IGF1R	Functional MTI	MIRT438483	Luciferase reporter assay	24161401
hsa-miR-21-5p	NSUN2	Functional MTI (Weak)	MIRT439714	HITS-CLIP	22473208
hsa-miR-21-5p	SPPL3	Functional MTI (Weak)	MIRT439550	HITS-CLIP	22473208
hsa-miR-21-5p	SGTB	Functional MTI (Weak)	MIRT439643	HITS-CLIP	22473208
hsa-miR-21-5p	RNF111	Functional MTI (Weak)	MIRT439762	HITS-CLIP	22473208
hsa-miR-21-5p	SET	Functional MTI (Weak)	MIRT439666	HITS-CLIP	22473208
hsa-miR-21-5p	RNF103	Functional MTI (Weak)	MIRT439765	HITS-CLIP	22473208
hsa-miR-21-5p	NAA50	Functional MTI (Weak)	MIRT440147	HITS-CLIP	22473208
hsa-miR-21-5p	ITGB8	Functional MTI (Weak)	MIRT440420	HITS-CLIP	22473208
hsa-miR-21-5p	MED9	Functional MTI (Weak)	MIRT440258	HITS-CLIP	22473208
hsa-miR-21-5p	KRIT1	Functional MTI (Weak)	MIRT440350	HITS-CLIP	22473208
hsa-miR-21-5p	ITGB8	Functional MTI (Weak)	MIRT440420	HITS-CLIP	23824327
hsa-miR-21-5p	EPM2AIP1	Functional MTI (Weak)	MIRT440716	HITS-CLIP	22473208
hsa-miR-21-5p	EPM2AIP1	Functional MTI (Weak)	MIRT440716	HITS-CLIP	27418678
hsa-miR-21-5p	CENPQ	Functional MTI (Weak)	MIRT440958	HITS-CLIP	22473208
hsa-miR-21-5p	DICER1	Functional MTI (Weak)	MIRT440817	HITS-CLIP	22473208
hsa-miR-21-5p	DNAJC16	Functional MTI (Weak)	MIRT440799	HITS-CLIP	22473208
hsa-miR-21-5p	CCR7	Functional MTI (Weak)	MIRT440980	HITS-CLIP	22473208
hsa-miR-21-5p	CCL1	Functional MTI (Weak)	MIRT440985	HITS-CLIP	22473208
hsa-miR-21-5p	BNIP2	Functional MTI (Weak)	MIRT441107	HITS-CLIP	22473208
hsa-miR-21-5p	AP1AR	Functional MTI (Weak)	MIRT441046	HITS-CLIP	22473208
hsa-miR-21-5p	FAM136A	Functional MTI (Weak)	MIRT452798	PAR-CLIP	23592263
hsa-miR-21-5p	BTN3A3	Functional MTI (Weak)	MIRT441093	HITS-CLIP	22473208
hsa-miR-21-5p	PLEKHA2	Functional MTI (Weak)	MIRT441573	PAR-CLIP	22100165
hsa-miR-21-5p	ERP44	Functional MTI (Weak)	MIRT447714	PAR-CLIP	22100165
hsa-miR-21-5p	CBX4	Functional MTI (Weak)	MIRT479960	PAR-CLIP	23592263
hsa-miR-21-5p	SETD1B	Functional MTI (Weak)	MIRT468455	PAR-CLIP	23592263
hsa-miR-21-5p	FOXN2	Functional MTI (Weak)	MIRT476742	PAR-CLIP	23592263
hsa-miR-21-5p	CBX4	Functional MTI (Weak)	MIRT479960	PAR-CLIP	24398324
hsa-miR-21-5p	CBX4	Functional MTI (Weak)	MIRT479960	PAR-CLIP	21572407
hsa-miR-21-5p	CBX4	Functional MTI	MIRT479960	Luciferase reporter assay, Western blot	25327529
hsa-miR-21-5p	CBX4	Functional MTI (Weak)	MIRT479960	PAR-CLIP	26701625
hsa-miR-21-5p	CBX4	Functional MTI (Weak)	MIRT479960	PAR-CLIP	27292025
hsa-miR-21-5p	DDX55	Functional MTI (Weak)	MIRT510274	PAR-CLIP	23446348
hsa-miR-21-5p	C15orf52	Functional MTI (Weak)	MIRT483049	PAR-CLIP	23592263
hsa-miR-21-5p	C15orf52	Functional MTI (Weak)	MIRT483049	PAR-CLIP	23446348
hsa-miR-21-5p	C15orf52	Functional MTI (Weak)	MIRT483049	PAR-CLIP	20371350
hsa-miR-21-5p	C15orf52	Functional MTI (Weak)	MIRT483049	HITS-CLIP	24906430
hsa-miR-21-5p	C15orf52	Functional MTI (Weak)	MIRT483049	HITS-CLIP	21572407
hsa-miR-21-5p	C15orf52	Functional MTI (Weak)	MIRT483049	PAR-CLIP	27292025
hsa-miR-21-5p	FBXL13	Functional MTI (Weak)	MIRT503919	PAR-CLIP	23446348
hsa-miR-21-5p	FBXL13	Functional MTI (Weak)	MIRT503919	PAR-CLIP	22012620
hsa-miR-21-5p	ZNF460	Functional MTI (Weak)	MIRT505035	PAR-CLIP	23446348
hsa-miR-21-5p	ZNF460	Functional MTI (Weak)	MIRT505035	PAR-CLIP	20371350
hsa-miR-21-5p	RPRD2	Functional MTI (Weak)	MIRT505830	PAR-CLIP	23446348
hsa-miR-21-5p	UQCRB	Functional MTI (Weak)	MIRT505201	PAR-CLIP	23446348
hsa-miR-21-5p	UQCRB	Functional MTI (Weak)	MIRT505201	PAR-CLIP	22012620
hsa-miR-21-5p	PURG	Functional MTI (Weak)	MIRT506009	PAR-CLIP	23446348
hsa-miR-21-5p	PURG	Functional MTI (Weak)	MIRT506009	PAR-CLIP	22012620
hsa-miR-21-5p	PURG	Functional MTI (Weak)	MIRT506009	PAR-CLIP	21572407
hsa-miR-21-5p	PURG	Functional MTI (Weak)	MIRT506009	PAR-CLIP	20371350
hsa-miR-21-5p	DDX55	Functional MTI (Weak)	MIRT510274	PAR-CLIP	21572407
hsa-miR-21-5p	PATE2	Functional MTI (Weak)	MIRT529085	PAR-CLIP	22012620
hsa-miR-21-5p	C1orf147	Functional MTI (Weak)	MIRT528867	PAR-CLIP	22012620
hsa-miR-21-5p	ORC4	Functional MTI (Weak)	MIRT527646	PAR-CLIP	22012620
hsa-miR-21-5p	GP5	Functional MTI (Weak)	MIRT537111	PAR-CLIP	22012620
hsa-miR-21-5p	GP5	Functional MTI (Weak)	MIRT537111	PAR-CLIP	20371350
hsa-miR-21-5p	FRS2	Functional MTI (Weak)	MIRT537309	PAR-CLIP	22012620
hsa-miR-21-5p	FRS2	Functional MTI (Weak)	MIRT537309	PAR-CLIP	21572407
hsa-miR-21-5p	RNF6	Functional MTI (Weak)	MIRT546726	PAR-CLIP	21572407

## Sheet: miR_125b_5p
Supplementary Table 6: target genes of selected miRNAs
miRTargetLink 2.0
miRNA	Target / Target pathway	Support	Source	Experiment(s)	Reference - PMID
hsa-miR-125b-5p	SPATA5	Functional MTI (Weak)	MIRT554041	PAR-CLIP	21572407
hsa-miR-125b-5p	SPATA5	Functional MTI (Weak)	MIRT554041	PAR-CLIP	20371350
hsa-miR-125b-5p	MFSD9	Functional MTI (Weak)	MIRT556137	PAR-CLIP	21572407
hsa-miR-125b-5p	MFSD9	Functional MTI (Weak)	MIRT556137	PAR-CLIP	20371350
hsa-miR-125b-5p	DHX33	Functional MTI (Weak)	MIRT558392	PAR-CLIP	21572407
hsa-miR-125b-5p	IFRD2	Functional MTI (Weak)	MIRT563112	PAR-CLIP	20371350
hsa-miR-125b-5p	SLC35G1	Functional MTI (Weak)	MIRT565608	PAR-CLIP	20371350
hsa-miR-125b-5p	CLDN12	Functional MTI (Weak)	MIRT568045	PAR-CLIP	20371350
hsa-miR-125b-5p	ARIH2	Functional MTI (Weak)	MIRT570734	PAR-CLIP	20371350
hsa-miR-125b-5p	ARIH2	Functional MTI (Weak)	MIRT570734	PAR-CLIP	27292025
hsa-miR-125b-5p	CENPP	Functional MTI (Weak)	MIRT571035	PAR-CLIP	20371350
hsa-miR-125b-5p	PPP2CA	Functional MTI (Weak)	MIRT571789	PAR-CLIP	20371350
hsa-miR-125b-5p	LSM4	Functional MTI (Weak)	MIRT572312	PAR-CLIP	20371350
hsa-miR-125b-5p	LSM4	Functional MTI (Weak)	MIRT572312	PAR-CLIP	27292025
hsa-miR-125b-5p	GJB7	Functional MTI (Weak)	MIRT609420	HITS-CLIP	23824327
hsa-miR-125b-5p	LINS1	Functional MTI (Weak)	MIRT607245	HITS-CLIP	24906430
hsa-miR-125b-5p	LINS1	Functional MTI (Weak)	MIRT607245	HITS-CLIP	23824327
hsa-miR-125b-5p	GJB7	Functional MTI (Weak)	MIRT609420	HITS-CLIP	19536157
hsa-miR-125b-5p	HID1	Functional MTI (Weak)	MIRT624129	HITS-CLIP	23824327
hsa-miR-125b-5p	BACE2	Functional MTI (Weak)	MIRT613297	HITS-CLIP	23824327
hsa-miR-125b-5p	BACE2	Functional MTI (Weak)	MIRT613297	HITS-CLIP	28735896
hsa-miR-125b-5p	NEGR1	Functional MTI (Weak)	MIRT615703	HITS-CLIP	23824327
hsa-miR-125b-5p	SIX1	Functional MTI (Weak)	MIRT612153	HITS-CLIP	23824327
hsa-miR-125b-5p	SIX1	Functional MTI (Weak)	MIRT612153	HITS-CLIP	19536157
hsa-miR-125b-5p	SIX1	Functional MTI (Weak)	MIRT612153	HITS-CLIP	27418678
hsa-miR-125b-5p	FAM174B	Functional MTI (Weak)	MIRT630470	HITS-CLIP	23824327
hsa-miR-125b-5p	PFKM	Functional MTI (Weak)	MIRT655221	HITS-CLIP	23824327
hsa-miR-125b-5p	PANK1	Functional MTI (Weak)	MIRT630954	HITS-CLIP	23824327
hsa-miR-125b-5p	EIF4E	Functional MTI (Weak)	MIRT632958	HITS-CLIP	23824327
hsa-miR-125b-5p	TMEM59	Functional MTI (Weak)	MIRT637229	HITS-CLIP	23824327
hsa-miR-125b-5p	KRTAP5-9	Functional MTI (Weak)	MIRT642939	HITS-CLIP	23824327
hsa-miR-125b-5p	PTBP1	Functional MTI (Weak)	MIRT700565	HITS-CLIP	23313552
hsa-miR-125b-5p	C2orf15	Functional MTI (Weak)	MIRT661614	HITS-CLIP	23824327
hsa-miR-125b-5p	ASB16	Functional MTI (Weak)	MIRT695579	HITS-CLIP	23313552
hsa-miR-125b-5p	ASB16	Functional MTI (Weak)	MIRT695579	HITS-CLIP	27418678
hsa-miR-125b-5p	HRH4	Functional MTI (Weak)	MIRT681983	HITS-CLIP	23706177
hsa-miR-125b-5p	TNFRSF10B	Functional MTI (Weak)	MIRT698175	HITS-CLIP	23313552
hsa-miR-125b-5p	PTGS1	Functional MTI (Weak)	MIRT717701	HITS-CLIP	19536157
hsa-miR-125b-5p	CD244	Functional MTI (Weak)	MIRT713724	HITS-CLIP	19536157
hsa-miR-125b-5p	GOLGA1	Functional MTI (Weak)	MIRT703233	HITS-CLIP	23313552
hsa-miR-125b-5p	ZNF177	Functional MTI (Weak)	MIRT708536	HITS-CLIP	19536157
hsa-miR-125b-5p	C1D	Functional MTI (Weak)	MIRT724800	HITS-CLIP	19536157
hsa-miR-125b-5p	MON1B	Functional MTI (Weak)	MIRT719848	HITS-CLIP	19536157
hsa-miR-125b-5p	IPPK	Functional MTI (Weak)	MIRT720224	HITS-CLIP	19536157
hsa-miR-125b-5p	GPAT4	Functional MTI (Weak)	MIRT721456	HITS-CLIP	19536157
hsa-miR-125b-5p	HMGCLL1	Functional MTI (Weak)	MIRT724277	HITS-CLIP	19536157
hsa-miR-125b-5p	EIF1AD	Functional MTI (Weak)	MIRT720282	HITS-CLIP	19536157
hsa-miR-125b-5p	MAP3K11	Functional MTI	MIRT731595	Luciferase reporter assay, Microarray, qRT-PCR, Western blot	26138442
hsa-miR-125b-5p	MMP2	Functional MTI	MIRT731453	Luciferase reporter assay	27133077
hsa-miR-125b-5p	MMP26	Functional MTI	MIRT731486	Luciferase reporter assay	27143441
hsa-miR-125b-5p	SPHK1	Functional MTI	MIRT731325	Luciferase reporter assay	26807182
hsa-miR-125b-5p	MAP3K11	Functional MTI	MIRT731595	Luciferase reporter assay, qRT-PCR, Western blot	27613090
hsa-miR-125b-5p	GAB2	Functional MTI	MIRT732555	Luciferase reporter assay, qRT-PCR, Western blot	26354435
hsa-miR-125b-5p	SFRP5	Functional MTI	MIRT731695	Luciferase reporter assay	27592695
hsa-miR-125b-5p	LIFR	Functional MTI (Weak)	MIRT732494	Microarray, qRT-PCR	25472924
hsa-miR-125b-5p	LIFR	Functional MTI	MIRT732494	Microarray, Western blot	25915540
hsa-miR-125b-5p	Fas	Functional MTI	MIRT732691	ChIP-seq, Luciferase reporter assay, Microarray, qRT-PCR, Western blot	26272872
hsa-miR-125b-5p	APLN	Functional MTI	MIRT732889	Luciferase reporter assay, Next Generation Sequencing (NGS), qRT-PCR	26585673
hsa-miR-125b-5p	PIK3CB	Functional MTI	MIRT732929	qRT-PCR, Western blot	26458815
hsa-miR-125b-5p	NEU1	Functional MTI	MIRT733169	Immunohistochemistry, Luciferase reporter assay, qRT-PCR, Western blot	27220320
hsa-miR-125b-5p	IGF1R	Functional MTI	MIRT733120	Luciferase reporter assay, qRT-PCR	26455324
hsa-miR-125b-5p	PHF8	Functional MTI	MIRT733632	Luciferase reporter assay	26309412
hsa-miR-125b-5p	CD44	Functional MTI	MIRT733342	Immunohistochemistry, Western blot	26686386
hsa-miR-125b-5p	EGFR	Functional MTI	MIRT733343	Immunohistochemistry, Western blot	26686386
hsa-miR-125b-5p	ALOX5	Functional MTI	MIRT733210	Luciferase reporter assay, qRT-PCR, Western blot	25589070
hsa-miR-125b-5p	TNF	Functional MTI	MIRT733472	ChIP, Luciferase reporter assay, qRT-PCR, Western blot	26435691
hsa-miR-125b-5p	KLC2	Functional MTI	MIRT733658	Luciferase reporter assay, qRT-PCR, Western blot	25668010
hsa-miR-125b-5p	FES	Functional MTI	MIRT734255	Luciferase reporter assay, Western blot	28389358
hsa-miR-125b-5p	ANGPT2	Functional MTI	MIRT733867	Immunoblot, Luciferase reporter assay	27577856
hsa-miR-125b-5p	APC	Functional MTI	MIRT734087	Luciferase reporter assay, qRT-PCR, Western blot	28176874
hsa-miR-125b-5p	DKK3	Functional MTI	MIRT734683	ChIP-seq, Luciferase reporter assay, qRT-PCR, Western blot	27788486
hsa-miR-125b-5p	FZD6	Functional MTI	MIRT734714	Luciferase reporter assay	27698350
hsa-miR-125b-5p	JAK2	Functional MTI	MIRT734987	qRT-PCR, Western blot	26011312
hsa-miR-125b-5p	CDKN2D	Functional MTI	MIRT734885	Luciferase reporter assay, qRT-PCR, Western blot	27763644
hsa-miR-125b-5p	PTH1R	Functional MTI	MIRT735236	Luciferase reporter assay, qRT-PCR, Western blot	26351562
hsa-miR-125b-5p	SUV39H1	Functional MTI	MIRT735058	qRT-PCR, Western blot	27304919
hsa-miR-125b-5p	HOTTIP	Functional MTI	MIRT735307	Luciferase reporter assay, qRT-PCR	25424744
hsa-miR-125b-5p	DRAM2	Functional MTI	MIRT735480	Luciferase reporter assay, qRT-PCR, Western blot	27518550
hsa-miR-125b-5p	PODXL	Functional MTI	MIRT734954	Luciferase reporter assay	25738314
hsa-miR-125b-5p	TACC2	Functional MTI (Weak)	MIRT761687	PAR-CLIP	27292025
hsa-miR-125b-5p	COPZ1	Functional MTI (Weak)	MIRT736652	PAR-CLIP	26701625
hsa-miR-125b-5p	FBXL18	Functional MTI (Weak)	MIRT736653	PAR-CLIP	26701625
hsa-miR-125b-5p	MUM1	Functional MTI (Weak)	MIRT736654	PAR-CLIP	26701625
hsa-miR-125b-5p	MUM1	Functional MTI (Weak)	MIRT736654	PAR-CLIP	27292025
hsa-miR-125b-5p	NF2	Functional MTI (Weak)	MIRT736655	PAR-CLIP	26701625
hsa-miR-125b-5p	SEMA4B	Functional MTI (Weak)	MIRT736656	PAR-CLIP	26701625
hsa-miR-125b-5p	TMEM63C	Functional MTI (Weak)	MIRT761688	PAR-CLIP	27292025
hsa-miR-125b-5p	TOR2A	Functional MTI (Weak)	MIRT465488	PAR-CLIP	23592263
hsa-miR-125b-5p	RSG1	Functional MTI (Weak)	MIRT790067	HITS-CLIP	28735896
hsa-miR-125b-5p	TNPO3	Functional MTI (Weak)	MIRT790068	HITS-CLIP	28735896
hsa-miR-125b-5p	SH3BP5L	Functional MTI (Weak)	MIRT443833	PAR-CLIP	22100165
hsa-miR-125b-5p	SEC14L3	Functional MTI (Weak)	MIRT445606	PAR-CLIP	22100165
hsa-miR-125b-5p	TOR2A	Functional MTI (Weak)	MIRT465488	HITS-CLIP	23313552
hsa-miR-125b-5p	SEMA4C	Functional MTI (Weak)	MIRT501239	PAR-CLIP	24398324
hsa-miR-125b-5p	EHD1	Functional MTI (Weak)	MIRT493997	PAR-CLIP	23592263
hsa-miR-125b-5p	NBPF11	Functional MTI (Weak)	MIRT499274	PAR-CLIP	24398324
hsa-miR-125b-5p	ZNF385A	Functional MTI (Weak)	MIRT500382	PAR-CLIP	24398324
hsa-miR-125b-5p	SCARB2	Functional MTI (Weak)	MIRT501289	PAR-CLIP	24398324
hsa-miR-125b-5p	SCARB2	Functional MTI (Weak)	MIRT501289	PAR-CLIP	21572407
hsa-miR-125b-5p	GOLGA8A	Functional MTI (Weak)	MIRT476184	PAR-CLIP	23592263
hsa-miR-125b-5p	GOLGA8A	Functional MTI (Weak)	MIRT476184	PAR-CLIP	24398324
hsa-miR-125b-5p	GOLGA8A	Functional MTI (Weak)	MIRT476184	PAR-CLIP	23446348
hsa-miR-125b-5p	GOLGA8A	Functional MTI (Weak)	MIRT476184	PAR-CLIP	21572407
hsa-miR-125b-5p	GOLGA8A	Functional MTI (Weak)	MIRT476184	PAR-CLIP	20371350
hsa-miR-125b-5p	PLXDC1	Functional MTI (Weak)	MIRT495844	PAR-CLIP	22291592
hsa-miR-125b-5p	SEMA4C	Functional MTI (Weak)	MIRT501239	PAR-CLIP	23446348
hsa-miR-125b-5p	SEMA4C	Functional MTI (Weak)	MIRT501239	PAR-CLIP	20371350
hsa-miR-125b-5p	SEMA4C	Functional MTI	MIRT501239	Luciferase reporter assay, qRT-PCR, Western blot	25605244
hsa-miR-125b-5p	GOLGA8B	Functional MTI (Weak)	MIRT507112	PAR-CLIP	23446348
hsa-miR-125b-5p	GOLGA8B	Functional MTI (Weak)	MIRT507112	PAR-CLIP	21572407
hsa-miR-125b-5p	GOLGA8B	Functional MTI (Weak)	MIRT507112	PAR-CLIP	20371350
hsa-miR-125b-5p	SPHAR	Functional MTI (Weak)	MIRT516592	PAR-CLIP	23446348
hsa-miR-125b-5p	RAB4A	Functional MTI (Weak)	MIRT521491	PAR-CLIP	23446348
hsa-miR-125b-5p	YOD1	Functional MTI (Weak)	MIRT520026	PAR-CLIP	23446348
hsa-miR-125b-5p	HOXD1	Functional MTI (Weak)	MIRT536762	PAR-CLIP	22012620
hsa-miR-125b-5p	OPRL1	Functional MTI (Weak)	MIRT529736	PAR-CLIP	22012620
hsa-miR-125b-5p	PLEKHG5	Functional MTI (Weak)	MIRT535158	PAR-CLIP	22012620
hsa-miR-125b-5p	LONRF2	Functional MTI (Weak)	MIRT536272	PAR-CLIP	22012620
hsa-miR-125b-5p	STOX2	Functional MTI (Weak)	MIRT546392	PAR-CLIP	21572407
hsa-miR-125b-5p	DYRK2	Functional MTI (Weak)	MIRT543000	PAR-CLIP	21572407
hsa-miR-125b-5p	STOX2	Functional MTI (Weak)	MIRT546392	PAR-CLIP	20371350
hsa-miR-125b-5p	TMEM101	Functional MTI (Weak)	MIRT549615	PAR-CLIP	21572407
hsa-miR-125b-5p	MFSD9	Functional MTI (Weak)	MIRT556137	PAR-CLIP	21572407
hsa-miR-125b-5p	NUP37	Functional MTI (Weak)	MIRT549719	PAR-CLIP	21572407
hsa-miR-125b-5p	NUP37	Functional MTI (Weak)	MIRT549719	PAR-CLIP	20371350
hsa-miR-125b-5p	SPATA5	Functional MTI (Weak)	MIRT554041	PAR-CLIP	21572407
hsa-miR-125b-5p	SPATA5	Functional MTI (Weak)	MIRT554041	PAR-CLIP	20371350
hsa-miR-125b-5p	MFSD9	Functional MTI (Weak)	MIRT556137	PAR-CLIP	20371350
hsa-miR-125b-5p	IFRD2	Functional MTI (Weak)	MIRT563112	PAR-CLIP	20371350
hsa-miR-125b-5p	DHX33	Functional MTI (Weak)	MIRT558392	PAR-CLIP	21572407
hsa-miR-125b-5p	CLDN12	Functional MTI (Weak)	MIRT568045	PAR-CLIP	20371350
hsa-miR-125b-5p	SLC35G1	Functional MTI (Weak)	MIRT565608	PAR-CLIP	20371350
hsa-miR-125b-5p	PPP2CA	Functional MTI (Weak)	MIRT571789	PAR-CLIP	20371350
hsa-miR-125b-5p	ARIH2	Functional MTI (Weak)	MIRT570734	PAR-CLIP	20371350
hsa-miR-125b-5p	ARIH2	Functional MTI (Weak)	MIRT570734	PAR-CLIP	27292025
hsa-miR-125b-5p	CENPP	Functional MTI (Weak)	MIRT571035	PAR-CLIP	20371350
hsa-miR-125b-5p	LINS1	Functional MTI (Weak)	MIRT607245	HITS-CLIP	24906430
hsa-miR-125b-5p	LSM4	Functional MTI (Weak)	MIRT572312	PAR-CLIP	20371350
hsa-miR-125b-5p	LSM4	Functional MTI (Weak)	MIRT572312	PAR-CLIP	27292025
hsa-miR-125b-5p	LINS1	Functional MTI (Weak)	MIRT607245	HITS-CLIP	23824327
hsa-miR-125b-5p	BACE2	Functional MTI (Weak)	MIRT613297	HITS-CLIP	23824327
hsa-miR-125b-5p	GJB7	Functional MTI (Weak)	MIRT609420	HITS-CLIP	23824327
hsa-miR-125b-5p	GJB7	Functional MTI (Weak)	MIRT609420	HITS-CLIP	19536157
hsa-miR-125b-5p	SIX1	Functional MTI (Weak)	MIRT612153	HITS-CLIP	23824327
hsa-miR-125b-5p	SIX1	Functional MTI (Weak)	MIRT612153	HITS-CLIP	19536157
hsa-miR-125b-5p	SIX1	Functional MTI (Weak)	MIRT612153	HITS-CLIP	27418678
hsa-miR-125b-5p	BACE2	Functional MTI (Weak)	MIRT613297	HITS-CLIP	28735896
hsa-miR-125b-5p	TMEM59	Functional MTI (Weak)	MIRT637229	HITS-CLIP	23824327
hsa-miR-125b-5p	NEGR1	Functional MTI (Weak)	MIRT615703	HITS-CLIP	23824327
hsa-miR-125b-5p	HID1	Functional MTI (Weak)	MIRT624129	HITS-CLIP	23824327
hsa-miR-125b-5p	FAM174B	Functional MTI (Weak)	MIRT630470	HITS-CLIP	23824327
hsa-miR-125b-5p	PANK1	Functional MTI (Weak)	MIRT630954	HITS-CLIP	23824327
hsa-miR-125b-5p	EIF4E	Functional MTI (Weak)	MIRT632958	HITS-CLIP	23824327
hsa-miR-125b-5p	PFKM	Functional MTI (Weak)	MIRT655221	HITS-CLIP	23824327
hsa-miR-125b-5p	KRTAP5-9	Functional MTI (Weak)	MIRT642939	HITS-CLIP	23824327
hsa-miR-125b-5p	C2orf15	Functional MTI (Weak)	MIRT661614	HITS-CLIP	23824327
hsa-miR-125b-5p	BMPR1B	Functional MTI	MIRT000346	Luciferase reporter assay	19738052
hsa-miR-125b-5p	SMO	Functional MTI	MIRT000525	Luciferase reporter assay, Western blot	20216554
hsa-miR-125b-5p	SMO	Functional MTI	MIRT000525	Luciferase reporter assay, Western blot	18756266
hsa-miR-125b-5p	TP53	Functional MTI	MIRT000535	Luciferase reporter assay, Western blot	20216554
hsa-miR-125b-5p	TP53	Functional MTI	MIRT000535	In situ hybridization, Luciferase reporter assay, qRT-PCR, Western blot, Reporter assay;qRT-PCR;Other	19293287
hsa-miR-125b-5p	NKIRAS2	Functional MTI	MIRT000462	ELISA, qRT-PCR, Luciferase reporter assay, Western blot	20351193
hsa-miR-125b-5p	TP53	Functional MTI	MIRT000535	Luciferase reporter assay, qRT-PCR, Western blot	21935352
hsa-miR-125b-5p	TP53	Functional MTI	MIRT000535	Luciferase reporter assay	23497288
hsa-miR-125b-5p	TP53	Functional MTI	MIRT000535	Luciferase reporter assay, Western blot	22331826
hsa-miR-125b-5p	TP53	Functional MTI	MIRT000535	Next Generation Sequencing (NGS), qRT-PCR, Western blot	26585673
hsa-miR-125b-5p	BMPR1B	Functional MTI	MIRT000346	Luciferase reporter assay, qRT-PCR, Western blot	28214897
hsa-miR-125b-5p	EIF4EBP1	Functional MTI (Weak)	MIRT000347	Microarray, qRT-PCR	17891175
hsa-miR-125b-5p	EIF4EBP1	Functional MTI	MIRT000347	Immunoblot, Immunohistochemistry, In situ hybridization, Luciferase reporter assay, Microarray, qRT-PCR	22071331
hsa-miR-125b-5p	EIF4EBP1	Functional MTI	MIRT000347	Luciferase reporter assay, qRT-PCR, Western blot	26646586
hsa-miR-125b-5p	HMGA2	Functional MTI	MIRT000348	Luciferase reporter assay	17563749
hsa-miR-125b-5p	HMGA1	Functional MTI	MIRT000349	Luciferase reporter assay	17563749
hsa-miR-125b-5p	GLI1	Functional MTI	MIRT000350	Luciferase reporter assay	18756266
hsa-miR-125b-5p	SGPL1	Functional MTI	MIRT002370	Luciferase reporter assay	19635812
hsa-miR-125b-5p	LIF	Functional MTI (Weak)	MIRT001037	Microarray, qRT-PCR	25472924
hsa-miR-125b-5p	VDR	Functional MTI	MIRT001197	Luciferase reporter assay, Western blot	19437538
hsa-miR-125b-5p	VDR	Functional MTI	MIRT001197	qRT-PCR, Western blot	22213330
hsa-miR-125b-5p	SGPL1	Functional MTI (Weak)	MIRT002370	PAR-CLIP	23592263
hsa-miR-125b-5p	ANAPC16	Functional MTI (Weak)	MIRT002382	PAR-CLIP	21572407
hsa-miR-125b-5p	CEBPG	Functional MTI (Weak)	MIRT002387	CLASH	23622248
hsa-miR-125b-5p	BAK1	Functional MTI	MIRT002394	Luciferase reporter assay, qRT-PCR, Western blot	18056640
hsa-miR-125b-5p	BAK1	Functional MTI	MIRT002394	Luciferase reporter assay, qRT-PCR, Western blot	21823019
hsa-miR-125b-5p	BAK1	Functional MTI	MIRT002394	Luciferase reporter assay	23497288
hsa-miR-125b-5p	BAK1	Functional MTI	MIRT002394	Luciferase reporter assay,	23928699
hsa-miR-125b-5p	BAK1	Functional MTI	MIRT002394	Luciferase reporter assay	27158338
hsa-miR-125b-5p	ERBB3	Functional MTI	MIRT002938	Luciferase reporter assay, Northern blot, qRT-PCR, Western blot	17110380
hsa-miR-125b-5p	ERBB3	Functional MTI	MIRT002938	Immunoblot, Immunohistochemistry, Luciferase reporter assay, qRT-PCR	23146892
hsa-miR-125b-5p	ERBB3	Functional MTI	MIRT002938	Western blot, qRT-PCR	23519125
hsa-miR-125b-5p	ERBB2	Functional MTI	MIRT002939	Western blot	19825990
hsa-miR-125b-5p	ERBB2	Functional MTI	MIRT002939	Luciferase reporter assay, Northern blot, qRT-PCR, Western blot	17110380
hsa-miR-125b-5p	ERBB2	Functional MTI	MIRT002939	Luciferase reporter assay, Microarray, Western blot	20864407
hsa-miR-125b-5p	ERBB2	Functional MTI	MIRT002939	Luciferase reporter assay, Western blot	22460089
hsa-miR-125b-5p	ERBB2	Functional MTI	MIRT002939	qRT-PCR, Luciferase reporter assay, Immunoblot, Western blot	25388283
hsa-miR-125b-5p	ERBB2	Functional MTI	MIRT002939	Luciferase reporter assay, Western blot	26966351
hsa-miR-125b-5p	ERBB2	Functional MTI	MIRT002939	Luciferase reporter assay	26544868
hsa-miR-125b-5p	ERBB2	Functional MTI	MIRT002939	Luciferase reporter assay, qRT-PCR, Western blot	25833836
hsa-miR-125b-5p	CBFB	Functional MTI (Weak)	MIRT003970	Microarray	17891175
hsa-miR-125b-5p	LIN28A	Functional MTI	MIRT003845	Reporter assay	18230348
hsa-miR-125b-5p	LIN28A	Functional MTI	MIRT003845	B-globin reporter assay, Luciferase reporter assay	16495412
hsa-miR-125b-5p	LIN28A	Functional MTI	MIRT003845	Luciferase reporter assay	16227573
hsa-miR-125b-5p	LIN28A	Functional MTI	MIRT003845	Immunoblot, Luciferase reporter assay, qRT-PCR	22366319
hsa-miR-125b-5p	LIN28A	Functional MTI (Weak)	MIRT003845	Immunoblot, Northern blot	15722555
hsa-miR-125b-5p	LIN28A	Functional MTI	MIRT003845	Luciferase reporter assay, Western blot	22277001
hsa-miR-125b-5p	BMF	Functional MTI	MIRT003394	immunoblot, Luciferase reporter assay, qRT-PCR	19471102
hsa-miR-125b-5p	KLF13	Functional MTI	MIRT003421	Microarray, qRT-PCR, Western blot	19396866
hsa-miR-125b-5p	KLF13	Functional MTI (Weak)	MIRT003421	CLASH	23622248
hsa-miR-125b-5p	NTRK3	Functional MTI	MIRT003754	Luciferase reporter assay, Western blot, Reporter assay	17483472
hsa-miR-125b-5p	CBFB	Functional MTI	MIRT003970	Luciferase reporter assay, qRT-PCR, Western blot	21903586
hsa-miR-125b-5p	CBFB	Functional MTI	MIRT003970	Luciferase reporter assay	22689670
hsa-miR-125b-5p	CYP24A1	Functional MTI	MIRT004408	qRT-PCR, Luciferase reporter assay, Western blot, Northern blot, Reporter assay	19570947
hsa-miR-125b-5p	MKNK2	Functional MTI (Weak)	MIRT003997	Microarray	17891175
hsa-miR-125b-5p	MKNK2	Functional MTI (Weak)	MIRT003997	PAR-CLIP	26701625
hsa-miR-125b-5p	RAF1	Functional MTI	MIRT004418	Western blot, Western blot;Other	19825990
hsa-miR-125b-5p	AKT1	Functional MTI	MIRT004363	qRT-PCR, Western blot	18649363
hsa-miR-125b-5p	GRIN2A	Functional MTI	MIRT004578	Luciferase reporter assay, qRT-PCR	20159450
hsa-miR-125b-5p	PRDM1	Functional MTI	MIRT004533	qRT-PCR, Luciferase reporter assay	20497960
hsa-miR-125b-5p	PRDM1	Functional MTI	MIRT004533	Chromatin immunoprecipitation, Immunoblot, Luciferase reporter assay, Microarray, qRT-PCR	26655851
hsa-miR-125b-5p	PRDM1	Functional MTI	MIRT004533	Luciferase reporter assay, qRT-PCR, Western blot	27613090
hsa-miR-125b-5p	IRF4	Functional MTI	MIRT004534	qRT-PCR, Luciferase reporter assay	20497960
hsa-miR-125b-5p	IRF4	Functional MTI (Weak)	MIRT004534	PAR-CLIP	23446348
hsa-miR-125b-5p	IRF4	Functional MTI (Weak)	MIRT004534	PAR-CLIP	21572407
hsa-miR-125b-5p	IRF4	Functional MTI (Weak)	MIRT004534	PAR-CLIP	20371350
hsa-miR-125b-5p	IRF4	Functional MTI (Weak)	MIRT004534	qRT-PCR	27903272
hsa-miR-125b-5p	CDKN2A	Functional MTI	MIRT004709	Western blot	20347935
hsa-miR-125b-5p	CDKN2A	Functional MTI	MIRT004709	Immunoprecipitation, Luciferase reporter assay, Western blot	23585871
hsa-miR-125b-5p	SAMD10	Functional MTI (Weak)	MIRT004985	Microarray	17891175
hsa-miR-125b-5p	QSOX2	Functional MTI (Weak)	MIRT004986	Microarray	17891175
hsa-miR-125b-5p	SLC7A6	Functional MTI (Weak)	MIRT004987	Microarray	17891175
hsa-miR-125b-5p	RNF144A	Functional MTI (Weak)	MIRT004988	Microarray	17891175
hsa-miR-125b-5p	ABCC4	Functional MTI (Weak)	MIRT004989	Microarray	17891175
hsa-miR-125b-5p	LYPLA2	Functional MTI (Weak)	MIRT004990	Microarray	17891175
hsa-miR-125b-5p	CASC3	Functional MTI (Weak)	MIRT004991	Microarray	17891175
hsa-miR-125b-5p	CASC3	Functional MTI (Weak)	MIRT004991	CLASH	23622248
hsa-miR-125b-5p	ULK3	Functional MTI (Weak)	MIRT004992	Microarray	17891175
hsa-miR-125b-5p	PABPC1	Functional MTI (Weak)	MIRT004993	Microarray	17891175
hsa-miR-125b-5p	CGN	Functional MTI (Weak)	MIRT004994	Microarray	17891175
hsa-miR-125b-5p	CGN	Functional MTI	MIRT004994	Western blot	28082316
hsa-miR-125b-5p	PLEKHA8	Functional MTI (Weak)	MIRT004995	Microarray	17891175
hsa-miR-125b-5p	TP53INP1	Functional MTI (Weak)	MIRT004996	Microarray	17891175
hsa-miR-125b-5p	TP53INP1	Functional MTI	MIRT004996	Luciferase reporter assay, Northern blot, qRT-PCR, Western blot	21970405
hsa-miR-125b-5p	TP53INP1	Functional MTI (Weak)	MIRT004996	PAR-CLIP	22100165
hsa-miR-125b-5p	TP53INP1	Functional MTI (Weak)	MIRT004996	PAR-CLIP	24398324
hsa-miR-125b-5p	TP53INP1	Functional MTI	MIRT004996	qRT-PCR, Western blot	26388699
hsa-miR-125b-5p	SLC35A4	Functional MTI (Weak)	MIRT004997	Microarray	17891175
hsa-miR-125b-5p	LACTB	Functional MTI (Weak)	MIRT004998	Microarray	17891175
hsa-miR-125b-5p	LACTB	Functional MTI	MIRT004998	Luciferase reporter assay, Western blot	26603571
hsa-miR-125b-5p	SMARCD2	Functional MTI (Weak)	MIRT004999	Microarray	17891175
hsa-miR-125b-5p	SLC7A1	Functional MTI (Weak)	MIRT005000	Microarray	17891175
hsa-miR-125b-5p	STAT3	Functional MTI (Weak)	MIRT005006	Microarray	17891175
hsa-miR-125b-5p	STAT3	Functional MTI	MIRT005006	Western blot	28108732
hsa-miR-125b-5p	STAT3	Functional MTI	MIRT005006	Luciferase reporter assay, Western blot	27576314
hsa-miR-125b-5p	ATXN1	Functional MTI (Weak)	MIRT005007	Microarray	17891175
hsa-miR-125b-5p	SEL1L	Functional MTI (Weak)	MIRT005008	Microarray	17891175
hsa-miR-125b-5p	KCNS3	Functional MTI (Weak)	MIRT005009	Microarray	17891175
hsa-miR-125b-5p	PPAT	Functional MTI (Weak)	MIRT005010	Microarray	17891175
hsa-miR-125b-5p	RPL29	Functional MTI (Weak)	MIRT005011	Microarray	17891175
hsa-miR-125b-5p	BCL2	Functional MTI	MIRT006253	Luciferase reporter assay, Western blot	22293115
hsa-miR-125b-5p	E2F3	Functional MTI	MIRT005503	Immunohistochemistry, Luciferase reporter assay, Northern blot, qRT-PCR, Western blot, Reporter assay;Other	20549700
hsa-miR-125b-5p	E2F3	Functional MTI	MIRT005503	Immunohistochemistry, qRT-PCR, Western blot	22523546
hsa-miR-125b-5p	LIN28B	Functional MTI	MIRT005804	Luciferase reporter assay, qRT-PCR, Western blot	20827722
hsa-miR-125b-5p	BBC3	Functional MTI	MIRT005915	Luciferase reporter assay, qRT-PCR, Western blot	20886540
hsa-miR-125b-5p	PPP1CA	Functional MTI	MIRT006127	Luciferase reporter assay, qRT-PCR, Western blot	21935352
hsa-miR-125b-5p	PPP1CA	Functional MTI	MIRT006127	Immunohistochemistry, In situ hybridization, Luciferase reporter assay, Microarray, qRT-PCR, Western blot	25240408
hsa-miR-125b-5p	PPP1CA	Functional MTI	MIRT006127	Luciferase reporter assay, Western blot, qRT-PCR	25001178
hsa-miR-125b-5p	PRKRA	Functional MTI	MIRT006128	Luciferase reporter assay, qRT-PCR, Western blot	21935352
hsa-miR-125b-5p	IGF2	Functional MTI	MIRT005738	Luciferase reporter assay, Northern blot, Western blot	21200031
hsa-miR-125b-5p	BCL2	Functional MTI (Weak)	MIRT006253	ELISA, qRT-PCR	26057745
hsa-miR-125b-5p	RPS6KA1	Functional MTI	MIRT006430	Luciferase reporter assay, ELISA, GFP reporter assay, Immunoblot, Immunoprecipitaion, qRT-PCR, Western blot	21643012
hsa-miR-125b-5p	ETS1	Functional MTI	MIRT006387	Immunoblot, Luciferase reporter assay	21444677
hsa-miR-125b-5p	ETS1	Functional MTI	MIRT006387	Western blot, qRT-PCR	24486760
hsa-miR-125b-5p	RPS6KA1	Functional MTI	MIRT006430	Luciferase reporter assay, qRT-PCR, Western blot	27613090
hsa-miR-125b-5p	FGFR2	Functional MTI	MIRT006678	Immunohistochemistry, Luciferase reporter assay, qRT-PCR, Western blot	21412257
hsa-miR-125b-5p	TBC1D1	Functional MTI	MIRT006523	Luciferase reporter assay	19635812
hsa-miR-125b-5p	DGAT1	Functional MTI	MIRT006524	Luciferase reporter assay	19635812
hsa-miR-125b-5p	TNFAIP3	Functional MTI	MIRT006472	qRT-PCR, Western blot	22550173
hsa-miR-125b-5p	TNFAIP3	Functional MTI	MIRT006472	Luciferase reporter assay, qRT-PCR, Western blot	27637078
hsa-miR-125b-5p	PIGF	Functional MTI	MIRT006495	Luciferase reporter assay, qRT-PCR, Western blot	21703189
hsa-miR-125b-5p	BCL3	Functional MTI	MIRT006500	Luciferase reporter assay	20658525
hsa-miR-125b-5p	SMAD4	Functional MTI	MIRT006810	Luciferase reporter assay, Western blot	22357933
hsa-miR-125b-5p	ARID3B	Functional MTI	MIRT006719	Luciferase reporter assay	22307404
hsa-miR-125b-5p	TRIM71	Functional MTI (Weak)	MIRT006740	Immunoblot, Northern blot	15722555
hsa-miR-125b-5p	ABTB1	Functional MTI	MIRT006910	Luciferase reporter assay	22689670
hsa-miR-125b-5p	E2F2	Functional MTI	MIRT006974	Luciferase reporter assay, qRT-PCR, Western blot	22999819
hsa-miR-125b-5p	MCL1	Functional MTI	MIRT006843	Luciferase reporter assay, qRT-PCR, Western blot	22942733
hsa-miR-125b-5p	MCL1	Functional MTI	MIRT006843	Luciferase reporter assay, Western blot	22824797
hsa-miR-125b-5p	MCL1	Functional MTI	MIRT006843	In situ hybridization, Luciferase reporter assay, qRT-PCR, Western blot	26504803
hsa-miR-125b-5p	IL6R	Functional MTI	MIRT006844	Luciferase reporter assay, qRT-PCR, Western blot	22942733
hsa-miR-125b-5p	IL6R	Functional MTI	MIRT006844	Luciferase reporter assay, Western blot	22824797
hsa-miR-125b-5p	STARD13	Functional MTI	MIRT006849	Luciferase reporter assay	22693547
hsa-miR-125b-5p	STARD13	Functional MTI	MIRT006849	Immunohistochemistry, Luciferase reporter assay, qRT-PCR, Western blot	27220320
hsa-miR-125b-5p	HK2	Functional MTI	MIRT006945	Luciferase reporter assay, qRT-PCR	22593586
hsa-miR-125b-5p	MMP13	Functional MTI	MIRT006990	Luciferase reporter assay	22782903
hsa-miR-125b-5p	NES	Functional MTI	MIRT035540	Luciferase reporter assay	23016664
hsa-miR-125b-5p	MAPK14	Functional MTI	MIRT007066	ChIP-seq, EMSA, Immunoblot, Luciferase reporter assay, qRT-PCR, Western blot	22854965
hsa-miR-125b-5p	EPO	Functional MTI	MIRT022112	Luciferase reporter assay	24165569
hsa-miR-125b-5p	MUC1	Functional MTI	MIRT022114	Reporter assay;Western blot	20729973
hsa-miR-125b-5p	LBX2	Functional MTI (Weak)	MIRT045973	CLASH	23622248
hsa-miR-125b-5p	WDR11	Functional MTI (Weak)	MIRT045904	CLASH	23622248
hsa-miR-125b-5p	CD320	Functional MTI (Weak)	MIRT045905	CLASH	23622248
hsa-miR-125b-5p	ACLY	Functional MTI (Weak)	MIRT045906	CLASH	23622248
hsa-miR-125b-5p	HOXA13	Functional MTI (Weak)	MIRT045907	CLASH	23622248
hsa-miR-125b-5p	SMYD5	Functional MTI (Weak)	MIRT045908	CLASH	23622248
hsa-miR-125b-5p	EIF5	Functional MTI (Weak)	MIRT045909	CLASH	23622248
hsa-miR-125b-5p	DHX57	Functional MTI (Weak)	MIRT045910	CLASH	23622248
hsa-miR-125b-5p	HKR1	Functional MTI (Weak)	MIRT045911	CLASH	23622248
hsa-miR-125b-5p	SSR3	Functional MTI (Weak)	MIRT045912	CLASH	23622248
hsa-miR-125b-5p	HIST2H2BF	Functional MTI (Weak)	MIRT045913	CLASH	23622248
hsa-miR-125b-5p	BCOR	Functional MTI (Weak)	MIRT045914	CLASH	23622248
hsa-miR-125b-5p	SORT1	Functional MTI (Weak)	MIRT045915	CLASH	23622248
hsa-miR-125b-5p	MYEF2	Functional MTI (Weak)	MIRT045916	CLASH	23622248
hsa-miR-125b-5p	E2F7	Functional MTI (Weak)	MIRT045917	CLASH	23622248
hsa-miR-125b-5p	S100A8	Functional MTI (Weak)	MIRT045918	CLASH	23622248
hsa-miR-125b-5p	CCNE1	Functional MTI (Weak)	MIRT045919	CLASH	23622248
hsa-miR-125b-5p	MTMR3	Functional MTI (Weak)	MIRT045920	CLASH	23622248
hsa-miR-125b-5p	KIAA0141	Functional MTI (Weak)	MIRT045921	CLASH	23622248
hsa-miR-125b-5p	TNRC6B	Functional MTI (Weak)	MIRT045922	CLASH	23622248
hsa-miR-125b-5p	NPM1	Functional MTI (Weak)	MIRT045923	CLASH	23622248
hsa-miR-125b-5p	SMIM8	Functional MTI (Weak)	MIRT045924	CLASH	23622248
hsa-miR-125b-5p	CEP170	Functional MTI (Weak)	MIRT045925	CLASH	23622248
hsa-miR-125b-5p	SIK2	Functional MTI (Weak)	MIRT045926	CLASH	23622248
hsa-miR-125b-5p	HMGN1	Functional MTI (Weak)	MIRT045927	CLASH	23622248
hsa-miR-125b-5p	ILVBL	Functional MTI (Weak)	MIRT045928	CLASH	23622248
hsa-miR-125b-5p	LTV1	Functional MTI (Weak)	MIRT045929	CLASH	23622248
hsa-miR-125b-5p	MYO19	Functional MTI (Weak)	MIRT045930	CLASH	23622248
hsa-miR-125b-5p	CHMP3	Functional MTI (Weak)	MIRT045931	CLASH	23622248
hsa-miR-125b-5p	CEBPA	Functional MTI (Weak)	MIRT045932	CLASH	23622248
hsa-miR-125b-5p	CEBPA	Functional MTI	MIRT045932	Luciferase reporter assay, qRT-PCR, Western blot	25982911
hsa-miR-125b-5p	ADRM1	Functional MTI (Weak)	MIRT045933	CLASH	23622248
hsa-miR-125b-5p	ZNF592	Functional MTI (Weak)	MIRT045934	CLASH	23622248
hsa-miR-125b-5p	EEF1A1	Functional MTI (Weak)	MIRT045935	CLASH	23622248
hsa-miR-125b-5p	PCDHGB2	Functional MTI (Weak)	MIRT045936	CLASH	23622248
hsa-miR-125b-5p	SUPT6H	Functional MTI (Weak)	MIRT045937	CLASH	23622248
hsa-miR-125b-5p	ARF3	Functional MTI (Weak)	MIRT045938	CLASH	23622248
hsa-miR-125b-5p	PDS5A	Functional MTI (Weak)	MIRT045939	CLASH	23622248
hsa-miR-125b-5p	HNRNPK	Functional MTI (Weak)	MIRT045940	CLASH	23622248
hsa-miR-125b-5p	ZMYND11	Functional MTI (Weak)	MIRT045941	CLASH	23622248
hsa-miR-125b-5p	MAP3K2	Functional MTI (Weak)	MIRT045942	CLASH	23622248
hsa-miR-125b-5p	PMAIP1	Functional MTI (Weak)	MIRT045943	CLASH	23622248
hsa-miR-125b-5p	VCL	Functional MTI (Weak)	MIRT045944	CLASH	23622248
hsa-miR-125b-5p	MRTO4	Functional MTI (Weak)	MIRT045945	CLASH	23622248
hsa-miR-125b-5p	ZNF483	Functional MTI (Weak)	MIRT045946	CLASH	23622248
hsa-miR-125b-5p	VDAC1	Functional MTI (Weak)	MIRT045947	CLASH	23622248
hsa-miR-125b-5p	SMC6	Functional MTI (Weak)	MIRT045948	CLASH	23622248
hsa-miR-125b-5p	PTOV1	Functional MTI (Weak)	MIRT045949	CLASH	23622248
hsa-miR-125b-5p	RMND5A	Functional MTI (Weak)	MIRT045950	CLASH	23622248
hsa-miR-125b-5p	COX7C	Functional MTI (Weak)	MIRT045951	CLASH	23622248
hsa-miR-125b-5p	NSUN2	Functional MTI (Weak)	MIRT045952	CLASH	23622248
hsa-miR-125b-5p	RASGRP1	Functional MTI (Weak)	MIRT045953	CLASH	23622248
hsa-miR-125b-5p	DYNC2H1	Functional MTI (Weak)	MIRT045954	CLASH	23622248
hsa-miR-125b-5p	CARHSP1	Functional MTI (Weak)	MIRT045955	CLASH	23622248
hsa-miR-125b-5p	CCDC124	Functional MTI (Weak)	MIRT045956	CLASH	23622248
hsa-miR-125b-5p	RPS7	Functional MTI (Weak)	MIRT045957	CLASH	23622248
hsa-miR-125b-5p	BACH1	Functional MTI (Weak)	MIRT045958	CLASH	23622248
hsa-miR-125b-5p	GPRIN1	Functional MTI (Weak)	MIRT045959	CLASH	23622248
hsa-miR-125b-5p	UNKL	Functional MTI (Weak)	MIRT045960	CLASH	23622248
hsa-miR-125b-5p	CREBBP	Functional MTI (Weak)	MIRT045961	CLASH	23622248
hsa-miR-125b-5p	NDOR1	Functional MTI (Weak)	MIRT045962	CLASH	23622248
hsa-miR-125b-5p	KHSRP	Functional MTI (Weak)	MIRT045963	CLASH	23622248
hsa-miR-125b-5p	GABRB3	Functional MTI (Weak)	MIRT045964	CLASH	23622248
hsa-miR-125b-5p	CDRT4	Functional MTI (Weak)	MIRT045965	CLASH	23622248
hsa-miR-125b-5p	RPLP0	Functional MTI (Weak)	MIRT045966	CLASH	23622248
hsa-miR-125b-5p	CHPF2	Functional MTI (Weak)	MIRT045967	CLASH	23622248
hsa-miR-125b-5p	EXOC7	Functional MTI (Weak)	MIRT045968	CLASH	23622248
hsa-miR-125b-5p	RASAL2	Functional MTI (Weak)	MIRT045969	CLASH	23622248
hsa-miR-125b-5p	RPS3A	Functional MTI (Weak)	MIRT045970	CLASH	23622248
hsa-miR-125b-5p	PRKAG1	Functional MTI (Weak)	MIRT045971	CLASH	23622248
hsa-miR-125b-5p	SNRPB	Functional MTI (Weak)	MIRT045972	CLASH	23622248
hsa-miR-125b-5p	SLC16A4	Functional MTI (Weak)	MIRT045889	CLASH	23622248
hsa-miR-125b-5p	KIF24	Functional MTI (Weak)	MIRT045890	CLASH	23622248
hsa-miR-125b-5p	UBA6	Functional MTI (Weak)	MIRT045891	CLASH	23622248
hsa-miR-125b-5p	RGS19	Functional MTI (Weak)	MIRT045892	CLASH	23622248
hsa-miR-125b-5p	HSPA1B	Functional MTI (Weak)	MIRT045893	CLASH	23622248
hsa-miR-125b-5p	ADM	Functional MTI (Weak)	MIRT045894	CLASH	23622248
hsa-miR-125b-5p	THUMPD3	Functional MTI (Weak)	MIRT045895	CLASH	23622248
hsa-miR-125b-5p	RHOV	Functional MTI (Weak)	MIRT045896	CLASH	23622248
hsa-miR-125b-5p	R3HDM2	Functional MTI (Weak)	MIRT045897	CLASH	23622248
hsa-miR-125b-5p	C2orf88	Functional MTI (Weak)	MIRT045898	CLASH	23622248
hsa-miR-125b-5p	SHMT1	Functional MTI (Weak)	MIRT045899	CLASH	23622248
hsa-miR-125b-5p	CRTC1	Functional MTI (Weak)	MIRT045900	CLASH	23622248
hsa-miR-125b-5p	XIAP	Functional MTI (Weak)	MIRT045901	CLASH	23622248
hsa-miR-125b-5p	CNGB1	Functional MTI (Weak)	MIRT045902	CLASH	23622248
hsa-miR-125b-5p	THAP3	Functional MTI (Weak)	MIRT045903	CLASH	23622248
hsa-miR-125b-5p	SEC24A	Functional MTI (Weak)	MIRT046042	CLASH	23622248
hsa-miR-125b-5p	TNKS1BP1	Functional MTI (Weak)	MIRT046043	CLASH	23622248
hsa-miR-125b-5p	ESRP2	Functional MTI (Weak)	MIRT046044	CLASH	23622248
hsa-miR-125b-5p	RPL35A	Functional MTI (Weak)	MIRT046045	CLASH	23622248
hsa-miR-125b-5p	TMEM2	Functional MTI (Weak)	MIRT046046	CLASH	23622248
hsa-miR-125b-5p	MTRF1L	Functional MTI (Weak)	MIRT046047	CLASH	23622248
hsa-miR-125b-5p	EXTL3	Functional MTI (Weak)	MIRT046048	CLASH	23622248
hsa-miR-125b-5p	THRAP3	Functional MTI (Weak)	MIRT046049	CLASH	23622248
hsa-miR-125b-5p	FMNL3	Functional MTI (Weak)	MIRT046050	CLASH	23622248
hsa-miR-125b-5p	PABPC4	Functional MTI (Weak)	MIRT046051	CLASH	23622248
hsa-miR-125b-5p	RPL3	Functional MTI (Weak)	MIRT046052	CLASH	23622248
hsa-miR-125b-5p	AURKB	Functional MTI (Weak)	MIRT046053	CLASH	23622248
hsa-miR-125b-5p	EDEM1	Functional MTI (Weak)	MIRT046054	CLASH	23622248
hsa-miR-125b-5p	TIMM23	Functional MTI (Weak)	MIRT046055	CLASH	23622248
hsa-miR-125b-5p	WNK1	Functional MTI (Weak)	MIRT046056	CLASH	23622248
hsa-miR-125b-5p	TEF	Functional MTI (Weak)	MIRT046057	CLASH	23622248
hsa-miR-125b-5p	MED1	Functional MTI (Weak)	MIRT046058	CLASH	23622248
hsa-miR-125b-5p	FBXL20	Functional MTI (Weak)	MIRT046059	CLASH	23622248
hsa-miR-125b-5p	PSAT1	Functional MTI (Weak)	MIRT046060	CLASH	23622248
hsa-miR-125b-5p	BTBD3	Functional MTI (Weak)	MIRT046061	CLASH	23622248
hsa-miR-125b-5p	PPM1H	Functional MTI (Weak)	MIRT046062	CLASH	23622248
hsa-miR-125b-5p	C15orf39	Functional MTI (Weak)	MIRT046063	CLASH	23622248
hsa-miR-125b-5p	PTGES	Functional MTI (Weak)	MIRT046064	CLASH	23622248
hsa-miR-125b-5p	MEPCE	Functional MTI (Weak)	MIRT046065	CLASH	23622248
hsa-miR-125b-5p	MTF1	Functional MTI (Weak)	MIRT046066	CLASH	23622248
hsa-miR-125b-5p	PKM	Functional MTI (Weak)	MIRT046067	CLASH	23622248
hsa-miR-125b-5p	BCL2L13	Functional MTI (Weak)	MIRT046068	CLASH	23622248
hsa-miR-125b-5p	IRS4	Functional MTI (Weak)	MIRT046069	CLASH	23622248
hsa-miR-125b-5p	NRDC	Functional MTI (Weak)	MIRT046070	CLASH	23622248
hsa-miR-125b-5p	ATP5B	Functional MTI (Weak)	MIRT046071	CLASH	23622248
hsa-miR-125b-5p	FZD4	Functional MTI (Weak)	MIRT046072	CLASH	23622248
hsa-miR-125b-5p	FAM199X	Functional MTI (Weak)	MIRT046073	CLASH	23622248
hsa-miR-125b-5p	NRARP	Functional MTI (Weak)	MIRT046074	CLASH	23622248
hsa-miR-125b-5p	THUMPD1	Functional MTI (Weak)	MIRT046075	CLASH	23622248
hsa-miR-125b-5p	HDGF	Functional MTI (Weak)	MIRT046076	CLASH	23622248
hsa-miR-125b-5p	ZFYVE1	Functional MTI (Weak)	MIRT046077	CLASH	23622248
hsa-miR-125b-5p	HBS1L	Functional MTI (Weak)	MIRT046078	CLASH	23622248
hsa-miR-125b-5p	C19orf54	Functional MTI (Weak)	MIRT046079	CLASH	23622248
hsa-miR-125b-5p	RIMS4	Functional MTI (Weak)	MIRT046080	CLASH	23622248
hsa-miR-125b-5p	MTMR12	Functional MTI (Weak)	MIRT046081	CLASH	23622248
hsa-miR-125b-5p	NME2	Functional MTI (Weak)	MIRT046082	CLASH	23622248
hsa-miR-125b-5p	TMEM9	Functional MTI (Weak)	MIRT046083	CLASH	23622248
hsa-miR-125b-5p	ACSS1	Functional MTI (Weak)	MIRT046084	CLASH	23622248
hsa-miR-125b-5p	USP8	Functional MTI (Weak)	MIRT046085	CLASH	23622248
hsa-miR-125b-5p	FUS	Functional MTI (Weak)	MIRT046086	CLASH	23622248
hsa-miR-125b-5p	PAM	Functional MTI (Weak)	MIRT046087	CLASH	23622248
hsa-miR-125b-5p	NPTN	Functional MTI (Weak)	MIRT046088	CLASH	23622248
hsa-miR-125b-5p	FRAT2	Functional MTI (Weak)	MIRT046089	CLASH	23622248
hsa-miR-125b-5p	NEBL	Functional MTI (Weak)	MIRT046090	CLASH	23622248
hsa-miR-125b-5p	PARP1	Functional MTI (Weak)	MIRT046091	CLASH	23622248
hsa-miR-125b-5p	RPS28	Functional MTI (Weak)	MIRT046092	CLASH	23622248
hsa-miR-125b-5p	STC2	Functional MTI (Weak)	MIRT046093	CLASH	23622248
hsa-miR-125b-5p	LSM14B	Functional MTI (Weak)	MIRT046094	CLASH	23622248
hsa-miR-125b-5p	C1orf109	Functional MTI (Weak)	MIRT046095	CLASH	23622248
hsa-miR-125b-5p	KPNB1	Functional MTI (Weak)	MIRT046096	CLASH	23622248
hsa-miR-125b-5p	BCKDK	Functional MTI (Weak)	MIRT046097	CLASH	23622248
hsa-miR-125b-5p	C17orf80	Functional MTI (Weak)	MIRT046098	CLASH	23622248
hsa-miR-125b-5p	EMC1	Functional MTI (Weak)	MIRT046099	CLASH	23622248
hsa-miR-125b-5p	ETF1	Functional MTI (Weak)	MIRT046100	CLASH	23622248
hsa-miR-125b-5p	TIMM10	Functional MTI (Weak)	MIRT046101	CLASH	23622248
hsa-miR-125b-5p	RFWD3	Functional MTI (Weak)	MIRT046102	CLASH	23622248
hsa-miR-125b-5p	RYBP	Functional MTI (Weak)	MIRT046103	CLASH	23622248
hsa-miR-125b-5p	ABL1	Functional MTI (Weak)	MIRT046104	CLASH	23622248
hsa-miR-125b-5p	IP6K1	Functional MTI (Weak)	MIRT046105	CLASH	23622248
hsa-miR-125b-5p	SLC9A3R2	Functional MTI (Weak)	MIRT045974	CLASH	23622248
hsa-miR-125b-5p	SPRTN	Functional MTI (Weak)	MIRT045975	CLASH	23622248
hsa-miR-125b-5p	MFHAS1	Functional MTI (Weak)	MIRT045976	CLASH	23622248
hsa-miR-125b-5p	STRN3	Functional MTI (Weak)	MIRT045977	CLASH	23622248
hsa-miR-125b-5p	SRRM2	Functional MTI (Weak)	MIRT045978	CLASH	23622248
hsa-miR-125b-5p	KMT2D	Functional MTI (Weak)	MIRT045979	CLASH	23622248
hsa-miR-125b-5p	SLC25A1	Functional MTI (Weak)	MIRT045980	CLASH	23622248
hsa-miR-125b-5p	ZNF212	Functional MTI (Weak)	MIRT045981	CLASH	23622248
hsa-miR-125b-5p	SLC19A1	Functional MTI (Weak)	MIRT045982	CLASH	23622248
hsa-miR-125b-5p	LTA4H	Functional MTI (Weak)	MIRT045983	CLASH	23622248
hsa-miR-125b-5p	B4GALT3	Functional MTI (Weak)	MIRT045984	CLASH	23622248
hsa-miR-125b-5p	PIP4K2C	Functional MTI (Weak)	MIRT045985	CLASH	23622248
hsa-miR-125b-5p	FXR1	Functional MTI (Weak)	MIRT045986	CLASH	23622248
hsa-miR-125b-5p	UNG	Functional MTI (Weak)	MIRT045987	CLASH	23622248
hsa-miR-125b-5p	HSPD1	Functional MTI (Weak)	MIRT045988	CLASH	23622248
hsa-miR-125b-5p	CMTM4	Functional MTI (Weak)	MIRT045989	CLASH	23622248
hsa-miR-125b-5p	EPHA7	Functional MTI (Weak)	MIRT045990	CLASH	23622248
hsa-miR-125b-5p	LSS	Functional MTI (Weak)	MIRT045991	CLASH	23622248
hsa-miR-125b-5p	HUWE1	Functional MTI (Weak)	MIRT045992	CLASH	23622248
hsa-miR-125b-5p	LUC7L3	Functional MTI (Weak)	MIRT045993	CLASH	23622248
hsa-miR-125b-5p	RNH1	Functional MTI (Weak)	MIRT045994	CLASH	23622248
hsa-miR-125b-5p	ZNF395	Functional MTI (Weak)	MIRT045995	CLASH	23622248
hsa-miR-125b-5p	UBAP2L	Functional MTI (Weak)	MIRT045996	CLASH	23622248
hsa-miR-125b-5p	PLXND1	Functional MTI (Weak)	MIRT045997	CLASH	23622248
hsa-miR-125b-5p	CTDSP1	Functional MTI (Weak)	MIRT045998	CLASH	23622248
hsa-miR-125b-5p	RRP7A	Functional MTI (Weak)	MIRT045999	CLASH	23622248
hsa-miR-125b-5p	RPS12	Functional MTI (Weak)	MIRT046000	CLASH	23622248
hsa-miR-125b-5p	PDZD11	Functional MTI (Weak)	MIRT046001	CLASH	23622248
hsa-miR-125b-5p	GRINA	Functional MTI (Weak)	MIRT046002	CLASH	23622248
hsa-miR-125b-5p	RNASEH2A	Functional MTI (Weak)	MIRT046003	CLASH	23622248
hsa-miR-125b-5p	MTMR4	Functional MTI (Weak)	MIRT046004	CLASH	23622248
hsa-miR-125b-5p	ABCC1	Functional MTI (Weak)	MIRT046005	CLASH	23622248
hsa-miR-125b-5p	NDC1	Functional MTI (Weak)	MIRT046006	CLASH	23622248
hsa-miR-125b-5p	TDG	Functional MTI (Weak)	MIRT046007	CLASH	23622248
hsa-miR-125b-5p	SMC2	Functional MTI (Weak)	MIRT046008	CLASH	23622248
hsa-miR-125b-5p	SMC2	Functional MTI (Weak)	MIRT046008	HITS-CLIP	23313552
hsa-miR-125b-5p	MATR3	Functional MTI (Weak)	MIRT046009	CLASH	23622248
hsa-miR-125b-5p	TARDBP	Functional MTI (Weak)	MIRT046010	CLASH	23622248
hsa-miR-125b-5p	FBN1	Functional MTI (Weak)	MIRT046011	CLASH	23622248
hsa-miR-125b-5p	NNT	Functional MTI (Weak)	MIRT046012	CLASH	23622248
hsa-miR-125b-5p	STARD8	Functional MTI (Weak)	MIRT046013	CLASH	23622248
hsa-miR-125b-5p	DDX50	Functional MTI (Weak)	MIRT046014	CLASH	23622248
hsa-miR-125b-5p	GANAB	Functional MTI (Weak)	MIRT046015	CLASH	23622248
hsa-miR-125b-5p	NUP93	Functional MTI (Weak)	MIRT046016	CLASH	23622248
hsa-miR-125b-5p	NUP205	Functional MTI (Weak)	MIRT046017	CLASH	23622248
hsa-miR-125b-5p	MMAB	Functional MTI (Weak)	MIRT046018	CLASH	23622248
hsa-miR-125b-5p	HSPBP1	Functional MTI (Weak)	MIRT046019	CLASH	23622248
hsa-miR-125b-5p	PLA2G4F	Functional MTI (Weak)	MIRT046020	CLASH	23622248
hsa-miR-125b-5p	SINHCAF	Functional MTI (Weak)	MIRT046021	CLASH	23622248
hsa-miR-125b-5p	DHX38	Functional MTI (Weak)	MIRT046022	CLASH	23622248
hsa-miR-125b-5p	PRDX2	Functional MTI (Weak)	MIRT046023	CLASH	23622248
hsa-miR-125b-5p	FAM208A	Functional MTI (Weak)	MIRT046024	CLASH	23622248
hsa-miR-125b-5p	ZDHHC5	Functional MTI (Weak)	MIRT046025	CLASH	23622248
hsa-miR-125b-5p	FAT1	Functional MTI (Weak)	MIRT046026	CLASH	23622248
hsa-miR-125b-5p	ND6	Functional MTI (Weak)	MIRT046027	CLASH	23622248
hsa-miR-125b-5p	EHMT1	Functional MTI (Weak)	MIRT046028	CLASH	23622248
hsa-miR-125b-5p	SUGP2	Functional MTI (Weak)	MIRT046029	CLASH	23622248
hsa-miR-125b-5p	GALNT18	Functional MTI (Weak)	MIRT046030	CLASH	23622248
hsa-miR-125b-5p	SPEN	Functional MTI (Weak)	MIRT046031	CLASH	23622248
hsa-miR-125b-5p	FBXO38	Functional MTI (Weak)	MIRT046032	CLASH	23622248
hsa-miR-125b-5p	FAM91A1	Functional MTI (Weak)	MIRT046033	CLASH	23622248
hsa-miR-125b-5p	EMD	Functional MTI (Weak)	MIRT046034	CLASH	23622248
hsa-miR-125b-5p	AKAP2	Functional MTI (Weak)	MIRT046035	CLASH	23622248
hsa-miR-125b-5p	PCBP2	Functional MTI (Weak)	MIRT046036	CLASH	23622248
hsa-miR-125b-5p	SDHB	Functional MTI (Weak)	MIRT046037	CLASH	23622248
hsa-miR-125b-5p	PSMB1	Functional MTI (Weak)	MIRT046038	CLASH	23622248
hsa-miR-125b-5p	TAF15	Functional MTI (Weak)	MIRT046039	CLASH	23622248
hsa-miR-125b-5p	CSRNP2	Functional MTI (Weak)	MIRT046040	CLASH	23622248
hsa-miR-125b-5p	RANBP2	Functional MTI (Weak)	MIRT046041	CLASH	23622248
hsa-miR-125b-5p	CDH5	Functional MTI	MIRT052977	qRT-PCR, Western blot	22391569
hsa-miR-125b-5p	ARID3A	Functional MTI	MIRT052991	Luciferase reporter assay, qRT-PCR, Western blot	22469780
hsa-miR-125b-5p	NCOR2	Functional MTI	MIRT053093	Luciferase reporter assay, Western blot	23514806
hsa-miR-125b-5p	BCL2L2	Functional MTI	MIRT053019	Luciferase reporter assay, Western blot	22824797
hsa-miR-125b-5p	BCL2L2	Functional MTI	MIRT053019	Luciferase reporter assay, Western blot, qRT-PCR	25001178
hsa-miR-125b-5p	EIF5A2	Functional MTI	MIRT053126	Luciferase reporter assay, qRT-PCR, Western blot	24811246
hsa-miR-125b-5p	PIAS3	Functional MTI	MIRT053294	Luciferase reporter assay, Western blot	23857508
hsa-miR-125b-5p	MXD1	Functional MTI	MIRT053210	Immunofluorescence, Immunohistochemistry, Luciferase reporter assay, qRT-PCR, Western blot	23099851
hsa-miR-125b-5p	PIK3CD	Functional MTI	MIRT053622	Luciferase reporter assay, qRT-PCR, Western blot	23160634
hsa-miR-125b-5p	PIK3CD	Functional MTI	MIRT053622	Luciferase reporter assay, qRT-PCR, Western blot	24517182
hsa-miR-125b-5p	PCTP	Functional MTI	MIRT054197	Luciferase reporter assay, Microarray, qRT-PCR, Western blot	22723551
hsa-miR-125b-5p	PCTP	Functional MTI (Weak)	MIRT054197	PAR-CLIP	21572407
hsa-miR-125b-5p	LIPA	Functional MTI	MIRT054198	Luciferase reporter assay, Microarray, qRT-PCR, Western blot	22723551
hsa-miR-125b-5p	GSS	Functional MTI	MIRT054199	Luciferase reporter assay, Microarray, qRT-PCR, Western blot	22723551
hsa-miR-125b-5p	GSS	Functional MTI (Weak)	MIRT054199	PAR-CLIP	22012620
hsa-miR-125b-5p	IKZF2	Functional MTI	MIRT054200	Luciferase reporter assay, Microarray, qRT-PCR, Western blot	22723551
hsa-miR-125b-5p	IKZF3	Functional MTI	MIRT054201	Luciferase reporter assay, Microarray, qRT-PCR, Western blot	22723551
hsa-miR-125b-5p	IKZF4	Functional MTI	MIRT054202	Luciferase reporter assay, Microarray, qRT-PCR, Western blot	22723551
hsa-miR-125b-5p	PPP1R37	Functional MTI (Weak)	MIRT082471	PAR-CLIP	21572407
hsa-miR-125b-5p	VPS4B	Functional MTI	MIRT054863	Luciferase reporter assay	25403182
hsa-miR-125b-5p	BTG2	Functional MTI (Weak)	MIRT061544	PAR-CLIP	24398324
hsa-miR-125b-5p	BTG2	Functional MTI (Weak)	MIRT061544	PAR-CLIP	21572407
hsa-miR-125b-5p	BTG2	Functional MTI	MIRT061544	Luciferase reporter assay, qRT-PCR, Western blot	27613090
hsa-miR-125b-5p	BTG2	Functional MTI (Weak)	MIRT061544	PAR-CLIP	26701625
hsa-miR-125b-5p	ICAM2	Functional MTI	MIRT054251	Luciferase reporter assay, QRTPCR	23591197
hsa-miR-125b-5p	ZSWIM6	Functional MTI (Weak)	MIRT096812	PAR-CLIP	23446348
hsa-miR-125b-5p	ZSWIM6	Functional MTI (Weak)	MIRT096812	PAR-CLIP	20371350
hsa-miR-125b-5p	REST	Functional MTI (Weak)	MIRT213247	PAR-CLIP	23592263
hsa-miR-125b-5p	UBR7	Functional MTI (Weak)	MIRT114798	PAR-CLIP	21572407
hsa-miR-125b-5p	REST	Functional MTI (Weak)	MIRT213247	PAR-CLIP	24398324
hsa-miR-125b-5p	REST	Functional MTI (Weak)	MIRT213247	PAR-CLIP	21572407
hsa-miR-125b-5p	REST	Functional MTI (Weak)	MIRT213247	PAR-CLIP	26701625
hsa-miR-125b-5p	SET	Functional MTI	MIRT259021	Luciferase reporter assay, qRT-PCR, Western blot	27383536
hsa-miR-125b-5p	ANKRD33B	Functional MTI (Weak)	MIRT256243	PAR-CLIP	21572407
hsa-miR-125b-5p	TMEM136	Functional MTI (Weak)	MIRT264962	PAR-CLIP	23446348
hsa-miR-125b-5p	CCNJ	Functional MTI	MIRT263904	Luciferase reporter assay, Western blot	24098452
hsa-miR-125b-5p	CSNK2A1	Functional MTI (Weak)	MIRT437426	PAR-CLIP	22012620
hsa-miR-125b-5p	ENPEP	Functional MTI	MIRT437377	Luciferase reporter assay, Western blot	24098452
hsa-miR-125b-5p	CSNK2A1	Functional MTI	MIRT437426	Luciferase reporter assay, Western blot	24098452
hsa-miR-125b-5p	MEGF9	Functional MTI	MIRT437427	Luciferase reporter assay, Western blot	24098452
hsa-miR-125b-5p	AHRR	Functional MTI	MIRT438200	Immunoblot, Luciferase reporter assay	24176857
hsa-miR-125b-5p	MAN1B1	Functional MTI	MIRT438070	Luciferase reporter assay, qRT-PCR, Western blot	23940818
hsa-miR-125b-5p	EPOR	Functional MTI	MIRT438152	Luciferase reporter assay	24165569
hsa-miR-125b-5p	SCNN1A	Functional MTI	MIRT438382	Luciferase reporter assay, qRT-PCR, Western blot	25173609
hsa-miR-125b-5p	VPS51	Functional MTI	MIRT438383	Luciferase reporter assay	25172656
hsa-miR-125b-5p	DUSP6	Functional MTI	MIRT438607	Luciferase reporter assay, Western blot, qRT-PCR	25001178
hsa-miR-125b-5p	SIRT7	Functional MTI	MIRT438446	Flow, Immunoblot, Luciferase reporter assay, Microarray, Northern blot, qRT-PCR, Western blot	23079745
hsa-miR-125b-5p	SIRT7	Functional MTI	MIRT438446	Luciferase reporter assay, qRT-PCR, Western blot	26770454
hsa-miR-125b-5p	TET2	Functional MTI	MIRT438630	Luciferase reporter assay	24120864
hsa-miR-125b-5p	GOLGA1	Functional MTI (Weak)	MIRT703233	HITS-CLIP	23313552
hsa-miR-125b-5p	ASB16	Functional MTI (Weak)	MIRT695579	HITS-CLIP	23313552
hsa-miR-125b-5p	ASB16	Functional MTI (Weak)	MIRT695579	HITS-CLIP	27418678
hsa-miR-125b-5p	PTBP1	Functional MTI (Weak)	MIRT700565	HITS-CLIP	23313552
hsa-miR-125b-5p	HRH4	Functional MTI (Weak)	MIRT681983	HITS-CLIP	23706177
hsa-miR-125b-5p	TNFRSF10B	Functional MTI (Weak)	MIRT698175	HITS-CLIP	23313552
hsa-miR-125b-5p	IPPK	Functional MTI (Weak)	MIRT720224	HITS-CLIP	19536157
hsa-miR-125b-5p	ZNF177	Functional MTI (Weak)	MIRT708536	HITS-CLIP	19536157
hsa-miR-125b-5p	CD244	Functional MTI (Weak)	MIRT713724	HITS-CLIP	19536157
hsa-miR-125b-5p	PTGS1	Functional MTI (Weak)	MIRT717701	HITS-CLIP	19536157
hsa-miR-125b-5p	MON1B	Functional MTI (Weak)	MIRT719848	HITS-CLIP	19536157
hsa-miR-125b-5p	SPHK1	Functional MTI	MIRT731325	Luciferase reporter assay	26807182
hsa-miR-125b-5p	GPAT4	Functional MTI (Weak)	MIRT721456	HITS-CLIP	19536157
hsa-miR-125b-5p	HMGCLL1	Functional MTI (Weak)	MIRT724277	HITS-CLIP	19536157
hsa-miR-125b-5p	EIF1AD	Functional MTI (Weak)	MIRT720282	HITS-CLIP	19536157
hsa-miR-125b-5p	C1D	Functional MTI (Weak)	MIRT724800	HITS-CLIP	19536157
hsa-miR-125b-5p	SFRP5	Functional MTI	MIRT731695	Luciferase reporter assay	27592695
hsa-miR-125b-5p	MMP2	Functional MTI	MIRT731453	Luciferase reporter assay	27133077
hsa-miR-125b-5p	MMP26	Functional MTI	MIRT731486	Luciferase reporter assay	27143441
hsa-miR-125b-5p	MAP3K11	Functional MTI	MIRT731595	Luciferase reporter assay, Microarray, qRT-PCR, Western blot	26138442
hsa-miR-125b-5p	MAP3K11	Functional MTI	MIRT731595	Luciferase reporter assay, qRT-PCR, Western blot	27613090
hsa-miR-125b-5p	Fas	Functional MTI	MIRT732691	ChIP-seq, Luciferase reporter assay, Microarray, qRT-PCR, Western blot	26272872
hsa-miR-125b-5p	LIFR	Functional MTI (Weak)	MIRT732494	Microarray, qRT-PCR	25472924
hsa-miR-125b-5p	LIFR	Functional MTI	MIRT732494	Microarray, Western blot	25915540
hsa-miR-125b-5p	GAB2	Functional MTI	MIRT732555	Luciferase reporter assay, qRT-PCR, Western blot	26354435
hsa-miR-125b-5p	PIK3CB	Functional MTI	MIRT732929	qRT-PCR, Western blot	26458815
hsa-miR-125b-5p	APLN	Functional MTI	MIRT732889	Luciferase reporter assay, Next Generation Sequencing (NGS), qRT-PCR	26585673
hsa-miR-125b-5p	NEU1	Functional MTI	MIRT733169	Immunohistochemistry, Luciferase reporter assay, qRT-PCR, Western blot	27220320
hsa-miR-125b-5p	IGF1R	Functional MTI	MIRT733120	Luciferase reporter assay, qRT-PCR	26455324
hsa-miR-125b-5p	PHF8	Functional MTI	MIRT733632	Luciferase reporter assay	26309412
hsa-miR-125b-5p	ALOX5	Functional MTI	MIRT733210	Luciferase reporter assay, qRT-PCR, Western blot	25589070
hsa-miR-125b-5p	TNF	Functional MTI	MIRT733472	ChIP, Luciferase reporter assay, qRT-PCR, Western blot	26435691
hsa-miR-125b-5p	CD44	Functional MTI	MIRT733342	Immunohistochemistry, Western blot	26686386
hsa-miR-125b-5p	EGFR	Functional MTI	MIRT733343	Immunohistochemistry, Western blot	26686386
hsa-miR-125b-5p	KLC2	Functional MTI	MIRT733658	Luciferase reporter assay, qRT-PCR, Western blot	25668010
hsa-miR-125b-5p	ANGPT2	Functional MTI	MIRT733867	Immunoblot, Luciferase reporter assay	27577856
hsa-miR-125b-5p	APC	Functional MTI	MIRT734087	Luciferase reporter assay, qRT-PCR, Western blot	28176874
hsa-miR-125b-5p	JAK2	Functional MTI	MIRT734987	qRT-PCR, Western blot	26011312
hsa-miR-125b-5p	FES	Functional MTI	MIRT734255	Luciferase reporter assay, Western blot	28389358
hsa-miR-125b-5p	DKK3	Functional MTI	MIRT734683	ChIP-seq, Luciferase reporter assay, qRT-PCR, Western blot	27788486
hsa-miR-125b-5p	FZD6	Functional MTI	MIRT734714	Luciferase reporter assay	27698350
hsa-miR-125b-5p	CDKN2D	Functional MTI	MIRT734885	Luciferase reporter assay, qRT-PCR, Western blot	27763644
hsa-miR-125b-5p	PODXL	Functional MTI	MIRT734954	Luciferase reporter assay	25738314
hsa-miR-125b-5p	PTH1R	Functional MTI	MIRT735236	Luciferase reporter assay, qRT-PCR, Western blot	26351562
hsa-miR-125b-5p	SUV39H1	Functional MTI	MIRT735058	qRT-PCR, Western blot	27304919
hsa-miR-125b-5p	HOTTIP	Functional MTI	MIRT735307	Luciferase reporter assay, qRT-PCR	25424744
hsa-miR-125b-5p	COPZ1	Functional MTI (Weak)	MIRT736652	PAR-CLIP	26701625
hsa-miR-125b-5p	DRAM2	Functional MTI	MIRT735480	Luciferase reporter assay, qRT-PCR, Western blot	27518550
hsa-miR-125b-5p	FBXL18	Functional MTI (Weak)	MIRT736653	PAR-CLIP	26701625
hsa-miR-125b-5p	MUM1	Functional MTI (Weak)	MIRT736654	PAR-CLIP	26701625
hsa-miR-125b-5p	MUM1	Functional MTI (Weak)	MIRT736654	PAR-CLIP	27292025
hsa-miR-125b-5p	NF2	Functional MTI (Weak)	MIRT736655	PAR-CLIP	26701625
hsa-miR-125b-5p	SEMA4B	Functional MTI (Weak)	MIRT736656	PAR-CLIP	26701625
hsa-miR-125b-5p	RSG1	Functional MTI (Weak)	MIRT790067	HITS-CLIP	28735896
hsa-miR-125b-5p	TACC2	Functional MTI (Weak)	MIRT761687	PAR-CLIP	27292025
hsa-miR-125b-5p	TMEM63C	Functional MTI (Weak)	MIRT761688	PAR-CLIP	27292025
hsa-miR-125b-5p	TNPO3	Functional MTI (Weak)	MIRT790068	HITS-CLIP	28735896
hsa-miR-125b-5p	BMPR1B	Functional MTI	MIRT000346	Luciferase reporter assay	19738052
hsa-miR-125b-5p	BMPR1B	Functional MTI	MIRT000346	Luciferase reporter assay, qRT-PCR, Western blot	28214897
hsa-miR-125b-5p	EIF4EBP1	Functional MTI (Weak)	MIRT000347	Microarray, qRT-PCR	17891175
hsa-miR-125b-5p	EIF4EBP1	Functional MTI	MIRT000347	Immunoblot, Immunohistochemistry, In situ hybridization, Luciferase reporter assay, Microarray, qRT-PCR	22071331
hsa-miR-125b-5p	EIF4EBP1	Functional MTI	MIRT000347	Luciferase reporter assay, qRT-PCR, Western blot	26646586
hsa-miR-125b-5p	HMGA2	Functional MTI	MIRT000348	Luciferase reporter assay	17563749
hsa-miR-125b-5p	HMGA1	Functional MTI	MIRT000349	Luciferase reporter assay	17563749
hsa-miR-125b-5p	GLI1	Functional MTI	MIRT000350	Luciferase reporter assay	18756266
hsa-miR-125b-5p	ERBB3	Functional MTI	MIRT002938	Western blot, qRT-PCR	23519125
hsa-miR-125b-5p	NKIRAS2	Functional MTI	MIRT000462	ELISA, qRT-PCR, Luciferase reporter assay, Western blot	20351193
hsa-miR-125b-5p	VDR	Functional MTI	MIRT001197	Luciferase reporter assay, Western blot	19437538
hsa-miR-125b-5p	VDR	Functional MTI	MIRT001197	qRT-PCR, Western blot	22213330
hsa-miR-125b-5p	SMO	Functional MTI	MIRT000525	Luciferase reporter assay, Western blot	20216554
hsa-miR-125b-5p	SMO	Functional MTI	MIRT000525	Luciferase reporter assay, Western blot	18756266
hsa-miR-125b-5p	TP53	Functional MTI	MIRT000535	Luciferase reporter assay, Western blot	20216554
hsa-miR-125b-5p	TP53	Functional MTI	MIRT000535	In situ hybridization, Luciferase reporter assay, qRT-PCR, Western blot, Reporter assay;qRT-PCR;Other	19293287
hsa-miR-125b-5p	TP53	Functional MTI	MIRT000535	Luciferase reporter assay, qRT-PCR, Western blot	21935352
hsa-miR-125b-5p	TP53	Functional MTI	MIRT000535	Luciferase reporter assay	23497288
hsa-miR-125b-5p	TP53	Functional MTI	MIRT000535	Luciferase reporter assay, Western blot	22331826
hsa-miR-125b-5p	TP53	Functional MTI	MIRT000535	Next Generation Sequencing (NGS), qRT-PCR, Western blot	26585673
hsa-miR-125b-5p	LIF	Functional MTI (Weak)	MIRT001037	Microarray, qRT-PCR	25472924
hsa-miR-125b-5p	SGPL1	Functional MTI	MIRT002370	Luciferase reporter assay	19635812
hsa-miR-125b-5p	SGPL1	Functional MTI (Weak)	MIRT002370	PAR-CLIP	23592263
hsa-miR-125b-5p	ANAPC16	Functional MTI (Weak)	MIRT002382	PAR-CLIP	21572407
hsa-miR-125b-5p	CEBPG	Functional MTI (Weak)	MIRT002387	CLASH	23622248
hsa-miR-125b-5p	BAK1	Functional MTI	MIRT002394	Luciferase reporter assay, qRT-PCR, Western blot	18056640
hsa-miR-125b-5p	BAK1	Functional MTI	MIRT002394	Luciferase reporter assay, qRT-PCR, Western blot	21823019
hsa-miR-125b-5p	BAK1	Functional MTI	MIRT002394	Luciferase reporter assay	23497288
hsa-miR-125b-5p	BAK1	Functional MTI	MIRT002394	Luciferase reporter assay,	23928699
hsa-miR-125b-5p	BAK1	Functional MTI	MIRT002394	Luciferase reporter assay	27158338
hsa-miR-125b-5p	ERBB3	Functional MTI	MIRT002938	Luciferase reporter assay, Northern blot, qRT-PCR, Western blot	17110380
hsa-miR-125b-5p	ERBB3	Functional MTI	MIRT002938	Immunoblot, Immunohistochemistry, Luciferase reporter assay, qRT-PCR	23146892
hsa-miR-125b-5p	ERBB2	Functional MTI	MIRT002939	Western blot	19825990
hsa-miR-125b-5p	ERBB2	Functional MTI	MIRT002939	Luciferase reporter assay, Northern blot, qRT-PCR, Western blot	17110380
hsa-miR-125b-5p	ERBB2	Functional MTI	MIRT002939	Luciferase reporter assay, Microarray, Western blot	20864407
hsa-miR-125b-5p	ERBB2	Functional MTI	MIRT002939	Luciferase reporter assay, Western blot	22460089
hsa-miR-125b-5p	ERBB2	Functional MTI	MIRT002939	qRT-PCR, Luciferase reporter assay, Immunoblot, Western blot	25388283
hsa-miR-125b-5p	ERBB2	Functional MTI	MIRT002939	Luciferase reporter assay, Western blot	26966351
hsa-miR-125b-5p	ERBB2	Functional MTI	MIRT002939	Luciferase reporter assay	26544868
hsa-miR-125b-5p	ERBB2	Functional MTI	MIRT002939	Luciferase reporter assay, qRT-PCR, Western blot	25833836
hsa-miR-125b-5p	BMF	Functional MTI	MIRT003394	immunoblot, Luciferase reporter assay, qRT-PCR	19471102
hsa-miR-125b-5p	KLF13	Functional MTI	MIRT003421	Microarray, qRT-PCR, Western blot	19396866
hsa-miR-125b-5p	KLF13	Functional MTI (Weak)	MIRT003421	CLASH	23622248
hsa-miR-125b-5p	NTRK3	Functional MTI	MIRT003754	Luciferase reporter assay, Western blot, Reporter assay	17483472
hsa-miR-125b-5p	LIN28A	Functional MTI	MIRT003845	Reporter assay	18230348
hsa-miR-125b-5p	LIN28A	Functional MTI	MIRT003845	B-globin reporter assay, Luciferase reporter assay	16495412
hsa-miR-125b-5p	LIN28A	Functional MTI	MIRT003845	Luciferase reporter assay	16227573
hsa-miR-125b-5p	LIN28A	Functional MTI	MIRT003845	Immunoblot, Luciferase reporter assay, qRT-PCR	22366319
hsa-miR-125b-5p	LIN28A	Functional MTI (Weak)	MIRT003845	Immunoblot, Northern blot	15722555
hsa-miR-125b-5p	LIN28A	Functional MTI	MIRT003845	Luciferase reporter assay, Western blot	22277001
hsa-miR-125b-5p	RAF1	Functional MTI	MIRT004418	Western blot, Western blot;Other	19825990
hsa-miR-125b-5p	CBFB	Functional MTI (Weak)	MIRT003970	Microarray	17891175
hsa-miR-125b-5p	CBFB	Functional MTI	MIRT003970	Luciferase reporter assay, qRT-PCR, Western blot	21903586
hsa-miR-125b-5p	CBFB	Functional MTI	MIRT003970	Luciferase reporter assay	22689670
hsa-miR-125b-5p	MKNK2	Functional MTI (Weak)	MIRT003997	Microarray	17891175
hsa-miR-125b-5p	MKNK2	Functional MTI (Weak)	MIRT003997	PAR-CLIP	26701625
hsa-miR-125b-5p	AKT1	Functional MTI	MIRT004363	qRT-PCR, Western blot	18649363
hsa-miR-125b-5p	GRIN2A	Functional MTI	MIRT004578	Luciferase reporter assay, qRT-PCR	20159450
hsa-miR-125b-5p	CYP24A1	Functional MTI	MIRT004408	qRT-PCR, Luciferase reporter assay, Western blot, Northern blot, Reporter assay	19570947
hsa-miR-125b-5p	PRDM1	Functional MTI	MIRT004533	qRT-PCR, Luciferase reporter assay	20497960
hsa-miR-125b-5p	PRDM1	Functional MTI	MIRT004533	Chromatin immunoprecipitation, Immunoblot, Luciferase reporter assay, Microarray, qRT-PCR	26655851
hsa-miR-125b-5p	PRDM1	Functional MTI	MIRT004533	Luciferase reporter assay, qRT-PCR, Western blot	27613090
hsa-miR-125b-5p	IRF4	Functional MTI	MIRT004534	qRT-PCR, Luciferase reporter assay	20497960
hsa-miR-125b-5p	IRF4	Functional MTI (Weak)	MIRT004534	PAR-CLIP	23446348
hsa-miR-125b-5p	IRF4	Functional MTI (Weak)	MIRT004534	PAR-CLIP	21572407
hsa-miR-125b-5p	IRF4	Functional MTI (Weak)	MIRT004534	PAR-CLIP	20371350
hsa-miR-125b-5p	IRF4	Functional MTI (Weak)	MIRT004534	qRT-PCR	27903272
hsa-miR-125b-5p	SAMD10	Functional MTI (Weak)	MIRT004985	Microarray	17891175
hsa-miR-125b-5p	QSOX2	Functional MTI (Weak)	MIRT004986	Microarray	17891175
hsa-miR-125b-5p	SLC7A6	Functional MTI (Weak)	MIRT004987	Microarray	17891175
hsa-miR-125b-5p	RNF144A	Functional MTI (Weak)	MIRT004988	Microarray	17891175
hsa-miR-125b-5p	ABCC4	Functional MTI (Weak)	MIRT004989	Microarray	17891175
hsa-miR-125b-5p	LYPLA2	Functional MTI (Weak)	MIRT004990	Microarray	17891175
hsa-miR-125b-5p	CASC3	Functional MTI (Weak)	MIRT004991	Microarray	17891175
hsa-miR-125b-5p	CASC3	Functional MTI (Weak)	MIRT004991	CLASH	23622248
hsa-miR-125b-5p	ULK3	Functional MTI (Weak)	MIRT004992	Microarray	17891175
hsa-miR-125b-5p	PABPC1	Functional MTI (Weak)	MIRT004993	Microarray	17891175
hsa-miR-125b-5p	CGN	Functional MTI (Weak)	MIRT004994	Microarray	17891175
hsa-miR-125b-5p	CGN	Functional MTI	MIRT004994	Western blot	28082316
hsa-miR-125b-5p	PLEKHA8	Functional MTI (Weak)	MIRT004995	Microarray	17891175
hsa-miR-125b-5p	TP53INP1	Functional MTI (Weak)	MIRT004996	Microarray	17891175
hsa-miR-125b-5p	TP53INP1	Functional MTI	MIRT004996	Luciferase reporter assay, Northern blot, qRT-PCR, Western blot	21970405
hsa-miR-125b-5p	TP53INP1	Functional MTI (Weak)	MIRT004996	PAR-CLIP	22100165
hsa-miR-125b-5p	TP53INP1	Functional MTI (Weak)	MIRT004996	PAR-CLIP	24398324
hsa-miR-125b-5p	TP53INP1	Functional MTI	MIRT004996	qRT-PCR, Western blot	26388699
hsa-miR-125b-5p	CDKN2A	Functional MTI	MIRT004709	Western blot	20347935
hsa-miR-125b-5p	CDKN2A	Functional MTI	MIRT004709	Immunoprecipitation, Luciferase reporter assay, Western blot	23585871
hsa-miR-125b-5p	SLC35A4	Functional MTI (Weak)	MIRT004997	Microarray	17891175
hsa-miR-125b-5p	LACTB	Functional MTI (Weak)	MIRT004998	Microarray	17891175
hsa-miR-125b-5p	LACTB	Functional MTI	MIRT004998	Luciferase reporter assay, Western blot	26603571
hsa-miR-125b-5p	SMARCD2	Functional MTI (Weak)	MIRT004999	Microarray	17891175
hsa-miR-125b-5p	SLC7A1	Functional MTI (Weak)	MIRT005000	Microarray	17891175
hsa-miR-125b-5p	STAT3	Functional MTI (Weak)	MIRT005006	Microarray	17891175
hsa-miR-125b-5p	STAT3	Functional MTI	MIRT005006	Western blot	28108732
hsa-miR-125b-5p	STAT3	Functional MTI	MIRT005006	Luciferase reporter assay, Western blot	27576314
hsa-miR-125b-5p	ATXN1	Functional MTI (Weak)	MIRT005007	Microarray	17891175
hsa-miR-125b-5p	SEL1L	Functional MTI (Weak)	MIRT005008	Microarray	17891175
hsa-miR-125b-5p	KCNS3	Functional MTI (Weak)	MIRT005009	Microarray	17891175
hsa-miR-125b-5p	PPAT	Functional MTI (Weak)	MIRT005010	Microarray	17891175
hsa-miR-125b-5p	RPL29	Functional MTI (Weak)	MIRT005011	Microarray	17891175
hsa-miR-125b-5p	E2F3	Functional MTI	MIRT005503	Immunohistochemistry, Luciferase reporter assay, Northern blot, qRT-PCR, Western blot, Reporter assay;Other	20549700
hsa-miR-125b-5p	E2F3	Functional MTI	MIRT005503	Immunohistochemistry, qRT-PCR, Western blot	22523546
hsa-miR-125b-5p	LIN28B	Functional MTI	MIRT005804	Luciferase reporter assay, qRT-PCR, Western blot	20827722
hsa-miR-125b-5p	BBC3	Functional MTI	MIRT005915	Luciferase reporter assay, qRT-PCR, Western blot	20886540
hsa-miR-125b-5p	IGF2	Functional MTI	MIRT005738	Luciferase reporter assay, Northern blot, Western blot	21200031
hsa-miR-125b-5p	PPP1CA	Functional MTI	MIRT006127	Luciferase reporter assay, qRT-PCR, Western blot	21935352
hsa-miR-125b-5p	PPP1CA	Functional MTI	MIRT006127	Immunohistochemistry, In situ hybridization, Luciferase reporter assay, Microarray, qRT-PCR, Western blot	25240408
hsa-miR-125b-5p	PPP1CA	Functional MTI	MIRT006127	Luciferase reporter assay, Western blot, qRT-PCR	25001178
hsa-miR-125b-5p	PRKRA	Functional MTI	MIRT006128	Luciferase reporter assay, qRT-PCR, Western blot	21935352
hsa-miR-125b-5p	TNFAIP3	Functional MTI	MIRT006472	qRT-PCR, Western blot	22550173
hsa-miR-125b-5p	BCL2	Functional MTI	MIRT006253	Luciferase reporter assay, Western blot	22293115
hsa-miR-125b-5p	BCL2	Functional MTI (Weak)	MIRT006253	ELISA, qRT-PCR	26057745
hsa-miR-125b-5p	RPS6KA1	Functional MTI	MIRT006430	Luciferase reporter assay, ELISA, GFP reporter assay, Immunoblot, Immunoprecipitaion, qRT-PCR, Western blot	21643012
hsa-miR-125b-5p	RPS6KA1	Functional MTI	MIRT006430	Luciferase reporter assay, qRT-PCR, Western blot	27613090
hsa-miR-125b-5p	ETS1	Functional MTI	MIRT006387	Immunoblot, Luciferase reporter assay	21444677
hsa-miR-125b-5p	ETS1	Functional MTI	MIRT006387	Western blot, qRT-PCR	24486760
hsa-miR-125b-5p	TNFAIP3	Functional MTI	MIRT006472	Luciferase reporter assay, qRT-PCR, Western blot	27637078
hsa-miR-125b-5p	PIGF	Functional MTI	MIRT006495	Luciferase reporter assay, qRT-PCR, Western blot	21703189
hsa-miR-125b-5p	TBC1D1	Functional MTI	MIRT006523	Luciferase reporter assay	19635812
hsa-miR-125b-5p	DGAT1	Functional MTI	MIRT006524	Luciferase reporter assay	19635812
hsa-miR-125b-5p	BCL3	Functional MTI	MIRT006500	Luciferase reporter assay	20658525
hsa-miR-125b-5p	FGFR2	Functional MTI	MIRT006678	Immunohistochemistry, Luciferase reporter assay, qRT-PCR, Western blot	21412257
hsa-miR-125b-5p	ARID3B	Functional MTI	MIRT006719	Luciferase reporter assay	22307404
hsa-miR-125b-5p	TRIM71	Functional MTI (Weak)	MIRT006740	Immunoblot, Northern blot	15722555
hsa-miR-125b-5p	MCL1	Functional MTI	MIRT006843	Luciferase reporter assay, qRT-PCR, Western blot	22942733
hsa-miR-125b-5p	SMAD4	Functional MTI	MIRT006810	Luciferase reporter assay, Western blot	22357933
hsa-miR-125b-5p	MCL1	Functional MTI	MIRT006843	Luciferase reporter assay, Western blot	22824797
hsa-miR-125b-5p	MCL1	Functional MTI	MIRT006843	In situ hybridization, Luciferase reporter assay, qRT-PCR, Western blot	26504803
hsa-miR-125b-5p	IL6R	Functional MTI	MIRT006844	Luciferase reporter assay, qRT-PCR, Western blot	22942733
hsa-miR-125b-5p	IL6R	Functional MTI	MIRT006844	Luciferase reporter assay, Western blot	22824797
hsa-miR-125b-5p	ABTB1	Functional MTI	MIRT006910	Luciferase reporter assay	22689670
hsa-miR-125b-5p	STARD13	Functional MTI	MIRT006849	Luciferase reporter assay	22693547
hsa-miR-125b-5p	STARD13	Functional MTI	MIRT006849	Immunohistochemistry, Luciferase reporter assay, qRT-PCR, Western blot	27220320
hsa-miR-125b-5p	EPO	Functional MTI	MIRT022112	Luciferase reporter assay	24165569
hsa-miR-125b-5p	HK2	Functional MTI	MIRT006945	Luciferase reporter assay, qRT-PCR	22593586
hsa-miR-125b-5p	MAPK14	Functional MTI	MIRT007066	ChIP-seq, EMSA, Immunoblot, Luciferase reporter assay, qRT-PCR, Western blot	22854965
hsa-miR-125b-5p	MUC1	Functional MTI	MIRT022114	Reporter assay;Western blot	20729973
hsa-miR-125b-5p	E2F2	Functional MTI	MIRT006974	Luciferase reporter assay, qRT-PCR, Western blot	22999819
hsa-miR-125b-5p	MMP13	Functional MTI	MIRT006990	Luciferase reporter assay	22782903
hsa-miR-125b-5p	NES	Functional MTI	MIRT035540	Luciferase reporter assay	23016664
hsa-miR-125b-5p	SLC16A4	Functional MTI (Weak)	MIRT045889	CLASH	23622248
hsa-miR-125b-5p	MTMR3	Functional MTI (Weak)	MIRT045920	CLASH	23622248
hsa-miR-125b-5p	KIAA0141	Functional MTI (Weak)	MIRT045921	CLASH	23622248
hsa-miR-125b-5p	TNRC6B	Functional MTI (Weak)	MIRT045922	CLASH	23622248
hsa-miR-125b-5p	NPM1	Functional MTI (Weak)	MIRT045923	CLASH	23622248
hsa-miR-125b-5p	SMIM8	Functional MTI (Weak)	MIRT045924	CLASH	23622248
hsa-miR-125b-5p	CEP170	Functional MTI (Weak)	MIRT045925	CLASH	23622248
hsa-miR-125b-5p	SIK2	Functional MTI (Weak)	MIRT045926	CLASH	23622248
hsa-miR-125b-5p	HMGN1	Functional MTI (Weak)	MIRT045927	CLASH	23622248
hsa-miR-125b-5p	ILVBL	Functional MTI (Weak)	MIRT045928	CLASH	23622248
hsa-miR-125b-5p	LTV1	Functional MTI (Weak)	MIRT045929	CLASH	23622248
hsa-miR-125b-5p	MYO19	Functional MTI (Weak)	MIRT045930	CLASH	23622248
hsa-miR-125b-5p	CHMP3	Functional MTI (Weak)	MIRT045931	CLASH	23622248
hsa-miR-125b-5p	CEBPA	Functional MTI (Weak)	MIRT045932	CLASH	23622248
hsa-miR-125b-5p	CEBPA	Functional MTI	MIRT045932	Luciferase reporter assay, qRT-PCR, Western blot	25982911
hsa-miR-125b-5p	ADRM1	Functional MTI (Weak)	MIRT045933	CLASH	23622248
hsa-miR-125b-5p	ZNF592	Functional MTI (Weak)	MIRT045934	CLASH	23622248
hsa-miR-125b-5p	EEF1A1	Functional MTI (Weak)	MIRT045935	CLASH	23622248
hsa-miR-125b-5p	PCDHGB2	Functional MTI (Weak)	MIRT045936	CLASH	23622248
hsa-miR-125b-5p	KIF24	Functional MTI (Weak)	MIRT045890	CLASH	23622248
hsa-miR-125b-5p	UBA6	Functional MTI (Weak)	MIRT045891	CLASH	23622248
hsa-miR-125b-5p	CMTM4	Functional MTI (Weak)	MIRT045989	CLASH	23622248
hsa-miR-125b-5p	EPHA7	Functional MTI (Weak)	MIRT045990	CLASH	23622248
hsa-miR-125b-5p	LSS	Functional MTI (Weak)	MIRT045991	CLASH	23622248
hsa-miR-125b-5p	HUWE1	Functional MTI (Weak)	MIRT045992	CLASH	23622248
hsa-miR-125b-5p	LUC7L3	Functional MTI (Weak)	MIRT045993	CLASH	23622248
hsa-miR-125b-5p	RNH1	Functional MTI (Weak)	MIRT045994	CLASH	23622248
hsa-miR-125b-5p	ZNF395	Functional MTI (Weak)	MIRT045995	CLASH	23622248
hsa-miR-125b-5p	UBAP2L	Functional MTI (Weak)	MIRT045996	CLASH	23622248
hsa-miR-125b-5p	PLXND1	Functional MTI (Weak)	MIRT045997	CLASH	23622248
hsa-miR-125b-5p	CTDSP1	Functional MTI (Weak)	MIRT045998	CLASH	23622248
hsa-miR-125b-5p	SUPT6H	Functional MTI (Weak)	MIRT045937	CLASH	23622248
hsa-miR-125b-5p	ARF3	Functional MTI (Weak)	MIRT045938	CLASH	23622248
hsa-miR-125b-5p	PDS5A	Functional MTI (Weak)	MIRT045939	CLASH	23622248
hsa-miR-125b-5p	HNRNPK	Functional MTI (Weak)	MIRT045940	CLASH	23622248
hsa-miR-125b-5p	ZMYND11	Functional MTI (Weak)	MIRT045941	CLASH	23622248
hsa-miR-125b-5p	MAP3K2	Functional MTI (Weak)	MIRT045942	CLASH	23622248
hsa-miR-125b-5p	PMAIP1	Functional MTI (Weak)	MIRT045943	CLASH	23622248
hsa-miR-125b-5p	VCL	Functional MTI (Weak)	MIRT045944	CLASH	23622248
hsa-miR-125b-5p	MRTO4	Functional MTI (Weak)	MIRT045945	CLASH	23622248
hsa-miR-125b-5p	ZNF483	Functional MTI (Weak)	MIRT045946	CLASH	23622248
hsa-miR-125b-5p	VDAC1	Functional MTI (Weak)	MIRT045947	CLASH	23622248
hsa-miR-125b-5p	SMC6	Functional MTI (Weak)	MIRT045948	CLASH	23622248
hsa-miR-125b-5p	PTOV1	Functional MTI (Weak)	MIRT045949	CLASH	23622248
hsa-miR-125b-5p	RMND5A	Functional MTI (Weak)	MIRT045950	CLASH	23622248
hsa-miR-125b-5p	COX7C	Functional MTI (Weak)	MIRT045951	CLASH	23622248
hsa-miR-125b-5p	NSUN2	Functional MTI (Weak)	MIRT045952	CLASH	23622248
hsa-miR-125b-5p	RASGRP1	Functional MTI (Weak)	MIRT045953	CLASH	23622248
hsa-miR-125b-5p	DYNC2H1	Functional MTI (Weak)	MIRT045954	CLASH	23622248
hsa-miR-125b-5p	CARHSP1	Functional MTI (Weak)	MIRT045955	CLASH	23622248
hsa-miR-125b-5p	CCDC124	Functional MTI (Weak)	MIRT045956	CLASH	23622248
hsa-miR-125b-5p	RPS7	Functional MTI (Weak)	MIRT045957	CLASH	23622248
hsa-miR-125b-5p	BACH1	Functional MTI (Weak)	MIRT045958	CLASH	23622248
hsa-miR-125b-5p	GPRIN1	Functional MTI (Weak)	MIRT045959	CLASH	23622248
hsa-miR-125b-5p	UNKL	Functional MTI (Weak)	MIRT045960	CLASH	23622248
hsa-miR-125b-5p	CREBBP	Functional MTI (Weak)	MIRT045961	CLASH	23622248
hsa-miR-125b-5p	NDOR1	Functional MTI (Weak)	MIRT045962	CLASH	23622248
hsa-miR-125b-5p	KHSRP	Functional MTI (Weak)	MIRT045963	CLASH	23622248
hsa-miR-125b-5p	GABRB3	Functional MTI (Weak)	MIRT045964	CLASH	23622248
hsa-miR-125b-5p	CDRT4	Functional MTI (Weak)	MIRT045965	CLASH	23622248
hsa-miR-125b-5p	RPLP0	Functional MTI (Weak)	MIRT045966	CLASH	23622248
hsa-miR-125b-5p	CHPF2	Functional MTI (Weak)	MIRT045967	CLASH	23622248
hsa-miR-125b-5p	EXOC7	Functional MTI (Weak)	MIRT045968	CLASH	23622248
hsa-miR-125b-5p	RASAL2	Functional MTI (Weak)	MIRT045969	CLASH	23622248
hsa-miR-125b-5p	RPS3A	Functional MTI (Weak)	MIRT045970	CLASH	23622248
hsa-miR-125b-5p	PRKAG1	Functional MTI (Weak)	MIRT045971	CLASH	23622248
hsa-miR-125b-5p	SNRPB	Functional MTI (Weak)	MIRT045972	CLASH	23622248
hsa-miR-125b-5p	LBX2	Functional MTI (Weak)	MIRT045973	CLASH	23622248
hsa-miR-125b-5p	SLC9A3R2	Functional MTI (Weak)	MIRT045974	CLASH	23622248
hsa-miR-125b-5p	SPRTN	Functional MTI (Weak)	MIRT045975	CLASH	23622248
hsa-miR-125b-5p	MFHAS1	Functional MTI (Weak)	MIRT045976	CLASH	23622248
hsa-miR-125b-5p	STRN3	Functional MTI (Weak)	MIRT045977	CLASH	23622248
hsa-miR-125b-5p	SRRM2	Functional MTI (Weak)	MIRT045978	CLASH	23622248
hsa-miR-125b-5p	KMT2D	Functional MTI (Weak)	MIRT045979	CLASH	23622248
hsa-miR-125b-5p	SLC25A1	Functional MTI (Weak)	MIRT045980	CLASH	23622248
hsa-miR-125b-5p	ZNF212	Functional MTI (Weak)	MIRT045981	CLASH	23622248
hsa-miR-125b-5p	SLC19A1	Functional MTI (Weak)	MIRT045982	CLASH	23622248
hsa-miR-125b-5p	LTA4H	Functional MTI (Weak)	MIRT045983	CLASH	23622248
hsa-miR-125b-5p	B4GALT3	Functional MTI (Weak)	MIRT045984	CLASH	23622248
hsa-miR-125b-5p	PIP4K2C	Functional MTI (Weak)	MIRT045985	CLASH	23622248
hsa-miR-125b-5p	FXR1	Functional MTI (Weak)	MIRT045986	CLASH	23622248
hsa-miR-125b-5p	UNG	Functional MTI (Weak)	MIRT045987	CLASH	23622248
hsa-miR-125b-5p	HSPD1	Functional MTI (Weak)	MIRT045988	CLASH	23622248
hsa-miR-125b-5p	MED1	Functional MTI (Weak)	MIRT046058	CLASH	23622248
hsa-miR-125b-5p	FBXL20	Functional MTI (Weak)	MIRT046059	CLASH	23622248
hsa-miR-125b-5p	PSAT1	Functional MTI (Weak)	MIRT046060	CLASH	23622248
hsa-miR-125b-5p	BTBD3	Functional MTI (Weak)	MIRT046061	CLASH	23622248
hsa-miR-125b-5p	PPM1H	Functional MTI (Weak)	MIRT046062	CLASH	23622248
hsa-miR-125b-5p	C15orf39	Functional MTI (Weak)	MIRT046063	CLASH	23622248
hsa-miR-125b-5p	PTGES	Functional MTI (Weak)	MIRT046064	CLASH	23622248
hsa-miR-125b-5p	MEPCE	Functional MTI (Weak)	MIRT046065	CLASH	23622248
hsa-miR-125b-5p	MTF1	Functional MTI (Weak)	MIRT046066	CLASH	23622248
hsa-miR-125b-5p	PKM	Functional MTI (Weak)	MIRT046067	CLASH	23622248
hsa-miR-125b-5p	BCL2L13	Functional MTI (Weak)	MIRT046068	CLASH	23622248
hsa-miR-125b-5p	IRS4	Functional MTI (Weak)	MIRT046069	CLASH	23622248
hsa-miR-125b-5p	NRDC	Functional MTI (Weak)	MIRT046070	CLASH	23622248
hsa-miR-125b-5p	ATP5B	Functional MTI (Weak)	MIRT046071	CLASH	23622248
hsa-miR-125b-5p	FZD4	Functional MTI (Weak)	MIRT046072	CLASH	23622248
hsa-miR-125b-5p	FAM199X	Functional MTI (Weak)	MIRT046073	CLASH	23622248
hsa-miR-125b-5p	NRARP	Functional MTI (Weak)	MIRT046074	CLASH	23622248
hsa-miR-125b-5p	THUMPD1	Functional MTI (Weak)	MIRT046075	CLASH	23622248
hsa-miR-125b-5p	HDGF	Functional MTI (Weak)	MIRT046076	CLASH	23622248
hsa-miR-125b-5p	ZFYVE1	Functional MTI (Weak)	MIRT046077	CLASH	23622248
hsa-miR-125b-5p	HBS1L	Functional MTI (Weak)	MIRT046078	CLASH	23622248
hsa-miR-125b-5p	C19orf54	Functional MTI (Weak)	MIRT046079	CLASH	23622248
hsa-miR-125b-5p	RIMS4	Functional MTI (Weak)	MIRT046080	CLASH	23622248
hsa-miR-125b-5p	MTMR12	Functional MTI (Weak)	MIRT046081	CLASH	23622248
hsa-miR-125b-5p	NME2	Functional MTI (Weak)	MIRT046082	CLASH	23622248
hsa-miR-125b-5p	TMEM9	Functional MTI (Weak)	MIRT046083	CLASH	23622248
hsa-miR-125b-5p	ACSS1	Functional MTI (Weak)	MIRT046084	CLASH	23622248
hsa-miR-125b-5p	USP8	Functional MTI (Weak)	MIRT046085	CLASH	23622248
hsa-miR-125b-5p	FUS	Functional MTI (Weak)	MIRT046086	CLASH	23622248
hsa-miR-125b-5p	PAM	Functional MTI (Weak)	MIRT046087	CLASH	23622248
hsa-miR-125b-5p	NPTN	Functional MTI (Weak)	MIRT046088	CLASH	23622248
hsa-miR-125b-5p	FRAT2	Functional MTI (Weak)	MIRT046089	CLASH	23622248
hsa-miR-125b-5p	NEBL	Functional MTI (Weak)	MIRT046090	CLASH	23622248
hsa-miR-125b-5p	PARP1	Functional MTI (Weak)	MIRT046091	CLASH	23622248
hsa-miR-125b-5p	RPS28	Functional MTI (Weak)	MIRT046092	CLASH	23622248
hsa-miR-125b-5p	STC2	Functional MTI (Weak)	MIRT046093	CLASH	23622248
hsa-miR-125b-5p	LSM14B	Functional MTI (Weak)	MIRT046094	CLASH	23622248
hsa-miR-125b-5p	C1orf109	Functional MTI (Weak)	MIRT046095	CLASH	23622248
hsa-miR-125b-5p	KPNB1	Functional MTI (Weak)	MIRT046096	CLASH	23622248
hsa-miR-125b-5p	BCKDK	Functional MTI (Weak)	MIRT046097	CLASH	23622248
hsa-miR-125b-5p	C17orf80	Functional MTI (Weak)	MIRT046098	CLASH	23622248
hsa-miR-125b-5p	EMC1	Functional MTI (Weak)	MIRT046099	CLASH	23622248
hsa-miR-125b-5p	ETF1	Functional MTI (Weak)	MIRT046100	CLASH	23622248
hsa-miR-125b-5p	TIMM10	Functional MTI (Weak)	MIRT046101	CLASH	23622248
hsa-miR-125b-5p	RFWD3	Functional MTI (Weak)	MIRT046102	CLASH	23622248
hsa-miR-125b-5p	RYBP	Functional MTI (Weak)	MIRT046103	CLASH	23622248
hsa-miR-125b-5p	ABL1	Functional MTI (Weak)	MIRT046104	CLASH	23622248
hsa-miR-125b-5p	IP6K1	Functional MTI (Weak)	MIRT046105	CLASH	23622248
hsa-miR-125b-5p	RRP7A	Functional MTI (Weak)	MIRT045999	CLASH	23622248
hsa-miR-125b-5p	RPS12	Functional MTI (Weak)	MIRT046000	CLASH	23622248
hsa-miR-125b-5p	PDZD11	Functional MTI (Weak)	MIRT046001	CLASH	23622248
hsa-miR-125b-5p	GRINA	Functional MTI (Weak)	MIRT046002	CLASH	23622248
hsa-miR-125b-5p	RNASEH2A	Functional MTI (Weak)	MIRT046003	CLASH	23622248
hsa-miR-125b-5p	MTMR4	Functional MTI (Weak)	MIRT046004	CLASH	23622248
hsa-miR-125b-5p	ABCC1	Functional MTI (Weak)	MIRT046005	CLASH	23622248
hsa-miR-125b-5p	NDC1	Functional MTI (Weak)	MIRT046006	CLASH	23622248
hsa-miR-125b-5p	TDG	Functional MTI (Weak)	MIRT046007	CLASH	23622248
hsa-miR-125b-5p	SMC2	Functional MTI (Weak)	MIRT046008	CLASH	23622248
hsa-miR-125b-5p	SMC2	Functional MTI (Weak)	MIRT046008	HITS-CLIP	23313552
hsa-miR-125b-5p	MATR3	Functional MTI (Weak)	MIRT046009	CLASH	23622248
hsa-miR-125b-5p	TARDBP	Functional MTI (Weak)	MIRT046010	CLASH	23622248
hsa-miR-125b-5p	FBN1	Functional MTI (Weak)	MIRT046011	CLASH	23622248
hsa-miR-125b-5p	NNT	Functional MTI (Weak)	MIRT046012	CLASH	23622248
hsa-miR-125b-5p	STARD8	Functional MTI (Weak)	MIRT046013	CLASH	23622248
hsa-miR-125b-5p	DDX50	Functional MTI (Weak)	MIRT046014	CLASH	23622248
hsa-miR-125b-5p	GANAB	Functional MTI (Weak)	MIRT046015	CLASH	23622248
hsa-miR-125b-5p	NUP93	Functional MTI (Weak)	MIRT046016	CLASH	23622248
hsa-miR-125b-5p	NUP205	Functional MTI (Weak)	MIRT046017	CLASH	23622248
hsa-miR-125b-5p	MMAB	Functional MTI (Weak)	MIRT046018	CLASH	23622248
hsa-miR-125b-5p	HSPBP1	Functional MTI (Weak)	MIRT046019	CLASH	23622248
hsa-miR-125b-5p	PLA2G4F	Functional MTI (Weak)	MIRT046020	CLASH	23622248
hsa-miR-125b-5p	SINHCAF	Functional MTI (Weak)	MIRT046021	CLASH	23622248
hsa-miR-125b-5p	DHX38	Functional MTI (Weak)	MIRT046022	CLASH	23622248
hsa-miR-125b-5p	PRDX2	Functional MTI (Weak)	MIRT046023	CLASH	23622248
hsa-miR-125b-5p	FAM208A	Functional MTI (Weak)	MIRT046024	CLASH	23622248
hsa-miR-125b-5p	ZDHHC5	Functional MTI (Weak)	MIRT046025	CLASH	23622248
hsa-miR-125b-5p	FAT1	Functional MTI (Weak)	MIRT046026	CLASH	23622248
hsa-miR-125b-5p	ND6	Functional MTI (Weak)	MIRT046027	CLASH	23622248
hsa-miR-125b-5p	EHMT1	Functional MTI (Weak)	MIRT046028	CLASH	23622248
hsa-miR-125b-5p	SUGP2	Functional MTI (Weak)	MIRT046029	CLASH	23622248
hsa-miR-125b-5p	GALNT18	Functional MTI (Weak)	MIRT046030	CLASH	23622248
hsa-miR-125b-5p	SPEN	Functional MTI (Weak)	MIRT046031	CLASH	23622248
hsa-miR-125b-5p	FBXO38	Functional MTI (Weak)	MIRT046032	CLASH	23622248
hsa-miR-125b-5p	FAM91A1	Functional MTI (Weak)	MIRT046033	CLASH	23622248
hsa-miR-125b-5p	EMD	Functional MTI (Weak)	MIRT046034	CLASH	23622248
hsa-miR-125b-5p	AKAP2	Functional MTI (Weak)	MIRT046035	CLASH	23622248
hsa-miR-125b-5p	PCBP2	Functional MTI (Weak)	MIRT046036	CLASH	23622248
hsa-miR-125b-5p	SDHB	Functional MTI (Weak)	MIRT046037	CLASH	23622248
hsa-miR-125b-5p	PSMB1	Functional MTI (Weak)	MIRT046038	CLASH	23622248
hsa-miR-125b-5p	TAF15	Functional MTI (Weak)	MIRT046039	CLASH	23622248
hsa-miR-125b-5p	CSRNP2	Functional MTI (Weak)	MIRT046040	CLASH	23622248
hsa-miR-125b-5p	RANBP2	Functional MTI (Weak)	MIRT046041	CLASH	23622248
hsa-miR-125b-5p	SEC24A	Functional MTI (Weak)	MIRT046042	CLASH	23622248
hsa-miR-125b-5p	TNKS1BP1	Functional MTI (Weak)	MIRT046043	CLASH	23622248
hsa-miR-125b-5p	ESRP2	Functional MTI (Weak)	MIRT046044	CLASH	23622248
hsa-miR-125b-5p	RPL35A	Functional MTI (Weak)	MIRT046045	CLASH	23622248
hsa-miR-125b-5p	TMEM2	Functional MTI (Weak)	MIRT046046	CLASH	23622248
hsa-miR-125b-5p	MTRF1L	Functional MTI (Weak)	MIRT046047	CLASH	23622248
hsa-miR-125b-5p	EXTL3	Functional MTI (Weak)	MIRT046048	CLASH	23622248
hsa-miR-125b-5p	THRAP3	Functional MTI (Weak)	MIRT046049	CLASH	23622248
hsa-miR-125b-5p	FMNL3	Functional MTI (Weak)	MIRT046050	CLASH	23622248
hsa-miR-125b-5p	PABPC4	Functional MTI (Weak)	MIRT046051	CLASH	23622248
hsa-miR-125b-5p	RPL3	Functional MTI (Weak)	MIRT046052	CLASH	23622248
hsa-miR-125b-5p	AURKB	Functional MTI (Weak)	MIRT046053	CLASH	23622248
hsa-miR-125b-5p	EDEM1	Functional MTI (Weak)	MIRT046054	CLASH	23622248
hsa-miR-125b-5p	TIMM23	Functional MTI (Weak)	MIRT046055	CLASH	23622248
hsa-miR-125b-5p	WNK1	Functional MTI (Weak)	MIRT046056	CLASH	23622248
hsa-miR-125b-5p	TEF	Functional MTI (Weak)	MIRT046057	CLASH	23622248
hsa-miR-125b-5p	RGS19	Functional MTI (Weak)	MIRT045892	CLASH	23622248
hsa-miR-125b-5p	HSPA1B	Functional MTI (Weak)	MIRT045893	CLASH	23622248
hsa-miR-125b-5p	ADM	Functional MTI (Weak)	MIRT045894	CLASH	23622248
hsa-miR-125b-5p	THUMPD3	Functional MTI (Weak)	MIRT045895	CLASH	23622248
hsa-miR-125b-5p	RHOV	Functional MTI (Weak)	MIRT045896	CLASH	23622248
hsa-miR-125b-5p	R3HDM2	Functional MTI (Weak)	MIRT045897	CLASH	23622248
hsa-miR-125b-5p	C2orf88	Functional MTI (Weak)	MIRT045898	CLASH	23622248
hsa-miR-125b-5p	SHMT1	Functional MTI (Weak)	MIRT045899	CLASH	23622248
hsa-miR-125b-5p	CRTC1	Functional MTI (Weak)	MIRT045900	CLASH	23622248
hsa-miR-125b-5p	XIAP	Functional MTI (Weak)	MIRT045901	CLASH	23622248
hsa-miR-125b-5p	CNGB1	Functional MTI (Weak)	MIRT045902	CLASH	23622248
hsa-miR-125b-5p	THAP3	Functional MTI (Weak)	MIRT045903	CLASH	23622248
hsa-miR-125b-5p	WDR11	Functional MTI (Weak)	MIRT045904	CLASH	23622248
hsa-miR-125b-5p	CD320	Functional MTI (Weak)	MIRT045905	CLASH	23622248
hsa-miR-125b-5p	ACLY	Functional MTI (Weak)	MIRT045906	CLASH	23622248
hsa-miR-125b-5p	HOXA13	Functional MTI (Weak)	MIRT045907	CLASH	23622248
hsa-miR-125b-5p	SMYD5	Functional MTI (Weak)	MIRT045908	CLASH	23622248
hsa-miR-125b-5p	EIF5	Functional MTI (Weak)	MIRT045909	CLASH	23622248
hsa-miR-125b-5p	DHX57	Functional MTI (Weak)	MIRT045910	CLASH	23622248
hsa-miR-125b-5p	HKR1	Functional MTI (Weak)	MIRT045911	CLASH	23622248
hsa-miR-125b-5p	SSR3	Functional MTI (Weak)	MIRT045912	CLASH	23622248
hsa-miR-125b-5p	HIST2H2BF	Functional MTI (Weak)	MIRT045913	CLASH	23622248
hsa-miR-125b-5p	BCOR	Functional MTI (Weak)	MIRT045914	CLASH	23622248
hsa-miR-125b-5p	SORT1	Functional MTI (Weak)	MIRT045915	CLASH	23622248
hsa-miR-125b-5p	MYEF2	Functional MTI (Weak)	MIRT045916	CLASH	23622248
hsa-miR-125b-5p	E2F7	Functional MTI (Weak)	MIRT045917	CLASH	23622248
hsa-miR-125b-5p	S100A8	Functional MTI (Weak)	MIRT045918	CLASH	23622248
hsa-miR-125b-5p	CCNE1	Functional MTI (Weak)	MIRT045919	CLASH	23622248
hsa-miR-125b-5p	BCL2L2	Functional MTI	MIRT053019	Luciferase reporter assay, Western blot	22824797
hsa-miR-125b-5p	BCL2L2	Functional MTI	MIRT053019	Luciferase reporter assay, Western blot, qRT-PCR	25001178
hsa-miR-125b-5p	PIAS3	Functional MTI	MIRT053294	Luciferase reporter assay, Western blot	23857508
hsa-miR-125b-5p	CDH5	Functional MTI	MIRT052977	qRT-PCR, Western blot	22391569
hsa-miR-125b-5p	ARID3A	Functional MTI	MIRT052991	Luciferase reporter assay, qRT-PCR, Western blot	22469780
hsa-miR-125b-5p	NCOR2	Functional MTI	MIRT053093	Luciferase reporter assay, Western blot	23514806
hsa-miR-125b-5p	EIF5A2	Functional MTI	MIRT053126	Luciferase reporter assay, qRT-PCR, Western blot	24811246
hsa-miR-125b-5p	MXD1	Functional MTI	MIRT053210	Immunofluorescence, Immunohistochemistry, Luciferase reporter assay, qRT-PCR, Western blot	23099851
hsa-miR-125b-5p	PIK3CD	Functional MTI	MIRT053622	Luciferase reporter assay, qRT-PCR, Western blot	23160634
hsa-miR-125b-5p	PIK3CD	Functional MTI	MIRT053622	Luciferase reporter assay, qRT-PCR, Western blot	24517182
hsa-miR-125b-5p	PCTP	Functional MTI	MIRT054197	Luciferase reporter assay, Microarray, qRT-PCR, Western blot	22723551
hsa-miR-125b-5p	PCTP	Functional MTI (Weak)	MIRT054197	PAR-CLIP	21572407
hsa-miR-125b-5p	LIPA	Functional MTI	MIRT054198	Luciferase reporter assay, Microarray, qRT-PCR, Western blot	22723551
hsa-miR-125b-5p	GSS	Functional MTI	MIRT054199	Luciferase reporter assay, Microarray, qRT-PCR, Western blot	22723551
hsa-miR-125b-5p	GSS	Functional MTI (Weak)	MIRT054199	PAR-CLIP	22012620
hsa-miR-125b-5p	IKZF2	Functional MTI	MIRT054200	Luciferase reporter assay, Microarray, qRT-PCR, Western blot	22723551
hsa-miR-125b-5p	IKZF3	Functional MTI	MIRT054201	Luciferase reporter assay, Microarray, qRT-PCR, Western blot	22723551
hsa-miR-125b-5p	IKZF4	Functional MTI	MIRT054202	Luciferase reporter assay, Microarray, qRT-PCR, Western blot	22723551
hsa-miR-125b-5p	ZSWIM6	Functional MTI (Weak)	MIRT096812	PAR-CLIP	23446348
hsa-miR-125b-5p	ICAM2	Functional MTI	MIRT054251	Luciferase reporter assay, QRTPCR	23591197
hsa-miR-125b-5p	BTG2	Functional MTI (Weak)	MIRT061544	PAR-CLIP	24398324
hsa-miR-125b-5p	BTG2	Functional MTI (Weak)	MIRT061544	PAR-CLIP	21572407
hsa-miR-125b-5p	BTG2	Functional MTI	MIRT061544	Luciferase reporter assay, qRT-PCR, Western blot	27613090
hsa-miR-125b-5p	BTG2	Functional MTI (Weak)	MIRT061544	PAR-CLIP	26701625
hsa-miR-125b-5p	PPP1R37	Functional MTI (Weak)	MIRT082471	PAR-CLIP	21572407
hsa-miR-125b-5p	VPS4B	Functional MTI	MIRT054863	Luciferase reporter assay	25403182
hsa-miR-125b-5p	ZSWIM6	Functional MTI (Weak)	MIRT096812	PAR-CLIP	20371350
hsa-miR-125b-5p	REST	Functional MTI (Weak)	MIRT213247	PAR-CLIP	23592263
hsa-miR-125b-5p	UBR7	Functional MTI (Weak)	MIRT114798	PAR-CLIP	21572407
hsa-miR-125b-5p	REST	Functional MTI (Weak)	MIRT213247	PAR-CLIP	24398324
hsa-miR-125b-5p	REST	Functional MTI (Weak)	MIRT213247	PAR-CLIP	21572407
hsa-miR-125b-5p	REST	Functional MTI (Weak)	MIRT213247	PAR-CLIP	26701625
hsa-miR-125b-5p	ANKRD33B	Functional MTI (Weak)	MIRT256243	PAR-CLIP	21572407
hsa-miR-125b-5p	SET	Functional MTI	MIRT259021	Luciferase reporter assay, qRT-PCR, Western blot	27383536
hsa-miR-125b-5p	TMEM136	Functional MTI (Weak)	MIRT264962	PAR-CLIP	23446348
hsa-miR-125b-5p	EPOR	Functional MTI	MIRT438152	Luciferase reporter assay	24165569
hsa-miR-125b-5p	CCNJ	Functional MTI	MIRT263904	Luciferase reporter assay, Western blot	24098452
hsa-miR-125b-5p	CSNK2A1	Functional MTI (Weak)	MIRT437426	PAR-CLIP	22012620
hsa-miR-125b-5p	CSNK2A1	Functional MTI	MIRT437426	Luciferase reporter assay, Western blot	24098452
hsa-miR-125b-5p	MEGF9	Functional MTI	MIRT437427	Luciferase reporter assay, Western blot	24098452
hsa-miR-125b-5p	MAN1B1	Functional MTI	MIRT438070	Luciferase reporter assay, qRT-PCR, Western blot	23940818
hsa-miR-125b-5p	ENPEP	Functional MTI	MIRT437377	Luciferase reporter assay, Western blot	24098452
hsa-miR-125b-5p	AHRR	Functional MTI	MIRT438200	Immunoblot, Luciferase reporter assay	24176857
hsa-miR-125b-5p	SCNN1A	Functional MTI	MIRT438382	Luciferase reporter assay, qRT-PCR, Western blot	25173609
hsa-miR-125b-5p	VPS51	Functional MTI	MIRT438383	Luciferase reporter assay	25172656
hsa-miR-125b-5p	DUSP6	Functional MTI	MIRT438607	Luciferase reporter assay, Western blot, qRT-PCR	25001178
hsa-miR-125b-5p	SIRT7	Functional MTI	MIRT438446	Flow, Immunoblot, Luciferase reporter assay, Microarray, Northern blot, qRT-PCR, Western blot	23079745
hsa-miR-125b-5p	TET2	Functional MTI	MIRT438630	Luciferase reporter assay	24120864
hsa-miR-125b-5p	SEC14L3	Functional MTI (Weak)	MIRT445606	PAR-CLIP	22100165
hsa-miR-125b-5p	SIRT7	Functional MTI	MIRT438446	Luciferase reporter assay, qRT-PCR, Western blot	26770454
hsa-miR-125b-5p	SH3BP5L	Functional MTI (Weak)	MIRT443833	PAR-CLIP	22100165
hsa-miR-125b-5p	YOD1	Functional MTI (Weak)	MIRT520026	PAR-CLIP	23446348
hsa-miR-125b-5p	TOR2A	Functional MTI (Weak)	MIRT465488	PAR-CLIP	23592263
hsa-miR-125b-5p	TOR2A	Functional MTI (Weak)	MIRT465488	HITS-CLIP	23313552
hsa-miR-125b-5p	GOLGA8A	Functional MTI (Weak)	MIRT476184	PAR-CLIP	23592263
hsa-miR-125b-5p	GOLGA8A	Functional MTI (Weak)	MIRT476184	PAR-CLIP	24398324
hsa-miR-125b-5p	GOLGA8A	Functional MTI (Weak)	MIRT476184	PAR-CLIP	23446348
hsa-miR-125b-5p	GOLGA8A	Functional MTI (Weak)	MIRT476184	PAR-CLIP	21572407
hsa-miR-125b-5p	GOLGA8A	Functional MTI (Weak)	MIRT476184	PAR-CLIP	20371350
hsa-miR-125b-5p	PLXDC1	Functional MTI (Weak)	MIRT495844	PAR-CLIP	22291592
hsa-miR-125b-5p	GOLGA8B	Functional MTI (Weak)	MIRT507112	PAR-CLIP	23446348
hsa-miR-125b-5p	GOLGA8B	Functional MTI (Weak)	MIRT507112	PAR-CLIP	21572407
hsa-miR-125b-5p	GOLGA8B	Functional MTI (Weak)	MIRT507112	PAR-CLIP	20371350
hsa-miR-125b-5p	SPHAR	Functional MTI (Weak)	MIRT516592	PAR-CLIP	23446348
hsa-miR-125b-5p	EHD1	Functional MTI (Weak)	MIRT493997	PAR-CLIP	23592263
hsa-miR-125b-5p	NBPF11	Functional MTI (Weak)	MIRT499274	PAR-CLIP	24398324
hsa-miR-125b-5p	ZNF385A	Functional MTI (Weak)	MIRT500382	PAR-CLIP	24398324
hsa-miR-125b-5p	SEMA4C	Functional MTI (Weak)	MIRT501239	PAR-CLIP	24398324
hsa-miR-125b-5p	SEMA4C	Functional MTI (Weak)	MIRT501239	PAR-CLIP	23446348
hsa-miR-125b-5p	SEMA4C	Functional MTI (Weak)	MIRT501239	PAR-CLIP	20371350
hsa-miR-125b-5p	SEMA4C	Functional MTI	MIRT501239	Luciferase reporter assay, qRT-PCR, Western blot	25605244
hsa-miR-125b-5p	SCARB2	Functional MTI (Weak)	MIRT501289	PAR-CLIP	24398324
hsa-miR-125b-5p	SCARB2	Functional MTI (Weak)	MIRT501289	PAR-CLIP	21572407
hsa-miR-125b-5p	RAB4A	Functional MTI (Weak)	MIRT521491	PAR-CLIP	23446348
hsa-miR-125b-5p	OPRL1	Functional MTI (Weak)	MIRT529736	PAR-CLIP	22012620
hsa-miR-125b-5p	STOX2	Functional MTI (Weak)	MIRT546392	PAR-CLIP	21572407
hsa-miR-125b-5p	PLEKHG5	Functional MTI (Weak)	MIRT535158	PAR-CLIP	22012620
hsa-miR-125b-5p	DYRK2	Functional MTI (Weak)	MIRT543000	PAR-CLIP	21572407
hsa-miR-125b-5p	LONRF2	Functional MTI (Weak)	MIRT536272	PAR-CLIP	22012620
hsa-miR-125b-5p	HOXD1	Functional MTI (Weak)	MIRT536762	PAR-CLIP	22012620
hsa-miR-125b-5p	STOX2	Functional MTI (Weak)	MIRT546392	PAR-CLIP	20371350
hsa-miR-125b-5p	NUP37	Functional MTI (Weak)	MIRT549719	PAR-CLIP	21572407
hsa-miR-125b-5p	NUP37	Functional MTI (Weak)	MIRT549719	PAR-CLIP	20371350
hsa-miR-125b-5p	TMEM101	Functional MTI (Weak)	MIRT549615	PAR-CLIP	21572407

## Sheet: miR_181a_5p
miRTargetLink 2.0
miRNA	Target / Target pathway	Support	Source	Experiment(s)	Reference - PMID
hsa-miR-181a-5p	SPIRE1	Functional MTI (Weak)	MIRT554022	PAR-CLIP	21572407
hsa-miR-181a-5p	RNF6	Functional MTI (Weak)	MIRT554674	PAR-CLIP	21572407
hsa-miR-181a-5p	RNF6	Functional MTI (Weak)	MIRT554674	PAR-CLIP	20371350
hsa-miR-181a-5p	PTPDC1	Functional MTI (Weak)	MIRT555162	PAR-CLIP	21572407
hsa-miR-181a-5p	HMGA2	Functional MTI (Weak)	MIRT557276	PAR-CLIP	21572407
hsa-miR-181a-5p	HMGA2	Functional MTI (Weak)	MIRT557276	PAR-CLIP	26701625
hsa-miR-181a-5p	CSNK1A1	Functional MTI (Weak)	MIRT558550	PAR-CLIP	21572407
hsa-miR-181a-5p	ARSJ	Functional MTI (Weak)	MIRT559453	PAR-CLIP	21572407
hsa-miR-181a-5p	ZNF415	Functional MTI (Weak)	MIRT559797	PAR-CLIP	20371350
hsa-miR-181a-5p	ZNF616	Functional MTI (Weak)	MIRT560747	PAR-CLIP	20371350
hsa-miR-181a-5p	SUV39H2	Functional MTI (Weak)	MIRT560844	PAR-CLIP	20371350
hsa-miR-181a-5p	FAM3C	Functional MTI (Weak)	MIRT562334	PAR-CLIP	20371350
hsa-miR-181a-5p	ZNF846	Functional MTI (Weak)	MIRT562767	PAR-CLIP	20371350
hsa-miR-181a-5p	ZNF23	Functional MTI (Weak)	MIRT564741	PAR-CLIP	20371350
hsa-miR-181a-5p	TUBB2A	Functional MTI (Weak)	MIRT565163	PAR-CLIP	20371350
hsa-miR-181a-5p	IRAK1BP1	Functional MTI (Weak)	MIRT568682	PAR-CLIP	20371350
hsa-miR-181a-5p	GTPBP3	Functional MTI (Weak)	MIRT567388	PAR-CLIP	20371350
hsa-miR-181a-5p	IRAK1BP1	Functional MTI (Weak)	MIRT568682	PAR-CLIP	27292025
hsa-miR-181a-5p	SLC35G3	Functional MTI (Weak)	MIRT611626	HITS-CLIP	23824327
hsa-miR-181a-5p	ZNF829	Functional MTI (Weak)	MIRT631079	HITS-CLIP	23824327
hsa-miR-181a-5p	ETS1	Functional MTI (Weak)	MIRT613091	HITS-CLIP	23824327
hsa-miR-181a-5p	ETS1	Functional MTI (Weak)	MIRT613091	HITS-CLIP	23313552
hsa-miR-181a-5p	ETS1	Functional MTI (Weak)	MIRT613091	HITS-CLIP	27418678
hsa-miR-181a-5p	ETS1	Functional MTI (Weak)	MIRT613091	HITS-CLIP	28735896
hsa-miR-181a-5p	ZC3HAV1L	Functional MTI (Weak)	MIRT620870	HITS-CLIP	23824327
hsa-miR-181a-5p	AP5M1	Functional MTI (Weak)	MIRT624717	HITS-CLIP	23824327
hsa-miR-181a-5p	AP5M1	Functional MTI (Weak)	MIRT624717	HITS-CLIP	19536157
hsa-miR-181a-5p	UNC5B	Functional MTI (Weak)	MIRT614684	HITS-CLIP	23824327
hsa-miR-181a-5p	UNC5B	Functional MTI (Weak)	MIRT614684	HITS-CLIP	23313552
hsa-miR-181a-5p	UNC5B	Functional MTI (Weak)	MIRT614684	HITS-CLIP	27418678
hsa-miR-181a-5p	RPS6KA3	Functional MTI (Weak)	MIRT622409	HITS-CLIP	23824327
hsa-miR-181a-5p	RBM25	Functional MTI (Weak)	MIRT649738	HITS-CLIP	23824327
hsa-miR-181a-5p	HFM1	Functional MTI (Weak)	MIRT635716	HITS-CLIP	23824327
hsa-miR-181a-5p	ATXN7	Functional MTI (Weak)	MIRT641325	HITS-CLIP	23824327
hsa-miR-181a-5p	WDR72	Functional MTI (Weak)	MIRT633493	HITS-CLIP	23824327
hsa-miR-181a-5p	SPTLC3	Functional MTI (Weak)	MIRT637039	HITS-CLIP	23824327
hsa-miR-181a-5p	SCN8A	Functional MTI (Weak)	MIRT639503	HITS-CLIP	23824327
hsa-miR-181a-5p	TLDC1	Functional MTI (Weak)	MIRT646844	HITS-CLIP	23824327
hsa-miR-181a-5p	TOPBP1	Functional MTI (Weak)	MIRT698129	HITS-CLIP	23313552
hsa-miR-181a-5p	AP3M2	Functional MTI (Weak)	MIRT660606	HITS-CLIP	23824327
hsa-miR-181a-5p	ZNF556	Functional MTI (Weak)	MIRT669768	HITS-CLIP	23824327
hsa-miR-181a-5p	ZNF556	Functional MTI (Weak)	MIRT669768	HITS-CLIP	27418678
hsa-miR-181a-5p	ZADH2	Functional MTI (Weak)	MIRT651418	HITS-CLIP	23824327
hsa-miR-181a-5p	ZNF253	Functional MTI (Weak)	MIRT683299	HITS-CLIP	23313552
hsa-miR-181a-5p	KLHL24	Functional MTI (Weak)	MIRT708830	HITS-CLIP	19536157
hsa-miR-181a-5p	TEF	Functional MTI (Weak)	MIRT698676	HITS-CLIP	23313552
hsa-miR-181a-5p	RNMT	Functional MTI (Weak)	MIRT702063	HITS-CLIP	23313552
hsa-miR-181a-5p	ADAM17	Functional MTI (Weak)	MIRT705938	HITS-CLIP	23313552
hsa-miR-181a-5p	RSBN1L	Functional MTI (Weak)	MIRT707909	HITS-CLIP	21572407
hsa-miR-181a-5p	CENPO	Functional MTI (Weak)	MIRT712563	HITS-CLIP	19536157
hsa-miR-181a-5p	ZNF597	Functional MTI (Weak)	MIRT711103	HITS-CLIP	19536157
hsa-miR-181a-5p	PDK3	Functional MTI (Weak)	MIRT708958	HITS-CLIP	19536157
hsa-miR-181a-5p	RNF187	Functional MTI (Weak)	MIRT711041	HITS-CLIP	19536157
hsa-miR-181a-5p	RLIM	Functional MTI (Weak)	MIRT714106	HITS-CLIP	19536157
hsa-miR-181a-5p	FAM13A	Functional MTI (Weak)	MIRT713217	HITS-CLIP	19536157
hsa-miR-181a-5p	TNRC6B	Functional MTI (Weak)	MIRT726256	HITS-CLIP	22473208
hsa-miR-181a-5p	LAPTM4B	Functional MTI (Weak)	MIRT716288	HITS-CLIP	19536157
hsa-miR-181a-5p	ZNF449	Functional MTI (Weak)	MIRT720070	HITS-CLIP	19536157
hsa-miR-181a-5p	PNKD	Functional MTI (Weak)	MIRT722502	HITS-CLIP	19536157
hsa-miR-181a-5p	EN2	Functional MTI (Weak)	MIRT725542	HITS-CLIP	19536157
hsa-miR-181a-5p	ZNF121	Functional MTI (Weak)	MIRT726057	HITS-CLIP	22473208
hsa-miR-181a-5p	ZBTB4	Functional MTI (Weak)	MIRT726088	HITS-CLIP	22473208
hsa-miR-181a-5p	TFRC	Functional MTI (Weak)	MIRT726333	HITS-CLIP	22473208
hsa-miR-181a-5p	VCAM1	Functional MTI (Weak)	MIRT715363	HITS-CLIP	19536157
hsa-miR-181a-5p	ZNF664	Functional MTI (Weak)	MIRT726025	HITS-CLIP	22473208
hsa-miR-181a-5p	ULK1	Functional MTI (Weak)	MIRT726178	HITS-CLIP	22473208
hsa-miR-181a-5p	TUBB	Functional MTI (Weak)	MIRT726218	HITS-CLIP	22473208
hsa-miR-181a-5p	TSG101	Functional MTI (Weak)	MIRT726225	HITS-CLIP	22473208
hsa-miR-181a-5p	TBL1XR1	Functional MTI (Weak)	MIRT726352	HITS-CLIP	22473208
hsa-miR-181a-5p	TBC1D13	Functional MTI (Weak)	MIRT726375	HITS-CLIP	22473208
hsa-miR-181a-5p	TMF1	Functional MTI (Weak)	MIRT726274	HITS-CLIP	22473208
hsa-miR-181a-5p	TBC1D7	Functional MTI (Weak)	MIRT726364	HITS-CLIP	22473208
hsa-miR-181a-5p	TMEM30A	Functional MTI (Weak)	MIRT726294	HITS-CLIP	22473208
hsa-miR-181a-5p	STX2	Functional MTI (Weak)	MIRT726418	HITS-CLIP	22473208
hsa-miR-181a-5p	STAG1	Functional MTI (Weak)	MIRT726436	HITS-CLIP	22473208
hsa-miR-181a-5p	SLC7A1	Functional MTI (Weak)	MIRT726518	HITS-CLIP	22473208
hsa-miR-181a-5p	SSX2IP	Functional MTI (Weak)	MIRT726441	HITS-CLIP	22473208
hsa-miR-181a-5p	SRGN	Functional MTI (Weak)	MIRT726459	HITS-CLIP	22473208
hsa-miR-181a-5p	SORT1	Functional MTI (Weak)	MIRT726474	HITS-CLIP	22473208
hsa-miR-181a-5p	SMCR8	Functional MTI (Weak)	MIRT726490	HITS-CLIP	22473208
hsa-miR-181a-5p	SLC38A2	Functional MTI (Weak)	MIRT726539	HITS-CLIP	22473208
hsa-miR-181a-5p	RP2	Functional MTI (Weak)	MIRT726709	HITS-CLIP	22473208
hsa-miR-181a-5p	RHOG	Functional MTI (Weak)	MIRT726743	HITS-CLIP	22473208
hsa-miR-181a-5p	RGS16	Functional MTI (Weak)	MIRT726747	HITS-CLIP	22473208
hsa-miR-181a-5p	RGS16	Functional MTI	MIRT726747	Luciferase reporter assay, qRT-PCR, Western blot	26013170
hsa-miR-181a-5p	PER2	Functional MTI (Weak)	MIRT726984	HITS-CLIP	22473208
hsa-miR-181a-5p	PBRM1	Functional MTI (Weak)	MIRT727004	HITS-CLIP	22473208
hsa-miR-181a-5p	OSBPL3	Functional MTI (Weak)	MIRT727043	HITS-CLIP	22473208
hsa-miR-181a-5p	EFCAB14	Functional MTI (Weak)	MIRT727374	HITS-CLIP	22473208
hsa-miR-181a-5p	WASHC5	Functional MTI (Weak)	MIRT727382	HITS-CLIP	22473208
hsa-miR-181a-5p	KDM5A	Functional MTI (Weak)	MIRT727404	HITS-CLIP	22473208
hsa-miR-181a-5p	HIST1H3D	Functional MTI (Weak)	MIRT727494	HITS-CLIP	22473208
hsa-miR-181a-5p	HECW2	Functional MTI (Weak)	MIRT727507	HITS-CLIP	22473208
hsa-miR-181a-5p	GOT1	Functional MTI (Weak)	MIRT727537	HITS-CLIP	22473208
hsa-miR-181a-5p	G3BP2	Functional MTI (Weak)	MIRT727625	HITS-CLIP	22473208
hsa-miR-181a-5p	FSD1L	Functional MTI (Weak)	MIRT727644	HITS-CLIP	22473208
hsa-miR-181a-5p	SHOC2	Functional MTI (Weak)	MIRT726581	HITS-CLIP	22473208
hsa-miR-181a-5p	RAN	Functional MTI (Weak)	MIRT726793	HITS-CLIP	22473208
hsa-miR-181a-5p	RAB2B	Functional MTI (Weak)	MIRT726822	HITS-CLIP	22473208
hsa-miR-181a-5p	PURB	Functional MTI (Weak)	MIRT726829	HITS-CLIP	22473208
hsa-miR-181a-5p	PGAP1	Functional MTI (Weak)	MIRT726971	HITS-CLIP	22473208
hsa-miR-181a-5p	NMT2	Functional MTI (Weak)	MIRT727078	HITS-CLIP	22473208
hsa-miR-181a-5p	FAM192A	Functional MTI (Weak)	MIRT727081	HITS-CLIP	22473208
hsa-miR-181a-5p	NIN	Functional MTI (Weak)	MIRT727086	HITS-CLIP	22473208
hsa-miR-181a-5p	NCAPG	Functional MTI (Weak)	MIRT727100	HITS-CLIP	22473208
hsa-miR-181a-5p	NAA50	Functional MTI (Weak)	MIRT727112	HITS-CLIP	22473208
hsa-miR-181a-5p	MTUS1	Functional MTI (Weak)	MIRT727132	HITS-CLIP	22473208
hsa-miR-181a-5p	MPP5	Functional MTI (Weak)	MIRT727160	HITS-CLIP	22473208
hsa-miR-181a-5p	KMT2E	Functional MTI (Weak)	MIRT727181	HITS-CLIP	22473208
hsa-miR-181a-5p	LPCAT1	Functional MTI (Weak)	MIRT727287	HITS-CLIP	22473208
hsa-miR-181a-5p	LONRF1	Functional MTI (Weak)	MIRT727291	HITS-CLIP	22473208
hsa-miR-181a-5p	KPNA1	Functional MTI (Weak)	MIRT727332	HITS-CLIP	22473208
hsa-miR-181a-5p	INO80D	Functional MTI (Weak)	MIRT727450	HITS-CLIP	22473208
hsa-miR-181a-5p	IL1A	Functional MTI (Weak)	MIRT727459	HITS-CLIP	22473208
hsa-miR-181a-5p	GOLGA8B	Functional MTI (Weak)	MIRT727542	HITS-CLIP	22473208
hsa-miR-181a-5p	GOLGA1	Functional MTI (Weak)	MIRT727551	HITS-CLIP	22473208
hsa-miR-181a-5p	GNS	Functional MTI (Weak)	MIRT727558	HITS-CLIP	22473208
hsa-miR-181a-5p	GK5	Functional MTI (Weak)	MIRT727578	HITS-CLIP	22473208
hsa-miR-181a-5p	CCNQ	Functional MTI (Weak)	MIRT727705	HITS-CLIP	22473208
hsa-miR-181a-5p	EPS15	Functional MTI (Weak)	MIRT727757	HITS-CLIP	22473208
hsa-miR-181a-5p	EED	Functional MTI (Weak)	MIRT727802	HITS-CLIP	22473208
hsa-miR-181a-5p	SLC19A2	Functional MTI (Weak)	MIRT726557	HITS-CLIP	22473208
hsa-miR-181a-5p	DYNC1LI2	Functional MTI (Weak)	MIRT727835	HITS-CLIP	22473208
hsa-miR-181a-5p	SLC10A7	Functional MTI (Weak)	MIRT726566	HITS-CLIP	22473208
hsa-miR-181a-5p	SIPA1L1	Functional MTI (Weak)	MIRT726571	HITS-CLIP	22473208
hsa-miR-181a-5p	DDX52	Functional MTI (Weak)	MIRT727892	HITS-CLIP	22473208
hsa-miR-181a-5p	CPEB4	Functional MTI (Weak)	MIRT727964	HITS-CLIP	22473208
hsa-miR-181a-5p	CPOX	Functional MTI (Weak)	MIRT727945	HITS-CLIP	22473208
hsa-miR-181a-5p	CCL22	Functional MTI (Weak)	MIRT728032	HITS-CLIP	22473208
hsa-miR-181a-5p	CCDC88C	Functional MTI (Weak)	MIRT728039	HITS-CLIP	22473208
hsa-miR-181a-5p	CLCC1	Functional MTI (Weak)	MIRT727984	HITS-CLIP	22473208
hsa-miR-181a-5p	ASB1	Functional MTI (Weak)	MIRT728296	HITS-CLIP	22473208
hsa-miR-181a-5p	GSKIP	Functional MTI (Weak)	MIRT728158	HITS-CLIP	22473208
hsa-miR-181a-5p	EMSY	Functional MTI (Weak)	MIRT728166	HITS-CLIP	22473208
hsa-miR-181a-5p	ELMSAN1	Functional MTI (Weak)	MIRT728138	HITS-CLIP	22473208
hsa-miR-181a-5p	BAZ2A	Functional MTI (Weak)	MIRT728224	HITS-CLIP	22473208
hsa-miR-181a-5p	ARRDC3	Functional MTI (Weak)	MIRT728301	HITS-CLIP	22473208
hsa-miR-181a-5p	BLOC1S2	Functional MTI (Weak)	MIRT728200	HITS-CLIP	22473208
hsa-miR-181a-5p	ATP2B1	Functional MTI (Weak)	MIRT728256	HITS-CLIP	22473208
hsa-miR-181a-5p	ARRB2	Functional MTI (Weak)	MIRT728304	HITS-CLIP	22473208
hsa-miR-181a-5p	APOL6	Functional MTI (Weak)	MIRT728326	HITS-CLIP	22473208
hsa-miR-181a-5p	ATG2B	Functional MTI (Weak)	MIRT728278	HITS-CLIP	22473208
hsa-miR-181a-5p	INPP4B	Functional MTI	MIRT733757	Luciferase reporter assay, qRT-PCR, Western blot	28224609
hsa-miR-181a-5p	CTDSPL	Functional MTI	MIRT731063	qRT-PCR, Luciferase reporter assay, Western blot	25174404
hsa-miR-181a-5p	TUSC3	Functional MTI	MIRT731403	Luciferase reporter assay, Western blot	28288641
hsa-miR-181a-5p	PHLPP2	Functional MTI	MIRT731852	Luciferase reporter assay, Microarray, qRT-PCR, Western blot	27915346
hsa-miR-181a-5p	PHLPP2	Functional MTI	MIRT731852	Luciferase reporter assay, qRT-PCR, Western blot	28224609
hsa-miR-181a-5p	GPD1L	Functional MTI	MIRT731887	Luciferase reporter assay, qRT-PCR, Western blot	28280258
hsa-miR-181a-5p	RASSF1	Functional MTI	MIRT733411	Luciferase reporter assay, Western blot	26041820
hsa-miR-181a-5p	RASSF1	Functional MTI	MIRT733411	Luciferase reporter assay, qRT-PCR, Western blot	27384977
hsa-miR-181a-5p	RASSF1	Functional MTI	MIRT733411	Luciferase reporter assay, qRT-PCR	27600004
hsa-miR-181a-5p	ALDH9A1	Functional MTI (Weak)	MIRT728361	HITS-CLIP	22473208
hsa-miR-181a-5p	AFF4	Functional MTI (Weak)	MIRT728380	HITS-CLIP	22473208
hsa-miR-181a-5p	ACYP1	Functional MTI (Weak)	MIRT728392	HITS-CLIP	22473208
hsa-miR-181a-5p	MEG3	Functional MTI	MIRT731765	Luciferase reporter assay, qRT-PCR, Western blot	26253106
hsa-miR-181a-5p	PTEN	Functional MTI	MIRT732079	Luciferase reporter assay, Western blot	26323677
hsa-miR-181a-5p	PTEN	Functional MTI	MIRT732079	Western blot	28322462
hsa-miR-181a-5p	PTEN	Functional MTI	MIRT732079	Luciferase reporter assay, qRT-PCR, Western blot	28388883
hsa-miR-181a-5p	ALDH1A1	Functional MTI (Weak)	MIRT733003	qRT-PCR	26693182
hsa-miR-181a-5p	CDKN1A	Functional MTI	MIRT733054	qRT-PCR, Western blot	27534652
hsa-miR-181a-5p	BAX	Functional MTI	MIRT733283	Luciferase reporter assay, Western blot	26028030
hsa-miR-181a-5p	CTNNB1	Functional MTI	MIRT733915	Luciferase reporter assay, Western blot	28086904
hsa-miR-181a-5p	TCF4	Functional MTI	MIRT733917	Luciferase reporter assay, Western blot	28086904
hsa-miR-181a-5p	PRKN	Functional MTI	MIRT734362	Luciferase reporter assay, qRT-PCR, Western blot	27281615
hsa-miR-181a-5p	EGR1	Functional MTI	MIRT734446	Luciferase reporter assay, qRT-PCR, Western blot	28077323
hsa-miR-181a-5p	NRAS	Functional MTI	MIRT734574	Luciferase reporter assay, qRT-PCR, Western blot	27517749
hsa-miR-181a-5p	RUNX1	Functional MTI	MIRT734590	Luciferase reporter assay	26580398
hsa-miR-181a-5p	CEBPA	Functional MTI	MIRT734848	Luciferase reporter assay	27673564
hsa-miR-181a-5p	RSF1	Functional MTI (Weak)	MIRT447015	PAR-CLIP	22100165
hsa-miR-181a-5p	ADCY9	Functional MTI (Weak)	MIRT738024	PAR-CLIP	26701625
hsa-miR-181a-5p	DCBLD2	Functional MTI (Weak)	MIRT738025	PAR-CLIP	26701625
hsa-miR-181a-5p	RPL13A	Functional MTI (Weak)	MIRT738026	PAR-CLIP	26701625
hsa-miR-181a-5p	RPL13A	Functional MTI (Weak)	MIRT738026	PAR-CLIP	27292025
hsa-miR-181a-5p	HNRNPH1	Functional MTI (Weak)	MIRT783945	HITS-CLIP	27418678
hsa-miR-181a-5p	WDFY3	Functional MTI (Weak)	MIRT783946	HITS-CLIP	27418678
hsa-miR-181a-5p	DCAF4	Functional MTI (Weak)	MIRT445123	PAR-CLIP	22100165
hsa-miR-181a-5p	SAMHD1	Functional MTI	MIRT735198	Flow, Luciferase reporter assay, qRT-PCR, Western blot	25890101
hsa-miR-181a-5p	CADPS2	Functional MTI (Weak)	MIRT762965	PAR-CLIP	27292025
hsa-miR-181a-5p	PRAMEF11	Functional MTI (Weak)	MIRT762966	PAR-CLIP	27292025
hsa-miR-181a-5p	PRAMEF15	Functional MTI (Weak)	MIRT762967	PAR-CLIP	27292025
hsa-miR-181a-5p	PRAMEF26	Functional MTI (Weak)	MIRT762968	PAR-CLIP	27292025
hsa-miR-181a-5p	PRAMEF4	Functional MTI (Weak)	MIRT762969	PAR-CLIP	27292025
hsa-miR-181a-5p	PRAMEF9	Functional MTI (Weak)	MIRT762970	PAR-CLIP	27292025
hsa-miR-181a-5p	FAM96A	Functional MTI (Weak)	MIRT451642	PAR-CLIP	23592263
hsa-miR-181a-5p	ZNF83	Functional MTI (Weak)	MIRT498526	PAR-CLIP	23446348
hsa-miR-181a-5p	PPP2R5E	Functional MTI (Weak)	MIRT470383	PAR-CLIP	23592263
hsa-miR-181a-5p	MIGA2	Functional MTI (Weak)	MIRT477002	PAR-CLIP	23592263
hsa-miR-181a-5p	CAPRIN2	Functional MTI (Weak)	MIRT480026	PAR-CLIP	23592263
hsa-miR-181a-5p	CAPRIN2	Functional MTI (Weak)	MIRT480026	PAR-CLIP	20371350
hsa-miR-181a-5p	SLC25A25	Functional MTI (Weak)	MIRT467860	PAR-CLIP	23592263
hsa-miR-181a-5p	CBX4	Functional MTI (Weak)	MIRT479955	PAR-CLIP	23592263
hsa-miR-181a-5p	CBX4	Functional MTI (Weak)	MIRT479955	PAR-CLIP	24398324
hsa-miR-181a-5p	CBX4	Functional MTI (Weak)	MIRT479955	PAR-CLIP	21572407
hsa-miR-181a-5p	CBX4	Functional MTI (Weak)	MIRT479955	PAR-CLIP	26701625
hsa-miR-181a-5p	CBX4	Functional MTI (Weak)	MIRT479955	PAR-CLIP	27292025
hsa-miR-181a-5p	FKBP1C	Functional MTI (Weak)	MIRT498152	PAR-CLIP	22291592
hsa-miR-181a-5p	FKBP1C	Functional MTI (Weak)	MIRT498152	PAR-CLIP	21572407
hsa-miR-181a-5p	ZNF83	Functional MTI (Weak)	MIRT498526	PAR-CLIP	24398324
hsa-miR-181a-5p	ZNF83	Functional MTI (Weak)	MIRT498526	PAR-CLIP	21572407
hsa-miR-181a-5p	ZNF83	Functional MTI (Weak)	MIRT498526	PAR-CLIP	20371350
hsa-miR-181a-5p	HSPA1B	Functional MTI (Weak)	MIRT499144	PAR-CLIP	24398324
hsa-miR-181a-5p	HSPA1B	Functional MTI (Weak)	MIRT499144	PAR-CLIP	23446348
hsa-miR-181a-5p	HSPA1B	Functional MTI (Weak)	MIRT499144	PAR-CLIP	21572407
hsa-miR-181a-5p	HSPA1B	Functional MTI (Weak)	MIRT499144	PAR-CLIP	20371350
hsa-miR-181a-5p	ZNF781	Functional MTI (Weak)	MIRT500279	PAR-CLIP	24398324
hsa-miR-181a-5p	ZNF669	Functional MTI (Weak)	MIRT499474	PAR-CLIP	24398324
hsa-miR-181a-5p	ZNF669	Functional MTI (Weak)	MIRT499474	PAR-CLIP	23446348
hsa-miR-181a-5p	ZNF669	Functional MTI (Weak)	MIRT499474	PAR-CLIP	21572407
hsa-miR-181a-5p	ZNF669	Functional MTI (Weak)	MIRT499474	PAR-CLIP	20371350
hsa-miR-181a-5p	ZNF788	Functional MTI (Weak)	MIRT500270	PAR-CLIP	24398324
hsa-miR-181a-5p	ZNF788	Functional MTI (Weak)	MIRT500270	PAR-CLIP	21572407
hsa-miR-181a-5p	ZNF788	Functional MTI (Weak)	MIRT500270	PAR-CLIP	20371350
hsa-miR-181a-5p	ZNF781	Functional MTI (Weak)	MIRT500279	PAR-CLIP	21572407
hsa-miR-181a-5p	ZNF781	Functional MTI (Weak)	MIRT500279	PAR-CLIP	20371350
hsa-miR-181a-5p	ZNF487	Functional MTI (Weak)	MIRT500335	PAR-CLIP	24398324
hsa-miR-181a-5p	ZNF667	Functional MTI (Weak)	MIRT500299	PAR-CLIP	24398324
hsa-miR-181a-5p	ZNF667	Functional MTI (Weak)	MIRT500299	PAR-CLIP	23446348
hsa-miR-181a-5p	ZNF667	Functional MTI (Weak)	MIRT500299	PAR-CLIP	21572407
hsa-miR-181a-5p	ZNF667	Functional MTI (Weak)	MIRT500299	PAR-CLIP	20371350
hsa-miR-181a-5p	ZNF487	Functional MTI (Weak)	MIRT500335	PAR-CLIP	21572407
hsa-miR-181a-5p	ZNF487	Functional MTI (Weak)	MIRT500335	PAR-CLIP	20371350
hsa-miR-181a-5p	EPS8	Functional MTI (Weak)	MIRT507379	PAR-CLIP	23446348
hsa-miR-181a-5p	DGS2	Functional MTI (Weak)	MIRT502621	PAR-CLIP	24398324
hsa-miR-181a-5p	DGS2	Functional MTI (Weak)	MIRT502621	PAR-CLIP	21572407
hsa-miR-181a-5p	DGS2	Functional MTI (Weak)	MIRT502621	PAR-CLIP	20371350
hsa-miR-181a-5p	EPS8	Functional MTI (Weak)	MIRT507379	PAR-CLIP	22012620
hsa-miR-181a-5p	ZNF791	Functional MTI (Weak)	MIRT519607	PAR-CLIP	23446348
hsa-miR-181a-5p	MAN1A2	Functional MTI (Weak)	MIRT513011	PAR-CLIP	23446348
hsa-miR-181a-5p	FKBP14	Functional MTI (Weak)	MIRT513569	PAR-CLIP	23446348
hsa-miR-181a-5p	FKBP14	Functional MTI (Weak)	MIRT513569	PAR-CLIP	26701625
hsa-miR-181a-5p	FKBP14	Functional MTI (Weak)	MIRT513569	PAR-CLIP	27292025
hsa-miR-181a-5p	ZNF791	Functional MTI (Weak)	MIRT519607	PAR-CLIP	21572407
hsa-miR-181a-5p	ZNF791	Functional MTI (Weak)	MIRT519607	PAR-CLIP	20371350
hsa-miR-181a-5p	GJB7	Functional MTI (Weak)	MIRT526145	PAR-CLIP	22012620
hsa-miR-181a-5p	NPM3	Functional MTI (Weak)	MIRT520651	PAR-CLIP	23446348
hsa-miR-181a-5p	NPM3	Functional MTI (Weak)	MIRT520651	PAR-CLIP, HITS-CLIP	21572407
hsa-miR-181a-5p	HSP90B1	Functional MTI (Weak)	MIRT523128	PAR-CLIP	23446348
hsa-miR-181a-5p	HSP90B1	Functional MTI (Weak)	MIRT523128	PAR-CLIP	20371350
hsa-miR-181a-5p	ZFP69B	Functional MTI (Weak)	MIRT519846	PAR-CLIP	23446348
hsa-miR-181a-5p	ZFP69B	Functional MTI (Weak)	MIRT519846	PAR-CLIP	20371350
hsa-miR-181a-5p	NPM3	Functional MTI (Weak)	MIRT520651	PAR-CLIP	20371350
hsa-miR-181a-5p	ZDHHC15	Functional MTI (Weak)	MIRT528359	PAR-CLIP	22012620
hsa-miR-181a-5p	PHOX2B	Functional MTI (Weak)	MIRT535284	PAR-CLIP	22012620
hsa-miR-181a-5p	XPNPEP3	Functional MTI (Weak)	MIRT529134	PAR-CLIP	22012620
hsa-miR-181a-5p	ZNF699	Functional MTI (Weak)	MIRT532856	PAR-CLIP	22012620
hsa-miR-181a-5p	KRBOX4	Functional MTI (Weak)	MIRT544463	PAR-CLIP	21572407
hsa-miR-181a-5p	HEPHL1	Functional MTI (Weak)	MIRT536908	PAR-CLIP	22012620
hsa-miR-181a-5p	ATP8B1	Functional MTI (Weak)	MIRT539055	PAR-CLIP	22012620
hsa-miR-181a-5p	PLPP3	Functional MTI (Weak)	MIRT542777	PAR-CLIP	21572407
hsa-miR-181a-5p	ZNF844	Functional MTI (Weak)	MIRT543609	PAR-CLIP	21572407
hsa-miR-181a-5p	ZNF844	Functional MTI (Weak)	MIRT543609	PAR-CLIP	20371350
hsa-miR-181a-5p	ZNF780B	Functional MTI (Weak)	MIRT543636	PAR-CLIP	21572407
hsa-miR-181a-5p	ZNF266	Functional MTI (Weak)	MIRT544390	PAR-CLIP	21572407
hsa-miR-181a-5p	PHC3	Functional MTI (Weak)	MIRT535319	HITS-CLIP	22473208
hsa-miR-181a-5p	PHC3	Functional MTI (Weak)	MIRT535319	PAR-CLIP	22012620
hsa-miR-181a-5p	NCOA7	Functional MTI (Weak)	MIRT543952	PAR-CLIP	21572407
hsa-miR-181a-5p	SCAMP2	Functional MTI (Weak)	MIRT545438	PAR-CLIP	21572407
hsa-miR-181a-5p	SPIRE1	Functional MTI (Weak)	MIRT554022	PAR-CLIP	21572407
hsa-miR-181a-5p	TMCC1	Functional MTI (Weak)	MIRT546317	PAR-CLIP	21572407
hsa-miR-181a-5p	TMCC1	Functional MTI (Weak)	MIRT546317	PAR-CLIP	20371350
hsa-miR-181a-5p	TMCC1	Functional MTI (Weak)	MIRT546317	PAR-CLIP	26701625
hsa-miR-181a-5p	FOXL1	Functional MTI (Weak)	MIRT548177	PAR-CLIP	21572407
hsa-miR-181a-5p	FOXL1	Functional MTI (Weak)	MIRT548177	HITS-CLIP	23824327
hsa-miR-181a-5p	ZNF107	Functional MTI (Weak)	MIRT551119	PAR-CLIP	21572407
hsa-miR-181a-5p	PTPDC1	Functional MTI (Weak)	MIRT555162	PAR-CLIP	21572407
hsa-miR-181a-5p	RNF6	Functional MTI (Weak)	MIRT554674	PAR-CLIP	21572407
hsa-miR-181a-5p	RNF6	Functional MTI (Weak)	MIRT554674	PAR-CLIP	20371350
hsa-miR-181a-5p	ZNF415	Functional MTI (Weak)	MIRT559797	PAR-CLIP	20371350
hsa-miR-181a-5p	HMGA2	Functional MTI (Weak)	MIRT557276	PAR-CLIP	21572407
hsa-miR-181a-5p	HMGA2	Functional MTI (Weak)	MIRT557276	PAR-CLIP	26701625
hsa-miR-181a-5p	CSNK1A1	Functional MTI (Weak)	MIRT558550	PAR-CLIP	21572407
hsa-miR-181a-5p	ARSJ	Functional MTI (Weak)	MIRT559453	PAR-CLIP	21572407
hsa-miR-181a-5p	ZNF616	Functional MTI (Weak)	MIRT560747	PAR-CLIP	20371350
hsa-miR-181a-5p	ZNF846	Functional MTI (Weak)	MIRT562767	PAR-CLIP	20371350
hsa-miR-181a-5p	FAM3C	Functional MTI (Weak)	MIRT562334	PAR-CLIP	20371350
hsa-miR-181a-5p	SUV39H2	Functional MTI (Weak)	MIRT560844	PAR-CLIP	20371350
hsa-miR-181a-5p	ZNF23	Functional MTI (Weak)	MIRT564741	PAR-CLIP	20371350
hsa-miR-181a-5p	GTPBP3	Functional MTI (Weak)	MIRT567388	PAR-CLIP	20371350
hsa-miR-181a-5p	TUBB2A	Functional MTI (Weak)	MIRT565163	PAR-CLIP	20371350
hsa-miR-181a-5p	IRAK1BP1	Functional MTI (Weak)	MIRT568682	PAR-CLIP	20371350
hsa-miR-181a-5p	IRAK1BP1	Functional MTI (Weak)	MIRT568682	PAR-CLIP	27292025
hsa-miR-181a-5p	SLC35G3	Functional MTI (Weak)	MIRT611626	HITS-CLIP	23824327
hsa-miR-181a-5p	ETS1	Functional MTI (Weak)	MIRT613091	HITS-CLIP	23824327
hsa-miR-181a-5p	ETS1	Functional MTI (Weak)	MIRT613091	HITS-CLIP	23313552
hsa-miR-181a-5p	ETS1	Functional MTI (Weak)	MIRT613091	HITS-CLIP	27418678
hsa-miR-181a-5p	ETS1	Functional MTI (Weak)	MIRT613091	HITS-CLIP	28735896
hsa-miR-181a-5p	RPS6KA3	Functional MTI (Weak)	MIRT622409	HITS-CLIP	23824327
hsa-miR-181a-5p	UNC5B	Functional MTI (Weak)	MIRT614684	HITS-CLIP	23824327
hsa-miR-181a-5p	UNC5B	Functional MTI (Weak)	MIRT614684	HITS-CLIP	23313552
hsa-miR-181a-5p	UNC5B	Functional MTI (Weak)	MIRT614684	HITS-CLIP	27418678
hsa-miR-181a-5p	ZC3HAV1L	Functional MTI (Weak)	MIRT620870	HITS-CLIP	23824327
hsa-miR-181a-5p	ZNF829	Functional MTI (Weak)	MIRT631079	HITS-CLIP	23824327
hsa-miR-181a-5p	AP5M1	Functional MTI (Weak)	MIRT624717	HITS-CLIP	23824327
hsa-miR-181a-5p	AP5M1	Functional MTI (Weak)	MIRT624717	HITS-CLIP	19536157
hsa-miR-181a-5p	WDR72	Functional MTI (Weak)	MIRT633493	HITS-CLIP	23824327
hsa-miR-181a-5p	HFM1	Functional MTI (Weak)	MIRT635716	HITS-CLIP	23824327
hsa-miR-181a-5p	TLDC1	Functional MTI (Weak)	MIRT646844	HITS-CLIP	23824327
hsa-miR-181a-5p	SPTLC3	Functional MTI (Weak)	MIRT637039	HITS-CLIP	23824327
hsa-miR-181a-5p	SCN8A	Functional MTI (Weak)	MIRT639503	HITS-CLIP	23824327
hsa-miR-181a-5p	ATXN7	Functional MTI (Weak)	MIRT641325	HITS-CLIP	23824327
hsa-miR-181a-5p	NLK	Functional MTI	MIRT000243	Luciferase reporter assay	19585654
hsa-miR-181a-5p	ZADH2	Functional MTI (Weak)	MIRT651418	HITS-CLIP	23824327
hsa-miR-181a-5p	RBM25	Functional MTI (Weak)	MIRT649738	HITS-CLIP	23824327
hsa-miR-181a-5p	AP3M2	Functional MTI (Weak)	MIRT660606	HITS-CLIP	23824327
hsa-miR-181a-5p	GATA6	Functional MTI	MIRT000244	Luciferase reporter assay	19585654
hsa-miR-181a-5p	GATA6	Functional MTI (Weak)	MIRT000244	Microarray	17612493
hsa-miR-181a-5p	CDX2	Functional MTI	MIRT000245	Luciferase reporter assay	19585654
hsa-miR-181a-5p	BCL2	Functional MTI	MIRT003501	Luciferase reporter assay, qRT-PCR, Western blot, Reporter assay;Western blot;Other	20162574
hsa-miR-181a-5p	PLAG1	Functional MTI	MIRT000698	Western blot, Luciferase reporter assay, Microarray	19692702
hsa-miR-181a-5p	BCL2	Functional MTI	MIRT003501	Luciferase reporter assay	22285729
hsa-miR-181a-5p	BCL2	Functional MTI	MIRT003501	Luciferase reporter assay, qRT-PCR, Western blot	22209977
hsa-miR-181a-5p	BCL2	Functional MTI	MIRT003501	Immunoblot, Luciferase reporter assay, qRT-PCR, Western blot	21958558
hsa-miR-181a-5p	BCL2	Functional MTI	MIRT003501	Luciferase reporter assay	22610076
hsa-miR-181a-5p	BCL2	Functional MTI	MIRT003501	Luciferase reporter assay, qRT-PCR, Western blot	24335172
hsa-miR-181a-5p	BCL2	Functional MTI	MIRT003501	Immunoblot, qRT-PCR, Western blot	24002437
hsa-miR-181a-5p	BCL2	Functional MTI	MIRT003501	Luciferase reporter assay, qRT-PCR, Western blot	27802900
hsa-miR-181a-5p	KAT2B	Functional MTI	MIRT004327	Western blot, Luciferase reporter assay	18728182
hsa-miR-181a-5p	PROX1	Functional MTI	MIRT003630	Luciferase reporter assay, qRT-PCR, Western blot	25706394
hsa-miR-181a-5p	PROX1	Functional MTI	MIRT003630	Luciferase reporter assay, qRT-PCR, Western blot	20558617
hsa-miR-181a-5p	ZNF763	Functional MTI	MIRT005544	Luciferase reporter assay, Microarray, Western blot	20591824
hsa-miR-181a-5p	CDKN1B	Functional MTI	MIRT004554	Luciferase reporter assay, Western blot, Reporter assay;Western blot;qRT-PCR	19273599
hsa-miR-181a-5p	CDKN1B	Functional MTI (Weak)	MIRT004554	CLASH	23622248
hsa-miR-181a-5p	CDKN1B	Functional MTI	MIRT004554	qRT-PCR, Western blot	27534652
hsa-miR-181a-5p	BCL2L11	Functional MTI	MIRT005767	Luciferase reporter assay, qRT-PCR, Western blot	20841506
hsa-miR-181a-5p	BCL2L11	Functional MTI	MIRT005767	Luciferase reporter assay	23241956
hsa-miR-181a-5p	DDIT4	Functional MTI	MIRT005575	Immunoblot, Luciferase reporter assay, qRT-PCR	21274007
hsa-miR-181a-5p	DDIT4	Functional MTI (Weak)	MIRT005575	PAR-CLIP	21572407
hsa-miR-181a-5p	ATM	Functional MTI	MIRT005576	Immunoblot, Luciferase reporter assay, qRT-PCR	21274007
hsa-miR-181a-5p	ATM	Functional MTI	MIRT005576	Luciferase reporter assay, Western blot	23656790
hsa-miR-181a-5p	ATM	Functional MTI	MIRT005576	Flow, Luciferase reporter assay, qRT-PCR, Western blot	24531888
hsa-miR-181a-5p	ATM	Functional MTI (Weak)	MIRT005576	HITS-CLIP	22473208
hsa-miR-181a-5p	ATM	Functional MTI (Weak)	MIRT005576	PAR-CLIP	20371350
hsa-miR-181a-5p	ATM	Functional MTI	MIRT005576	Luciferase reporter assay, qRT-PCR, Western blot	26113450
hsa-miR-181a-5p	HIPK2	Functional MTI	MIRT005577	Immunoblot, Luciferase reporter assay, qRT-PCR	21274007
hsa-miR-181a-5p	HIPK2	Functional MTI (Weak)	MIRT005577	qRT-PCR	26793992
hsa-miR-181a-5p	HRAS	Functional MTI	MIRT005880	Luciferase reporter assay, qRT-PCR, Western blot, Reporter assay	21167132
hsa-miR-181a-5p	RNF2	Functional MTI	MIRT006166	Luciferase reporter assay, Microarray, qRT-PCR, Western blot	21840484
hsa-miR-181a-5p	SIRT1	Functional MTI	MIRT006213	Immunoblot, Luciferase reporter assay, qRT-PCR	22476949
hsa-miR-181a-5p	SIRT1	Functional MTI	MIRT006213	Luciferase reporter assay	22228303
hsa-miR-181a-5p	SIRT1	Functional MTI	MIRT006213	GFP reporter assay	26922183
hsa-miR-181a-5p	DUSP6	Functional MTI	MIRT006481	Luciferase reporter assay, Western blot	17382377
hsa-miR-181a-5p	RALA	Functional MTI	MIRT006194	Flow, Luciferase reporter assay, Microarray, qRT-PCR, Western blot	22442671
hsa-miR-181a-5p	RALA	Functional MTI (Weak)	MIRT006194	Microarray, qRT-PCR	22815788
hsa-miR-181a-5p	PRAP1	Functional MTI	MIRT006395	Luciferase reporter assay	21779487
hsa-miR-181a-5p	DUSP6	Functional MTI (Weak)	MIRT006481	Flow, Microarray, qRT-PCR	25477247
hsa-miR-181a-5p	PTPN11	Functional MTI	MIRT006482	Luciferase reporter assay, Western blot	17382377
hsa-miR-181a-5p	DUSP5	Functional MTI	MIRT006483	Luciferase reporter assay, Western blot	17382377
hsa-miR-181a-5p	DUSP5	Functional MTI (Weak)	MIRT006483	HITS-CLIP	22473208
hsa-miR-181a-5p	PTPN22	Functional MTI	MIRT006484	Luciferase reporter assay, Western blot	17382377
hsa-miR-181a-5p	KLF6	Functional MTI	MIRT006939	Luciferase reporter assay, qRT-PCR, Western blot	22581522
hsa-miR-181a-5p	MTMR3	Functional MTI	MIRT006871	Luciferase reporter assay	22971574
hsa-miR-181a-5p	MTMR3	Functional MTI	MIRT006871	qRT-PCR, Western blot	28447759
hsa-miR-181a-5p	FOS	Functional MTI	MIRT006851	Luciferase reporter assay	22956783
hsa-miR-181a-5p	KLF6	Functional MTI	MIRT006939	Luciferase reporter assay, qRT-PCR, Western blot	25182666
hsa-miR-181a-5p	KLF6	Functional MTI	MIRT006939	Luciferase reporter assay	27673564
hsa-miR-181a-5p	MCL1	Functional MTI	MIRT006949	Luciferase reporter assay	22610076
hsa-miR-181a-5p	XIAP	Functional MTI	MIRT006950	Luciferase reporter assay	22610076
hsa-miR-181a-5p	GPR78	Functional MTI	MIRT007058	Luciferase reporter assay	23085757
hsa-miR-181a-5p	NRP1	Functional MTI (Weak)	MIRT025124	Microarray	17612493
hsa-miR-181a-5p	LFNG	Functional MTI (Weak)	MIRT025038	Microarray	17612493
hsa-miR-181a-5p	LRRC17	Functional MTI (Weak)	MIRT025039	Microarray	17612493
hsa-miR-181a-5p	CHRFAM7A	Functional MTI (Weak)	MIRT025040	Microarray	17612493
hsa-miR-181a-5p	CD46	Functional MTI (Weak)	MIRT025041	Microarray	17612493
hsa-miR-181a-5p	RASSF6	Functional MTI (Weak)	MIRT025042	Microarray	17612493
hsa-miR-181a-5p	RASSF6	Functional MTI	MIRT025042	Luciferase reporter assay, qRT-PCR, Western blot	28043911
hsa-miR-181a-5p	FXYD6	Functional MTI (Weak)	MIRT025043	Microarray	17612493
hsa-miR-181a-5p	KCTD3	Functional MTI (Weak)	MIRT025044	Microarray	17612493
hsa-miR-181a-5p	TSHR	Functional MTI (Weak)	MIRT025045	Microarray	17612493
hsa-miR-181a-5p	ZNF558	Functional MTI (Weak)	MIRT025046	Microarray	17612493
hsa-miR-181a-5p	C8A	Functional MTI (Weak)	MIRT025047	Microarray	17612493
hsa-miR-181a-5p	ARL6IP6	Functional MTI (Weak)	MIRT025048	Microarray	17612493
hsa-miR-181a-5p	ZNF426	Functional MTI (Weak)	MIRT025049	Microarray	17612493
hsa-miR-181a-5p	ATF7IP2	Functional MTI (Weak)	MIRT025051	Microarray	17612493
hsa-miR-181a-5p	PRR4	Functional MTI (Weak)	MIRT025052	Microarray	17612493
hsa-miR-181a-5p	TCF21	Functional MTI (Weak)	MIRT025053	Microarray	17612493
hsa-miR-181a-5p	PHOX2A	Functional MTI (Weak)	MIRT025054	Microarray	17612493
hsa-miR-181a-5p	PLPBP	Functional MTI (Weak)	MIRT025055	Microarray	17612493
hsa-miR-181a-5p	HACD3	Functional MTI (Weak)	MIRT025056	Microarray	17612493
hsa-miR-181a-5p	GSTM2	Functional MTI (Weak)	MIRT025057	Microarray	17612493
hsa-miR-181a-5p	FSIP1	Functional MTI (Weak)	MIRT025058	Microarray	17612493
hsa-miR-181a-5p	KBTBD3	Functional MTI (Weak)	MIRT025059	Microarray	17612493
hsa-miR-181a-5p	PTPRZ1	Functional MTI (Weak)	MIRT025060	Microarray	17612493
hsa-miR-181a-5p	WNT3A	Functional MTI (Weak)	MIRT025061	Microarray	17612493
hsa-miR-181a-5p	TUSC1	Functional MTI (Weak)	MIRT025062	Microarray	17612493
hsa-miR-181a-5p	LRRN3	Functional MTI (Weak)	MIRT025063	Microarray	17612493
hsa-miR-181a-5p	TMEM45A	Functional MTI (Weak)	MIRT025064	Microarray	17612493
hsa-miR-181a-5p	HSPA13	Functional MTI (Weak)	MIRT025187	Sequencing	20371350
hsa-miR-181a-5p	NR6A1	Functional MTI (Weak)	MIRT025188	Sequencing	20371350
hsa-miR-181a-5p	NR6A1	Functional MTI (Weak)	MIRT025188	HITS-CLIP	22473208
hsa-miR-181a-5p	NR6A1	Functional MTI (Weak)	MIRT025188	PAR-CLIP	21572407
hsa-miR-181a-5p	YOD1	Functional MTI (Weak)	MIRT025189	Sequencing	20371350
hsa-miR-181a-5p	SLC37A3	Functional MTI (Weak)	MIRT025190	Sequencing	20371350
hsa-miR-181a-5p	FBXO11	Functional MTI (Weak)	MIRT025191	Sequencing	20371350
hsa-miR-181a-5p	FBXO11	Functional MTI (Weak)	MIRT025191	HITS-CLIP	22473208
hsa-miR-181a-5p	ZNF445	Functional MTI (Weak)	MIRT025192	Sequencing	20371350
hsa-miR-181a-5p	TM9SF3	Functional MTI (Weak)	MIRT025193	Sequencing	20371350
hsa-miR-181a-5p	ATP8A1	Functional MTI (Weak)	MIRT025194	Sequencing	20371350
hsa-miR-181a-5p	TMEM64	Functional MTI (Weak)	MIRT025195	Sequencing	20371350
hsa-miR-181a-5p	MOB1B	Functional MTI (Weak)	MIRT025196	Sequencing	20371350
hsa-miR-181a-5p	GNAI3	Functional MTI (Weak)	MIRT025197	Sequencing	20371350
hsa-miR-181a-5p	TAB2	Functional MTI (Weak)	MIRT025198	Sequencing	20371350
hsa-miR-181a-5p	SRSF7	Functional MTI (Weak)	MIRT025199	Sequencing	20371350
hsa-miR-181a-5p	DDX3X	Functional MTI (Weak)	MIRT025200	Sequencing	20371350
hsa-miR-181a-5p	DDX3X	Functional MTI (Weak)	MIRT025200	CLASH	23622248
hsa-miR-181a-5p	DDX3X	Functional MTI	MIRT025200	Luciferase reporter assay, qRT-PCR, Western blot	22492871
hsa-miR-181a-5p	DDX3X	Functional MTI (Weak)	MIRT025200	PAR-CLIP	23592263
hsa-miR-181a-5p	DDX3X	Functional MTI (Weak)	MIRT025200	PAR-CLIP	22012620
hsa-miR-181a-5p	KRAS	Functional MTI (Weak)	MIRT025201	Sequencing	20371350
hsa-miR-181a-5p	KRAS	Functional MTI	MIRT025201	Luciferase reporter assay, qRT-PCR, Western blot	23752186
hsa-miR-181a-5p	KRAS	Functional MTI	MIRT025201	Luciferase reporter assay, qRT-PCR, Western blot	27517749
hsa-miR-181a-5p	LBR	Functional MTI (Weak)	MIRT025202	Sequencing, PAR-CLIP	20371350
hsa-miR-181a-5p	LBR	Functional MTI (Weak)	MIRT025202	HITS-CLIP	22473208
hsa-miR-181a-5p	GIGYF1	Functional MTI (Weak)	MIRT025203	Sequencing	20371350
hsa-miR-181a-5p	GIGYF1	Functional MTI (Weak)	MIRT025203	HITS-CLIP	22473208
hsa-miR-181a-5p	GIGYF1	Functional MTI (Weak)	MIRT025203	PAR-CLIP	24398324
hsa-miR-181a-5p	GIGYF1	Functional MTI (Weak)	MIRT025203	PAR-CLIP	23446348
hsa-miR-181a-5p	KLHL42	Functional MTI (Weak)	MIRT025204	Sequencing	20371350
hsa-miR-181a-5p	TMEM132B	Functional MTI (Weak)	MIRT025205	Sequencing	20371350
hsa-miR-181a-5p	AFTPH	Functional MTI (Weak)	MIRT025206	Sequencing	20371350
hsa-miR-181a-5p	ZNF148	Functional MTI (Weak)	MIRT025207	Sequencing	20371350
hsa-miR-181a-5p	NOTCH2	Functional MTI (Weak)	MIRT025208	Sequencing	20371350
hsa-miR-181a-5p	NOTCH2	Functional MTI (Weak)	MIRT025208	Microarray	22942087
hsa-miR-181a-5p	NFYB	Functional MTI (Weak)	MIRT025209	Sequencing	20371350
hsa-miR-181a-5p	ARF6	Functional MTI (Weak)	MIRT025065	Microarray	17612493
hsa-miR-181a-5p	ARF6	Functional MTI (Weak)	MIRT025065	PAR-CLIP	21572407
hsa-miR-181a-5p	C1orf109	Functional MTI (Weak)	MIRT025066	Microarray	17612493
hsa-miR-181a-5p	TAF15	Functional MTI (Weak)	MIRT025067	Microarray	17612493
hsa-miR-181a-5p	PLXDC2	Functional MTI (Weak)	MIRT025068	Microarray	17612493
hsa-miR-181a-5p	NMRK2	Functional MTI (Weak)	MIRT025069	Microarray	17612493
hsa-miR-181a-5p	WNT2	Functional MTI (Weak)	MIRT025070	Microarray	17612493
hsa-miR-181a-5p	ATG10	Functional MTI (Weak)	MIRT025071	Microarray	17612493
hsa-miR-181a-5p	PRDX3	Functional MTI (Weak)	MIRT025072	Microarray	17612493
hsa-miR-181a-5p	ZNF652	Functional MTI (Weak)	MIRT025073	Microarray	17612493
hsa-miR-181a-5p	RTEL1-TNFRSF6B	Functional MTI (Weak)	MIRT025074	Microarray	17612493
hsa-miR-181a-5p	GCNT1	Functional MTI (Weak)	MIRT025075	Microarray	17612493
hsa-miR-181a-5p	PCDHB8	Functional MTI (Weak)	MIRT025076	Microarray	17612493
hsa-miR-181a-5p	ENAH	Functional MTI (Weak)	MIRT025077	Microarray	17612493
hsa-miR-181a-5p	ZNF25	Functional MTI (Weak)	MIRT025078	Microarray	17612493
hsa-miR-181a-5p	S100A1	Functional MTI (Weak)	MIRT025080	Microarray	17612493
hsa-miR-181a-5p	PLA2G4C	Functional MTI (Weak)	MIRT025081	Microarray	17612493
hsa-miR-181a-5p	NOL4	Functional MTI (Weak)	MIRT025082	Microarray	17612493
hsa-miR-181a-5p	SIX6	Functional MTI (Weak)	MIRT025083	Microarray	17612493
hsa-miR-181a-5p	FKBP10	Functional MTI (Weak)	MIRT025084	Microarray	17612493
hsa-miR-181a-5p	SMCHD1	Functional MTI (Weak)	MIRT025085	Microarray	17612493
hsa-miR-181a-5p	OR11A1	Functional MTI (Weak)	MIRT025086	Microarray	17612493
hsa-miR-181a-5p	INCENP	Functional MTI (Weak)	MIRT025087	Microarray	17612493
hsa-miR-181a-5p	INCENP	Functional MTI (Weak)	MIRT025087	HITS-CLIP	22473208
hsa-miR-181a-5p	LPGAT1	Functional MTI (Weak)	MIRT025088	Microarray	17612493
hsa-miR-181a-5p	CLUAP1	Functional MTI (Weak)	MIRT025089	Microarray	17612493
hsa-miR-181a-5p	LYSMD3	Functional MTI (Weak)	MIRT025090	Microarray	17612493
hsa-miR-181a-5p	CCDC6	Functional MTI (Weak)	MIRT025091	Microarray	17612493
hsa-miR-181a-5p	BAG2	Functional MTI (Weak)	MIRT025092	Microarray	17612493
hsa-miR-181a-5p	GPR83	Functional MTI (Weak)	MIRT025093	Microarray	17612493
hsa-miR-181a-5p	PTGS2	Functional MTI (Weak)	MIRT025094	Microarray	17612493
hsa-miR-181a-5p	ANKRD13C	Functional MTI (Weak)	MIRT025095	Microarray	17612493
hsa-miR-181a-5p	RLF	Functional MTI (Weak)	MIRT025096	Microarray	17612493
hsa-miR-181a-5p	RLF	Functional MTI (Weak)	MIRT025096	HITS-CLIP	22473208
hsa-miR-181a-5p	FBXO28	Functional MTI (Weak)	MIRT025097	Sequencing	20371350
hsa-miR-181a-5p	ZNF350	Functional MTI (Weak)	MIRT025098	Sequencing	20371350
hsa-miR-181a-5p	TIAL1	Functional MTI (Weak)	MIRT025099	Sequencing	20371350
hsa-miR-181a-5p	RNF34	Functional MTI (Weak)	MIRT025100	Sequencing	20371350
hsa-miR-181a-5p	LCLAT1	Functional MTI (Weak)	MIRT025101	Sequencing, PAR-CLIP	20371350
hsa-miR-181a-5p	LCLAT1	Functional MTI (Weak)	MIRT025101	PAR-CLIP	21572407
hsa-miR-181a-5p	JCAD	Functional MTI (Weak)	MIRT025102	Sequencing	20371350
hsa-miR-181a-5p	ZNF35	Functional MTI (Weak)	MIRT025103	Sequencing	20371350
hsa-miR-181a-5p	PITPNB	Functional MTI (Weak)	MIRT025104	Sequencing	20371350
hsa-miR-181a-5p	SCD	Functional MTI (Weak)	MIRT025105	Sequencing	20371350
hsa-miR-181a-5p	SCD	Functional MTI (Weak)	MIRT025105	PAR-CLIP	23446348
hsa-miR-181a-5p	SCD	Functional MTI (Weak)	MIRT025105	PAR-CLIP	21572407
hsa-miR-181a-5p	H3F3B	Functional MTI (Weak)	MIRT025106	Sequencing	20371350
hsa-miR-181a-5p	GATAD2B	Functional MTI (Weak)	MIRT025107	Sequencing	20371350
hsa-miR-181a-5p	LGALSL	Functional MTI (Weak)	MIRT025108	Sequencing	20371350
hsa-miR-181a-5p	TGIF2	Functional MTI (Weak)	MIRT025109	Sequencing	20371350
hsa-miR-181a-5p	MOB1A	Functional MTI (Weak)	MIRT025110	Sequencing	20371350
hsa-miR-181a-5p	SLC35B4	Functional MTI (Weak)	MIRT025111	Sequencing	20371350
hsa-miR-181a-5p	FAM160A2	Functional MTI (Weak)	MIRT025112	Sequencing	20371350
hsa-miR-181a-5p	FAM160A2	Functional MTI (Weak)	MIRT025112	HITS-CLIP	22473208
hsa-miR-181a-5p	NUP58	Functional MTI (Weak)	MIRT025113	Sequencing	20371350
hsa-miR-181a-5p	GPRIN3	Functional MTI (Weak)	MIRT025114	Sequencing	20371350
hsa-miR-181a-5p	H1F0	Functional MTI (Weak)	MIRT025115	Sequencing	20371350
hsa-miR-181a-5p	H1F0	Functional MTI (Weak)	MIRT025115	PAR-CLIP	26701625
hsa-miR-181a-5p	ARHGAP12	Functional MTI (Weak)	MIRT025116	Sequencing	20371350
hsa-miR-181a-5p	SPRY2	Functional MTI (Weak)	MIRT025117	Sequencing	20371350
hsa-miR-181a-5p	TGFBR3	Functional MTI (Weak)	MIRT025118	Sequencing	20371350
hsa-miR-181a-5p	TMED4	Functional MTI (Weak)	MIRT025119	Sequencing	20371350
hsa-miR-181a-5p	MAP2K1	Functional MTI (Weak)	MIRT025120	Sequencing	20371350
hsa-miR-181a-5p	MAP2K1	Functional MTI	MIRT025120	Luciferase reporter assay, Microarray, qRT-PCR, Western blot	23911747
hsa-miR-181a-5p	PUM1	Functional MTI (Weak)	MIRT025121	Sequencing	20371350
hsa-miR-181a-5p	TRIM2	Functional MTI (Weak)	MIRT025122	Sequencing	20371350
hsa-miR-181a-5p	FBXO33	Functional MTI (Weak)	MIRT025123	Sequencing	20371350
hsa-miR-181a-5p	NRP1	Functional MTI (Weak)	MIRT025124	Sequencing	20371350
hsa-miR-181a-5p	FAM47B	Functional MTI (Weak)	MIRT025125	Microarray	17612493
hsa-miR-181a-5p	CCNG1	Functional MTI (Weak)	MIRT025126	Microarray	17612493
hsa-miR-181a-5p	CCNG1	Functional MTI (Weak)	MIRT025126	PAR-CLIP	21572407
hsa-miR-181a-5p	BRMS1L	Functional MTI (Weak)	MIRT025127	Microarray	17612493
hsa-miR-181a-5p	OTUD1	Functional MTI (Weak)	MIRT025128	Microarray	17612493
hsa-miR-181a-5p	OTUD1	Functional MTI (Weak)	MIRT025128	PAR-CLIP	20371350
hsa-miR-181a-5p	ATP6V0E1	Functional MTI (Weak)	MIRT025129	Microarray	17612493
hsa-miR-181a-5p	WNT16	Functional MTI (Weak)	MIRT025130	Microarray	17612493
hsa-miR-181a-5p	CST5	Functional MTI (Weak)	MIRT025131	Microarray	17612493
hsa-miR-181a-5p	SH3BGRL	Functional MTI (Weak)	MIRT025132	Microarray	17612493
hsa-miR-181a-5p	GPR137B	Functional MTI (Weak)	MIRT025133	Microarray	17612493
hsa-miR-181a-5p	OFCC1	Functional MTI (Weak)	MIRT025134	Microarray	17612493
hsa-miR-181a-5p	IQCG	Functional MTI (Weak)	MIRT025135	Microarray	17612493
hsa-miR-181a-5p	IQCG	Functional MTI (Weak)	MIRT025135	PAR-CLIP	22100165
hsa-miR-181a-5p	NKX3-2	Functional MTI (Weak)	MIRT025136	Microarray	17612493
hsa-miR-181a-5p	OTX2	Functional MTI (Weak)	MIRT025137	Microarray	17612493
hsa-miR-181a-5p	ROPN1L	Functional MTI (Weak)	MIRT025138	Microarray	17612493
hsa-miR-181a-5p	TMEM14A	Functional MTI (Weak)	MIRT025139	Microarray	17612493
hsa-miR-181a-5p	TAF2	Functional MTI (Weak)	MIRT025140	Microarray	17612493
hsa-miR-181a-5p	IDS	Functional MTI (Weak)	MIRT025141	Microarray	17612493
hsa-miR-181a-5p	FRA10AC1	Functional MTI (Weak)	MIRT025142	Microarray	17612493
hsa-miR-181a-5p	COL27A1	Functional MTI (Weak)	MIRT025143	Microarray	17612493
hsa-miR-181a-5p	EPHA5	Functional MTI (Weak)	MIRT025144	Microarray	17612493
hsa-miR-181a-5p	DCST1	Functional MTI (Weak)	MIRT025145	Microarray	17612493
hsa-miR-181a-5p	ZNF562	Functional MTI (Weak)	MIRT025146	Microarray	17612493
hsa-miR-181a-5p	EYA4	Functional MTI (Weak)	MIRT025147	Microarray	17612493
hsa-miR-181a-5p	CHL1	Functional MTI (Weak)	MIRT025148	Microarray	17612493
hsa-miR-181a-5p	TAAR6	Functional MTI (Weak)	MIRT025149	Microarray	17612493
hsa-miR-181a-5p	SLCO2A1	Functional MTI (Weak)	MIRT025150	Microarray	17612493
hsa-miR-181a-5p	HMGB2	Functional MTI (Weak)	MIRT025152	Microarray	17612493
hsa-miR-181a-5p	HERC3	Functional MTI (Weak)	MIRT025153	Microarray	17612493
hsa-miR-181a-5p	BTBD3	Functional MTI (Weak)	MIRT025154	Microarray	17612493
hsa-miR-181a-5p	SRPK2	Functional MTI (Weak)	MIRT025155	Microarray	17612493
hsa-miR-181a-5p	DNAJC7	Functional MTI (Weak)	MIRT025156	Microarray	17612493
hsa-miR-181a-5p	ANKRD1	Functional MTI (Weak)	MIRT025157	Microarray	17612493
hsa-miR-181a-5p	CFI	Functional MTI (Weak)	MIRT025158	Microarray	17612493
hsa-miR-181a-5p	MRPS14	Functional MTI (Weak)	MIRT025159	Microarray	17612493
hsa-miR-181a-5p	MRPS14	Functional MTI (Weak)	MIRT025159	PAR-CLIP	23592263
hsa-miR-181a-5p	HEY2	Functional MTI (Weak)	MIRT025160	Microarray	17612493
hsa-miR-181a-5p	MTMR12	Functional MTI (Weak)	MIRT025161	Microarray	17612493
hsa-miR-181a-5p	ACOT12	Functional MTI (Weak)	MIRT025162	Microarray	17612493
hsa-miR-181a-5p	PCLAF	Functional MTI (Weak)	MIRT025163	Microarray	17612493
hsa-miR-181a-5p	USP28	Functional MTI (Weak)	MIRT025164	Microarray	17612493
hsa-miR-181a-5p	AMMECR1	Functional MTI (Weak)	MIRT025165	Microarray	17612493
hsa-miR-181a-5p	BPGM	Functional MTI (Weak)	MIRT025166	Microarray	17612493
hsa-miR-181a-5p	DSCR8	Functional MTI (Weak)	MIRT025167	Microarray	17612493
hsa-miR-181a-5p	UGT3A1	Functional MTI (Weak)	MIRT025168	Microarray	17612493
hsa-miR-181a-5p	HSD17B3	Functional MTI (Weak)	MIRT025169	Microarray	17612493
hsa-miR-181a-5p	GADD45G	Functional MTI (Weak)	MIRT025170	Microarray	17612493
hsa-miR-181a-5p	FBXO34	Functional MTI (Weak)	MIRT025171	Microarray	17612493
hsa-miR-181a-5p	C1QTNF9	Functional MTI (Weak)	MIRT025172	Microarray	17612493
hsa-miR-181a-5p	KLRC4	Functional MTI (Weak)	MIRT025173	Microarray	17612493
hsa-miR-181a-5p	MOB3B	Functional MTI (Weak)	MIRT025174	Microarray	17612493
hsa-miR-181a-5p	FKBP7	Functional MTI (Weak)	MIRT025175	Microarray	17612493
hsa-miR-181a-5p	TBX4	Functional MTI (Weak)	MIRT025176	Microarray	17612493
hsa-miR-181a-5p	TMPRSS11A	Functional MTI (Weak)	MIRT025177	Microarray	17612493
hsa-miR-181a-5p	SNAI2	Functional MTI (Weak)	MIRT025178	Microarray	17612493
hsa-miR-181a-5p	SLC7A11	Functional MTI (Weak)	MIRT025179	Microarray	17612493
hsa-miR-181a-5p	NUDT12	Functional MTI (Weak)	MIRT025180	Microarray	17612493
hsa-miR-181a-5p	COPS2	Functional MTI (Weak)	MIRT025181	Microarray	17612493
hsa-miR-181a-5p	ZNF12	Functional MTI (Weak)	MIRT025182	Microarray	17612493
hsa-miR-181a-5p	PRLR	Functional MTI (Weak)	MIRT025183	Microarray	17612493
hsa-miR-181a-5p	PLCL2	Functional MTI (Weak)	MIRT025184	Microarray	17612493
hsa-miR-181a-5p	ZNF594	Functional MTI (Weak)	MIRT025185	Microarray	17612493
hsa-miR-181a-5p	METAP1	Functional MTI (Weak)	MIRT025186	Microarray	17612493
hsa-miR-181a-5p	SIK2	Functional MTI (Weak)	MIRT047302	CLASH	23622248
hsa-miR-181a-5p	NOTCH1	Functional MTI	MIRT035538	Luciferase reporter assay, Western blot	22916024
hsa-miR-181a-5p	TMEM192	Functional MTI (Weak)	MIRT047317	CLASH	23622248
hsa-miR-181a-5p	LAMA3	Functional MTI (Weak)	MIRT047318	CLASH	23622248
hsa-miR-181a-5p	HUWE1	Functional MTI (Weak)	MIRT047319	CLASH	23622248
hsa-miR-181a-5p	ND2	Functional MTI (Weak)	MIRT047320	CLASH	23622248
hsa-miR-181a-5p	HNRNPAB	Functional MTI (Weak)	MIRT047321	CLASH	23622248
hsa-miR-181a-5p	OCA2	Functional MTI (Weak)	MIRT047322	CLASH	23622248
hsa-miR-181a-5p	AP1M1	Functional MTI (Weak)	MIRT047323	CLASH	23622248
hsa-miR-181a-5p	UCHL1	Functional MTI (Weak)	MIRT047324	CLASH	23622248
hsa-miR-181a-5p	PGD	Functional MTI (Weak)	MIRT047325	CLASH	23622248
hsa-miR-181a-5p	ZFP36L2	Functional MTI (Weak)	MIRT047326	CLASH	23622248
hsa-miR-181a-5p	ZFP36L2	Functional MTI (Weak)	MIRT047326	HITS-CLIP	22473208
hsa-miR-181a-5p	AKAP12	Functional MTI (Weak)	MIRT047327	CLASH	23622248
hsa-miR-181a-5p	PABPC1	Functional MTI (Weak)	MIRT047328	CLASH	23622248
hsa-miR-181a-5p	GANAB	Functional MTI (Weak)	MIRT047329	CLASH	23622248
hsa-miR-181a-5p	PHPT1	Functional MTI (Weak)	MIRT047330	CLASH	23622248
hsa-miR-181a-5p	H2AFY	Functional MTI (Weak)	MIRT047331	CLASH	23622248
hsa-miR-181a-5p	TEAD4	Functional MTI (Weak)	MIRT047332	CLASH	23622248
hsa-miR-181a-5p	KLHL15	Functional MTI (Weak)	MIRT047333	CLASH	23622248
hsa-miR-181a-5p	KLHL15	Functional MTI (Weak)	MIRT047333	HITS-CLIP	22473208
hsa-miR-181a-5p	PRRC2B	Functional MTI (Weak)	MIRT047334	CLASH	23622248
hsa-miR-181a-5p	BRCA1	Functional MTI (Weak)	MIRT047335	CLASH	23622248
hsa-miR-181a-5p	MTCL1	Functional MTI (Weak)	MIRT047336	CLASH	23622248
hsa-miR-181a-5p	KIAA0100	Functional MTI (Weak)	MIRT047337	CLASH	23622248
hsa-miR-181a-5p	PPP1R9A	Functional MTI (Weak)	MIRT047338	CLASH	23622248
hsa-miR-181a-5p	MGAT5	Functional MTI (Weak)	MIRT047339	CLASH	23622248
hsa-miR-181a-5p	TNIP1	Functional MTI (Weak)	MIRT047340	CLASH	23622248
hsa-miR-181a-5p	HOOK3	Functional MTI (Weak)	MIRT047303	CLASH	23622248
hsa-miR-181a-5p	FAM222B	Functional MTI (Weak)	MIRT047304	CLASH	23622248
hsa-miR-181a-5p	RPS8	Functional MTI (Weak)	MIRT047305	CLASH	23622248
hsa-miR-181a-5p	STAG2	Functional MTI (Weak)	MIRT047306	CLASH	23622248
hsa-miR-181a-5p	SMG1	Functional MTI (Weak)	MIRT047307	CLASH	23622248
hsa-miR-181a-5p	PFKFB2	Functional MTI (Weak)	MIRT047308	CLASH	23622248
hsa-miR-181a-5p	ZEB2	Functional MTI (Weak)	MIRT047309	CLASH	23622248
hsa-miR-181a-5p	MAZ	Functional MTI (Weak)	MIRT047310	CLASH	23622248
hsa-miR-181a-5p	RPL14	Functional MTI (Weak)	MIRT047311	CLASH	23622248
hsa-miR-181a-5p	KCTD2	Functional MTI (Weak)	MIRT047312	CLASH	23622248
hsa-miR-181a-5p	UBA2	Functional MTI (Weak)	MIRT047313	CLASH	23622248
hsa-miR-181a-5p	DDX27	Functional MTI (Weak)	MIRT047314	CLASH	23622248
hsa-miR-181a-5p	FAT1	Functional MTI (Weak)	MIRT047315	CLASH	23622248
hsa-miR-181a-5p	HDAC6	Functional MTI (Weak)	MIRT047316	CLASH	23622248
hsa-miR-181a-5p	COL16A1	Functional MTI	MIRT053039	Luciferase reporter assay, qRT-PCR, Western blot	23238588
hsa-miR-181a-5p	PBX3	Functional MTI	MIRT052976	Luciferase reporter assay, qRT-PCR, Western blot	22251480
hsa-miR-181a-5p	TIMP1	Functional MTI	MIRT052992	Luciferase reporter assay, qRT-PCR, Western blot	22492871
hsa-miR-181a-5p	PGR	Functional MTI	MIRT052993	Luciferase reporter assay, qRT-PCR, Western blot	22492871
hsa-miR-181a-5p	PPP3CA	Functional MTI	MIRT053196	Luciferase reporter assay	23677691
hsa-miR-181a-5p	ATG5	Functional MTI	MIRT053197	Immunoblot, Luciferase reporter assay, qRT-PCR	23322078
hsa-miR-181a-5p	ATG5	Functional MTI	MIRT053197	qRT-PCR, Western blot	26589846
hsa-miR-181a-5p	MAP3K3	Functional MTI (Weak)	MIRT053682	HITS-CLIP	22473208
hsa-miR-181a-5p	TAB3	Functional MTI (Weak)	MIRT053683	Microarray	22942087
hsa-miR-181a-5p	PDAP1	Functional MTI (Weak)	MIRT053684	Microarray	22942087
hsa-miR-181a-5p	MAPK1IP1L	Functional MTI (Weak)	MIRT053685	Microarray	22942087
hsa-miR-181a-5p	BMPR2	Functional MTI (Weak)	MIRT053686	Microarray	22942087
hsa-miR-181a-5p	BMPR2	Functional MTI (Weak)	MIRT053686	HITS-CLIP	22473208
hsa-miR-181a-5p	SMAD2	Functional MTI (Weak)	MIRT053687	Microarray	22942087
hsa-miR-181a-5p	MADD	Functional MTI (Weak)	MIRT053688	Microarray	22942087
hsa-miR-181a-5p	CDH13	Functional MTI (Weak)	MIRT053689	Microarray	22942087
hsa-miR-181a-5p	ACAN	Functional MTI (Weak)	MIRT053690	Microarray	22942087
hsa-miR-181a-5p	MAP3K10	Functional MTI (Weak)	MIRT053691	Microarray	22942087
hsa-miR-181a-5p	PCDHB6	Functional MTI (Weak)	MIRT053692	Microarray	22942087
hsa-miR-181a-5p	MAP4K4	Functional MTI (Weak)	MIRT053693	Microarray	22942087
hsa-miR-181a-5p	TGFBRAP1	Functional MTI (Weak)	MIRT053662	Microarray	22942087
hsa-miR-181a-5p	TGFBRAP1	Functional MTI	MIRT053662	Luciferase reporter assay, qRT-PCR, Western blot	22714950
hsa-miR-181a-5p	TGFBR1	Functional MTI (Weak)	MIRT053663	Microarray	22942087
hsa-miR-181a-5p	TGFBR1	Functional MTI	MIRT053663	Luciferase reporter assay, qRT-PCR, Western blot	22714950
hsa-miR-181a-5p	TNFRSF11B	Functional MTI (Weak)	MIRT053664	Microarray	22942087
hsa-miR-181a-5p	PCDHAC1	Functional MTI (Weak)	MIRT053665	Microarray	22942087
hsa-miR-181a-5p	PCDHAC2	Functional MTI (Weak)	MIRT053666	Microarray	22942087
hsa-miR-181a-5p	PCDHA1	Functional MTI (Weak)	MIRT053667	Microarray	22942087
hsa-miR-181a-5p	PCDHA10	Functional MTI (Weak)	MIRT053668	Microarray	22942087
hsa-miR-181a-5p	PCDHA11	Functional MTI (Weak)	MIRT053669	Microarray	22942087
hsa-miR-181a-5p	PCDHA12	Functional MTI (Weak)	MIRT053670	Microarray	22942087
hsa-miR-181a-5p	PCDHA13	Functional MTI (Weak)	MIRT053671	Microarray	22942087
hsa-miR-181a-5p	PCDHA2	Functional MTI (Weak)	MIRT053672	Microarray	22942087
hsa-miR-181a-5p	PCDHA3	Functional MTI (Weak)	MIRT053673	Microarray	22942087
hsa-miR-181a-5p	PCDHA4	Functional MTI (Weak)	MIRT053674	Microarray	22942087
hsa-miR-181a-5p	PCDHA5	Functional MTI (Weak)	MIRT053675	Microarray	22942087
hsa-miR-181a-5p	PCDHA6	Functional MTI (Weak)	MIRT053676	Microarray	22942087
hsa-miR-181a-5p	PCDHA7	Functional MTI (Weak)	MIRT053677	Microarray	22942087
hsa-miR-181a-5p	PCDHA8	Functional MTI (Weak)	MIRT053678	Microarray	22942087
hsa-miR-181a-5p	PDGFRA	Functional MTI (Weak)	MIRT053679	Microarray	22942087
hsa-miR-181a-5p	BMP3	Functional MTI (Weak)	MIRT053680	Microarray	22942087
hsa-miR-181a-5p	SOX5	Functional MTI (Weak)	MIRT053681	Microarray	22942087
hsa-miR-181a-5p	MAP3K3	Functional MTI (Weak)	MIRT053682	Microarray	22942087
hsa-miR-181a-5p	E2F5	Functional MTI	MIRT054422	Immunohistochemistry, Luciferase reporter assay, qRT-PCR, Western blot	24529171
hsa-miR-181a-5p	MMP14	Functional MTI (Weak)	MIRT053694	Microarray	22942087
hsa-miR-181a-5p	PAPD5	Functional MTI (Weak)	MIRT074780	HITS-CLIP	22473208
hsa-miR-181a-5p	RAP1B	Functional MTI	MIRT054562	Immunofluorescence, Luciferase reporter assay, qRT-PCR, Western blot	24573637
hsa-miR-181a-5p	CCNK	Functional MTI (Weak)	MIRT071713	HITS-CLIP	22473208
hsa-miR-181a-5p	CCNK	Functional MTI (Weak)	MIRT071713	PAR-CLIP	21572407
hsa-miR-181a-5p	C12orf29	Functional MTI (Weak)	MIRT067357	Microarray, qRT-PCR	22815788
hsa-miR-181a-5p	NHLRC3	Functional MTI (Weak)	MIRT068600	HITS-CLIP	22473208
hsa-miR-181a-5p	TNPO1	Functional MTI (Weak)	MIRT097056	PAR-CLIP	23592263
hsa-miR-181a-5p	LDLR	Functional MTI (Weak)	MIRT081140	HITS-CLIP	23313552
hsa-miR-181a-5p	C2orf69	Functional MTI (Weak)	MIRT086584	HITS-CLIP	22473208
hsa-miR-181a-5p	SEPT2	Functional MTI (Weak)	MIRT088064	PAR-CLIP	23446348
hsa-miR-181a-5p	SEPT2	Functional MTI (Weak)	MIRT088064	PAR-CLIP	21572407
hsa-miR-181a-5p	CARM1	Functional MTI (Weak)	MIRT081041	HITS-CLIP	22473208
hsa-miR-181a-5p	CUL5	Functional MTI (Weak)	MIRT128339	HITS-CLIP	22473208
hsa-miR-181a-5p	PTBP3	Functional MTI (Weak)	MIRT106868	HITS-CLIP	23824327
hsa-miR-181a-5p	PRRC2C	Functional MTI (Weak)	MIRT131427	HITS-CLIP	22473208
hsa-miR-181a-5p	IPO5	Functional MTI (Weak)	MIRT137301	HITS-CLIP	22473208
hsa-miR-181a-5p	PNRC2	Functional MTI (Weak)	MIRT134656	HITS-CLIP	22473208
hsa-miR-181a-5p	PEBP1	Functional MTI (Weak)	MIRT133211	HITS-CLIP	22473208
hsa-miR-181a-5p	RCOR1	Functional MTI (Weak)	MIRT137700	HITS-CLIP	22473208
hsa-miR-181a-5p	CHD9	Functional MTI (Weak)	MIRT143445	HITS-CLIP	22473208
hsa-miR-181a-5p	KIF2C	Functional MTI (Weak)	MIRT138427	HITS-CLIP	22473208
hsa-miR-181a-5p	KIF2C	Functional MTI (Weak)	MIRT138427	PAR-CLIP	23592263
hsa-miR-181a-5p	CHD9	Functional MTI (Weak)	MIRT143445	HITS-CLIP	23313552
hsa-miR-181a-5p	ZNF136	Functional MTI (Weak)	MIRT149977	HITS-CLIP	22473208
hsa-miR-181a-5p	LRRC8D	Functional MTI (Weak)	MIRT149117	HITS-CLIP	22473208
hsa-miR-181a-5p	KIF3B	Functional MTI (Weak)	MIRT152745	HITS-CLIP	22473208
hsa-miR-181a-5p	TTPAL	Functional MTI (Weak)	MIRT153572	HITS-CLIP	22473208
hsa-miR-181a-5p	NCOA3	Functional MTI (Weak)	MIRT153852	HITS-CLIP	22473208
hsa-miR-181a-5p	ZBTB33	Functional MTI (Weak)	MIRT175455	HITS-CLIP	22473208
hsa-miR-181a-5p	PRKCD	Functional MTI (Weak)	MIRT163342	HITS-CLIP	22473208
hsa-miR-181a-5p	PRKCD	Functional MTI	MIRT163342	Luciferase reporter assay	24183997
hsa-miR-181a-5p	PRKCD	Functional MTI	MIRT163342	Flow, Luciferase reporter assay, Microarray, qRT-PCR, Western blot	22847611
hsa-miR-181a-5p	PRKCD	Functional MTI	MIRT163342	qRT-PCR, Luciferase reporter assay, Western blot	25174404
hsa-miR-181a-5p	SLC25A37	Functional MTI (Weak)	MIRT172788	HITS-CLIP	22473208
hsa-miR-181a-5p	CHCHD7	Functional MTI (Weak)	MIRT172871	HITS-CLIP	22473208
hsa-miR-181a-5p	FNDC3B	Functional MTI (Weak)	MIRT161695	HITS-CLIP	22473208
hsa-miR-181a-5p	DRAM1	Functional MTI (Weak)	MIRT231560	HITS-CLIP	22473208
hsa-miR-181a-5p	ZNF268	Functional MTI (Weak)	MIRT184927	PAR-CLIP	20371350
hsa-miR-181a-5p	ZFAND6	Functional MTI (Weak)	MIRT194174	PAR-CLIP	23446348
hsa-miR-181a-5p	ZFAND6	Functional MTI (Weak)	MIRT194174	PAR-CLIP, HITS-CLIP	21572407
hsa-miR-181a-5p	ZFAND6	Functional MTI (Weak)	MIRT194174	PAR-CLIP	20371350
hsa-miR-181a-5p	PDIA6	Functional MTI (Weak)	MIRT202709	HITS-CLIP	23313552
hsa-miR-181a-5p	GRK2	Functional MTI (Weak)	MIRT182137	HITS-CLIP	22473208
hsa-miR-181a-5p	GRK2	Functional MTI (Weak)	MIRT182137	PAR-CLIP	26701625
hsa-miR-181a-5p	ELK4	Functional MTI (Weak)	MIRT183809	HITS-CLIP	23824327
hsa-miR-181a-5p	ELK4	Functional MTI (Weak)	MIRT183809	HITS-CLIP	27418678
hsa-miR-181a-5p	LMAN1	Functional MTI (Weak)	MIRT199130	HITS-CLIP	22473208
hsa-miR-181a-5p	MRPL34	Functional MTI (Weak)	MIRT199773	PAR-CLIP	21572407
hsa-miR-181a-5p	CHMP2B	Functional MTI (Weak)	MIRT210750	PAR-CLIP	21572407
hsa-miR-181a-5p	KIAA1551	Functional MTI (Weak)	MIRT247903	HITS-CLIP	22473208
hsa-miR-181a-5p	TMEM94	Functional MTI (Weak)	MIRT234620	PAR-CLIP	24398324
hsa-miR-181a-5p	ZNF440	Functional MTI (Weak)	MIRT234945	PAR-CLIP	23446348
hsa-miR-181a-5p	ZNF440	Functional MTI (Weak)	MIRT234945	PAR-CLIP	20371350
hsa-miR-181a-5p	ZNF439	Functional MTI (Weak)	MIRT234951	PAR-CLIP	21572407
hsa-miR-181a-5p	NSD2	Functional MTI (Weak)	MIRT237875	PAR-CLIP	23592263
hsa-miR-181a-5p	NSD2	Functional MTI (Weak)	MIRT237875	PAR-CLIP	21572407
hsa-miR-181a-5p	FKBP1A	Functional MTI (Weak)	MIRT253450	PAR-CLIP	21572407
hsa-miR-181a-5p	PMAIP1	Functional MTI (Weak)	MIRT252248	HITS-CLIP	22473208
hsa-miR-181a-5p	HIGD2A	Functional MTI (Weak)	MIRT256742	HITS-CLIP	22473208
hsa-miR-181a-5p	SLC35G2	Functional MTI (Weak)	MIRT305128	PAR-CLIP	21572407
hsa-miR-181a-5p	ID4	Functional MTI (Weak)	MIRT257371	PAR-CLIP	20371350
hsa-miR-181a-5p	DAZAP2	Functional MTI (Weak)	MIRT273444	HITS-CLIP	22473208
hsa-miR-181a-5p	ZFP36L1	Functional MTI (Weak)	MIRT279875	HITS-CLIP	22473208
hsa-miR-181a-5p	PHACTR2	Functional MTI (Weak)	MIRT437649	Microarray, qRT-PCR	22815788
hsa-miR-181a-5p	MTX3	Functional MTI (Weak)	MIRT314550	HITS-CLIP	22473208
hsa-miR-181a-5p	ABCG2	Functional MTI	MIRT437399	Luciferase reporter assay, Microarray, qRT-PCR, Western blot	23780685
hsa-miR-181a-5p	SASH1	Functional MTI (Weak)	MIRT437650	Microarray, qRT-PCR	22815788
hsa-miR-181a-5p	PHLDA1	Functional MTI (Weak)	MIRT437651	Microarray, qRT-PCR	22815788
hsa-miR-181a-5p	MOSPD1	Functional MTI (Weak)	MIRT437652	Microarray, qRT-PCR	22815788
hsa-miR-181a-5p	SRGAP1	Functional MTI (Weak)	MIRT437653	Microarray, qRT-PCR	22815788
hsa-miR-181a-5p	UBL3	Functional MTI (Weak)	MIRT437654	Microarray, qRT-PCR	22815788
hsa-miR-181a-5p	PHACTR4	Functional MTI (Weak)	MIRT437655	Microarray, qRT-PCR	22815788
hsa-miR-181a-5p	EREG	Functional MTI (Weak)	MIRT437656	Microarray, qRT-PCR	22815788
hsa-miR-181a-5p	TERT	Functional MTI	MIRT437924	GFP reporter assay, Luciferase reporter assay, qRT-PCR	25444904
hsa-miR-181a-5p	RGS5	Functional MTI	MIRT437942	ChIP-seq, qRT-PCR, Luciferase reporter assay	23308108
hsa-miR-181a-5p	AHR	Functional MTI	MIRT438216	qRT-PCR, Western blot	24329418
hsa-miR-181a-5p	STAT3	Functional MTI	MIRT438217	qRT-PCR, Western blot	24329418
hsa-miR-181a-5p	IFNG	Functional MTI	MIRT437969	qRT-PCR, Luciferase reporter assay, Western blot	24704866
hsa-miR-181a-5p	ZNF253	Functional MTI (Weak)	MIRT683299	HITS-CLIP	23313552
hsa-miR-181a-5p	WIF1	Functional MTI	MIRT438437	Immunofluorescence, Immunohistochemistry, In situ hybridization, Luciferase reporter assay, Microarray, qRT-PCR, Western blot	24755295
hsa-miR-181a-5p	WIF1	Functional MTI	MIRT438437	Luciferase reporter assay, Western blot	28184923
hsa-miR-181a-5p	TWIST1	Functional MTI	MIRT438509	Luciferase reporter assay	24148247
hsa-miR-181a-5p	MAPK1	Functional MTI	MIRT438857	Luciferase reporter assay, Microarray, qRT-PCR, Western blot	23911747
hsa-miR-181a-5p	MAPK1	Functional MTI	MIRT438857	Luciferase reporter assay, qRT-PCR, Western blot	27517749
hsa-miR-181a-5p	ZNF556	Functional MTI (Weak)	MIRT669768	HITS-CLIP	23824327
hsa-miR-181a-5p	ZNF556	Functional MTI (Weak)	MIRT669768	HITS-CLIP	27418678
hsa-miR-181a-5p	TOPBP1	Functional MTI (Weak)	MIRT698129	HITS-CLIP	23313552
hsa-miR-181a-5p	TEF	Functional MTI (Weak)	MIRT698676	HITS-CLIP	23313552
hsa-miR-181a-5p	RNMT	Functional MTI (Weak)	MIRT702063	HITS-CLIP	23313552
hsa-miR-181a-5p	RSBN1L	Functional MTI (Weak)	MIRT707909	HITS-CLIP	21572407
hsa-miR-181a-5p	ADAM17	Functional MTI (Weak)	MIRT705938	HITS-CLIP	23313552
hsa-miR-181a-5p	KLHL24	Functional MTI (Weak)	MIRT708830	HITS-CLIP	19536157
hsa-miR-181a-5p	ZNF597	Functional MTI (Weak)	MIRT711103	HITS-CLIP	19536157
hsa-miR-181a-5p	PDK3	Functional MTI (Weak)	MIRT708958	HITS-CLIP	19536157
hsa-miR-181a-5p	RNF187	Functional MTI (Weak)	MIRT711041	HITS-CLIP	19536157
hsa-miR-181a-5p	RLIM	Functional MTI (Weak)	MIRT714106	HITS-CLIP	19536157
hsa-miR-181a-5p	CENPO	Functional MTI (Weak)	MIRT712563	HITS-CLIP	19536157
hsa-miR-181a-5p	FAM13A	Functional MTI (Weak)	MIRT713217	HITS-CLIP	19536157
hsa-miR-181a-5p	ZNF449	Functional MTI (Weak)	MIRT720070	HITS-CLIP	19536157
hsa-miR-181a-5p	VCAM1	Functional MTI (Weak)	MIRT715363	HITS-CLIP	19536157
hsa-miR-181a-5p	LAPTM4B	Functional MTI (Weak)	MIRT716288	HITS-CLIP	19536157
hsa-miR-181a-5p	ZNF121	Functional MTI (Weak)	MIRT726057	HITS-CLIP	22473208
hsa-miR-181a-5p	PNKD	Functional MTI (Weak)	MIRT722502	HITS-CLIP	19536157
hsa-miR-181a-5p	EN2	Functional MTI (Weak)	MIRT725542	HITS-CLIP	19536157
hsa-miR-181a-5p	ZBTB4	Functional MTI (Weak)	MIRT726088	HITS-CLIP	22473208
hsa-miR-181a-5p	ZNF664	Functional MTI (Weak)	MIRT726025	HITS-CLIP	22473208
hsa-miR-181a-5p	TNRC6B	Functional MTI (Weak)	MIRT726256	HITS-CLIP	22473208
hsa-miR-181a-5p	ULK1	Functional MTI (Weak)	MIRT726178	HITS-CLIP	22473208
hsa-miR-181a-5p	TMF1	Functional MTI (Weak)	MIRT726274	HITS-CLIP	22473208
hsa-miR-181a-5p	TUBB	Functional MTI (Weak)	MIRT726218	HITS-CLIP	22473208
hsa-miR-181a-5p	TMEM30A	Functional MTI (Weak)	MIRT726294	HITS-CLIP	22473208
hsa-miR-181a-5p	TSG101	Functional MTI (Weak)	MIRT726225	HITS-CLIP	22473208
hsa-miR-181a-5p	TFRC	Functional MTI (Weak)	MIRT726333	HITS-CLIP	22473208
hsa-miR-181a-5p	SRGN	Functional MTI (Weak)	MIRT726459	HITS-CLIP	22473208
hsa-miR-181a-5p	TBL1XR1	Functional MTI (Weak)	MIRT726352	HITS-CLIP	22473208
hsa-miR-181a-5p	TBC1D7	Functional MTI (Weak)	MIRT726364	HITS-CLIP	22473208
hsa-miR-181a-5p	TBC1D13	Functional MTI (Weak)	MIRT726375	HITS-CLIP	22473208
hsa-miR-181a-5p	STX2	Functional MTI (Weak)	MIRT726418	HITS-CLIP	22473208
hsa-miR-181a-5p	STAG1	Functional MTI (Weak)	MIRT726436	HITS-CLIP	22473208
hsa-miR-181a-5p	SLC7A1	Functional MTI (Weak)	MIRT726518	HITS-CLIP	22473208
hsa-miR-181a-5p	SSX2IP	Functional MTI (Weak)	MIRT726441	HITS-CLIP	22473208
hsa-miR-181a-5p	SORT1	Functional MTI (Weak)	MIRT726474	HITS-CLIP	22473208
hsa-miR-181a-5p	SLC38A2	Functional MTI (Weak)	MIRT726539	HITS-CLIP	22473208
hsa-miR-181a-5p	SMCR8	Functional MTI (Weak)	MIRT726490	HITS-CLIP	22473208
hsa-miR-181a-5p	SLC19A2	Functional MTI (Weak)	MIRT726557	HITS-CLIP	22473208
hsa-miR-181a-5p	SLC10A7	Functional MTI (Weak)	MIRT726566	HITS-CLIP	22473208
hsa-miR-181a-5p	SHOC2	Functional MTI (Weak)	MIRT726581	HITS-CLIP	22473208
hsa-miR-181a-5p	SIPA1L1	Functional MTI (Weak)	MIRT726571	HITS-CLIP	22473208
hsa-miR-181a-5p	RHOG	Functional MTI (Weak)	MIRT726743	HITS-CLIP	22473208
hsa-miR-181a-5p	RAN	Functional MTI (Weak)	MIRT726793	HITS-CLIP	22473208
hsa-miR-181a-5p	RGS16	Functional MTI (Weak)	MIRT726747	HITS-CLIP	22473208
hsa-miR-181a-5p	RGS16	Functional MTI	MIRT726747	Luciferase reporter assay, qRT-PCR, Western blot	26013170
hsa-miR-181a-5p	RAB2B	Functional MTI (Weak)	MIRT726822	HITS-CLIP	22473208
hsa-miR-181a-5p	RP2	Functional MTI (Weak)	MIRT726709	HITS-CLIP	22473208
hsa-miR-181a-5p	PURB	Functional MTI (Weak)	MIRT726829	HITS-CLIP	22473208
hsa-miR-181a-5p	PER2	Functional MTI (Weak)	MIRT726984	HITS-CLIP	22473208
hsa-miR-181a-5p	PBRM1	Functional MTI (Weak)	MIRT727004	HITS-CLIP	22473208
hsa-miR-181a-5p	OSBPL3	Functional MTI (Weak)	MIRT727043	HITS-CLIP	22473208
hsa-miR-181a-5p	PGAP1	Functional MTI (Weak)	MIRT726971	HITS-CLIP	22473208
hsa-miR-181a-5p	EFCAB14	Functional MTI (Weak)	MIRT727374	HITS-CLIP	22473208
hsa-miR-181a-5p	MTUS1	Functional MTI (Weak)	MIRT727132	HITS-CLIP	22473208
hsa-miR-181a-5p	MPP5	Functional MTI (Weak)	MIRT727160	HITS-CLIP	22473208
hsa-miR-181a-5p	KMT2E	Functional MTI (Weak)	MIRT727181	HITS-CLIP	22473208
hsa-miR-181a-5p	LPCAT1	Functional MTI (Weak)	MIRT727287	HITS-CLIP	22473208
hsa-miR-181a-5p	LONRF1	Functional MTI (Weak)	MIRT727291	HITS-CLIP	22473208
hsa-miR-181a-5p	NMT2	Functional MTI (Weak)	MIRT727078	HITS-CLIP	22473208
hsa-miR-181a-5p	FAM192A	Functional MTI (Weak)	MIRT727081	HITS-CLIP	22473208
hsa-miR-181a-5p	NIN	Functional MTI (Weak)	MIRT727086	HITS-CLIP	22473208
hsa-miR-181a-5p	NCAPG	Functional MTI (Weak)	MIRT727100	HITS-CLIP	22473208
hsa-miR-181a-5p	NAA50	Functional MTI (Weak)	MIRT727112	HITS-CLIP	22473208
hsa-miR-181a-5p	INO80D	Functional MTI (Weak)	MIRT727450	HITS-CLIP	22473208
hsa-miR-181a-5p	IL1A	Functional MTI (Weak)	MIRT727459	HITS-CLIP	22473208
hsa-miR-181a-5p	GOLGA8B	Functional MTI (Weak)	MIRT727542	HITS-CLIP	22473208
hsa-miR-181a-5p	GOLGA1	Functional MTI (Weak)	MIRT727551	HITS-CLIP	22473208
hsa-miR-181a-5p	GNS	Functional MTI (Weak)	MIRT727558	HITS-CLIP	22473208
hsa-miR-181a-5p	GK5	Functional MTI (Weak)	MIRT727578	HITS-CLIP	22473208
hsa-miR-181a-5p	CCNQ	Functional MTI (Weak)	MIRT727705	HITS-CLIP	22473208
hsa-miR-181a-5p	DYNC1LI2	Functional MTI (Weak)	MIRT727835	HITS-CLIP	22473208
hsa-miR-181a-5p	CPEB4	Functional MTI (Weak)	MIRT727964	HITS-CLIP	22473208
hsa-miR-181a-5p	CLCC1	Functional MTI (Weak)	MIRT727984	HITS-CLIP	22473208
hsa-miR-181a-5p	CCL22	Functional MTI (Weak)	MIRT728032	HITS-CLIP	22473208
hsa-miR-181a-5p	CCDC88C	Functional MTI (Weak)	MIRT728039	HITS-CLIP	22473208
hsa-miR-181a-5p	KPNA1	Functional MTI (Weak)	MIRT727332	HITS-CLIP	22473208
hsa-miR-181a-5p	HIST1H3D	Functional MTI (Weak)	MIRT727494	HITS-CLIP	22473208
hsa-miR-181a-5p	HECW2	Functional MTI (Weak)	MIRT727507	HITS-CLIP	22473208
hsa-miR-181a-5p	GOT1	Functional MTI (Weak)	MIRT727537	HITS-CLIP	22473208
hsa-miR-181a-5p	G3BP2	Functional MTI (Weak)	MIRT727625	HITS-CLIP	22473208
hsa-miR-181a-5p	FSD1L	Functional MTI (Weak)	MIRT727644	HITS-CLIP	22473208
hsa-miR-181a-5p	EPS15	Functional MTI (Weak)	MIRT727757	HITS-CLIP	22473208
hsa-miR-181a-5p	EED	Functional MTI (Weak)	MIRT727802	HITS-CLIP	22473208
hsa-miR-181a-5p	DDX52	Functional MTI (Weak)	MIRT727892	HITS-CLIP	22473208
hsa-miR-181a-5p	CPOX	Functional MTI (Weak)	MIRT727945	HITS-CLIP	22473208
hsa-miR-181a-5p	ELMSAN1	Functional MTI (Weak)	MIRT728138	HITS-CLIP	22473208
hsa-miR-181a-5p	GSKIP	Functional MTI (Weak)	MIRT728158	HITS-CLIP	22473208
hsa-miR-181a-5p	WASHC5	Functional MTI (Weak)	MIRT727382	HITS-CLIP	22473208
hsa-miR-181a-5p	BAZ2A	Functional MTI (Weak)	MIRT728224	HITS-CLIP	22473208
hsa-miR-181a-5p	KDM5A	Functional MTI (Weak)	MIRT727404	HITS-CLIP	22473208
hsa-miR-181a-5p	ATP2B1	Functional MTI (Weak)	MIRT728256	HITS-CLIP	22473208
hsa-miR-181a-5p	EMSY	Functional MTI (Weak)	MIRT728166	HITS-CLIP	22473208
hsa-miR-181a-5p	BLOC1S2	Functional MTI (Weak)	MIRT728200	HITS-CLIP	22473208
hsa-miR-181a-5p	ATG2B	Functional MTI (Weak)	MIRT728278	HITS-CLIP	22473208
hsa-miR-181a-5p	CTDSPL	Functional MTI	MIRT731063	qRT-PCR, Luciferase reporter assay, Western blot	25174404
hsa-miR-181a-5p	ALDH9A1	Functional MTI (Weak)	MIRT728361	HITS-CLIP	22473208
hsa-miR-181a-5p	RASSF1	Functional MTI	MIRT733411	Luciferase reporter assay, Western blot	26041820
hsa-miR-181a-5p	AFF4	Functional MTI (Weak)	MIRT728380	HITS-CLIP	22473208
hsa-miR-181a-5p	ACYP1	Functional MTI (Weak)	MIRT728392	HITS-CLIP	22473208
hsa-miR-181a-5p	TUSC3	Functional MTI	MIRT731403	Luciferase reporter assay, Western blot	28288641
hsa-miR-181a-5p	MEG3	Functional MTI	MIRT731765	Luciferase reporter assay, qRT-PCR, Western blot	26253106
hsa-miR-181a-5p	PTEN	Functional MTI	MIRT732079	Luciferase reporter assay, Western blot	26323677
hsa-miR-181a-5p	PTEN	Functional MTI	MIRT732079	Western blot	28322462
hsa-miR-181a-5p	PTEN	Functional MTI	MIRT732079	Luciferase reporter assay, qRT-PCR, Western blot	28388883
hsa-miR-181a-5p	BAX	Functional MTI	MIRT733283	Luciferase reporter assay, Western blot	26028030
hsa-miR-181a-5p	ASB1	Functional MTI (Weak)	MIRT728296	HITS-CLIP	22473208
hsa-miR-181a-5p	ARRDC3	Functional MTI (Weak)	MIRT728301	HITS-CLIP	22473208
hsa-miR-181a-5p	ARRB2	Functional MTI (Weak)	MIRT728304	HITS-CLIP	22473208
hsa-miR-181a-5p	APOL6	Functional MTI (Weak)	MIRT728326	HITS-CLIP	22473208
hsa-miR-181a-5p	PHLPP2	Functional MTI	MIRT731852	Luciferase reporter assay, Microarray, qRT-PCR, Western blot	27915346
hsa-miR-181a-5p	PHLPP2	Functional MTI	MIRT731852	Luciferase reporter assay, qRT-PCR, Western blot	28224609
hsa-miR-181a-5p	GPD1L	Functional MTI	MIRT731887	Luciferase reporter assay, qRT-PCR, Western blot	28280258
hsa-miR-181a-5p	ALDH1A1	Functional MTI (Weak)	MIRT733003	qRT-PCR	26693182
hsa-miR-181a-5p	CDKN1A	Functional MTI	MIRT733054	qRT-PCR, Western blot	27534652
hsa-miR-181a-5p	RASSF1	Functional MTI	MIRT733411	Luciferase reporter assay, qRT-PCR, Western blot	27384977
hsa-miR-181a-5p	RASSF1	Functional MTI	MIRT733411	Luciferase reporter assay, qRT-PCR	27600004
hsa-miR-181a-5p	INPP4B	Functional MTI	MIRT733757	Luciferase reporter assay, qRT-PCR, Western blot	28224609
hsa-miR-181a-5p	PRKN	Functional MTI	MIRT734362	Luciferase reporter assay, qRT-PCR, Western blot	27281615
hsa-miR-181a-5p	CTNNB1	Functional MTI	MIRT733915	Luciferase reporter assay, Western blot	28086904
hsa-miR-181a-5p	TCF4	Functional MTI	MIRT733917	Luciferase reporter assay, Western blot	28086904
hsa-miR-181a-5p	NRAS	Functional MTI	MIRT734574	Luciferase reporter assay, qRT-PCR, Western blot	27517749
hsa-miR-181a-5p	EGR1	Functional MTI	MIRT734446	Luciferase reporter assay, qRT-PCR, Western blot	28077323
hsa-miR-181a-5p	RUNX1	Functional MTI	MIRT734590	Luciferase reporter assay	26580398
hsa-miR-181a-5p	CEBPA	Functional MTI	MIRT734848	Luciferase reporter assay	27673564
hsa-miR-181a-5p	SAMHD1	Functional MTI	MIRT735198	Flow, Luciferase reporter assay, qRT-PCR, Western blot	25890101
hsa-miR-181a-5p	PROX1	Functional MTI	MIRT003630	Luciferase reporter assay, qRT-PCR, Western blot	20558617
hsa-miR-181a-5p	CADPS2	Functional MTI (Weak)	MIRT762965	PAR-CLIP	27292025
hsa-miR-181a-5p	PRAMEF11	Functional MTI (Weak)	MIRT762966	PAR-CLIP	27292025
hsa-miR-181a-5p	PRAMEF15	Functional MTI (Weak)	MIRT762967	PAR-CLIP	27292025
hsa-miR-181a-5p	PRAMEF26	Functional MTI (Weak)	MIRT762968	PAR-CLIP	27292025
hsa-miR-181a-5p	PRAMEF4	Functional MTI (Weak)	MIRT762969	PAR-CLIP	27292025
hsa-miR-181a-5p	PRAMEF9	Functional MTI (Weak)	MIRT762970	PAR-CLIP	27292025
hsa-miR-181a-5p	NLK	Functional MTI	MIRT000243	Luciferase reporter assay	19585654
hsa-miR-181a-5p	GATA6	Functional MTI	MIRT000244	Luciferase reporter assay	19585654
hsa-miR-181a-5p	GATA6	Functional MTI (Weak)	MIRT000244	Microarray	17612493
hsa-miR-181a-5p	CDX2	Functional MTI	MIRT000245	Luciferase reporter assay	19585654
hsa-miR-181a-5p	PLAG1	Functional MTI	MIRT000698	Western blot, Luciferase reporter assay, Microarray	19692702
hsa-miR-181a-5p	ADCY9	Functional MTI (Weak)	MIRT738024	PAR-CLIP	26701625
hsa-miR-181a-5p	DCBLD2	Functional MTI (Weak)	MIRT738025	PAR-CLIP	26701625
hsa-miR-181a-5p	RPL13A	Functional MTI (Weak)	MIRT738026	PAR-CLIP	26701625
hsa-miR-181a-5p	RPL13A	Functional MTI (Weak)	MIRT738026	PAR-CLIP	27292025
hsa-miR-181a-5p	HNRNPH1	Functional MTI (Weak)	MIRT783945	HITS-CLIP	27418678
hsa-miR-181a-5p	WDFY3	Functional MTI (Weak)	MIRT783946	HITS-CLIP	27418678
hsa-miR-181a-5p	BCL2	Functional MTI	MIRT003501	Luciferase reporter assay, qRT-PCR, Western blot, Reporter assay;Western blot;Other	20162574
hsa-miR-181a-5p	BCL2	Functional MTI	MIRT003501	Luciferase reporter assay	22285729
hsa-miR-181a-5p	BCL2	Functional MTI	MIRT003501	Luciferase reporter assay, qRT-PCR, Western blot	22209977
hsa-miR-181a-5p	BCL2	Functional MTI	MIRT003501	Immunoblot, Luciferase reporter assay, qRT-PCR, Western blot	21958558
hsa-miR-181a-5p	BCL2	Functional MTI	MIRT003501	Luciferase reporter assay	22610076
hsa-miR-181a-5p	BCL2	Functional MTI	MIRT003501	Luciferase reporter assay, qRT-PCR, Western blot	24335172
hsa-miR-181a-5p	BCL2	Functional MTI	MIRT003501	Immunoblot, qRT-PCR, Western blot	24002437
hsa-miR-181a-5p	BCL2	Functional MTI	MIRT003501	Luciferase reporter assay, qRT-PCR, Western blot	27802900
hsa-miR-181a-5p	KAT2B	Functional MTI	MIRT004327	Western blot, Luciferase reporter assay	18728182
hsa-miR-181a-5p	PROX1	Functional MTI	MIRT003630	Luciferase reporter assay, qRT-PCR, Western blot	25706394
hsa-miR-181a-5p	ZNF763	Functional MTI	MIRT005544	Luciferase reporter assay, Microarray, Western blot	20591824
hsa-miR-181a-5p	CDKN1B	Functional MTI	MIRT004554	Luciferase reporter assay, Western blot, Reporter assay;Western blot;qRT-PCR	19273599
hsa-miR-181a-5p	CDKN1B	Functional MTI (Weak)	MIRT004554	CLASH	23622248
hsa-miR-181a-5p	CDKN1B	Functional MTI	MIRT004554	qRT-PCR, Western blot	27534652
hsa-miR-181a-5p	HRAS	Functional MTI	MIRT005880	Luciferase reporter assay, qRT-PCR, Western blot, Reporter assay	21167132
hsa-miR-181a-5p	DDIT4	Functional MTI	MIRT005575	Immunoblot, Luciferase reporter assay, qRT-PCR	21274007
hsa-miR-181a-5p	DDIT4	Functional MTI (Weak)	MIRT005575	PAR-CLIP	21572407
hsa-miR-181a-5p	ATM	Functional MTI	MIRT005576	Immunoblot, Luciferase reporter assay, qRT-PCR	21274007
hsa-miR-181a-5p	ATM	Functional MTI	MIRT005576	Luciferase reporter assay, Western blot	23656790
hsa-miR-181a-5p	ATM	Functional MTI	MIRT005576	Flow, Luciferase reporter assay, qRT-PCR, Western blot	24531888
hsa-miR-181a-5p	ATM	Functional MTI (Weak)	MIRT005576	HITS-CLIP	22473208
hsa-miR-181a-5p	ATM	Functional MTI (Weak)	MIRT005576	PAR-CLIP	20371350
hsa-miR-181a-5p	ATM	Functional MTI	MIRT005576	Luciferase reporter assay, qRT-PCR, Western blot	26113450
hsa-miR-181a-5p	HIPK2	Functional MTI	MIRT005577	Immunoblot, Luciferase reporter assay, qRT-PCR	21274007
hsa-miR-181a-5p	HIPK2	Functional MTI (Weak)	MIRT005577	qRT-PCR	26793992
hsa-miR-181a-5p	BCL2L11	Functional MTI	MIRT005767	Luciferase reporter assay, qRT-PCR, Western blot	20841506
hsa-miR-181a-5p	BCL2L11	Functional MTI	MIRT005767	Luciferase reporter assay	23241956
hsa-miR-181a-5p	RNF2	Functional MTI	MIRT006166	Luciferase reporter assay, Microarray, qRT-PCR, Western blot	21840484
hsa-miR-181a-5p	PRAP1	Functional MTI	MIRT006395	Luciferase reporter assay	21779487
hsa-miR-181a-5p	RALA	Functional MTI	MIRT006194	Flow, Luciferase reporter assay, Microarray, qRT-PCR, Western blot	22442671
hsa-miR-181a-5p	RALA	Functional MTI (Weak)	MIRT006194	Microarray, qRT-PCR	22815788
hsa-miR-181a-5p	SIRT1	Functional MTI	MIRT006213	Immunoblot, Luciferase reporter assay, qRT-PCR	22476949
hsa-miR-181a-5p	SIRT1	Functional MTI	MIRT006213	Luciferase reporter assay	22228303
hsa-miR-181a-5p	SIRT1	Functional MTI	MIRT006213	GFP reporter assay	26922183
hsa-miR-181a-5p	KLF6	Functional MTI	MIRT006939	Luciferase reporter assay, qRT-PCR, Western blot	22581522
hsa-miR-181a-5p	MTMR3	Functional MTI	MIRT006871	Luciferase reporter assay	22971574
hsa-miR-181a-5p	MTMR3	Functional MTI	MIRT006871	qRT-PCR, Western blot	28447759
hsa-miR-181a-5p	DUSP6	Functional MTI	MIRT006481	Luciferase reporter assay, Western blot	17382377
hsa-miR-181a-5p	DUSP6	Functional MTI (Weak)	MIRT006481	Flow, Microarray, qRT-PCR	25477247
hsa-miR-181a-5p	PTPN11	Functional MTI	MIRT006482	Luciferase reporter assay, Western blot	17382377
hsa-miR-181a-5p	DUSP5	Functional MTI	MIRT006483	Luciferase reporter assay, Western blot	17382377
hsa-miR-181a-5p	DUSP5	Functional MTI (Weak)	MIRT006483	HITS-CLIP	22473208
hsa-miR-181a-5p	PTPN22	Functional MTI	MIRT006484	Luciferase reporter assay, Western blot	17382377
hsa-miR-181a-5p	FOS	Functional MTI	MIRT006851	Luciferase reporter assay	22956783
hsa-miR-181a-5p	KLF6	Functional MTI	MIRT006939	Luciferase reporter assay, qRT-PCR, Western blot	25182666
hsa-miR-181a-5p	KLF6	Functional MTI	MIRT006939	Luciferase reporter assay	27673564
hsa-miR-181a-5p	MCL1	Functional MTI	MIRT006949	Luciferase reporter assay	22610076
hsa-miR-181a-5p	XIAP	Functional MTI	MIRT006950	Luciferase reporter assay	22610076
hsa-miR-181a-5p	IQCG	Functional MTI (Weak)	MIRT025135	PAR-CLIP	22100165
hsa-miR-181a-5p	GPR78	Functional MTI	MIRT007058	Luciferase reporter assay	23085757
hsa-miR-181a-5p	LFNG	Functional MTI (Weak)	MIRT025038	Microarray	17612493
hsa-miR-181a-5p	LRRC17	Functional MTI (Weak)	MIRT025039	Microarray	17612493
hsa-miR-181a-5p	CHRFAM7A	Functional MTI (Weak)	MIRT025040	Microarray	17612493
hsa-miR-181a-5p	CD46	Functional MTI (Weak)	MIRT025041	Microarray	17612493
hsa-miR-181a-5p	RASSF6	Functional MTI (Weak)	MIRT025042	Microarray	17612493
hsa-miR-181a-5p	RASSF6	Functional MTI	MIRT025042	Luciferase reporter assay, qRT-PCR, Western blot	28043911
hsa-miR-181a-5p	FXYD6	Functional MTI (Weak)	MIRT025043	Microarray	17612493
hsa-miR-181a-5p	KCTD3	Functional MTI (Weak)	MIRT025044	Microarray	17612493
hsa-miR-181a-5p	TSHR	Functional MTI (Weak)	MIRT025045	Microarray	17612493
hsa-miR-181a-5p	ZNF558	Functional MTI (Weak)	MIRT025046	Microarray	17612493
hsa-miR-181a-5p	C8A	Functional MTI (Weak)	MIRT025047	Microarray	17612493
hsa-miR-181a-5p	ARL6IP6	Functional MTI (Weak)	MIRT025048	Microarray	17612493
hsa-miR-181a-5p	ZNF426	Functional MTI (Weak)	MIRT025049	Microarray	17612493
hsa-miR-181a-5p	ATF7IP2	Functional MTI (Weak)	MIRT025051	Microarray	17612493
hsa-miR-181a-5p	PRR4	Functional MTI (Weak)	MIRT025052	Microarray	17612493
hsa-miR-181a-5p	TCF21	Functional MTI (Weak)	MIRT025053	Microarray	17612493
hsa-miR-181a-5p	PHOX2A	Functional MTI (Weak)	MIRT025054	Microarray	17612493
hsa-miR-181a-5p	PLPBP	Functional MTI (Weak)	MIRT025055	Microarray	17612493
hsa-miR-181a-5p	HACD3	Functional MTI (Weak)	MIRT025056	Microarray	17612493
hsa-miR-181a-5p	GSTM2	Functional MTI (Weak)	MIRT025057	Microarray	17612493
hsa-miR-181a-5p	FSIP1	Functional MTI (Weak)	MIRT025058	Microarray	17612493
hsa-miR-181a-5p	KBTBD3	Functional MTI (Weak)	MIRT025059	Microarray	17612493
hsa-miR-181a-5p	PTPRZ1	Functional MTI (Weak)	MIRT025060	Microarray	17612493
hsa-miR-181a-5p	WNT3A	Functional MTI (Weak)	MIRT025061	Microarray	17612493
hsa-miR-181a-5p	TUSC1	Functional MTI (Weak)	MIRT025062	Microarray	17612493
hsa-miR-181a-5p	LRRN3	Functional MTI (Weak)	MIRT025063	Microarray	17612493
hsa-miR-181a-5p	TMEM45A	Functional MTI (Weak)	MIRT025064	Microarray	17612493
hsa-miR-181a-5p	ARF6	Functional MTI (Weak)	MIRT025065	Microarray	17612493
hsa-miR-181a-5p	ARF6	Functional MTI (Weak)	MIRT025065	PAR-CLIP	21572407
hsa-miR-181a-5p	C1orf109	Functional MTI (Weak)	MIRT025066	Microarray	17612493
hsa-miR-181a-5p	TAF15	Functional MTI (Weak)	MIRT025067	Microarray	17612493
hsa-miR-181a-5p	PLXDC2	Functional MTI (Weak)	MIRT025068	Microarray	17612493
hsa-miR-181a-5p	NMRK2	Functional MTI (Weak)	MIRT025069	Microarray	17612493
hsa-miR-181a-5p	WNT2	Functional MTI (Weak)	MIRT025070	Microarray	17612493
hsa-miR-181a-5p	ATG10	Functional MTI (Weak)	MIRT025071	Microarray	17612493
hsa-miR-181a-5p	PRDX3	Functional MTI (Weak)	MIRT025072	Microarray	17612493
hsa-miR-181a-5p	ZNF652	Functional MTI (Weak)	MIRT025073	Microarray	17612493
hsa-miR-181a-5p	RTEL1-TNFRSF6B	Functional MTI (Weak)	MIRT025074	Microarray	17612493
hsa-miR-181a-5p	GCNT1	Functional MTI (Weak)	MIRT025075	Microarray	17612493
hsa-miR-181a-5p	PCDHB8	Functional MTI (Weak)	MIRT025076	Microarray	17612493
hsa-miR-181a-5p	ENAH	Functional MTI (Weak)	MIRT025077	Microarray	17612493
hsa-miR-181a-5p	ZNF25	Functional MTI (Weak)	MIRT025078	Microarray	17612493
hsa-miR-181a-5p	SRSF7	Functional MTI (Weak)	MIRT025199	Sequencing	20371350
hsa-miR-181a-5p	DDX3X	Functional MTI (Weak)	MIRT025200	Sequencing	20371350
hsa-miR-181a-5p	DDX3X	Functional MTI (Weak)	MIRT025200	CLASH	23622248
hsa-miR-181a-5p	DDX3X	Functional MTI	MIRT025200	Luciferase reporter assay, qRT-PCR, Western blot	22492871
hsa-miR-181a-5p	DDX3X	Functional MTI (Weak)	MIRT025200	PAR-CLIP	23592263
hsa-miR-181a-5p	DDX3X	Functional MTI (Weak)	MIRT025200	PAR-CLIP	22012620
hsa-miR-181a-5p	KRAS	Functional MTI (Weak)	MIRT025201	Sequencing	20371350
hsa-miR-181a-5p	KRAS	Functional MTI	MIRT025201	Luciferase reporter assay, qRT-PCR, Western blot	23752186
hsa-miR-181a-5p	KRAS	Functional MTI	MIRT025201	Luciferase reporter assay, qRT-PCR, Western blot	27517749
hsa-miR-181a-5p	LBR	Functional MTI (Weak)	MIRT025202	Sequencing, PAR-CLIP	20371350
hsa-miR-181a-5p	LBR	Functional MTI (Weak)	MIRT025202	HITS-CLIP	22473208
hsa-miR-181a-5p	GIGYF1	Functional MTI (Weak)	MIRT025203	Sequencing	20371350
hsa-miR-181a-5p	GIGYF1	Functional MTI (Weak)	MIRT025203	HITS-CLIP	22473208
hsa-miR-181a-5p	GIGYF1	Functional MTI (Weak)	MIRT025203	PAR-CLIP	24398324
hsa-miR-181a-5p	GIGYF1	Functional MTI (Weak)	MIRT025203	PAR-CLIP	23446348
hsa-miR-181a-5p	KLHL42	Functional MTI (Weak)	MIRT025204	Sequencing	20371350
hsa-miR-181a-5p	TMEM132B	Functional MTI (Weak)	MIRT025205	Sequencing	20371350
hsa-miR-181a-5p	AFTPH	Functional MTI (Weak)	MIRT025206	Sequencing	20371350
hsa-miR-181a-5p	ZNF148	Functional MTI (Weak)	MIRT025207	Sequencing	20371350
hsa-miR-181a-5p	NOTCH2	Functional MTI (Weak)	MIRT025208	Sequencing	20371350
hsa-miR-181a-5p	NOTCH2	Functional MTI (Weak)	MIRT025208	Microarray	22942087
hsa-miR-181a-5p	NFYB	Functional MTI (Weak)	MIRT025209	Sequencing	20371350
hsa-miR-181a-5p	S100A1	Functional MTI (Weak)	MIRT025080	Microarray	17612493
hsa-miR-181a-5p	PLA2G4C	Functional MTI (Weak)	MIRT025081	Microarray	17612493
hsa-miR-181a-5p	NOL4	Functional MTI (Weak)	MIRT025082	Microarray	17612493
hsa-miR-181a-5p	SIX6	Functional MTI (Weak)	MIRT025083	Microarray	17612493
hsa-miR-181a-5p	FKBP10	Functional MTI (Weak)	MIRT025084	Microarray	17612493
hsa-miR-181a-5p	SMCHD1	Functional MTI (Weak)	MIRT025085	Microarray	17612493
hsa-miR-181a-5p	OR11A1	Functional MTI (Weak)	MIRT025086	Microarray	17612493
hsa-miR-181a-5p	INCENP	Functional MTI (Weak)	MIRT025087	Microarray	17612493
hsa-miR-181a-5p	INCENP	Functional MTI (Weak)	MIRT025087	HITS-CLIP	22473208
hsa-miR-181a-5p	LPGAT1	Functional MTI (Weak)	MIRT025088	Microarray	17612493
hsa-miR-181a-5p	CLUAP1	Functional MTI (Weak)	MIRT025089	Microarray	17612493
hsa-miR-181a-5p	LYSMD3	Functional MTI (Weak)	MIRT025090	Microarray	17612493
hsa-miR-181a-5p	CCDC6	Functional MTI (Weak)	MIRT025091	Microarray	17612493
hsa-miR-181a-5p	BAG2	Functional MTI (Weak)	MIRT025092	Microarray	17612493
hsa-miR-181a-5p	GPR83	Functional MTI (Weak)	MIRT025093	Microarray	17612493
hsa-miR-181a-5p	PTGS2	Functional MTI (Weak)	MIRT025094	Microarray	17612493
hsa-miR-181a-5p	ANKRD13C	Functional MTI (Weak)	MIRT025095	Microarray	17612493
hsa-miR-181a-5p	RLF	Functional MTI (Weak)	MIRT025096	Microarray	17612493
hsa-miR-181a-5p	RLF	Functional MTI (Weak)	MIRT025096	HITS-CLIP	22473208
hsa-miR-181a-5p	FBXO28	Functional MTI (Weak)	MIRT025097	Sequencing	20371350
hsa-miR-181a-5p	ZNF350	Functional MTI (Weak)	MIRT025098	Sequencing	20371350
hsa-miR-181a-5p	TIAL1	Functional MTI (Weak)	MIRT025099	Sequencing	20371350
hsa-miR-181a-5p	RNF34	Functional MTI (Weak)	MIRT025100	Sequencing	20371350
hsa-miR-181a-5p	LCLAT1	Functional MTI (Weak)	MIRT025101	Sequencing, PAR-CLIP	20371350
hsa-miR-181a-5p	LCLAT1	Functional MTI (Weak)	MIRT025101	PAR-CLIP	21572407
hsa-miR-181a-5p	JCAD	Functional MTI (Weak)	MIRT025102	Sequencing	20371350
hsa-miR-181a-5p	ZNF35	Functional MTI (Weak)	MIRT025103	Sequencing	20371350
hsa-miR-181a-5p	PITPNB	Functional MTI (Weak)	MIRT025104	Sequencing	20371350
hsa-miR-181a-5p	SCD	Functional MTI (Weak)	MIRT025105	Sequencing	20371350
hsa-miR-181a-5p	SCD	Functional MTI (Weak)	MIRT025105	PAR-CLIP	23446348
hsa-miR-181a-5p	SCD	Functional MTI (Weak)	MIRT025105	PAR-CLIP	21572407
hsa-miR-181a-5p	H3F3B	Functional MTI (Weak)	MIRT025106	Sequencing	20371350
hsa-miR-181a-5p	GATAD2B	Functional MTI (Weak)	MIRT025107	Sequencing	20371350
hsa-miR-181a-5p	LGALSL	Functional MTI (Weak)	MIRT025108	Sequencing	20371350
hsa-miR-181a-5p	TGIF2	Functional MTI (Weak)	MIRT025109	Sequencing	20371350
hsa-miR-181a-5p	MOB1A	Functional MTI (Weak)	MIRT025110	Sequencing	20371350
hsa-miR-181a-5p	SLC35B4	Functional MTI (Weak)	MIRT025111	Sequencing	20371350
hsa-miR-181a-5p	FAM160A2	Functional MTI (Weak)	MIRT025112	Sequencing	20371350
hsa-miR-181a-5p	FAM160A2	Functional MTI (Weak)	MIRT025112	HITS-CLIP	22473208
hsa-miR-181a-5p	NUP58	Functional MTI (Weak)	MIRT025113	Sequencing	20371350
hsa-miR-181a-5p	GPRIN3	Functional MTI (Weak)	MIRT025114	Sequencing	20371350
hsa-miR-181a-5p	H1F0	Functional MTI (Weak)	MIRT025115	Sequencing	20371350
hsa-miR-181a-5p	H1F0	Functional MTI (Weak)	MIRT025115	PAR-CLIP	26701625
hsa-miR-181a-5p	ARHGAP12	Functional MTI (Weak)	MIRT025116	Sequencing	20371350
hsa-miR-181a-5p	SPRY2	Functional MTI (Weak)	MIRT025117	Sequencing	20371350
hsa-miR-181a-5p	TGFBR3	Functional MTI (Weak)	MIRT025118	Sequencing	20371350
hsa-miR-181a-5p	TMED4	Functional MTI (Weak)	MIRT025119	Sequencing	20371350
hsa-miR-181a-5p	MAP2K1	Functional MTI (Weak)	MIRT025120	Sequencing	20371350
hsa-miR-181a-5p	MAP2K1	Functional MTI	MIRT025120	Luciferase reporter assay, Microarray, qRT-PCR, Western blot	23911747
hsa-miR-181a-5p	PUM1	Functional MTI (Weak)	MIRT025121	Sequencing	20371350
hsa-miR-181a-5p	TRIM2	Functional MTI (Weak)	MIRT025122	Sequencing	20371350
hsa-miR-181a-5p	FBXO33	Functional MTI (Weak)	MIRT025123	Sequencing	20371350
hsa-miR-181a-5p	NRP1	Functional MTI (Weak)	MIRT025124	Microarray	17612493
hsa-miR-181a-5p	NRP1	Functional MTI (Weak)	MIRT025124	Sequencing	20371350
hsa-miR-181a-5p	FAM47B	Functional MTI (Weak)	MIRT025125	Microarray	17612493
hsa-miR-181a-5p	CCNG1	Functional MTI (Weak)	MIRT025126	Microarray	17612493
hsa-miR-181a-5p	CCNG1	Functional MTI (Weak)	MIRT025126	PAR-CLIP	21572407
hsa-miR-181a-5p	BRMS1L	Functional MTI (Weak)	MIRT025127	Microarray	17612493
hsa-miR-181a-5p	OTUD1	Functional MTI (Weak)	MIRT025128	Microarray	17612493
hsa-miR-181a-5p	OTUD1	Functional MTI (Weak)	MIRT025128	PAR-CLIP	20371350
hsa-miR-181a-5p	ATP6V0E1	Functional MTI (Weak)	MIRT025129	Microarray	17612493
hsa-miR-181a-5p	WNT16	Functional MTI (Weak)	MIRT025130	Microarray	17612493
hsa-miR-181a-5p	CST5	Functional MTI (Weak)	MIRT025131	Microarray	17612493
hsa-miR-181a-5p	SH3BGRL	Functional MTI (Weak)	MIRT025132	Microarray	17612493
hsa-miR-181a-5p	GPR137B	Functional MTI (Weak)	MIRT025133	Microarray	17612493
hsa-miR-181a-5p	OFCC1	Functional MTI (Weak)	MIRT025134	Microarray	17612493
hsa-miR-181a-5p	IQCG	Functional MTI (Weak)	MIRT025135	Microarray	17612493
hsa-miR-181a-5p	NKX3-2	Functional MTI (Weak)	MIRT025136	Microarray	17612493
hsa-miR-181a-5p	OTX2	Functional MTI (Weak)	MIRT025137	Microarray	17612493
hsa-miR-181a-5p	ROPN1L	Functional MTI (Weak)	MIRT025138	Microarray	17612493
hsa-miR-181a-5p	TMEM14A	Functional MTI (Weak)	MIRT025139	Microarray	17612493
hsa-miR-181a-5p	TAF2	Functional MTI (Weak)	MIRT025140	Microarray	17612493
hsa-miR-181a-5p	IDS	Functional MTI (Weak)	MIRT025141	Microarray	17612493
hsa-miR-181a-5p	FRA10AC1	Functional MTI (Weak)	MIRT025142	Microarray	17612493
hsa-miR-181a-5p	COL27A1	Functional MTI (Weak)	MIRT025143	Microarray	17612493
hsa-miR-181a-5p	EPHA5	Functional MTI (Weak)	MIRT025144	Microarray	17612493
hsa-miR-181a-5p	DCST1	Functional MTI (Weak)	MIRT025145	Microarray	17612493
hsa-miR-181a-5p	ZNF562	Functional MTI (Weak)	MIRT025146	Microarray	17612493
hsa-miR-181a-5p	EYA4	Functional MTI (Weak)	MIRT025147	Microarray	17612493
hsa-miR-181a-5p	CHL1	Functional MTI (Weak)	MIRT025148	Microarray	17612493
hsa-miR-181a-5p	TAAR6	Functional MTI (Weak)	MIRT025149	Microarray	17612493
hsa-miR-181a-5p	SLCO2A1	Functional MTI (Weak)	MIRT025150	Microarray	17612493
hsa-miR-181a-5p	HMGB2	Functional MTI (Weak)	MIRT025152	Microarray	17612493
hsa-miR-181a-5p	HERC3	Functional MTI (Weak)	MIRT025153	Microarray	17612493
hsa-miR-181a-5p	BTBD3	Functional MTI (Weak)	MIRT025154	Microarray	17612493
hsa-miR-181a-5p	SRPK2	Functional MTI (Weak)	MIRT025155	Microarray	17612493
hsa-miR-181a-5p	DNAJC7	Functional MTI (Weak)	MIRT025156	Microarray	17612493
hsa-miR-181a-5p	ANKRD1	Functional MTI (Weak)	MIRT025157	Microarray	17612493
hsa-miR-181a-5p	CFI	Functional MTI (Weak)	MIRT025158	Microarray	17612493
hsa-miR-181a-5p	MRPS14	Functional MTI (Weak)	MIRT025159	Microarray	17612493
hsa-miR-181a-5p	MRPS14	Functional MTI (Weak)	MIRT025159	PAR-CLIP	23592263
hsa-miR-181a-5p	HEY2	Functional MTI (Weak)	MIRT025160	Microarray	17612493
hsa-miR-181a-5p	MTMR12	Functional MTI (Weak)	MIRT025161	Microarray	17612493
hsa-miR-181a-5p	ACOT12	Functional MTI (Weak)	MIRT025162	Microarray	17612493
hsa-miR-181a-5p	PCLAF	Functional MTI (Weak)	MIRT025163	Microarray	17612493
hsa-miR-181a-5p	USP28	Functional MTI (Weak)	MIRT025164	Microarray	17612493
hsa-miR-181a-5p	AMMECR1	Functional MTI (Weak)	MIRT025165	Microarray	17612493
hsa-miR-181a-5p	BPGM	Functional MTI (Weak)	MIRT025166	Microarray	17612493
hsa-miR-181a-5p	DSCR8	Functional MTI (Weak)	MIRT025167	Microarray	17612493
hsa-miR-181a-5p	UGT3A1	Functional MTI (Weak)	MIRT025168	Microarray	17612493
hsa-miR-181a-5p	HSD17B3	Functional MTI (Weak)	MIRT025169	Microarray	17612493
hsa-miR-181a-5p	GADD45G	Functional MTI (Weak)	MIRT025170	Microarray	17612493
hsa-miR-181a-5p	FBXO34	Functional MTI (Weak)	MIRT025171	Microarray	17612493
hsa-miR-181a-5p	C1QTNF9	Functional MTI (Weak)	MIRT025172	Microarray	17612493
hsa-miR-181a-5p	KLRC4	Functional MTI (Weak)	MIRT025173	Microarray	17612493
hsa-miR-181a-5p	MOB3B	Functional MTI (Weak)	MIRT025174	Microarray	17612493
hsa-miR-181a-5p	FKBP7	Functional MTI (Weak)	MIRT025175	Microarray	17612493
hsa-miR-181a-5p	TBX4	Functional MTI (Weak)	MIRT025176	Microarray	17612493
hsa-miR-181a-5p	TMPRSS11A	Functional MTI (Weak)	MIRT025177	Microarray	17612493
hsa-miR-181a-5p	SNAI2	Functional MTI (Weak)	MIRT025178	Microarray	17612493
hsa-miR-181a-5p	SLC7A11	Functional MTI (Weak)	MIRT025179	Microarray	17612493
hsa-miR-181a-5p	NUDT12	Functional MTI (Weak)	MIRT025180	Microarray	17612493
hsa-miR-181a-5p	COPS2	Functional MTI (Weak)	MIRT025181	Microarray	17612493
hsa-miR-181a-5p	ZNF12	Functional MTI (Weak)	MIRT025182	Microarray	17612493
hsa-miR-181a-5p	PRLR	Functional MTI (Weak)	MIRT025183	Microarray	17612493
hsa-miR-181a-5p	PLCL2	Functional MTI (Weak)	MIRT025184	Microarray	17612493
hsa-miR-181a-5p	ZNF594	Functional MTI (Weak)	MIRT025185	Microarray	17612493
hsa-miR-181a-5p	METAP1	Functional MTI (Weak)	MIRT025186	Microarray	17612493
hsa-miR-181a-5p	HSPA13	Functional MTI (Weak)	MIRT025187	Sequencing	20371350
hsa-miR-181a-5p	NR6A1	Functional MTI (Weak)	MIRT025188	Sequencing	20371350
hsa-miR-181a-5p	NR6A1	Functional MTI (Weak)	MIRT025188	HITS-CLIP	22473208
hsa-miR-181a-5p	NR6A1	Functional MTI (Weak)	MIRT025188	PAR-CLIP	21572407
hsa-miR-181a-5p	YOD1	Functional MTI (Weak)	MIRT025189	Sequencing	20371350
hsa-miR-181a-5p	SLC37A3	Functional MTI (Weak)	MIRT025190	Sequencing	20371350
hsa-miR-181a-5p	FBXO11	Functional MTI (Weak)	MIRT025191	Sequencing	20371350
hsa-miR-181a-5p	FBXO11	Functional MTI (Weak)	MIRT025191	HITS-CLIP	22473208
hsa-miR-181a-5p	ZNF445	Functional MTI (Weak)	MIRT025192	Sequencing	20371350
hsa-miR-181a-5p	TM9SF3	Functional MTI (Weak)	MIRT025193	Sequencing	20371350
hsa-miR-181a-5p	ATP8A1	Functional MTI (Weak)	MIRT025194	Sequencing	20371350
hsa-miR-181a-5p	TMEM64	Functional MTI (Weak)	MIRT025195	Sequencing	20371350
hsa-miR-181a-5p	MOB1B	Functional MTI (Weak)	MIRT025196	Sequencing	20371350
hsa-miR-181a-5p	GNAI3	Functional MTI (Weak)	MIRT025197	Sequencing	20371350
hsa-miR-181a-5p	TAB2	Functional MTI (Weak)	MIRT025198	Sequencing	20371350
hsa-miR-181a-5p	KLHL15	Functional MTI (Weak)	MIRT047333	CLASH	23622248
hsa-miR-181a-5p	SIK2	Functional MTI (Weak)	MIRT047302	CLASH	23622248
hsa-miR-181a-5p	HOOK3	Functional MTI (Weak)	MIRT047303	CLASH	23622248
hsa-miR-181a-5p	FAM222B	Functional MTI (Weak)	MIRT047304	CLASH	23622248
hsa-miR-181a-5p	RPS8	Functional MTI (Weak)	MIRT047305	CLASH	23622248
hsa-miR-181a-5p	STAG2	Functional MTI (Weak)	MIRT047306	CLASH	23622248
hsa-miR-181a-5p	SMG1	Functional MTI (Weak)	MIRT047307	CLASH	23622248
hsa-miR-181a-5p	PFKFB2	Functional MTI (Weak)	MIRT047308	CLASH	23622248
hsa-miR-181a-5p	ZEB2	Functional MTI (Weak)	MIRT047309	CLASH	23622248
hsa-miR-181a-5p	MAZ	Functional MTI (Weak)	MIRT047310	CLASH	23622248
hsa-miR-181a-5p	RPL14	Functional MTI (Weak)	MIRT047311	CLASH	23622248
hsa-miR-181a-5p	KCTD2	Functional MTI (Weak)	MIRT047312	CLASH	23622248
hsa-miR-181a-5p	UBA2	Functional MTI (Weak)	MIRT047313	CLASH	23622248
hsa-miR-181a-5p	DDX27	Functional MTI (Weak)	MIRT047314	CLASH	23622248
hsa-miR-181a-5p	FAT1	Functional MTI (Weak)	MIRT047315	CLASH	23622248
hsa-miR-181a-5p	HDAC6	Functional MTI (Weak)	MIRT047316	CLASH	23622248
hsa-miR-181a-5p	TMEM192	Functional MTI (Weak)	MIRT047317	CLASH	23622248
hsa-miR-181a-5p	LAMA3	Functional MTI (Weak)	MIRT047318	CLASH	23622248
hsa-miR-181a-5p	HUWE1	Functional MTI (Weak)	MIRT047319	CLASH	23622248
hsa-miR-181a-5p	ND2	Functional MTI (Weak)	MIRT047320	CLASH	23622248
hsa-miR-181a-5p	HNRNPAB	Functional MTI (Weak)	MIRT047321	CLASH	23622248
hsa-miR-181a-5p	OCA2	Functional MTI (Weak)	MIRT047322	CLASH	23622248
hsa-miR-181a-5p	AP1M1	Functional MTI (Weak)	MIRT047323	CLASH	23622248
hsa-miR-181a-5p	UCHL1	Functional MTI (Weak)	MIRT047324	CLASH	23622248
hsa-miR-181a-5p	PGD	Functional MTI (Weak)	MIRT047325	CLASH	23622248
hsa-miR-181a-5p	ZFP36L2	Functional MTI (Weak)	MIRT047326	CLASH	23622248
hsa-miR-181a-5p	ZFP36L2	Functional MTI (Weak)	MIRT047326	HITS-CLIP	22473208
hsa-miR-181a-5p	AKAP12	Functional MTI (Weak)	MIRT047327	CLASH	23622248
hsa-miR-181a-5p	PABPC1	Functional MTI (Weak)	MIRT047328	CLASH	23622248
hsa-miR-181a-5p	GANAB	Functional MTI (Weak)	MIRT047329	CLASH	23622248
hsa-miR-181a-5p	PHPT1	Functional MTI (Weak)	MIRT047330	CLASH	23622248
hsa-miR-181a-5p	H2AFY	Functional MTI (Weak)	MIRT047331	CLASH	23622248
hsa-miR-181a-5p	TEAD4	Functional MTI (Weak)	MIRT047332	CLASH	23622248
hsa-miR-181a-5p	NOTCH1	Functional MTI	MIRT035538	Luciferase reporter assay, Western blot	22916024
hsa-miR-181a-5p	KLHL15	Functional MTI (Weak)	MIRT047333	HITS-CLIP	22473208
hsa-miR-181a-5p	PRRC2B	Functional MTI (Weak)	MIRT047334	CLASH	23622248
hsa-miR-181a-5p	BRCA1	Functional MTI (Weak)	MIRT047335	CLASH	23622248
hsa-miR-181a-5p	MTCL1	Functional MTI (Weak)	MIRT047336	CLASH	23622248
hsa-miR-181a-5p	KIAA0100	Functional MTI (Weak)	MIRT047337	CLASH	23622248
hsa-miR-181a-5p	PPP1R9A	Functional MTI (Weak)	MIRT047338	CLASH	23622248
hsa-miR-181a-5p	MGAT5	Functional MTI (Weak)	MIRT047339	CLASH	23622248
hsa-miR-181a-5p	TNIP1	Functional MTI (Weak)	MIRT047340	CLASH	23622248
hsa-miR-181a-5p	COL16A1	Functional MTI	MIRT053039	Luciferase reporter assay, qRT-PCR, Western blot	23238588
hsa-miR-181a-5p	PBX3	Functional MTI	MIRT052976	Luciferase reporter assay, qRT-PCR, Western blot	22251480
hsa-miR-181a-5p	TIMP1	Functional MTI	MIRT052992	Luciferase reporter assay, qRT-PCR, Western blot	22492871
hsa-miR-181a-5p	PGR	Functional MTI	MIRT052993	Luciferase reporter assay, qRT-PCR, Western blot	22492871
hsa-miR-181a-5p	PPP3CA	Functional MTI	MIRT053196	Luciferase reporter assay	23677691
hsa-miR-181a-5p	ATG5	Functional MTI	MIRT053197	Immunoblot, Luciferase reporter assay, qRT-PCR	23322078
hsa-miR-181a-5p	ATG5	Functional MTI	MIRT053197	qRT-PCR, Western blot	26589846
hsa-miR-181a-5p	RAP1B	Functional MTI	MIRT054562	Immunofluorescence, Luciferase reporter assay, qRT-PCR, Western blot	24573637
hsa-miR-181a-5p	TGFBRAP1	Functional MTI (Weak)	MIRT053662	Microarray	22942087
hsa-miR-181a-5p	TGFBRAP1	Functional MTI	MIRT053662	Luciferase reporter assay, qRT-PCR, Western blot	22714950
hsa-miR-181a-5p	TGFBR1	Functional MTI (Weak)	MIRT053663	Microarray	22942087
hsa-miR-181a-5p	TGFBR1	Functional MTI	MIRT053663	Luciferase reporter assay, qRT-PCR, Western blot	22714950
hsa-miR-181a-5p	TNFRSF11B	Functional MTI (Weak)	MIRT053664	Microarray	22942087
hsa-miR-181a-5p	PCDHAC1	Functional MTI (Weak)	MIRT053665	Microarray	22942087
hsa-miR-181a-5p	PCDHAC2	Functional MTI (Weak)	MIRT053666	Microarray	22942087
hsa-miR-181a-5p	PCDHA1	Functional MTI (Weak)	MIRT053667	Microarray	22942087
hsa-miR-181a-5p	PCDHA10	Functional MTI (Weak)	MIRT053668	Microarray	22942087
hsa-miR-181a-5p	PCDHA11	Functional MTI (Weak)	MIRT053669	Microarray	22942087
hsa-miR-181a-5p	PCDHA12	Functional MTI (Weak)	MIRT053670	Microarray	22942087
hsa-miR-181a-5p	PCDHA13	Functional MTI (Weak)	MIRT053671	Microarray	22942087
hsa-miR-181a-5p	PCDHA2	Functional MTI (Weak)	MIRT053672	Microarray	22942087
hsa-miR-181a-5p	PCDHA3	Functional MTI (Weak)	MIRT053673	Microarray	22942087
hsa-miR-181a-5p	PCDHA4	Functional MTI (Weak)	MIRT053674	Microarray	22942087
hsa-miR-181a-5p	PCDHA5	Functional MTI (Weak)	MIRT053675	Microarray	22942087
hsa-miR-181a-5p	PCDHA6	Functional MTI (Weak)	MIRT053676	Microarray	22942087
hsa-miR-181a-5p	PCDHA7	Functional MTI (Weak)	MIRT053677	Microarray	22942087
hsa-miR-181a-5p	PCDHA8	Functional MTI (Weak)	MIRT053678	Microarray	22942087
hsa-miR-181a-5p	PDGFRA	Functional MTI (Weak)	MIRT053679	Microarray	22942087
hsa-miR-181a-5p	BMP3	Functional MTI (Weak)	MIRT053680	Microarray	22942087
hsa-miR-181a-5p	SOX5	Functional MTI (Weak)	MIRT053681	Microarray	22942087
hsa-miR-181a-5p	MAP3K3	Functional MTI (Weak)	MIRT053682	Microarray	22942087
hsa-miR-181a-5p	MAP3K3	Functional MTI (Weak)	MIRT053682	HITS-CLIP	22473208
hsa-miR-181a-5p	TAB3	Functional MTI (Weak)	MIRT053683	Microarray	22942087
hsa-miR-181a-5p	PDAP1	Functional MTI (Weak)	MIRT053684	Microarray	22942087
hsa-miR-181a-5p	MAPK1IP1L	Functional MTI (Weak)	MIRT053685	Microarray	22942087
hsa-miR-181a-5p	BMPR2	Functional MTI (Weak)	MIRT053686	Microarray	22942087
hsa-miR-181a-5p	BMPR2	Functional MTI (Weak)	MIRT053686	HITS-CLIP	22473208
hsa-miR-181a-5p	E2F5	Functional MTI	MIRT054422	Immunohistochemistry, Luciferase reporter assay, qRT-PCR, Western blot	24529171
hsa-miR-181a-5p	SMAD2	Functional MTI (Weak)	MIRT053687	Microarray	22942087
hsa-miR-181a-5p	MADD	Functional MTI (Weak)	MIRT053688	Microarray	22942087
hsa-miR-181a-5p	CDH13	Functional MTI (Weak)	MIRT053689	Microarray	22942087
hsa-miR-181a-5p	ACAN	Functional MTI (Weak)	MIRT053690	Microarray	22942087
hsa-miR-181a-5p	MAP3K10	Functional MTI (Weak)	MIRT053691	Microarray	22942087
hsa-miR-181a-5p	PCDHB6	Functional MTI (Weak)	MIRT053692	Microarray	22942087
hsa-miR-181a-5p	MAP4K4	Functional MTI (Weak)	MIRT053693	Microarray	22942087
hsa-miR-181a-5p	MMP14	Functional MTI (Weak)	MIRT053694	Microarray	22942087
hsa-miR-181a-5p	CCNK	Functional MTI (Weak)	MIRT071713	HITS-CLIP	22473208
hsa-miR-181a-5p	C12orf29	Functional MTI (Weak)	MIRT067357	Microarray, qRT-PCR	22815788
hsa-miR-181a-5p	NHLRC3	Functional MTI (Weak)	MIRT068600	HITS-CLIP	22473208
hsa-miR-181a-5p	CCNK	Functional MTI (Weak)	MIRT071713	PAR-CLIP	21572407
hsa-miR-181a-5p	PAPD5	Functional MTI (Weak)	MIRT074780	HITS-CLIP	22473208
hsa-miR-181a-5p	CARM1	Functional MTI (Weak)	MIRT081041	HITS-CLIP	22473208
hsa-miR-181a-5p	C2orf69	Functional MTI (Weak)	MIRT086584	HITS-CLIP	22473208
hsa-miR-181a-5p	LDLR	Functional MTI (Weak)	MIRT081140	HITS-CLIP	23313552
hsa-miR-181a-5p	PTBP3	Functional MTI (Weak)	MIRT106868	HITS-CLIP	23824327
hsa-miR-181a-5p	SEPT2	Functional MTI (Weak)	MIRT088064	PAR-CLIP	23446348
hsa-miR-181a-5p	SEPT2	Functional MTI (Weak)	MIRT088064	PAR-CLIP	21572407
hsa-miR-181a-5p	TNPO1	Functional MTI (Weak)	MIRT097056	PAR-CLIP	23592263
hsa-miR-181a-5p	CUL5	Functional MTI (Weak)	MIRT128339	HITS-CLIP	22473208
hsa-miR-181a-5p	LRRC8D	Functional MTI (Weak)	MIRT149117	HITS-CLIP	22473208
hsa-miR-181a-5p	PRRC2C	Functional MTI (Weak)	MIRT131427	HITS-CLIP	22473208
hsa-miR-181a-5p	IPO5	Functional MTI (Weak)	MIRT137301	HITS-CLIP	22473208
hsa-miR-181a-5p	RCOR1	Functional MTI (Weak)	MIRT137700	HITS-CLIP	22473208
hsa-miR-181a-5p	PEBP1	Functional MTI (Weak)	MIRT133211	HITS-CLIP	22473208
hsa-miR-181a-5p	PNRC2	Functional MTI (Weak)	MIRT134656	HITS-CLIP	22473208
hsa-miR-181a-5p	KIF2C	Functional MTI (Weak)	MIRT138427	HITS-CLIP	22473208
hsa-miR-181a-5p	KIF2C	Functional MTI (Weak)	MIRT138427	PAR-CLIP	23592263
hsa-miR-181a-5p	CHD9	Functional MTI (Weak)	MIRT143445	HITS-CLIP	22473208
hsa-miR-181a-5p	CHD9	Functional MTI (Weak)	MIRT143445	HITS-CLIP	23313552
hsa-miR-181a-5p	NCOA3	Functional MTI (Weak)	MIRT153852	HITS-CLIP	22473208
hsa-miR-181a-5p	ZNF136	Functional MTI (Weak)	MIRT149977	HITS-CLIP	22473208
hsa-miR-181a-5p	TTPAL	Functional MTI (Weak)	MIRT153572	HITS-CLIP	22473208
hsa-miR-181a-5p	KIF3B	Functional MTI (Weak)	MIRT152745	HITS-CLIP	22473208
hsa-miR-181a-5p	PRKCD	Functional MTI (Weak)	MIRT163342	HITS-CLIP	22473208
hsa-miR-181a-5p	FNDC3B	Functional MTI (Weak)	MIRT161695	HITS-CLIP	22473208
hsa-miR-181a-5p	PRKCD	Functional MTI	MIRT163342	Luciferase reporter assay	24183997
hsa-miR-181a-5p	PRKCD	Functional MTI	MIRT163342	Flow, Luciferase reporter assay, Microarray, qRT-PCR, Western blot	22847611
hsa-miR-181a-5p	PRKCD	Functional MTI	MIRT163342	qRT-PCR, Luciferase reporter assay, Western blot	25174404
hsa-miR-181a-5p	SLC25A37	Functional MTI (Weak)	MIRT172788	HITS-CLIP	22473208
hsa-miR-181a-5p	CHCHD7	Functional MTI (Weak)	MIRT172871	HITS-CLIP	22473208
hsa-miR-181a-5p	ZBTB33	Functional MTI (Weak)	MIRT175455	HITS-CLIP	22473208
hsa-miR-181a-5p	GRK2	Functional MTI (Weak)	MIRT182137	HITS-CLIP	22473208
hsa-miR-181a-5p	GRK2	Functional MTI (Weak)	MIRT182137	PAR-CLIP	26701625
hsa-miR-181a-5p	ZNF268	Functional MTI (Weak)	MIRT184927	PAR-CLIP	20371350
hsa-miR-181a-5p	LMAN1	Functional MTI (Weak)	MIRT199130	HITS-CLIP	22473208
hsa-miR-181a-5p	ELK4	Functional MTI (Weak)	MIRT183809	HITS-CLIP	23824327
hsa-miR-181a-5p	ELK4	Functional MTI (Weak)	MIRT183809	HITS-CLIP	27418678
hsa-miR-181a-5p	ZFAND6	Functional MTI (Weak)	MIRT194174	PAR-CLIP	23446348
hsa-miR-181a-5p	ZFAND6	Functional MTI (Weak)	MIRT194174	PAR-CLIP, HITS-CLIP	21572407
hsa-miR-181a-5p	ZFAND6	Functional MTI (Weak)	MIRT194174	PAR-CLIP	20371350
hsa-miR-181a-5p	MRPL34	Functional MTI (Weak)	MIRT199773	PAR-CLIP	21572407
hsa-miR-181a-5p	TMEM94	Functional MTI (Weak)	MIRT234620	PAR-CLIP	24398324
hsa-miR-181a-5p	CHMP2B	Functional MTI (Weak)	MIRT210750	PAR-CLIP	21572407
hsa-miR-181a-5p	PDIA6	Functional MTI (Weak)	MIRT202709	HITS-CLIP	23313552
hsa-miR-181a-5p	DRAM1	Functional MTI (Weak)	MIRT231560	HITS-CLIP	22473208
hsa-miR-181a-5p	ZNF440	Functional MTI (Weak)	MIRT234945	PAR-CLIP	23446348
hsa-miR-181a-5p	ZNF440	Functional MTI (Weak)	MIRT234945	PAR-CLIP	20371350
hsa-miR-181a-5p	ZNF439	Functional MTI (Weak)	MIRT234951	PAR-CLIP	21572407
hsa-miR-181a-5p	NSD2	Functional MTI (Weak)	MIRT237875	PAR-CLIP	23592263
hsa-miR-181a-5p	NSD2	Functional MTI (Weak)	MIRT237875	PAR-CLIP	21572407
hsa-miR-181a-5p	KIAA1551	Functional MTI (Weak)	MIRT247903	HITS-CLIP	22473208
hsa-miR-181a-5p	FKBP1A	Functional MTI (Weak)	MIRT253450	PAR-CLIP	21572407
hsa-miR-181a-5p	PMAIP1	Functional MTI (Weak)	MIRT252248	HITS-CLIP	22473208
hsa-miR-181a-5p	DAZAP2	Functional MTI (Weak)	MIRT273444	HITS-CLIP	22473208
hsa-miR-181a-5p	ID4	Functional MTI (Weak)	MIRT257371	PAR-CLIP	20371350
hsa-miR-181a-5p	HIGD2A	Functional MTI (Weak)	MIRT256742	HITS-CLIP	22473208
hsa-miR-181a-5p	ZFP36L1	Functional MTI (Weak)	MIRT279875	HITS-CLIP	22473208
hsa-miR-181a-5p	MTX3	Functional MTI (Weak)	MIRT314550	HITS-CLIP	22473208
hsa-miR-181a-5p	SLC35G2	Functional MTI (Weak)	MIRT305128	PAR-CLIP	21572407
hsa-miR-181a-5p	PHACTR2	Functional MTI (Weak)	MIRT437649	Microarray, qRT-PCR	22815788
hsa-miR-181a-5p	ABCG2	Functional MTI	MIRT437399	Luciferase reporter assay, Microarray, qRT-PCR, Western blot	23780685
hsa-miR-181a-5p	SASH1	Functional MTI (Weak)	MIRT437650	Microarray, qRT-PCR	22815788
hsa-miR-181a-5p	PHLDA1	Functional MTI (Weak)	MIRT437651	Microarray, qRT-PCR	22815788
hsa-miR-181a-5p	MOSPD1	Functional MTI (Weak)	MIRT437652	Microarray, qRT-PCR	22815788
hsa-miR-181a-5p	SRGAP1	Functional MTI (Weak)	MIRT437653	Microarray, qRT-PCR	22815788
hsa-miR-181a-5p	UBL3	Functional MTI (Weak)	MIRT437654	Microarray, qRT-PCR	22815788
hsa-miR-181a-5p	PHACTR4	Functional MTI (Weak)	MIRT437655	Microarray, qRT-PCR	22815788
hsa-miR-181a-5p	EREG	Functional MTI (Weak)	MIRT437656	Microarray, qRT-PCR	22815788
hsa-miR-181a-5p	WIF1	Functional MTI	MIRT438437	Immunofluorescence, Immunohistochemistry, In situ hybridization, Luciferase reporter assay, Microarray, qRT-PCR, Western blot	24755295
hsa-miR-181a-5p	TERT	Functional MTI	MIRT437924	GFP reporter assay, Luciferase reporter assay, qRT-PCR	25444904
hsa-miR-181a-5p	RGS5	Functional MTI	MIRT437942	ChIP-seq, qRT-PCR, Luciferase reporter assay	23308108
hsa-miR-181a-5p	IFNG	Functional MTI	MIRT437969	qRT-PCR, Luciferase reporter assay, Western blot	24704866
hsa-miR-181a-5p	AHR	Functional MTI	MIRT438216	qRT-PCR, Western blot	24329418
hsa-miR-181a-5p	STAT3	Functional MTI	MIRT438217	qRT-PCR, Western blot	24329418
hsa-miR-181a-5p	WIF1	Functional MTI	MIRT438437	Luciferase reporter assay, Western blot	28184923
hsa-miR-181a-5p	MAPK1	Functional MTI	MIRT438857	Luciferase reporter assay, Microarray, qRT-PCR, Western blot	23911747
hsa-miR-181a-5p	TWIST1	Functional MTI	MIRT438509	Luciferase reporter assay	24148247
hsa-miR-181a-5p	MAPK1	Functional MTI	MIRT438857	Luciferase reporter assay, qRT-PCR, Western blot	27517749
hsa-miR-181a-5p	FAM96A	Functional MTI (Weak)	MIRT451642	PAR-CLIP	23592263
hsa-miR-181a-5p	DCAF4	Functional MTI (Weak)	MIRT445123	PAR-CLIP	22100165
hsa-miR-181a-5p	RSF1	Functional MTI (Weak)	MIRT447015	PAR-CLIP	22100165
hsa-miR-181a-5p	PPP2R5E	Functional MTI (Weak)	MIRT470383	PAR-CLIP	23592263
hsa-miR-181a-5p	SLC25A25	Functional MTI (Weak)	MIRT467860	PAR-CLIP	23592263
hsa-miR-181a-5p	CBX4	Functional MTI (Weak)	MIRT479955	PAR-CLIP	21572407
hsa-miR-181a-5p	MIGA2	Functional MTI (Weak)	MIRT477002	PAR-CLIP	23592263
hsa-miR-181a-5p	CBX4	Functional MTI (Weak)	MIRT479955	PAR-CLIP	26701625
hsa-miR-181a-5p	CBX4	Functional MTI (Weak)	MIRT479955	PAR-CLIP	23592263
hsa-miR-181a-5p	CBX4	Functional MTI (Weak)	MIRT479955	PAR-CLIP	24398324
hsa-miR-181a-5p	CBX4	Functional MTI (Weak)	MIRT479955	PAR-CLIP	27292025
hsa-miR-181a-5p	FKBP1C	Functional MTI (Weak)	MIRT498152	PAR-CLIP	22291592
hsa-miR-181a-5p	CAPRIN2	Functional MTI (Weak)	MIRT480026	PAR-CLIP	23592263
hsa-miR-181a-5p	CAPRIN2	Functional MTI (Weak)	MIRT480026	PAR-CLIP	20371350
hsa-miR-181a-5p	FKBP1C	Functional MTI (Weak)	MIRT498152	PAR-CLIP	21572407
hsa-miR-181a-5p	ZNF667	Functional MTI (Weak)	MIRT500299	PAR-CLIP	24398324
hsa-miR-181a-5p	ZNF788	Functional MTI (Weak)	MIRT500270	PAR-CLIP	24398324
hsa-miR-181a-5p	ZNF788	Functional MTI (Weak)	MIRT500270	PAR-CLIP	21572407
hsa-miR-181a-5p	ZNF788	Functional MTI (Weak)	MIRT500270	PAR-CLIP	20371350
hsa-miR-181a-5p	ZNF83	Functional MTI (Weak)	MIRT498526	PAR-CLIP	24398324
hsa-miR-181a-5p	ZNF83	Functional MTI (Weak)	MIRT498526	PAR-CLIP	23446348
hsa-miR-181a-5p	ZNF83	Functional MTI (Weak)	MIRT498526	PAR-CLIP	21572407
hsa-miR-181a-5p	ZNF83	Functional MTI (Weak)	MIRT498526	PAR-CLIP	20371350
hsa-miR-181a-5p	HSPA1B	Functional MTI (Weak)	MIRT499144	PAR-CLIP	24398324
hsa-miR-181a-5p	HSPA1B	Functional MTI (Weak)	MIRT499144	PAR-CLIP	23446348
hsa-miR-181a-5p	HSPA1B	Functional MTI (Weak)	MIRT499144	PAR-CLIP	21572407
hsa-miR-181a-5p	HSPA1B	Functional MTI (Weak)	MIRT499144	PAR-CLIP	20371350
hsa-miR-181a-5p	ZNF669	Functional MTI (Weak)	MIRT499474	PAR-CLIP	24398324
hsa-miR-181a-5p	ZNF669	Functional MTI (Weak)	MIRT499474	PAR-CLIP	23446348
hsa-miR-181a-5p	ZNF669	Functional MTI (Weak)	MIRT499474	PAR-CLIP	21572407
hsa-miR-181a-5p	ZNF669	Functional MTI (Weak)	MIRT499474	PAR-CLIP	20371350
hsa-miR-181a-5p	ZNF781	Functional MTI (Weak)	MIRT500279	PAR-CLIP	24398324
hsa-miR-181a-5p	ZNF781	Functional MTI (Weak)	MIRT500279	PAR-CLIP	21572407
hsa-miR-181a-5p	ZNF781	Functional MTI (Weak)	MIRT500279	PAR-CLIP	20371350
hsa-miR-181a-5p	ZNF667	Functional MTI (Weak)	MIRT500299	PAR-CLIP	23446348
hsa-miR-181a-5p	ZNF667	Functional MTI (Weak)	MIRT500299	PAR-CLIP	21572407
hsa-miR-181a-5p	ZNF667	Functional MTI (Weak)	MIRT500299	PAR-CLIP	20371350
hsa-miR-181a-5p	EPS8	Functional MTI (Weak)	MIRT507379	PAR-CLIP	23446348
hsa-miR-181a-5p	ZNF487	Functional MTI (Weak)	MIRT500335	PAR-CLIP	24398324
hsa-miR-181a-5p	ZNF487	Functional MTI (Weak)	MIRT500335	PAR-CLIP	21572407
hsa-miR-181a-5p	ZNF487	Functional MTI (Weak)	MIRT500335	PAR-CLIP	20371350
hsa-miR-181a-5p	DGS2	Functional MTI (Weak)	MIRT502621	PAR-CLIP	24398324
hsa-miR-181a-5p	DGS2	Functional MTI (Weak)	MIRT502621	PAR-CLIP	21572407
hsa-miR-181a-5p	DGS2	Functional MTI (Weak)	MIRT502621	PAR-CLIP	20371350
hsa-miR-181a-5p	EPS8	Functional MTI (Weak)	MIRT507379	PAR-CLIP	22012620
hsa-miR-181a-5p	ZDHHC15	Functional MTI (Weak)	MIRT528359	PAR-CLIP	22012620
hsa-miR-181a-5p	ZNF791	Functional MTI (Weak)	MIRT519607	PAR-CLIP	23446348
hsa-miR-181a-5p	ZNF791	Functional MTI (Weak)	MIRT519607	PAR-CLIP	21572407
hsa-miR-181a-5p	ZNF791	Functional MTI (Weak)	MIRT519607	PAR-CLIP	20371350
hsa-miR-181a-5p	NPM3	Functional MTI (Weak)	MIRT520651	PAR-CLIP	23446348
hsa-miR-181a-5p	NPM3	Functional MTI (Weak)	MIRT520651	PAR-CLIP, HITS-CLIP	21572407
hsa-miR-181a-5p	NPM3	Functional MTI (Weak)	MIRT520651	PAR-CLIP	20371350
hsa-miR-181a-5p	GJB7	Functional MTI (Weak)	MIRT526145	PAR-CLIP	22012620
hsa-miR-181a-5p	MAN1A2	Functional MTI (Weak)	MIRT513011	PAR-CLIP	23446348
hsa-miR-181a-5p	FKBP14	Functional MTI (Weak)	MIRT513569	PAR-CLIP	23446348
hsa-miR-181a-5p	FKBP14	Functional MTI (Weak)	MIRT513569	PAR-CLIP	26701625
hsa-miR-181a-5p	FKBP14	Functional MTI (Weak)	MIRT513569	PAR-CLIP	27292025
hsa-miR-181a-5p	ZFP69B	Functional MTI (Weak)	MIRT519846	PAR-CLIP	23446348
hsa-miR-181a-5p	ZFP69B	Functional MTI (Weak)	MIRT519846	PAR-CLIP	20371350
hsa-miR-181a-5p	HSP90B1	Functional MTI (Weak)	MIRT523128	PAR-CLIP	23446348
hsa-miR-181a-5p	HSP90B1	Functional MTI (Weak)	MIRT523128	PAR-CLIP	20371350
hsa-miR-181a-5p	ZNF699	Functional MTI (Weak)	MIRT532856	PAR-CLIP	22012620
hsa-miR-181a-5p	XPNPEP3	Functional MTI (Weak)	MIRT529134	PAR-CLIP	22012620
hsa-miR-181a-5p	ATP8B1	Functional MTI (Weak)	MIRT539055	PAR-CLIP	22012620
hsa-miR-181a-5p	PHOX2B	Functional MTI (Weak)	MIRT535284	PAR-CLIP	22012620
hsa-miR-181a-5p	PHC3	Functional MTI (Weak)	MIRT535319	HITS-CLIP	22473208
hsa-miR-181a-5p	PHC3	Functional MTI (Weak)	MIRT535319	PAR-CLIP	22012620
hsa-miR-181a-5p	HEPHL1	Functional MTI (Weak)	MIRT536908	PAR-CLIP	22012620
hsa-miR-181a-5p	ZNF266	Functional MTI (Weak)	MIRT544390	PAR-CLIP	21572407
hsa-miR-181a-5p	PLPP3	Functional MTI (Weak)	MIRT542777	PAR-CLIP	21572407
hsa-miR-181a-5p	ZNF844	Functional MTI (Weak)	MIRT543609	PAR-CLIP	21572407
hsa-miR-181a-5p	ZNF844	Functional MTI (Weak)	MIRT543609	PAR-CLIP	20371350
hsa-miR-181a-5p	NCOA7	Functional MTI (Weak)	MIRT543952	PAR-CLIP	21572407
hsa-miR-181a-5p	ZNF780B	Functional MTI (Weak)	MIRT543636	PAR-CLIP	21572407
hsa-miR-181a-5p	KRBOX4	Functional MTI (Weak)	MIRT544463	PAR-CLIP	21572407
hsa-miR-181a-5p	TMCC1	Functional MTI (Weak)	MIRT546317	PAR-CLIP	21572407
hsa-miR-181a-5p	SCAMP2	Functional MTI (Weak)	MIRT545438	PAR-CLIP	21572407
hsa-miR-181a-5p	TMCC1	Functional MTI (Weak)	MIRT546317	PAR-CLIP	20371350
hsa-miR-181a-5p	TMCC1	Functional MTI (Weak)	MIRT546317	PAR-CLIP	26701625
hsa-miR-181a-5p	FOXL1	Functional MTI (Weak)	MIRT548177	PAR-CLIP	21572407
hsa-miR-181a-5p	FOXL1	Functional MTI (Weak)	MIRT548177	HITS-CLIP	23824327
hsa-miR-181a-5p	ZNF107	Functional MTI (Weak)	MIRT551119	PAR-CLIP	21572407

## Sheet: miR_155_5p
miRTargetLink 2.0
miRNA	Target / Target pathway	Support	Source	Experiment(s)	Reference - PMID
hsa-miR-155-5p	UBL3	Functional MTI (Weak)	MIRT553121	PAR-CLIP	21572407
hsa-miR-155-5p	PRRC1	Functional MTI (Weak)	MIRT555203	PAR-CLIP	21572407
hsa-miR-155-5p	PRRC1	Functional MTI (Weak)	MIRT555203	PAR-CLIP	20371350
hsa-miR-155-5p	KLHL28	Functional MTI (Weak)	MIRT556684	PAR-CLIP	21572407
hsa-miR-155-5p	EEF2	Functional MTI (Weak)	MIRT562439	PAR-CLIP	20371350
hsa-miR-155-5p	ZNF644	Functional MTI (Weak)	MIRT564632	PAR-CLIP	20371350
hsa-miR-155-5p	MTRNR2L3	Functional MTI (Weak)	MIRT568726	PAR-CLIP	20371350
hsa-miR-155-5p	CDV3	Functional MTI (Weak)	MIRT572180	PAR-CLIP	20371350
hsa-miR-155-5p	ZNF500	Functional MTI (Weak)	MIRT621541	HITS-CLIP	23824327
hsa-miR-155-5p	CHRDL1	Functional MTI (Weak)	MIRT613942	HITS-CLIP	23824327
hsa-miR-155-5p	CHRDL1	Functional MTI (Weak)	MIRT613942	HITS-CLIP	23313552
hsa-miR-155-5p	CHRDL1	Functional MTI (Weak)	MIRT613942	HITS-CLIP	27418678
hsa-miR-155-5p	MTRNR2L9	Functional MTI (Weak)	MIRT573470	PAR-CLIP	20371350
hsa-miR-155-5p	TDRD6	Functional MTI (Weak)	MIRT642736	HITS-CLIP	23824327
hsa-miR-155-5p	TYRP1	Functional MTI (Weak)	MIRT713302	HITS-CLIP	19536157
hsa-miR-155-5p	MARVELD1	Functional MTI (Weak)	MIRT648843	HITS-CLIP	23824327
hsa-miR-155-5p	CNPPD1	Functional MTI (Weak)	MIRT659439	HITS-CLIP	23824327
hsa-miR-155-5p	FOXE1	Functional MTI (Weak)	MIRT709796	HITS-CLIP	19536157
hsa-miR-155-5p	TFAM	Functional MTI	MIRT734178	Luciferase reporter assay, qRT-PCR	25869329
hsa-miR-155-5p	MAPK13	Functional MTI	MIRT732510	Luciferase reporter assay	25535908
hsa-miR-155-5p	SOCS6	Functional MTI	MIRT733458	Luciferase reporter assay, qRT-PCR, Western blot	26692956
hsa-miR-155-5p	SOCS6	Functional MTI (Weak)	MIRT733458	Next Generation Sequencing (NGS), qRT-PCR	27570566
hsa-miR-155-5p	SOCS6	Functional MTI	MIRT733458	Luciferase reporter assay, qRT-PCR, Western blot	27811366
hsa-miR-155-5p	RPTOR	Functional MTI	MIRT733695	Luciferase reporter assay, Western blot	27284727
hsa-miR-155-5p	TBRG1	Functional MTI	MIRT734660	ChIP-seq, Western blot, Luciferase reporter assay	26497687
hsa-miR-155-5p	CASP3	Functional MTI	MIRT734589	Luciferase reporter assay	26574931
hsa-miR-155-5p	STAT1	Functional MTI	MIRT734272	Luciferase reporter assay, Western blot	28418858
hsa-miR-155-5p	CCND2	Functional MTI	MIRT734468	qRT-PCR, Western blot	26986233
hsa-miR-155-5p	HOMEZ	Functional MTI	MIRT734662	ChIP-seq, Luciferase reporter assay, Western blot	26497687
hsa-miR-155-5p	NR1H3	Functional MTI	MIRT734671	Luciferase reporter assay, qRT-PCR, Western blot	27746237
hsa-miR-155-5p	FBXW7	Functional MTI	MIRT734975	Luciferase reporter assay, qRT-PCR	27904771
hsa-miR-155-5p	PTEN	Functional MTI	MIRT734893	Luciferase reporter assay, qRT-PCR, Western blot	27811366
hsa-miR-155-5p	PTEN	Functional MTI	MIRT734893	Immunohistochemistry, Luciferase reporter assay, qRT-PCR, Western blot	28132399
hsa-miR-155-5p	SAMHD1	Functional MTI	MIRT735199	Flow, Luciferase reporter assay, qRT-PCR, Western blot	25890101
hsa-miR-155-5p	GEN1	Functional MTI (Weak)	MIRT762914	PAR-CLIP	27292025
hsa-miR-155-5p	CS	Functional MTI (Weak)	MIRT737910	PAR-CLIP	26701625
hsa-miR-155-5p	MTRNR2L1	Functional MTI (Weak)	MIRT762915	PAR-CLIP	27292025
hsa-miR-155-5p	MTRNR2L1	Functional MTI (Weak)	MIRT762915	HITS-CLIP	27418678
hsa-miR-155-5p	AKT1	Functional MTI (Weak)	MIRT442864	PAR-CLIP	22100165
hsa-miR-155-5p	CHD8	Functional MTI (Weak)	MIRT442789	PAR-CLIP	22100165
hsa-miR-155-5p	RHEBP1	Functional MTI (Weak)	MIRT448544	PAR-CLIP	22100165
hsa-miR-155-5p	PHACTR2	Functional MTI (Weak)	MIRT442975	PAR-CLIP	22100165
hsa-miR-155-5p	XPR1	Functional MTI (Weak)	MIRT443354	PAR-CLIP	22100165
hsa-miR-155-5p	KIAA1841	Functional MTI (Weak)	MIRT444908	PAR-CLIP	22100165
hsa-miR-155-5p	RAB3IP	Functional MTI (Weak)	MIRT444410	PAR-CLIP	22100165
hsa-miR-155-5p	PCCA	Functional MTI (Weak)	MIRT445554	PAR-CLIP	22100165
hsa-miR-155-5p	RHEBP1	Functional MTI (Weak)	MIRT448544	PAR-CLIP	22291592
hsa-miR-155-5p	RHEBP1	Functional MTI (Weak)	MIRT448544	PAR-CLIP	20371350
hsa-miR-155-5p	ZFP36	Functional MTI (Weak)	MIRT485893	PAR-CLIP	23592263
hsa-miR-155-5p	UQCRB	Functional MTI (Weak)	MIRT449141	PAR-CLIP	22100165
hsa-miR-155-5p	SLC35A1	Functional MTI (Weak)	MIRT449697	PAR-CLIP	22100165
hsa-miR-155-5p	SLC35A1	Functional MTI (Weak)	MIRT449697	PAR-CLIP	22291592
hsa-miR-155-5p	HHIP	Functional MTI (Weak)	MIRT450858	PAR-CLIP	22100165
hsa-miR-155-5p	CSRP2	Functional MTI (Weak)	MIRT478678	PAR-CLIP	23592263
hsa-miR-155-5p	CSRP2	Functional MTI (Weak)	MIRT478678	PAR-CLIP	21572407
hsa-miR-155-5p	CDKN1B	Functional MTI (Weak)	MIRT479425	PAR-CLIP	23592263
hsa-miR-155-5p	CDKN1B	Functional MTI (Weak)	MIRT479425	PAR-CLIP	23446348
hsa-miR-155-5p	CDKN1B	Functional MTI (Weak)	MIRT479425	PAR-CLIP	22012620
hsa-miR-155-5p	CDKN1B	Functional MTI (Weak)	MIRT479425	PAR-CLIP	20371350
hsa-miR-155-5p	FCAMR	Functional MTI (Weak)	MIRT449391	PAR-CLIP	22100165
hsa-miR-155-5p	SELENOT	Functional MTI (Weak)	MIRT468630	PAR-CLIP	23592263
hsa-miR-155-5p	KANSL1	Functional MTI (Weak)	MIRT493447	PAR-CLIP	23592263
hsa-miR-155-5p	KANSL1	Functional MTI (Weak)	MIRT493447	PAR-CLIP	24398324
hsa-miR-155-5p	KANSL1	Functional MTI (Weak)	MIRT493447	PAR-CLIP	21572407
hsa-miR-155-5p	FITM2	Functional MTI (Weak)	MIRT497241	PAR-CLIP	22291592
hsa-miR-155-5p	DOK2	Functional MTI (Weak)	MIRT498421	PAR-CLIP	22291592
hsa-miR-155-5p	CYP1A1	Functional MTI (Weak)	MIRT497718	PAR-CLIP	22291592
hsa-miR-155-5p	DENND1B	Functional MTI (Weak)	MIRT497949	PAR-CLIP	22291592
hsa-miR-155-5p	FAM76A	Functional MTI (Weak)	MIRT498288	PAR-CLIP	22291592
hsa-miR-155-5p	SPRED1	Functional MTI (Weak)	MIRT505520	PAR-CLIP	23446348
hsa-miR-155-5p	ZNF703	Functional MTI (Weak)	MIRT500288	PAR-CLIP	24398324
hsa-miR-155-5p	ZNF703	Functional MTI (Weak)	MIRT500288	PAR-CLIP	23446348
hsa-miR-155-5p	ZNF703	Functional MTI (Weak)	MIRT500288	PAR-CLIP	21572407
hsa-miR-155-5p	ZNF703	Functional MTI (Weak)	MIRT500288	PAR-CLIP	20371350
hsa-miR-155-5p	TMEM136	Functional MTI (Weak)	MIRT513659	PAR-CLIP	23446348
hsa-miR-155-5p	MTRNR2L7	Functional MTI (Weak)	MIRT525576	PAR-CLIP	22012620
hsa-miR-155-5p	CNOT6	Functional MTI (Weak)	MIRT513967	PAR-CLIP	23446348
hsa-miR-155-5p	ADAMTS4	Functional MTI (Weak)	MIRT516417	PAR-CLIP	23446348
hsa-miR-155-5p	MTRNR2L5	Functional MTI (Weak)	MIRT526223	PAR-CLIP	22012620
hsa-miR-155-5p	MTRNR2L5	Functional MTI (Weak)	MIRT526223	PAR-CLIP	20371350
hsa-miR-155-5p	PLEKHA2	Functional MTI (Weak)	MIRT526980	PAR-CLIP	22012620
hsa-miR-155-5p	ZNF678	Functional MTI (Weak)	MIRT551153	PAR-CLIP	21572407
hsa-miR-155-5p	RORA	Functional MTI (Weak)	MIRT546707	PAR-CLIP	21572407
hsa-miR-155-5p	RORA	Functional MTI (Weak)	MIRT546707	PAR-CLIP	20371350
hsa-miR-155-5p	EEF2	Functional MTI (Weak)	MIRT562439	PAR-CLIP	20371350
hsa-miR-155-5p	UBL3	Functional MTI (Weak)	MIRT553121	PAR-CLIP	21572407
hsa-miR-155-5p	KLHL28	Functional MTI (Weak)	MIRT556684	PAR-CLIP	21572407
hsa-miR-155-5p	PRRC1	Functional MTI (Weak)	MIRT555203	PAR-CLIP	21572407
hsa-miR-155-5p	PRRC1	Functional MTI (Weak)	MIRT555203	PAR-CLIP	20371350
hsa-miR-155-5p	MECP2	Functional MTI	MIRT000442	Immunohistochemistry, Luciferase reporter assay, qRT-PCR, Western blot	19897480
hsa-miR-155-5p	MTRNR2L3	Functional MTI (Weak)	MIRT568726	PAR-CLIP	20371350
hsa-miR-155-5p	TDRD6	Functional MTI (Weak)	MIRT642736	HITS-CLIP	23824327
hsa-miR-155-5p	MEIS1	Functional MTI	MIRT000287	Luciferase reporter assay, qRT-PCR, Western blot	18950466
hsa-miR-155-5p	MEIS1	Functional MTI (Weak)	MIRT000287	Proteomics	18668040
hsa-miR-155-5p	TAB2	Functional MTI	MIRT000289	Luciferase reporter assay, Microarray, qRT-PCR, Western blot	19193853
hsa-miR-155-5p	TAB2	Functional MTI	MIRT000289	Luciferase reporter assay, Microarray, qRT-PCR, Western blot	20852130
hsa-miR-155-5p	TAB2	Functional MTI	MIRT000289	Luciferase reporter assay	23449975
hsa-miR-155-5p	TAB2	Functional MTI	MIRT000289	Reporter assay	20680360
hsa-miR-155-5p	TAB2	Functional MTI (Weak)	MIRT000289	HITS-CLIP	22473208
hsa-miR-155-5p	ZNF644	Functional MTI (Weak)	MIRT564632	PAR-CLIP	20371350
hsa-miR-155-5p	CDV3	Functional MTI (Weak)	MIRT572180	PAR-CLIP	20371350
hsa-miR-155-5p	MTRNR2L9	Functional MTI (Weak)	MIRT573470	PAR-CLIP	20371350
hsa-miR-155-5p	CHRDL1	Functional MTI (Weak)	MIRT613942	HITS-CLIP	23824327
hsa-miR-155-5p	CHRDL1	Functional MTI (Weak)	MIRT613942	HITS-CLIP	23313552
hsa-miR-155-5p	CHRDL1	Functional MTI (Weak)	MIRT613942	HITS-CLIP	27418678
hsa-miR-155-5p	ZNF500	Functional MTI (Weak)	MIRT621541	HITS-CLIP	23824327
hsa-miR-155-5p	MARVELD1	Functional MTI (Weak)	MIRT648843	HITS-CLIP	23824327
hsa-miR-155-5p	CNPPD1	Functional MTI (Weak)	MIRT659439	HITS-CLIP	23824327
hsa-miR-155-5p	MECP2	Functional MTI	MIRT000442	Luciferase reporter assay, qRT-PCR, Microarray	20388499
hsa-miR-155-5p	SOCS1	Functional MTI	MIRT000456	qRT-PCR, Luciferase reporter assay, Western blot	20354188
hsa-miR-155-5p	SOCS1	Functional MTI	MIRT000456	ELISA, Luciferase reporter assay, qRT-PCR, Western blot	21355095
hsa-miR-155-5p	SOCS1	Functional MTI	MIRT000456	Luciferase reporter assay, qRT-PCR, Western blot	22387553
hsa-miR-155-5p	INPP5D	Functional MTI	MIRT000631	qRT-PCR, Luciferase reporter assay, Western blot	19890474
hsa-miR-155-5p	INPP5D	Functional MTI	MIRT000631	Luciferase reporter assay, Western blot, Reporter assay	20041145
hsa-miR-155-5p	INPP5D	Functional MTI	MIRT000631	Luciferase reporter assay, Reporter assay;Western blot;qRT-PCR;Other	19359473
hsa-miR-155-5p	INPP5D	Functional MTI	MIRT000631	GFP reporter assay, Luciferase reporter assay, Northern blot, qRT-PCR, Western blot	19641183
hsa-miR-155-5p	INPP5D	Functional MTI	MIRT000631	Immunohistochemistry, In situ hybridization, Luciferase reporter assay, qRT-PCR, Western blot	24522920
hsa-miR-155-5p	INPP5D	Functional MTI	MIRT000631	EMSA, Flow, Luciferase reporter assay, qRT-PCR, Western blot	25971362
hsa-miR-155-5p	SOCS1	Functional MTI	MIRT000456	Luciferase reporter assay	22771905
hsa-miR-155-5p	SOCS1	Functional MTI (Weak)	MIRT000456	Proteomics	18668040
hsa-miR-155-5p	SOCS1	Functional MTI (Weak)	MIRT000456	HITS-CLIP	22473208
hsa-miR-155-5p	SOCS1	Functional MTI	MIRT000456	Luciferase reporter assay, qRT-PCR, Western blot	24351865
hsa-miR-155-5p	SOCS1	Functional MTI	MIRT000456	ELISA, Immunoprecipitaion, Luciferase reporter assay, Microarray, Northern blot, qRT-PCR, Western blot	23436936
hsa-miR-155-5p	SOCS1	Functional MTI	MIRT000456	Western blot	27470349
hsa-miR-155-5p	SOCS1	Functional MTI	MIRT000456	qRT-PCR, Western blot	25998827
hsa-miR-155-5p	SOCS1	Functional MTI	MIRT000456	ELISA, qRT-PCR, Western blot	27817193
hsa-miR-155-5p	SOCS1	Functional MTI	MIRT000456	Luciferase reporter assay, qRT-PCR, Western blot	27811366
hsa-miR-155-5p	MSH6	Functional MTI	MIRT000459	Luciferase reporter assay, Western blot, Northern blot	20351277
hsa-miR-155-5p	MSH2	Functional MTI	MIRT000460	Luciferase reporter assay, Western blot, Northern blot	20351277
hsa-miR-155-5p	MLH1	Functional MTI	MIRT000461	Luciferase reporter assay, Western blot, Northern blot	20351277
hsa-miR-155-5p	MLH1	Functional MTI	MIRT000461	Immunohistochemistry, Luciferase reporter assay, qRT-PCR, Western blot	23715647
hsa-miR-155-5p	BACH1	Functional MTI	MIRT001043	Luciferase reporter assay, Microarray, qRT-PCR	19193853
hsa-miR-155-5p	DET1	Functional MTI	MIRT000972	Luciferase reporter assay	18367535
hsa-miR-155-5p	DET1	Functional MTI	MIRT000972	Reporter assay;Other	20584899
hsa-miR-155-5p	DET1	Functional MTI	MIRT000972	ChIP-seq, Western blot, Luciferase reporter assay	26497687
hsa-miR-155-5p	SMAD5	Functional MTI	MIRT000973	Luciferase reporter assay	18367535
hsa-miR-155-5p	SMAD5	Functional MTI	MIRT000973	immunoblot, Luciferase reporter assay, qRT-PCR, Western blot	20133617
hsa-miR-155-5p	SMAD5	Functional MTI	MIRT000973	Luciferase reporter assay, qRT-PCR, Western blot	20427544
hsa-miR-155-5p	SMAD5	Functional MTI (Weak)	MIRT000973	Proteomics	18668040
hsa-miR-155-5p	HIVEP2	Functional MTI	MIRT000974	Luciferase reporter assay	18367535
hsa-miR-155-5p	HIVEP2	Functional MTI	MIRT000974	Luciferase reporter assay, qRT-PCR, Western blot	20427544
hsa-miR-155-5p	HIVEP2	Functional MTI	MIRT000974	Reporter assay;Other	20584899
hsa-miR-155-5p	ZNF652	Functional MTI	MIRT000975	Luciferase reporter assay	18367535
hsa-miR-155-5p	ZNF652	Functional MTI	MIRT000975	Reporter assay;Other	20584899
hsa-miR-155-5p	ZNF652	Functional MTI	MIRT000975	Western blot	22797073
hsa-miR-155-5p	ZNF652	Functional MTI (Weak)	MIRT000975	Microarray, qRT-PCR	25128227
hsa-miR-155-5p	ZIC3	Functional MTI	MIRT000976	Luciferase reporter assay	18367535
hsa-miR-155-5p	ZIC3	Functional MTI	MIRT000976	Luciferase reporter assay	19177201
hsa-miR-155-5p	BACH1	Functional MTI (Weak)	MIRT001043	HITS-CLIP	23313552
hsa-miR-155-5p	BACH1	Functional MTI (Weak)	MIRT001043	Microarray, qRT-PCR	25128227
hsa-miR-155-5p	JARID2	Functional MTI	MIRT001075	qRT-PCR, Luciferase reporter assay	19759154
hsa-miR-155-5p	JARID2	Functional MTI	MIRT001075	Luciferase reporter assay	23185331
hsa-miR-155-5p	JARID2	Functional MTI	MIRT001075	Reporter assay;Other	20584899
hsa-miR-155-5p	JARID2	Functional MTI (Weak)	MIRT001075	PAR-CLIP	22012620
hsa-miR-155-5p	JARID2	Functional MTI	MIRT001075	In situ hybridization, Luciferase reporter assay	25097177
hsa-miR-155-5p	JARID2	Functional MTI	MIRT001075	ChIP-seq, Luciferase reporter assay, Western blot	26497687
hsa-miR-155-5p	APC	Functional MTI	MIRT001207	Luciferase reporter assay, Western blot	19136465
hsa-miR-155-5p	APC	Functional MTI (Weak)	MIRT001207	Proteomics	20584899
hsa-miR-155-5p	APC	Functional MTI	MIRT001207	Luciferase reporter assay, qRT-PCR, Western blot	23796566
hsa-miR-155-5p	APC	Functional MTI	MIRT001207	Luciferase reporter assay, Western blot	22610915
hsa-miR-155-5p	TRIP13	Functional MTI (Weak)	MIRT001491	pSILAC, Proteomics	18668040
hsa-miR-155-5p	TRIP13	Functional MTI	MIRT001491	Reporter assay;Other	20584899
hsa-miR-155-5p	TRIP13	Functional MTI (Weak)	MIRT001491	HITS-CLIP	22473208
hsa-miR-155-5p	TRIM32	Functional MTI (Weak)	MIRT001492	pSILAC, Proteomics;Other	18668040
hsa-miR-155-5p	TRIM32	Functional MTI (Weak)	MIRT001492	HITS-CLIP	22473208
hsa-miR-155-5p	TRIM32	Functional MTI (Weak)	MIRT001492	Microarray, qRT-PCR	25128227
hsa-miR-155-5p	TRIM32	Functional MTI	MIRT001492	ChIP-seq, Luciferase reporter assay, Western blot	26497687
hsa-miR-155-5p	TRAM1	Functional MTI (Weak)	MIRT001493	pSILAC, Proteomics;Other	18668040
hsa-miR-155-5p	TRAM1	Functional MTI (Weak)	MIRT001493	HITS-CLIP	22473208
hsa-miR-155-5p	TNFRSF10A	Functional MTI (Weak)	MIRT001494	pSILAC, Proteomics;Other	18668040
hsa-miR-155-5p	TBCA	Functional MTI (Weak)	MIRT001495	pSILAC, Proteomics	18668040
hsa-miR-155-5p	TACSTD2	Functional MTI (Weak)	MIRT001496	pSILAC, Proteomics;Other	18668040
hsa-miR-155-5p	SYPL1	Functional MTI (Weak)	MIRT001497	pSILAC, Proteomics;Other	18668040
hsa-miR-155-5p	SYNE2	Functional MTI (Weak)	MIRT001498	pSILAC, Proteomics;Other	18668040
hsa-miR-155-5p	SNAP29	Functional MTI (Weak)	MIRT001499	pSILAC, Proteomics;Other	18668040
hsa-miR-155-5p	SMAD1	Functional MTI	MIRT001500	Luciferase reporter assay, qRT-PCR, Western blot	20427544
hsa-miR-155-5p	SMAD1	Functional MTI (Weak)	MIRT001500	pSILAC, Proteomics	18668040
hsa-miR-155-5p	SLC30A1	Functional MTI (Weak)	MIRT001501	pSILAC, Proteomics;Other	18668040
hsa-miR-155-5p	SLC30A1	Functional MTI (Weak)	MIRT001501	PAR-CLIP	23592263
hsa-miR-155-5p	SLC30A1	Functional MTI (Weak)	MIRT001501	PAR-CLIP	21572407
hsa-miR-155-5p	SH3BP4	Functional MTI (Weak)	MIRT001502	pSILAC, Proteomics;Other	18668040
hsa-miR-155-5p	SDCBP	Functional MTI (Weak)	MIRT001503	pSILAC, Proteomics	18668040
hsa-miR-155-5p	SDCBP	Functional MTI	MIRT001503	Immunocytochemistry, Immunohistochemistry, In situ hybridization, Luciferase reporter assay, Microarray, qRT-PCR, Western blot	24604078
hsa-miR-155-5p	SCAMP1	Functional MTI (Weak)	MIRT001504	pSILAC, Proteomics;Other	18668040
hsa-miR-155-5p	RHEB	Functional MTI (Weak)	MIRT001505	pSILAC, Proteomics	18668040
hsa-miR-155-5p	RHEB	Functional MTI (Weak)	MIRT001505	Microarray	23807165
hsa-miR-155-5p	RCOR1	Functional MTI (Weak)	MIRT001506	pSILAC, Proteomics;Other	18668040
hsa-miR-155-5p	RCOR1	Functional MTI (Weak)	MIRT001506	HITS-CLIP	22473208
hsa-miR-155-5p	RCN2	Functional MTI (Weak)	MIRT001507	pSILAC, Proteomics;Other	18668040
hsa-miR-155-5p	RCN2	Functional MTI (Weak)	MIRT001507	HITS-CLIP	22473208
hsa-miR-155-5p	RAI14	Functional MTI (Weak)	MIRT001508	pSILAC, Proteomics;Other	18668040
hsa-miR-155-5p	RAB6A	Functional MTI (Weak)	MIRT001509	pSILAC, Proteomics;Other	18668040
hsa-miR-155-5p	RAB5C	Functional MTI (Weak)	MIRT001510	pSILAC, Proteomics;Other	18668040
hsa-miR-155-5p	RAB5C	Functional MTI (Weak)	MIRT001510	PAR-CLIP	27292025
hsa-miR-155-5p	RAB34	Functional MTI (Weak)	MIRT001511	pSILAC, Proteomics;Other	18668040
hsa-miR-155-5p	RAB27B	Functional MTI (Weak)	MIRT001512	pSILAC, Proteomics;Other	18668040
hsa-miR-155-5p	RAB23	Functional MTI (Weak)	MIRT001513	pSILAC, Proteomics;Other	18668040
hsa-miR-155-5p	PTPRJ	Functional MTI (Weak)	MIRT001514	pSILAC, Proteomics;Other	18668040
hsa-miR-155-5p	PRKCI	Functional MTI (Weak)	MIRT001515	pSILAC, Proteomics;Other	18668040
hsa-miR-155-5p	PRAF2	Functional MTI (Weak)	MIRT001516	pSILAC	18668040
hsa-miR-155-5p	PPP5C	Functional MTI (Weak)	MIRT001518	pSILAC	18668040
hsa-miR-155-5p	PPL	Functional MTI (Weak)	MIRT001519	pSILAC, Proteomics;Other	18668040
hsa-miR-155-5p	PPL	Functional MTI (Weak)	MIRT001519	Microarray, qRT-PCR	22815788
hsa-miR-155-5p	POLE4	Functional MTI (Weak)	MIRT001520	pSILAC, Proteomics;Other	18668040
hsa-miR-155-5p	POLE3	Functional MTI (Weak)	MIRT001521	pSILAC, Proteomics	18668040
hsa-miR-155-5p	PODXL	Functional MTI (Weak)	MIRT001522	pSILAC, Proteomics;Other	18668040
hsa-miR-155-5p	PLXND1	Functional MTI (Weak)	MIRT001523	pSILAC, Proteomics;Other	18668040
hsa-miR-155-5p	PKN2	Functional MTI (Weak)	MIRT001524	pSILAC, Proteomics	18668040
hsa-miR-155-5p	PKN2	Functional MTI	MIRT001524	Reporter assay;Other	20584899
hsa-miR-155-5p	PKN2	Functional MTI (Weak)	MIRT001524	HITS-CLIP	22473208
hsa-miR-155-5p	PICALM	Functional MTI (Weak)	MIRT001525	pSILAC, Proteomics	18668040
hsa-miR-155-5p	PICALM	Functional MTI	MIRT001525	Reporter assay;Other	20584899
hsa-miR-155-5p	PICALM	Functional MTI (Weak)	MIRT001525	HITS-CLIP	22473208
hsa-miR-155-5p	PHC2	Functional MTI (Weak)	MIRT001526	pSILAC, Proteomics	18668040
hsa-miR-155-5p	PHC2	Functional MTI	MIRT001526	Reporter assay;Other	20584899
hsa-miR-155-5p	PHC2	Functional MTI (Weak)	MIRT001526	HITS-CLIP	22473208
hsa-miR-155-5p	PDLIM5	Functional MTI (Weak)	MIRT001527	pSILAC	18668040
hsa-miR-155-5p	PDLIM5	Functional MTI	MIRT001527	Western blot	20584899
hsa-miR-155-5p	PDE3A	Functional MTI (Weak)	MIRT001528	pSILAC, Proteomics;Other	18668040
hsa-miR-155-5p	ARID2	Functional MTI	MIRT001569	Luciferase reporter assay	18367535
hsa-miR-155-5p	ARID2	Functional MTI (Weak)	MIRT001569	pSILAC, Proteomics	18668040
hsa-miR-155-5p	ARID2	Functional MTI	MIRT001569	Reporter assay;Other	20584899
hsa-miR-155-5p	ARFIP2	Functional MTI (Weak)	MIRT001570	pSILAC, Proteomics;Other	18668040
hsa-miR-155-5p	ARFIP1	Functional MTI (Weak)	MIRT001571	pSILAC, Proteomics	18668040
hsa-miR-155-5p	ANKFY1	Functional MTI (Weak)	MIRT001572	pSILAC, Proteomics;Other	18668040
hsa-miR-155-5p	AMIGO2	Functional MTI (Weak)	MIRT001573	pSILAC, Proteomics;Other	18668040
hsa-miR-155-5p	TM6SF1	Functional MTI	MIRT001803	Luciferase reporter assay, Reporter assay;Other	17881434
hsa-miR-155-5p	MATR3	Functional MTI	MIRT001804	Luciferase reporter assay, Reporter assay;Other	17881434
hsa-miR-155-5p	LDOC1	Functional MTI	MIRT001805	Luciferase reporter assay, Reporter assay;Other	17881434
hsa-miR-155-5p	JADE1	Functional MTI (Weak)	MIRT001806	HITS-CLIP	22473208
hsa-miR-155-5p	WDFY1	Functional MTI (Weak)	MIRT001486	pSILAC, Proteomics;Other	18668040
hsa-miR-155-5p	WDFY1	Functional MTI (Weak)	MIRT001486	HITS-CLIP	22473208
hsa-miR-155-5p	VAMP3	Functional MTI (Weak)	MIRT001487	pSILAC, Proteomics;Other	18668040
hsa-miR-155-5p	VAMP3	Functional MTI (Weak)	MIRT001487	PAR-CLIP	27292025
hsa-miR-155-5p	UBE2J1	Functional MTI (Weak)	MIRT001488	pSILAC, Proteomics	18668040
hsa-miR-155-5p	TXNRD1	Functional MTI (Weak)	MIRT001489	pSILAC, Proteomics;Other	18668040
hsa-miR-155-5p	TXNDC12	Functional MTI (Weak)	MIRT001490	pSILAC, Proteomics;Other	18668040
hsa-miR-155-5p	PDE3A	Functional MTI (Weak)	MIRT001528	HITS-CLIP	23313552
hsa-miR-155-5p	NT5E	Functional MTI (Weak)	MIRT001529	pSILAC, Proteomics;Other	18668040
hsa-miR-155-5p	NARS	Functional MTI (Weak)	MIRT001530	pSILAC, Proteomics	18668040
hsa-miR-155-5p	NARS	Functional MTI	MIRT001530	Reporter assay;Other	20584899
hsa-miR-155-5p	NARS	Functional MTI (Weak)	MIRT001530	HITS-CLIP	22473208
hsa-miR-155-5p	NARS	Functional MTI (Weak)	MIRT001530	PAR-CLIP	23592263
hsa-miR-155-5p	MYO1E	Functional MTI (Weak)	MIRT001531	pSILAC, Proteomics;Other	18668040
hsa-miR-155-5p	MYO10	Functional MTI	MIRT001532	Luciferase reporter assay, qRT-PCR, Western blot	20427544
hsa-miR-155-5p	MYO10	Functional MTI (Weak)	MIRT001532	pSILAC, Proteomics	18668040
hsa-miR-155-5p	MSI2	Functional MTI (Weak)	MIRT001533	pSILAC	18668040
hsa-miR-155-5p	MPZL1	Functional MTI (Weak)	MIRT001534	pSILAC, Proteomics;Other	18668040
hsa-miR-155-5p	MOSPD2	Functional MTI (Weak)	MIRT001535	pSILAC, Proteomics;Other	18668040
hsa-miR-155-5p	MARC1	Functional MTI (Weak)	MIRT001536	pSILAC, Proteomics	18668040
hsa-miR-155-5p	METTL7A	Functional MTI (Weak)	MIRT001538	pSILAC, Proteomics;Other	18668040
hsa-miR-155-5p	LY6K	Functional MTI (Weak)	MIRT001541	pSILAC, Proteomics;Other	18668040
hsa-miR-155-5p	LPL	Functional MTI (Weak)	MIRT001542	pSILAC, Proteomics;Other	18668040
hsa-miR-155-5p	UFL1	Functional MTI (Weak)	MIRT001543	pSILAC, Proteomics;Other	18668040
hsa-miR-155-5p	HSDL1	Functional MTI (Weak)	MIRT001544	pSILAC, Proteomics;Other	18668040
hsa-miR-155-5p	HSDL1	Functional MTI (Weak)	MIRT001544	HITS-CLIP	22473208
hsa-miR-155-5p	HSD17B12	Functional MTI (Weak)	MIRT001545	pSILAC, Proteomics;Other	18668040
hsa-miR-155-5p	GNA13	Functional MTI (Weak)	MIRT001546	pSILAC, Proteomics;Other	18668040
hsa-miR-155-5p	FMNL2	Functional MTI (Weak)	MIRT001547	pSILAC, Proteomics;Other	18668040
hsa-miR-155-5p	FADS1	Functional MTI (Weak)	MIRT001549	pSILAC, Proteomics;Other	18668040
hsa-miR-155-5p	DSG2	Functional MTI (Weak)	MIRT001550	pSILAC, Proteomics;Other	18668040
hsa-miR-155-5p	DPP7	Functional MTI (Weak)	MIRT001551	pSILAC, Proteomics;Other	18668040
hsa-miR-155-5p	DNAJC19	Functional MTI (Weak)	MIRT001552	pSILAC	18668040
hsa-miR-155-5p	DNAJC19	Functional MTI (Weak)	MIRT001552	qRT-PCR	20584899
hsa-miR-155-5p	DNAJB1	Functional MTI (Weak)	MIRT001553	pSILAC, Proteomics;Other	18668040
hsa-miR-155-5p	DNAJB1	Functional MTI (Weak)	MIRT001553	HITS-CLIP	22473208
hsa-miR-155-5p	DHX40	Functional MTI (Weak)	MIRT001554	pSILAC, Proteomics	18668040
hsa-miR-155-5p	DHX40	Functional MTI	MIRT001554	Reporter assay;Other	20584899
hsa-miR-155-5p	CYP51A1	Functional MTI (Weak)	MIRT001555	pSILAC, Proteomics;Other	18668040
hsa-miR-155-5p	CUL4B	Functional MTI (Weak)	MIRT001556	pSILAC, Proteomics;Other	18668040
hsa-miR-155-5p	CTNNB1	Functional MTI (Weak)	MIRT001557	pSILAC, Proteomics;Other	18668040
hsa-miR-155-5p	CLDN1	Functional MTI (Weak)	MIRT001558	pSILAC, Proteomics;Other	18668040
hsa-miR-155-5p	CLDN1	Functional MTI	MIRT001558	Immunocytochemistry, Immunohistochemistry, In situ hybridization, Luciferase reporter assay, Microarray, qRT-PCR, Western blot	24604078
hsa-miR-155-5p	CHAF1A	Functional MTI (Weak)	MIRT001559	pSILAC, Proteomics;Other	18668040
hsa-miR-155-5p	CEBPB	Functional MTI	MIRT001560	Luciferase reporter assay	18367535
hsa-miR-155-5p	CEBPB	Functional MTI	MIRT001560	Microarray, qRT-PCR, Western blot	19193853
hsa-miR-155-5p	CEBPB	Functional MTI	MIRT001560	Luciferase reporter assay, qRT-PCR, Western blot	20427544
hsa-miR-155-5p	CEBPB	Functional MTI (Weak)	MIRT001560	pSILAC, Proteomics	18668040
hsa-miR-155-5p	CEBPB	Functional MTI	MIRT001560	Luciferase reporter assay, qRT-PCR	21813606
hsa-miR-155-5p	CEBPB	Functional MTI	MIRT001560	Luciferase reporter assay	19596814
hsa-miR-155-5p	CEBPB	Functional MTI	MIRT001560	ELISA, Immunoblot, Immunocytochemistry, Immunofluorescence, Luciferase reporter assay, qRT-PCR	19887047
hsa-miR-155-5p	CEBPB	Functional MTI	MIRT001560	Western blot	23749759
hsa-miR-155-5p	CEBPB	Functional MTI	MIRT001560	Chip, ELISA, Luciferase reporter assay, QRTPCR, Western blot	23612310
hsa-miR-155-5p	CEBPB	Functional MTI (Weak)	MIRT001560	HITS-CLIP	22473208
hsa-miR-155-5p	CDK5RAP3	Functional MTI (Weak)	MIRT001561	pSILAC	18668040
hsa-miR-155-5p	CDK5RAP3	Functional MTI (Weak)	MIRT001561	Proteomics;Other	20584899
hsa-miR-155-5p	CBFB	Functional MTI (Weak)	MIRT001562	pSILAC, Proteomics;Other	18668040
hsa-miR-155-5p	BRPF3	Functional MTI (Weak)	MIRT001563	pSILAC	18668040
hsa-miR-155-5p	BRPF3	Functional MTI	MIRT001563	Proteomics, Western blot	17668390
hsa-miR-155-5p	BRPF3	Functional MTI (Weak)	MIRT001563	Proteomics	17588946
hsa-miR-155-5p	BRPF3	Functional MTI (Weak)	MIRT001563	Proteomics;Other	16675453
hsa-miR-155-5p	BET1	Functional MTI (Weak)	MIRT001564	pSILAC, Proteomics;Other	18668040
hsa-miR-155-5p	ATP6V1C1	Functional MTI (Weak)	MIRT001565	pSILAC, Proteomics;Other	18668040
hsa-miR-155-5p	ATG3	Functional MTI (Weak)	MIRT001566	pSILAC, Proteomics;Other	18668040
hsa-miR-155-5p	ARL5B	Functional MTI (Weak)	MIRT001567	pSILAC, Proteomics;Other	18668040
hsa-miR-155-5p	ARL5B	Functional MTI (Weak)	MIRT001567	HITS-CLIP	22473208
hsa-miR-155-5p	ARL5B	Functional MTI (Weak)	MIRT001567	PAR-CLIP	21572407
hsa-miR-155-5p	ARL10	Functional MTI (Weak)	MIRT001568	pSILAC, Proteomics;Other	18668040
hsa-miR-155-5p	RHOA	Functional MTI	MIRT001961	Luciferase reporter assay, Western blot, qRT-PCR	18794355
hsa-miR-155-5p	RHOA	Functional MTI (Weak)	MIRT001961	qRT-PCR	28146427
hsa-miR-155-5p	AGTR1	Functional MTI	MIRT002006	Luciferase reporter assay, Reporter assay	17668390
hsa-miR-155-5p	AGTR1	Functional MTI	MIRT002006	Luciferase reporter assay	19177201
hsa-miR-155-5p	AGTR1	Functional MTI	MIRT002006	Luciferase reporter assay, Real time PCR, Reporter assay	17588946
hsa-miR-155-5p	AGTR1	Functional MTI	MIRT002006	Luciferase reporter assay, qRT-PCR, Quantitative proteomic approach, Western blot	20735984
hsa-miR-155-5p	AGTR1	Functional MTI	MIRT002006	Luciferase reporter assay, qRT-PCR, Western blot, Reporter assay	16675453
hsa-miR-155-5p	AGTR1	Functional MTI	MIRT002006	Luciferase reporter assay, Northern blot, qRT-PCR, Western blot	21310411
hsa-miR-155-5p	AGTR1	Functional MTI	MIRT002006	Luciferase reporter assay	22664914
hsa-miR-155-5p	BACH1	Functional MTI	MIRT001043	Luciferase reporter assay, Reporter assay	17881434
hsa-miR-155-5p	BACH1	Functional MTI	MIRT001043	qRT-PCR, Luciferase reporter assay	18299402
hsa-miR-155-5p	BACH1	Functional MTI	MIRT001043	Luciferase reporter assay	18367535
hsa-miR-155-5p	BACH1	Functional MTI	MIRT001043	Immunohistochemistry, In situ hybridization, Luciferase reporter assay, Microarray, qRT-PCR, Western blot	21541331
hsa-miR-155-5p	BACH1	Functional MTI	MIRT001043	Reporter assay;Other	20584899
hsa-miR-155-5p	CTLA4	Functional MTI (Weak)	MIRT004436	Microarray	19193853
hsa-miR-155-5p	BCAT1	Functional MTI (Weak)	MIRT004088	Microarray	19193853
hsa-miR-155-5p	SPI1	Functional MTI	MIRT004282	Luciferase reporter assay	19386588
hsa-miR-155-5p	SPI1	Functional MTI	MIRT004282	Reporter assay	20680360
hsa-miR-155-5p	SPI1	Functional MTI (Weak)	MIRT004282	Proteomics	18668040
hsa-miR-155-5p	SPI1	Functional MTI	MIRT004282	Luciferase reporter assay, Western blot	25288398
hsa-miR-155-5p	SPI1	Functional MTI (Weak)	MIRT004282	HITS-CLIP	22473208
hsa-miR-155-5p	SPI1	Functional MTI	MIRT004282	qRT-PCR, Luciferase reporter assay, Immunoprecipitaion, Western blot	25092144
hsa-miR-155-5p	TP53INP1	Functional MTI	MIRT003007	Western blot, Luciferase reporter assay, Reporter assay	17911264
hsa-miR-155-5p	TP53INP1	Functional MTI	MIRT003007	Microarray, qRT-PCR, Western blot	21093163
hsa-miR-155-5p	TP53INP1	Functional MTI	MIRT003007	Reporter assay;Other	20584899
hsa-miR-155-5p	TP53INP1	Functional MTI (Weak)	MIRT003007	Microarray	23807165
hsa-miR-155-5p	TP53INP1	Functional MTI	MIRT003007	Immunohistochemistry, Luciferase reporter assay, Microarray, qRT-PCR, Western blot	23209550
hsa-miR-155-5p	TP53INP1	Functional MTI (Weak)	MIRT003007	HITS-CLIP	22473208
hsa-miR-155-5p	TP53INP1	Functional MTI	MIRT003007	Luciferase reporter assay	24152184
hsa-miR-155-5p	TP53INP1	Functional MTI (Weak)	MIRT003007	Microarray, qRT-PCR	25128227
hsa-miR-155-5p	TP53INP1	Functional MTI	MIRT003007	qRT-PCR, Western blot	23568502
hsa-miR-155-5p	TP53INP1	Functional MTI	MIRT003007	Western blot	25601564
hsa-miR-155-5p	FGF7	Functional MTI	MIRT003482	Luciferase reporter assay	19701459
hsa-miR-155-5p	FGF7	Functional MTI	MIRT003482	Luciferase reporter assay	19177201
hsa-miR-155-5p	FGF7	Functional MTI (Weak)	MIRT003482	Proteomics	18668040
hsa-miR-155-5p	FGF7	Functional MTI (Weak)	MIRT003482	Microarray	23807165
hsa-miR-155-5p	IKBKE	Functional MTI	MIRT003484	qRT-PCR, Western blot	18753206
hsa-miR-155-5p	IKBKE	Functional MTI	MIRT003484	Luciferase reporter assay	19177201
hsa-miR-155-5p	IKBKE	Functional MTI (Weak)	MIRT003484	Proteomics	20584899
hsa-miR-155-5p	IKBKE	Functional MTI	MIRT003484	Luciferase reporter assay, Western blot	24151514
hsa-miR-155-5p	IKBKE	Functional MTI	MIRT003484	Immunofluorescence, Immunohistochemistry, Luciferase reporter assay, qRT-PCR, Western blot	26934326
hsa-miR-155-5p	NFATC2IP	Functional MTI (Weak)	MIRT004056	HITS-CLIP	22473208
hsa-miR-155-5p	CUX1	Functional MTI (Weak)	MIRT004087	Microarray, qRT-PCR	19193853
hsa-miR-155-5p	CUX1	Functional MTI (Weak)	MIRT004087	pSILAC	18668040
hsa-miR-155-5p	MAFB	Functional MTI (Weak)	MIRT004507	Microarray	19193853
hsa-miR-155-5p	MAFB	Functional MTI	MIRT004507	Luciferase reporter assay, qRT-PCR	22797699
hsa-miR-155-5p	FOXO3	Functional MTI	MIRT004495	qRT-PCR, Luciferase reporter assay, Western blot	20371610
hsa-miR-155-5p	FOXO3	Functional MTI	MIRT004495	Flow, Immunoblot, Immunofluorescence, Immunohistochemistry, Microarray, qRT-PCR, Western blot	21304824
hsa-miR-155-5p	FOXO3	Functional MTI (Weak)	MIRT004495	Proteomics	19650740
hsa-miR-155-5p	FOXO3	Functional MTI	MIRT004495	Luciferase reporter assay, qRT-PCR, Western blot	23970205
hsa-miR-155-5p	FOXO3	Functional MTI (Weak)	MIRT004495	qRT-PCR	23250986
hsa-miR-155-5p	FOXO3	Functional MTI	MIRT004495	Luciferase reporter assay	27091996
hsa-miR-155-5p	FOXO3	Functional MTI	MIRT004495	Luciferase reporter assay	28006785
hsa-miR-155-5p	FOXO3	Functional MTI	MIRT004495	Luciferase reporter assay	28401267
hsa-miR-155-5p	EDN1	Functional MTI	MIRT004455	Luciferase reporter assay	19783678
hsa-miR-155-5p	RUNX2	Functional MTI	MIRT004707	Luciferase reporter assay, qRT-PCR, Western blot	20427544
hsa-miR-155-5p	TSHZ3	Functional MTI	MIRT004604	Luciferase reporter assay	19177201
hsa-miR-155-5p	IFNGR1	Functional MTI	MIRT005032	Flow, Luciferase reporter assay, Northern blot	19877012
hsa-miR-155-5p	CAMTA1	Functional MTI (Weak)	MIRT005101	Microarray	19193853
hsa-miR-155-5p	CAMTA1	Functional MTI (Weak)	MIRT005101	Proteomics	18668040
hsa-miR-155-5p	NAMPT	Functional MTI (Weak)	MIRT005102	Microarray	19193853
hsa-miR-155-5p	CREBRF	Functional MTI (Weak)	MIRT005103	Microarray	19193853
hsa-miR-155-5p	ETS1	Functional MTI (Weak)	MIRT005104	Microarray	19193853
hsa-miR-155-5p	ETS1	Functional MTI	MIRT005104	Luciferase reporter assay, qRT-PCR, Western blot	18950466
hsa-miR-155-5p	ETS1	Functional MTI	MIRT005104	Luciferase reporter assay, Northern blot, qRT-PCR, Western blot, Reporter assay;Western blot;qRT-PCR	21310411
hsa-miR-155-5p	ETS1	Functional MTI	MIRT005104	Reporter assay;Other	20584899
hsa-miR-155-5p	ETS1	Functional MTI	MIRT005104	qRT-PCR, Western blot	23616573
hsa-miR-155-5p	TLE4	Functional MTI (Weak)	MIRT005105	Microarray	19193853
hsa-miR-155-5p	TLE4	Functional MTI	MIRT005105	Reporter assay;Other	20584899
hsa-miR-155-5p	FLI1	Functional MTI (Weak)	MIRT005349	Proteomics	20584899
hsa-miR-155-5p	FAR1	Functional MTI (Weak)	MIRT005244	pSILAC, Proteomics;Other	18668040
hsa-miR-155-5p	FAR1	Functional MTI (Weak)	MIRT005244	HITS-CLIP	22473208
hsa-miR-155-5p	EDEM3	Functional MTI (Weak)	MIRT005245	pSILAC, Proteomics;Other	18668040
hsa-miR-155-5p	TWF1	Functional MTI (Weak)	MIRT005246	pSILAC	18668040
hsa-miR-155-5p	TWF1	Functional MTI (Weak)	MIRT005246	Proteomics;Other	20584899
hsa-miR-155-5p	TWF1	Functional MTI (Weak)	MIRT005246	Microarray, qRT-PCR	22815788
hsa-miR-155-5p	C3orf58	Functional MTI (Weak)	MIRT005247	pSILAC, Proteomics;Other	18668040
hsa-miR-155-5p	SLC25A40	Functional MTI (Weak)	MIRT005248	pSILAC, Proteomics;Other	18668040
hsa-miR-155-5p	PSMG1	Functional MTI (Weak)	MIRT005249	pSILAC, Proteomics;Other	18668040
hsa-miR-155-5p	IKBIP	Functional MTI (Weak)	MIRT005251	pSILAC, Proteomics	18668040
hsa-miR-155-5p	LCLAT1	Functional MTI (Weak)	MIRT005252	pSILAC, Proteomics;Other	18668040
hsa-miR-155-5p	VEZF1	Functional MTI (Weak)	MIRT005253	pSILAC, Proteomics;Other	18668040
hsa-miR-155-5p	VEZF1	Functional MTI (Weak)	MIRT005253	HITS-CLIP	22473208
hsa-miR-155-5p	SACM1L	Functional MTI (Weak)	MIRT005254	pSILAC, Proteomics;Other	18668040
hsa-miR-155-5p	DCAF7	Functional MTI (Weak)	MIRT005255	pSILAC, Proteomics	18668040
hsa-miR-155-5p	ERMP1	Functional MTI (Weak)	MIRT005256	pSILAC, Proteomics;Other	18668040
hsa-miR-155-5p	KRT80	Functional MTI (Weak)	MIRT005257	pSILAC, Proteomics;Other	18668040
hsa-miR-155-5p	CYR61	Functional MTI	MIRT005484	Luciferase reporter assay, qRT-PCR, Western blot	20452491
hsa-miR-155-5p	CYR61	Functional MTI (Weak)	MIRT005484	Proteomics	18668040
hsa-miR-155-5p	CYR61	Functional MTI	MIRT005484	Microarray, qRT-PCR, Luciferase reporter assay, Western blot	24705102
hsa-miR-155-5p	ICAM1	Functional MTI (Weak)	MIRT005709	qRT-PCR	21310411
hsa-miR-155-5p	ZNF236	Functional MTI (Weak)	MIRT005091	Microarray	19193853
hsa-miR-155-5p	LAT2	Functional MTI (Weak)	MIRT005092	Microarray	19193853
hsa-miR-155-5p	PAPOLA	Functional MTI (Weak)	MIRT005093	Microarray	19193853
hsa-miR-155-5p	EHD1	Functional MTI (Weak)	MIRT005094	Microarray	19193853
hsa-miR-155-5p	SERTAD2	Functional MTI (Weak)	MIRT005095	Microarray	19193853
hsa-miR-155-5p	PELI1	Functional MTI (Weak)	MIRT005096	Microarray	19193853
hsa-miR-155-5p	PELI1	Functional MTI (Weak)	MIRT005096	Proteomics	18668040
hsa-miR-155-5p	KBTBD2	Functional MTI (Weak)	MIRT005097	Microarray	19193853
hsa-miR-155-5p	KBTBD2	Functional MTI	MIRT005097	Reporter assay;Other	20584899
hsa-miR-155-5p	HNRNPA3P1	Functional MTI (Weak)	MIRT005098	Microarray	19193853
hsa-miR-155-5p	SLC39A10	Functional MTI (Weak)	MIRT005099	Microarray	19193853
hsa-miR-155-5p	KRAS	Functional MTI (Weak)	MIRT005100	Microarray	19193853
hsa-miR-155-5p	KRAS	Functional MTI (Weak)	MIRT005100	pSILAC, Proteomics	18668040
hsa-miR-155-5p	KRAS	Functional MTI (Weak)	MIRT005100	HITS-CLIP	22473208
hsa-miR-155-5p	DOCK4	Functional MTI (Weak)	MIRT005411	Microarray	19193853
hsa-miR-155-5p	SMAD2	Functional MTI	MIRT005872	Luciferase reporter assay, qRT-PCR, Western blot, Reporter assay;Western blot	21036908
hsa-miR-155-5p	SMAD2	Functional MTI	MIRT005872	Reporter assay;Other	20584899
hsa-miR-155-5p	SMAD2	Functional MTI	MIRT005872	qRT-PCR, Western blot, Luciferase reporter assay	22426647
hsa-miR-155-5p	SMAD2	Functional MTI (Weak)	MIRT005872	HITS-CLIP	22473208
hsa-miR-155-5p	MYB	Functional MTI	MIRT005884	Immunohistochemistry, Luciferase reporter assay, Northern blot, qRT-PCR, Western blot	21062812
hsa-miR-155-5p	MYB	Functional MTI	MIRT005884	Reporter assay	20680360
hsa-miR-155-5p	MYB	Functional MTI (Weak)	MIRT005884	Microarray	23807165
hsa-miR-155-5p	SKI	Functional MTI	MIRT005885	Immunohistochemistry, Luciferase reporter assay, Northern blot, qRT-PCR, Western blot	21062812
hsa-miR-155-5p	SKI	Functional MTI	MIRT005885	Luciferase reporter assay	21466664
hsa-miR-155-5p	RNF123	Functional MTI	MIRT006102	Immunofluorescence, Immunohistochemistry, Next Generation Sequencing (NGS), qRT-PCR, Western blot, Reverse-phase protein array	28389511
hsa-miR-155-5p	RNF123	Functional MTI	MIRT006102	ELISA, Luciferase reporter assay, qRT-PCR, Western blot	21355095
hsa-miR-155-5p	WTH3DI	Functional MTI (Weak)	MIRT006008	pSILAC	18668040
hsa-miR-155-5p	CSF1R	Functional MTI	MIRT006103	ELISA, Luciferase reporter assay, qRT-PCR, Western blot	21355095
hsa-miR-155-5p	CSF1R	Functional MTI	MIRT006103	Luciferase reporter assay, qRT-PCR	24198819
hsa-miR-155-5p	SOX6	Functional MTI	MIRT006113	Luciferase reporter assay, qRT-PCR, Western blot	21989846
hsa-miR-155-5p	CKAP5	Functional MTI	MIRT006116	Luciferase reporter assay, qRT-PCR, Western blot	21799781
hsa-miR-155-5p	CKAP5	Functional MTI (Weak)	MIRT006116	Proteomics	18668040
hsa-miR-155-5p	PKIA	Functional MTI	MIRT006214	ChIP-seq, Immunoblot, Luciferase reporter assay, qRT-PCR	22473996
hsa-miR-155-5p	IL13RA1	Functional MTI	MIRT006687	Luciferase reporter assay	21097505
hsa-miR-155-5p	JUN	Functional MTI	MIRT006208	Luciferase reporter assay, qRT-PCR, Western blot	22508041
hsa-miR-155-5p	GCSAM	Functional MTI	MIRT006285	Luciferase reporter assay, Western blot	22096245
hsa-miR-155-5p	KDM3A	Functional MTI	MIRT006439	In situ hybridization, Luciferase reporter assay, qRT-PCR, Western blot, Immunohistochemistry, Microarray	21541331
hsa-miR-155-5p	CSNK1A1	Functional MTI	MIRT006267	Luciferase reporter assay	22350414
hsa-miR-155-5p	CSNK1A1	Functional MTI (Weak)	MIRT006267	Proteomics	18668040
hsa-miR-155-5p	CSNK1A1	Functional MTI	MIRT006267	Reporter assay;Other	20584899
hsa-miR-155-5p	CSNK1A1	Functional MTI (Weak)	MIRT006267	HITS-CLIP	22473208
hsa-miR-155-5p	UQCRFS1	Functional MTI	MIRT006517	Luciferase reporter assay, Western blot	20550618
hsa-miR-155-5p	BCL6	Functional MTI	MIRT006927	Luciferase reporter assay	23041630
hsa-miR-155-5p	BCL6	Functional MTI	MIRT006927	qRT-PCR, Western blot	26986233
hsa-miR-155-5p	MAP3K10	Functional MTI	MIRT007103	Luciferase reporter assay	23189122
hsa-miR-155-5p	FADD	Functional MTI	MIRT006848	GFP reporter assay, Immunohistochemistry, In situ hybridization, Luciferase reporter assay, Microarray, qRT-PCR, Western blot	21706480
hsa-miR-155-5p	MITF	Functional MTI	MIRT006969	Luciferase reporter assay	22771905
hsa-miR-155-5p	MITF	Functional MTI	MIRT006969	Luciferase reporter assay	25853464
hsa-miR-155-5p	MAP3K10	Functional MTI	MIRT007103	Reporter assay;Other	20584899
hsa-miR-155-5p	MAP3K10	Functional MTI (Weak)	MIRT007103	HITS-CLIP	22473208
hsa-miR-155-5p	UBR4	Functional MTI (Weak)	MIRT020486	Proteomics	18668040
hsa-miR-155-5p	ANAPC16	Functional MTI	MIRT020492	Reporter assay;Other	20584899
hsa-miR-155-5p	SLC27A2	Functional MTI (Weak)	MIRT020494	Proteomics	18668040
hsa-miR-155-5p	XPC	Functional MTI (Weak)	MIRT020495	Proteomics	18668040
hsa-miR-155-5p	EIF3G	Functional MTI (Weak)	MIRT020496	Proteomics	18668040
hsa-miR-155-5p	EIF2B5	Functional MTI (Weak)	MIRT020497	Proteomics	18668040
hsa-miR-155-5p	UBA3	Functional MTI (Weak)	MIRT020498	Proteomics	18668040
hsa-miR-155-5p	EIF3E	Functional MTI (Weak)	MIRT020499	Proteomics	18668040
hsa-miR-155-5p	PCYOX1	Functional MTI (Weak)	MIRT020500	Proteomics	18668040
hsa-miR-155-5p	EXOC7	Functional MTI (Weak)	MIRT020501	Proteomics	18668040
hsa-miR-155-5p	QPCTL	Functional MTI (Weak)	MIRT020502	Proteomics	18668040
hsa-miR-155-5p	DYNC2H1	Functional MTI (Weak)	MIRT020503	Proteomics	18668040
hsa-miR-155-5p	GLIPR2	Functional MTI (Weak)	MIRT020504	Proteomics	18668040
hsa-miR-155-5p	DNAAF5	Functional MTI (Weak)	MIRT020505	Proteomics	18668040
hsa-miR-155-5p	UGT8	Functional MTI (Weak)	MIRT020506	Proteomics	18668040
hsa-miR-155-5p	HSPB11	Functional MTI (Weak)	MIRT020507	Proteomics	18668040
hsa-miR-155-5p	CCDC137	Functional MTI (Weak)	MIRT020508	Proteomics	18668040
hsa-miR-155-5p	GLB1	Functional MTI (Weak)	MIRT020509	Proteomics	18668040
hsa-miR-155-5p	LRRC40	Functional MTI (Weak)	MIRT020510	Proteomics	18668040
hsa-miR-155-5p	VBP1	Functional MTI (Weak)	MIRT020511	Proteomics	18668040
hsa-miR-155-5p	MGST2	Functional MTI (Weak)	MIRT020512	Proteomics	18668040
hsa-miR-155-5p	GNB4	Functional MTI (Weak)	MIRT020513	Proteomics	18668040
hsa-miR-155-5p	JUP	Functional MTI (Weak)	MIRT020514	Proteomics	18668040
hsa-miR-155-5p	DNAJC2	Functional MTI (Weak)	MIRT020515	Proteomics	18668040
hsa-miR-155-5p	GOLPH3	Functional MTI (Weak)	MIRT020516	Proteomics	18668040
hsa-miR-155-5p	DRAP1	Functional MTI (Weak)	MIRT020517	Proteomics	18668040
hsa-miR-155-5p	NOB1	Functional MTI (Weak)	MIRT020518	Proteomics	18668040
hsa-miR-155-5p	SLC1A5	Functional MTI (Weak)	MIRT020519	Proteomics	18668040
hsa-miR-155-5p	RAB14	Functional MTI (Weak)	MIRT020520	Proteomics	18668040
hsa-miR-155-5p	YBX3	Functional MTI (Weak)	MIRT020521	Proteomics	18668040
hsa-miR-155-5p	SLC39A14	Functional MTI (Weak)	MIRT020522	Proteomics	18668040
hsa-miR-155-5p	UBE2J2	Functional MTI (Weak)	MIRT020523	Proteomics	18668040
hsa-miR-155-5p	EIF4A1	Functional MTI (Weak)	MIRT020524	Proteomics	18668040
hsa-miR-155-5p	CAB39L	Functional MTI (Weak)	MIRT020525	Proteomics	18668040
hsa-miR-155-5p	MYLK	Functional MTI	MIRT020526	Luciferase reporter assay, qRT-PCR, Western blot	24486510
hsa-miR-155-5p	EIF2B2	Functional MTI (Weak)	MIRT020527	Proteomics	18668040
hsa-miR-155-5p	CNDP2	Functional MTI (Weak)	MIRT020528	Proteomics	18668040
hsa-miR-155-5p	RTN3	Functional MTI (Weak)	MIRT020529	Proteomics	18668040
hsa-miR-155-5p	TMBIM6	Functional MTI (Weak)	MIRT020530	Proteomics	18668040
hsa-miR-155-5p	EIF4G2	Functional MTI (Weak)	MIRT020531	Proteomics	18668040
hsa-miR-155-5p	CDC42BPB	Functional MTI (Weak)	MIRT020532	Proteomics	18668040
hsa-miR-155-5p	MYD88	Functional MTI	MIRT020533	Western blot	21030878
hsa-miR-155-5p	ADH5	Functional MTI (Weak)	MIRT020534	Proteomics	18668040
hsa-miR-155-5p	EIF3C	Functional MTI (Weak)	MIRT020535	Proteomics	18668040
hsa-miR-155-5p	QRICH1	Functional MTI (Weak)	MIRT020536	Proteomics	18668040
hsa-miR-155-5p	CYFIP1	Functional MTI (Weak)	MIRT020537	Proteomics	18668040
hsa-miR-155-5p	PSIP1	Functional MTI (Weak)	MIRT020538	Proteomics	18668040
hsa-miR-155-5p	PSIP1	Functional MTI	MIRT020538	Flow, Luciferase reporter assay, Microarray, qRT-PCR, Western blot	23028330
hsa-miR-155-5p	PSIP1	Functional MTI	MIRT020538	ChIP-seq, Luciferase reporter assay, Western blot	26497687
hsa-miR-155-5p	SIN3A	Functional MTI (Weak)	MIRT020539	Proteomics	18668040
hsa-miR-155-5p	STK24	Functional MTI (Weak)	MIRT020540	Proteomics	18668040
hsa-miR-155-5p	AGL	Functional MTI (Weak)	MIRT020541	Proteomics	18668040
hsa-miR-155-5p	METAP2	Functional MTI (Weak)	MIRT020542	Proteomics	18668040
hsa-miR-155-5p	SPIN1	Functional MTI (Weak)	MIRT020543	Proteomics	18668040
hsa-miR-155-5p	FAM98B	Functional MTI (Weak)	MIRT020544	Proteomics	18668040
hsa-miR-155-5p	ERI1	Functional MTI (Weak)	MIRT020545	Proteomics	18668040
hsa-miR-155-5p	COLGALT1	Functional MTI (Weak)	MIRT020546	Proteomics	18668040
hsa-miR-155-5p	COLGALT1	Functional MTI (Weak)	MIRT020546	HITS-CLIP	22473208
hsa-miR-155-5p	UGDH	Functional MTI (Weak)	MIRT020547	Proteomics	18668040
hsa-miR-155-5p	LNPK	Functional MTI (Weak)	MIRT020548	Proteomics	18668040
hsa-miR-155-5p	XPO1	Functional MTI (Weak)	MIRT020549	Proteomics	18668040
hsa-miR-155-5p	PALLD	Functional MTI (Weak)	MIRT020550	Proteomics	18668040
hsa-miR-155-5p	MUT	Functional MTI (Weak)	MIRT020551	Proteomics	18668040
hsa-miR-155-5p	RAP1B	Functional MTI (Weak)	MIRT020552	Proteomics	18668040
hsa-miR-155-5p	BAG5	Functional MTI (Weak)	MIRT020553	Proteomics	18668040
hsa-miR-155-5p	BAG5	Functional MTI (Weak)	MIRT020553	HITS-CLIP	22473208
hsa-miR-155-5p	LPGAT1	Functional MTI (Weak)	MIRT020554	Proteomics	18668040
hsa-miR-155-5p	PPM1G	Functional MTI (Weak)	MIRT020613	Proteomics	18668040
hsa-miR-155-5p	PAM16	Functional MTI (Weak)	MIRT020614	Proteomics	18668040
hsa-miR-155-5p	PLK1	Functional MTI (Weak)	MIRT020615	Proteomics	18668040
hsa-miR-155-5p	AURKB	Functional MTI (Weak)	MIRT020616	Proteomics	18668040
hsa-miR-155-5p	NASP	Functional MTI (Weak)	MIRT020617	Proteomics	18668040
hsa-miR-155-5p	NUPL2	Functional MTI (Weak)	MIRT020618	Proteomics	18668040
hsa-miR-155-5p	NCKAP1	Functional MTI (Weak)	MIRT020619	Proteomics	18668040
hsa-miR-155-5p	EXOC2	Functional MTI (Weak)	MIRT020620	Proteomics	18668040
hsa-miR-155-5p	SEC24B	Functional MTI (Weak)	MIRT020621	Proteomics	18668040
hsa-miR-155-5p	RRM2	Functional MTI (Weak)	MIRT020622	Proteomics	18668040
hsa-miR-155-5p	GRPEL1	Functional MTI (Weak)	MIRT020623	Proteomics	18668040
hsa-miR-155-5p	ALDH9A1	Functional MTI (Weak)	MIRT020624	Proteomics	18668040
hsa-miR-155-5p	AP1G1	Functional MTI (Weak)	MIRT020626	Proteomics	18668040
hsa-miR-155-5p	LUZP1	Functional MTI (Weak)	MIRT020627	Proteomics	18668040
hsa-miR-155-5p	RPRD1A	Functional MTI (Weak)	MIRT020628	Proteomics	18668040
hsa-miR-155-5p	NAA25	Functional MTI (Weak)	MIRT020629	Proteomics	18668040
hsa-miR-155-5p	RP2	Functional MTI (Weak)	MIRT020630	Proteomics	18668040
hsa-miR-155-5p	NUP155	Functional MTI (Weak)	MIRT020631	Proteomics	18668040
hsa-miR-155-5p	OTULIN	Functional MTI (Weak)	MIRT020632	Proteomics	18668040
hsa-miR-155-5p	TMX3	Functional MTI (Weak)	MIRT020633	Proteomics	18668040
hsa-miR-155-5p	ERGIC1	Functional MTI (Weak)	MIRT020634	Proteomics	18668040
hsa-miR-155-5p	NFYC	Functional MTI (Weak)	MIRT020636	Proteomics	18668040
hsa-miR-155-5p	UBE2D3	Functional MTI (Weak)	MIRT020637	Proteomics	18668040
hsa-miR-155-5p	SUZ12	Functional MTI (Weak)	MIRT020638	Proteomics	18668040
hsa-miR-155-5p	GLIPR1	Functional MTI (Weak)	MIRT020639	Proteomics	18668040
hsa-miR-155-5p	GPM6B	Functional MTI	MIRT020640	Reporter assay	20680360
hsa-miR-155-5p	LRIF1	Functional MTI	MIRT020641	Reporter assay;Other	20584899
hsa-miR-155-5p	LRIF1	Functional MTI (Weak)	MIRT020641	HITS-CLIP	22473208
hsa-miR-155-5p	TAF5L	Functional MTI	MIRT020642	Reporter assay;Other	20584899
hsa-miR-155-5p	MORC3	Functional MTI	MIRT020644	Reporter assay;Other	20584899
hsa-miR-155-5p	MBNL3	Functional MTI	MIRT020645	Reporter assay;Other	20584899
hsa-miR-155-5p	UPF2	Functional MTI (Weak)	MIRT020646	Proteomics	18668040
hsa-miR-155-5p	UPF2	Functional MTI (Weak)	MIRT020646	HITS-CLIP	22473208
hsa-miR-155-5p	KRT6B	Functional MTI (Weak)	MIRT020647	Proteomics	18668040
hsa-miR-155-5p	FLNA	Functional MTI (Weak)	MIRT020648	Proteomics	18668040
hsa-miR-155-5p	DAG1	Functional MTI (Weak)	MIRT020649	Proteomics	18668040
hsa-miR-155-5p	TIMM13	Functional MTI (Weak)	MIRT020650	Proteomics	18668040
hsa-miR-155-5p	BUD31	Functional MTI (Weak)	MIRT020651	Proteomics	18668040
hsa-miR-155-5p	CUTA	Functional MTI (Weak)	MIRT020652	Proteomics	18668040
hsa-miR-155-5p	STIM1	Functional MTI (Weak)	MIRT020653	Proteomics	18668040
hsa-miR-155-5p	EOGT	Functional MTI (Weak)	MIRT020654	Proteomics	18668040
hsa-miR-155-5p	GEMIN5	Functional MTI (Weak)	MIRT020655	Proteomics	18668040
hsa-miR-155-5p	GNPNAT1	Functional MTI (Weak)	MIRT020656	Proteomics	18668040
hsa-miR-155-5p	STXBP2	Functional MTI (Weak)	MIRT020657	Proteomics	18668040
hsa-miR-155-5p	PCCB	Functional MTI (Weak)	MIRT020658	Proteomics	18668040
hsa-miR-155-5p	EIF3J	Functional MTI (Weak)	MIRT020659	Proteomics	18668040
hsa-miR-155-5p	CHRAC1	Functional MTI (Weak)	MIRT020660	Proteomics	18668040
hsa-miR-155-5p	PLAUR	Functional MTI (Weak)	MIRT020661	Proteomics	18668040
hsa-miR-155-5p	CISD2	Functional MTI (Weak)	MIRT020662	Proteomics	18668040
hsa-miR-155-5p	BCL7C	Functional MTI (Weak)	MIRT020663	Proteomics	18668040
hsa-miR-155-5p	TICAM2	Functional MTI (Weak)	MIRT020664	Proteomics	18668040
hsa-miR-155-5p	KDM1A	Functional MTI (Weak)	MIRT020665	Proteomics	18668040
hsa-miR-155-5p	PSEN1	Functional MTI (Weak)	MIRT020666	Proteomics	18668040
hsa-miR-155-5p	STRN	Functional MTI (Weak)	MIRT020667	Proteomics	18668040
hsa-miR-155-5p	SMARCD2	Functional MTI (Weak)	MIRT020668	Proteomics	18668040
hsa-miR-155-5p	RARS	Functional MTI (Weak)	MIRT020669	Proteomics	18668040
hsa-miR-155-5p	RBPJ	Functional MTI (Weak)	MIRT020670	Proteomics	18668040
hsa-miR-155-5p	LARS	Functional MTI (Weak)	MIRT020671	Proteomics	18668040
hsa-miR-155-5p	ALDH1A2	Functional MTI (Weak)	MIRT020672	Proteomics	18668040
hsa-miR-155-5p	CNOT10	Functional MTI (Weak)	MIRT020673	Proteomics	18668040
hsa-miR-155-5p	UBE2H	Functional MTI (Weak)	MIRT020674	Proteomics	18668040
hsa-miR-155-5p	TNKS1BP1	Functional MTI (Weak)	MIRT020675	Proteomics	18668040
hsa-miR-155-5p	PUS7	Functional MTI (Weak)	MIRT020676	Proteomics	18668040
hsa-miR-155-5p	RPL39	Functional MTI (Weak)	MIRT020677	Proteomics	18668040
hsa-miR-155-5p	CTSA	Functional MTI (Weak)	MIRT020678	Proteomics	18668040
hsa-miR-155-5p	MBLAC2	Functional MTI (Weak)	MIRT020679	Proteomics	18668040
hsa-miR-155-5p	PFDN4	Functional MTI (Weak)	MIRT020799	Proteomics	18668040
hsa-miR-155-5p	HK2	Functional MTI (Weak)	MIRT020800	Proteomics	18668040
hsa-miR-155-5p	TYSND1	Functional MTI (Weak)	MIRT020801	Proteomics	18668040
hsa-miR-155-5p	C12orf10	Functional MTI (Weak)	MIRT020802	Proteomics	18668040
hsa-miR-155-5p	CRAT	Functional MTI (Weak)	MIRT020803	Proteomics	18668040
hsa-miR-155-5p	PLEKHA5	Functional MTI (Weak)	MIRT020804	Proteomics	18668040
hsa-miR-155-5p	PACSIN3	Functional MTI (Weak)	MIRT020805	Proteomics	18668040
hsa-miR-155-5p	F5	Functional MTI (Weak)	MIRT020806	Proteomics	18668040
hsa-miR-155-5p	SMARCE1	Functional MTI (Weak)	MIRT020807	Proteomics	18668040
hsa-miR-155-5p	CD81	Functional MTI (Weak)	MIRT020808	Proteomics	18668040
hsa-miR-155-5p	VAV2	Functional MTI (Weak)	MIRT020809	Proteomics	18668040
hsa-miR-155-5p	SLC7A1	Functional MTI (Weak)	MIRT020810	Proteomics	18668040
hsa-miR-155-5p	OBSCN	Functional MTI (Weak)	MIRT020811	Proteomics	18668040
hsa-miR-155-5p	MAVS	Functional MTI (Weak)	MIRT020812	Proteomics	18668040
hsa-miR-155-5p	DMD	Functional MTI (Weak)	MIRT020813	Proteomics	18668040
hsa-miR-155-5p	CARS2	Functional MTI (Weak)	MIRT020814	Proteomics	18668040
hsa-miR-155-5p	SLC12A4	Functional MTI (Weak)	MIRT020815	Proteomics	18668040
hsa-miR-155-5p	MRPS34	Functional MTI (Weak)	MIRT020816	Proteomics	18668040
hsa-miR-155-5p	B4GALT1	Functional MTI (Weak)	MIRT020817	Proteomics	18668040
hsa-miR-155-5p	KDELC1	Functional MTI (Weak)	MIRT020818	Proteomics	18668040
hsa-miR-155-5p	PDCD10	Functional MTI (Weak)	MIRT020819	Proteomics	18668040
hsa-miR-155-5p	NCAPD2	Functional MTI (Weak)	MIRT020820	Proteomics	18668040
hsa-miR-155-5p	UBA2	Functional MTI (Weak)	MIRT020821	Proteomics	18668040
hsa-miR-155-5p	ALDH5A1	Functional MTI (Weak)	MIRT020822	Proteomics	18668040
hsa-miR-155-5p	FUBP3	Functional MTI (Weak)	MIRT020823	Proteomics	18668040
hsa-miR-155-5p	MYO6	Functional MTI (Weak)	MIRT020824	Proteomics	18668040
hsa-miR-155-5p	NAA50	Functional MTI (Weak)	MIRT020825	Proteomics	18668040
hsa-miR-155-5p	MARC2	Functional MTI (Weak)	MIRT020826	Proteomics	18668040
hsa-miR-155-5p	RIOK2	Functional MTI (Weak)	MIRT020827	Proteomics	18668040
hsa-miR-155-5p	OSBPL9	Functional MTI (Weak)	MIRT020828	Proteomics	18668040
hsa-miR-155-5p	DDX10	Functional MTI (Weak)	MIRT020829	Proteomics	18668040
hsa-miR-155-5p	ATXN10	Functional MTI (Weak)	MIRT020830	Proteomics	18668040
hsa-miR-155-5p	RAB30	Functional MTI (Weak)	MIRT020831	Proteomics	18668040
hsa-miR-155-5p	RAB30	Functional MTI (Weak)	MIRT020831	HITS-CLIP	23313552
hsa-miR-155-5p	DEK	Functional MTI (Weak)	MIRT020832	Proteomics	18668040
hsa-miR-155-5p	PHF6	Functional MTI (Weak)	MIRT020833	Proteomics	18668040
hsa-miR-155-5p	ARL8B	Functional MTI (Weak)	MIRT020834	Proteomics	18668040
hsa-miR-155-5p	LEMD3	Functional MTI (Weak)	MIRT020835	Proteomics	18668040
hsa-miR-155-5p	ZNF207	Functional MTI (Weak)	MIRT020836	Proteomics	18668040
hsa-miR-155-5p	CSE1L	Functional MTI (Weak)	MIRT020837	Proteomics	18668040
hsa-miR-155-5p	CPT1A	Functional MTI (Weak)	MIRT020838	Proteomics	18668040
hsa-miR-155-5p	TTC37	Functional MTI (Weak)	MIRT020839	Proteomics	18668040
hsa-miR-155-5p	MAN1A2	Functional MTI (Weak)	MIRT020840	Proteomics	18668040
hsa-miR-155-5p	RICTOR	Functional MTI (Weak)	MIRT020841	Proteomics	18668040
hsa-miR-155-5p	IMPAD1	Functional MTI (Weak)	MIRT020842	Proteomics	18668040
hsa-miR-155-5p	VPS4B	Functional MTI (Weak)	MIRT020843	Proteomics	18668040
hsa-miR-155-5p	CLINT1	Functional MTI (Weak)	MIRT020844	Proteomics	18668040
hsa-miR-155-5p	UBQLN2	Functional MTI (Weak)	MIRT020846	Proteomics	18668040
[truncated: 1,678 more rows]

## Sheet: miR_150_5p
miRTargetLink 2.0
[truncated: 1,255 more rows]

[truncated: 2 more sheets: miR_let_7b_5p, miR_let_7a_5p]
